# Supplementary material for: Mass spectrometric proteome profiling using a deep spectral library reveals homogenization of right and left atrial proteomes in persistent atrial fibrillation patients
Source: Cardiovasc Res. 2026 Apr 2;122(8):1037–54. doi: 10.1093/cvr/cvag076 (PMC13261532; doi:10.1093/cvr/cvag076)
Supplement: cvag076_Supplementary_Data [file cvag076_Supplementary_Data.zip]

Archive with 12 entries (12 files):
- Fig. S4.png
- Fig. S5.png
- Supplementary Data 1.xlsx
- Supplementary Data 2.xlsx
- Supplementary Data 3.xlsx
- Supplementary Data 4.xlsx
- Supplementary Data 5.xlsx
- Supplementary Data 6.xlsx
- Supplementary Data 7.xlsx
- Supplementary Data 8.xlsx
- Supplementary Data 9.xlsx
- Supplementary Material (10).docx
