# Supplementary material for: Mass spectrometric proteome profiling using a deep spectral library reveals homogenization of right and left atrial proteomes in persistent atrial fibrillation patients
Source: Cardiovasc Res. 2026 Apr 2;122(8):1037–54. doi: 10.1093/cvr/cvag076 (PMC13261532; doi:10.1093/cvr/cvag076)
Supplement: cvag076_Supplementary_Data [file cvag076_Supplementary_Data.zip › Supplementary Data 1.xlsx]

## Sheet: README
Supplementary Data 9 — DIA-MS protein quantitation tables (injection-level and sample-level summaries)
Overview of sheets
• MS Quantity data 1/2/3: Injection-level (technical replicate) quantities used for the corresponding comparisons (as exported from the DIA-MS pipeline). Each biological sample has multiple DIA injections (technical replicates) reported as separate columns.
• MS Quantity data 1_sums/2_sums/3_sums: Sample-level summaries for the corresponding injection-level tables. For each protein and each biological sample, we report mean, SD, and CV% across technical replicates.
• recap_summary: Dataset-level summary of CV% distributions across all protein × sample CV% values (median and selected percentiles, plus % ≤10%/≤20% and % >50%).
Definitions
• mean: arithmetic mean across technical replicates (this is the ‘merged’ sample-level quantity).
• SD: standard deviation across technical replicates.
• CV%: coefficient of variation across technical replicates, computed as 100 × SD / mean.
• If only one technical replicate is available for a sample, SD and CV% are left blank (not estimable).
dataset : Dataset identifier (e.g., 'MS Quantity data 1', 'MS Quantity data 2', 'MS Quantity data 3', or 'ALL (pooled)').
n: Number of non-missing CV% values contributing to the summary (across all proteins × samples in that dataset).
median_cv_pct: Median of CV% across all proteins × samples.
p05_cv_pct: 5th percentile of CV%.
p25_cv_pct: 25th percentile of CV%.
p75_cv_pct: 75th percentile of CV%.
p95_cv_pct: 95th percentile of CV%.
pct_le_10: Percentage of CV% values ≤ 10%.
pct_le_20:Percentage of CV% values ≤ 20%.
pct_gt_50:Percentage of CV% values > 50%.

## Sheet: MS Quantity data 1
Supplementary Table: Protein Quantitation Results by DIA_MS (RA-SR vs RA-persAF)
Legend	Protein Groups	by UniProtKB accession
	# Peptides	primary peptide sequences used for quantitation
	Completeness [%]	percentage of injection with valid values before imputation
	p-value	p-value associated with protein identification
	q-value	corrected p-value (FDR) associated with protein identification
	PEP	posterior error probability
	C-Score	Pulsar search engine score used for ranking and FDR calculation
															[1] S_Kestel_010323_060623_DIA_A_01_RA1_1_11463.d.PG.Quantity	[13] S_Kestel_010323_060623_DIA_B_01_RA1_1_11477.d.PG.Quantity	[3] S_Kestel_010323_060623_DIA_A_03_RA3_1_11466.d.PG.Quantity	[15] S_Kestel_010323_060623_DIA_B_03_RA3_1_11479.d.PG.Quantity	[6] S_Kestel_010323_060623_DIA_A_06_RA6_1_11469.d.PG.Quantity	[18] S_Kestel_010323_060623_DIA_B_06_RA6_1_11482.d.PG.Quantity	[8] S_Kestel_010323_060623_DIA_A_08_RA8_1_11471.d.PG.Quantity	[20] S_Kestel_010323_060623_DIA_B_08_RA8_1_11484.d.PG.Quantity	[9] S_Kestel_010323_060623_DIA_A_09_RB1_1_11472.d.PG.Quantity	[21] S_Kestel_010323_060623_DIA_B_09_RB1_1_11485.d.PG.Quantity	[29] S_Kestel_010323_090623_DIA_A_17_RC1_1_11494.d.PG.Quantity	[41] S_Kestel_010323_090623_DIA_B_17_RC1_1_11507.d.PG.Quantity	[30] S_Kestel_010323_090623_DIA_A_18_RC2_1_11495.d.PG.Quantity	[42] S_Kestel_010323_090623_DIA_B_18_RC2_1_11508.d.PG.Quantity	[31] S_Kestel_010323_090623_DIA_A_19_RC3_1_11496.d.PG.Quantity	[43] S_Kestel_010323_090623_DIA_B_19_RC3_1_11509.d.PG.Quantity	[32] S_Kestel_010323_090623_DIA_A_20_RC4_1_11497.d.PG.Quantity	[44] S_Kestel_010323_090623_DIA_B_20_RC4_1_11510.d.PG.Quantity	[33] S_Kestel_010323_090623_DIA_A_21_RC5_1_11498.d.PG.Quantity	[45] S_Kestel_010323_090623_DIA_B_21_RC5_1_11511.d.PG.Quantity	[34] S_Kestel_010323_090623_DIA_A_22_RC6_1_11499.d.PG.Quantity	[46] S_Kestel_010323_090623_DIA_B_22_RC6_1_11512.d.PG.Quantity	[50] S_Kestel_010323_110623_DIA_A_26_RD2_1_11517.d.PG.Quantity	[56] S_Kestel_010323_110623_DIA_B_26_RD2_1_11523.d.PG.Quantity	[73] S_Kestel_010323_130623_DIA_A_37_RA1_1_11544.d.PG.Quantity	[79] S_Kestel_010323_130623_DIA_B_37_RA1_1_11550.d.PG.Quantity	[74] S_Kestel_010323_130623_DIA_A_38_RA2_1_11545.d.PG.Quantity	[80] S_Kestel_010323_130623_DIA_B_38_RA2_1_11551.d.PG.Quantity	[77] S_Kestel_010323_130623_DIA_A_41_RA5_1_11548.d.PG.Quantity	[82] S_Kestel_010323_130623_DIA_B_41_RA5_1_11554.d.PG.Quantity	[2] S_Kestel_010323_060623_DIA_A_02_RA2_1_11464.d.PG.Quantity	[14] S_Kestel_010323_060623_DIA_B_02_RA2_1_11478.d.PG.Quantity	[4] S_Kestel_010323_060623_DIA_A_04_RA4_1_11467.d.PG.Quantity	[16] S_Kestel_010323_060623_DIA_B_04_RA4_1_11480.d.PG.Quantity	[5] S_Kestel_010323_060623_DIA_A_05_RA5_1_11468.d.PG.Quantity
															Patient 1	Patient 1	Patient 2	Patient 2	Patient 3	Patient 3	Patient 4	Patient 4	Patient 5	Patient 5	Patient 6	Patient 6	Patient 7	Patient 7	Patient 8	Patient 8	Patient 9	Patient 9	Patient 10	Patient 10	Patient 11	Patient 11	Patient 12	Patient 12	Patient 13	Patient 13	Patient 14	Patient 14	Patient 15	Patient 15	Patient 16	Patient 16	Patient 17	Patient 17	Patient 18
															Technical replicate 1	Technical replicate 2	Technical replicate 1	Technical replicate 2	Technical replicate 1	Technical replicate 2	Technical replicate 1	Technical replicate 2	Technical replicate 1	Technical replicate 2	Technical replicate 1	Technical replicate 2	Technical replicate 1	Technical replicate 2	Technical replicate 1	Technical replicate 2	Technical replicate 1	Technical replicate 2	Technical replicate 1	Technical replicate 2	Technical replicate 1	Technical replicate 2	Technical replicate 1	Technical replicate 2	Technical replicate 1	Technical replicate 2	Technical replicate 1	Technical replicate 2	Technical replicate 1	Technical replicate 2	Technical replicate 1	Technical replicate 2	Technical replicate 1	Technical replicate 2	Technical replicate 1
Index	ProteinGroups	Genes	Protein Descriptions	Organism	MolecularWeight [Da]	# Peptides	Completeness [%]	p-value	q-value	PEP	Cscore	Avg log2 quantity	Avg log10 quantity		RA-SR	RA-SR	RA-SR	RA-SR	RA-SR	RA-SR	RA-SR	RA-SR	RA-SR	RA-SR	RA-SR	RA-SR	RA-SR	RA-SR	RA-SR	RA-SR	RA-SR	RA-SR	RA-SR	RA-SR	RA-SR	RA-SR	RA-SR	RA-SR	RA-SR	RA-SR	RA-SR	RA-SR	RA-SR	RA-SR	RA-persAF	RA-persAF	RA-persAF	RA-persAF	RA-persAF
1	A0A024R1R8	hCG_2014768	Coiled-coil domain-containing protein 72	Homo sapiens	7091.39	2	98.6	0.00010706	3.62447e-05	7.52437e-05	41.172	7.67811	2.31134		759.133	172.048	1324.44	1155.72	1198.53	247.964	193.314	674.308	1444.84	369.548	144.399	382.004	660.716	595.142	163.591	115.353	100.362	79.0666	161.552	573.501	706.751	720.874	115.715	113.445	494.98	91.5882	94.9849	281.044	462.936	81.3423	301.389	229.018	1199.45	1136.48	1509.05
2	A0A024R4E5	HDLBP	High density lipoprotein binding protein (Vigilin), isoform CRA_a	Homo sapiens	141440	59	100	7.20379e-42	8.1654e-42	2.39897e-32	54.9787	7.76942	2.33883		223.222	231.61	218.32	193.891	224.78	224.824	177.394	189.653	199.365	183.074	183.636	175.695	167.702	161.814	195.108	190.24	174.555	166.616	210.927	220.081	254.25	285.514	225.916	214.743	265.905	246.029	193.593	192.46	211.546	229.004	265.033	249.517	247.383	262.385	224.111
3	A0A024R4K9;A0A087WZA9;A0A087X266;Q9BXJ8	TMEM120A	Ion channel TACAN;Ion channel TACAN (Fragment);Ion channel TACAN;Ion channel TACAN	Homo sapiens	35887.6	7	100	9.76257e-30	6.22202e-30	3.31664e-25	52.3019	6.25574	1.88317		60.0934	70.3556	72.5296	65.9757	80.9065	56.425	66.8827	72.4904	69.6187	56.453	104.55	90.3772	77.9926	75.5063	66.8798	63.8943	83.9192	82.8589	64.4839	58.3316	58.5726	65.2799	72.1861	78.4269	75.7859	64.6751	83.5679	95.973	80.8944	80.1158	76.7023	84.7918	82.6782	80.2595	88.0397
4	A0A024R571;Q9H4M9	EHD1	EH domain-containing protein 1	Homo sapiens	61927.3	38	100	3.60806e-57	1.2171e-56	4.34139e-39	57.7788	10.127	3.04852		1212.82	1162.92	1058.25	1184.91	1196.11	1265.37	1076	1071.04	1135.36	1235.35	1065.74	1168.99	1134.23	1197.38	1122.75	1115.13	1187.72	1187.88	1143.91	1098.09	1328.12	1284.31	948.466	1023.89	1085.16	1140.87	950.497	992.162	1232.43	1102.77	1286.58	1313.7	990.397	1030.48	1039.53
5	A0A024R5G9;A0A7I2V2K3;A0A7I2V3M3;A0A7I2V411;A0A7I2V4A8;A0A7I2V5B9;A0A7I2V5Q1;H0YD65;Q9UBX1	CTSF	Cathepsin F	Homo sapiens	43635.6	7	90.9	5.71276e-17	2.51714e-17	3.90556e-16	48.6026	6.83203	2.05665		125.975	94.5318	82.8509	81.8244	125.114	94.5561	76.1179	62.1581	105.65	163.248	119.166	134.37	168.415	178.997	129.46	84.2241	128.521	95.3972	206.437	114.539	108.373	191.164	186.46	97.9475	96.9871	157.718	132.338	97.0751	101.173	87.7812	261.839	318.417	130.171	107.503	90.9088
6	A0A024R6I7	SERPINA1	Alpha-1-antitrypsin	Homo sapiens	46708.5	35	100	8.20239e-52	1.87456e-51	7.46684e-37	56.8526	13.4277	4.04215		36851.9	35240.6	18645.9	18656.8	29862.9	28452.7	16094.7	16362	10133.7	10546.2	12279	12274.2	16384.9	16232.7	3162.76	3138.65	7028.44	7032.02	12712.1	12186.6	26651.3	25900	16931.2	15613.1	11887.5	9654.67	7695.62	7460.73	10014.7	9452.06	30292.6	29129.3	8952.91	8391.01	2949.07
7	A0A024RA52;P25787	PSMA2	Proteasome subunit alpha type;Proteasome subunit alpha type-2	Homo sapiens	25898.6	12	100	3.8613e-50	7.7938e-50	3.91648e-36	56.5525	9.54301	2.87273		707.97	714.379	813.244	769.296	682.686	652.681	705.299	726.428	718.203	781.35	689.615	692.276	767.401	849.12	805.806	780.306	793.405	803.4	650.166	711.844	758.83	761.495	701.676	689.004	981.988	572.247	698.198	814.526	754.811	763.026	633.769	709.933	738.691	721.584	768.652
8	A0A024RAC6	ELOA	Elongin-A	Homo sapiens	87229.9	3	16.8	0.0088881	0.00261454	0.074733	32.3517	5.71203	1.71949		47.6346	40.1679	40.3597	32.1901	36.155	49.8265	42.5973	39.7971	50.4175	35.2395	37.0239	29.4197	35.2552	29.4979	47.4585	42.388	29.4897	37.8285	45.3273	50.3869	49.2978	52.3119	60.3937	63.173	27.7613	47.4363	50.312	28.8009	34.4182	28.068	35.9092	30.1964	29.351	44.2502	49.0712
9	A0A024RBG1	NUDT4B	Diphosphoinositol polyphosphate phosphohydrolase NUDT4B	Homo sapiens	20434.2	10	99.3	4.33329e-16	1.87411e-16	1.83329e-15	48.2854	7.49294	2.2556		196.155	200.068	213.924	192.7	169.903	181.015	187.712	232.735	230.095	223.459	188.148	196.139	209.749	246.424	204.056	205.146	185.387	163.32	200.676	217.749	207.591	230.095	221.664	194.319	197.672	184.992	144.757	147.844	152.654	184.717	183.146	195.541	171.095	162.556	192.283
10	A0A024RCG2;A0A0J9YWM3;E9PRM7;Q96BI1	SLC22A18	Solute carrier family 22 (Organic cation transporter), member 18, isoform CRA_a;Solute carrier family 22 member 18;Solute carrier family 22 member 18;Solute carrier family 22 member 18	Homo sapiens	44817.5	3	85.3	0.000288335	9.41054e-05	0.00126671	39.5425	7.05425	2.12354		39.7327	33.7241	49.2079	47.9005	137.463	150.518	142.167	112.603	33.5336	36.1697	40.8458	87.5472	108.372	94.9934	173.508	168.639	78.0742	142.25	132.504	151.061	108.515	32.5974	100.517	91.4751	188.723	155.024	92.7956	98.2439	81.9486	106.811	161.407	117.912	88.8271	39.1622	177.205
11	A0A024RCQ8;A0A0G2JH76;A0A0G2JHB6;A0A0G2JIU6;A0A0G2JK02;A0A0G2JKR3;A0A0G2JLA3;A0A0G2JLK6;A0A0G2JLL3;A0A140T8X7;A0A140T9Y1;G8JLL2;Q9UMR5	PPT2;PPT2;PPT2;PPT2;PPT2;PPT2;;PPT2;;PPT2;PPT2;PPT2;PPT2	HCG1999928, isoform CRA_a;Lysosomal thioesterase PPT2;Lysosomal thioesterase PPT2 (Fragment);Lysosomal thioesterase PPT2 (Fragment);Lysosomal thioesterase PPT2 (Fragment);Lysosomal thioesterase PPT2 (Fragment);Uncharacterized protein;Lysosomal thioesterase PPT2;Uncharacterized protein;Lysosomal thioesterase PPT2;Lysosomal thioesterase PPT2 (Fragment);Lysosomal thioesterase PPT2 (Fragment);Lysosom…	Homo sapiens	34308.4	1	35.7	0.000669475	0.000211934	0.00966481	37.6702	4.97836	1.49864		44.1819	20.6706	28.5359	33.2937	45.2951	38.3933	24.573	22.3167	31.3156	44.8371	27.3103	20.5149	25.853	30.6976	40.592	36.8925	35.1486	25.2879	37.3107	64.4688	40.3236	55.7175	23.6884	35.4099	28.2385	52.0863	42.5454	49.1873	37.9458	22.975	47.0306	38.7117	36.2547	25.985	35.3193
12	A0A024RCR6;A0A0G2JK23;A0A7I2V508;A0A7P0MQS5;P46379	BAG6	BCL2-associated athanogene 6;BCL2-associated athanogene 6;BCL2-associated athanogene 6;Large proline-rich protein BAG6;Large proline-rich protein BAG6	Homo sapiens	118703	26	100	7.28414e-36	6.00659e-36	4.17749e-29	53.7207	7.8024	2.34876		266.949	258.029	248.906	245.431	246.973	243.322	257.865	247.135	243.017	226.649	210.093	181.468	232.38	203.57	228.848	230.904	199.386	217.626	227.097	213.947	231.926	243.006	225.588	212.004	202.881	203.342	206.789	238.466	252.425	254.876	223.993	227.238	281.887	272.309	218.787
13	A0A067XG54;Q8NB49	ATP11C	Phospholipid-transporting ATPase;Phospholipid-transporting ATPase IG	Homo sapiens	127681	5	33.6	0.000901139	0.000282412	0.015242	37.0087	5.43034	1.6347		35.987	46.6903	46.4486	27.682	32.691	38.8829	40.5371	43.2465	47.892	32.4675	35.1572	26.9666	39.1527	27.3528	38.7932	46.4653	33.0022	51.1387	47.946	54.3216	44.2106	47.856	41.0316	52.5831	40.8508	42.3443	48.5568	27.1017	31.6774	52.6342	34.2895	29.1714	26.9292	38.5355	46.9644
14	A0A075B6F6;A0A0S2Z6F0;A0A3B3IT72;A0A3B3IUB5;Q8TCT9	HM13	Minor histocompatibility antigen H13 (Fragment);Histocompatibility 13 isoform 2;Minor histocompatibility antigen H13;Minor histocompatibility antigen H13;Minor histocompatibility antigen H13	Homo sapiens	30162.3	4	99.3	7.74258e-21	3.7504e-21	5.3516e-19	49.8746	8.03037	2.41738		206.744	141.615	193.225	259.949	251.263	221.006	173.016	149.8	166.162	168.521	217.922	252.58	180.691	204.481	184.576	194.925	222.965	199.839	217.671	186.84	238.929	216.41	236.209	226.094	301.797	160.814	194.338	283.295	277.438	246.651	280.932	291.815	324.057	326.167	239.245
15	A0A075B6H7	IGKV3-7	Probable non-functional immunoglobulin kappa variable 3-7	Homo sapiens	12783.5	1	51.7	1.11133e-06	4.00389e-07	1.22356e-07	43.6955	7.46899	2.24839		458.983	3227.82	2939.9	1755.17	66.4731	108.053	94.1229	83.0587	958.231	223.659	234.074	50.5231	78.251	46.9487	57.1065	90.5761	188.625	96.438	85.2856	73.9518	313.189	290.317	387.47	1531.53	188.411	443.761	155.675	118.956	133.436	54.7501	1652.44	1299.05	1023.64	302.211	75.5813
16	A0A075B6H9	IGLV4-69	Immunoglobulin lambda variable 4-69	Homo sapiens	12773.3	2	93	2.02601e-19	9.44672e-20	5.79859e-18	49.4288	6.84823	2.06152		425.614	470.673	201.47	201.086	224.48	195.474	147.386	166.884	146.116	172.522	108.15	118.978	111.605	187.877	65.2481	60.2411	73.6898	61.0242	175.011	285.476	520.059	277.178	762.616	796.649	213.911	104.734	180.66	165.668	516.312	459.859	355.563	296.704	84.6977	85.8146	82.1254
17	A0A075B6I0	IGLV8-61	Immunoglobulin lambda variable 8-61	Homo sapiens	12814.4	3	81.8	2.16851e-05	7.58113e-06	2.81034e-06	42.5844	8.1038	2.43949		823.608	824.042	851.757	880.642	167.824	167.172	133.843	125.219	49.3601	51.7832	188.685	179.075	424.071	445.49	68.9838	107.559	78.8247	57.2134	141.103	233.415	1180.84	1296.02	1559.79	1539.67	665.53	662.911	301.32	260.893	515.352	493.496	388.686	400.572	197.231	213.529	46.0746
18	A0A075B6I9	IGLV7-46	Immunoglobulin lambda variable 7-46	Homo sapiens	12468.1	1	16.8	0.00481762	0.00144477	0.0524938	33.9812	7.54608	2.2716		37.2304	111.338	131.155	23.4981	186.83	176.206	34.7761	38.2923	42.4056	32.8851	31.2906	25.9414	33.6064	24.1061	40.523	59.2864	28.4766	22.1787	43.423	44.3469	235.208	44.9822	41.956	44.9961	22.3315	231.958	45.1921	29.7176	30.0081	124.835	283.826	244.089	26.7369	32.8865	51.9811
19	A0A075B6J9	IGLV2-18	Immunoglobulin lambda variable 2-18	Homo sapiens	12411.7	1	43.4	0.00153902	0.000473804	0.0255918	35.9939	8.00619	2.4101		564.755	424.2	427.573	472.023	182.503	154.142	198.044	240.103	166.483	207.063	26.3519	21.261	24.536	217.458	42.0683	24.6645	28.9559	87.6903	227.624	228.038	714.884	818.835	158.667	109.166	520.859	386.37	450.516	572.156	383.69	238.848	216.895	237.244	21.913	25.0731	46.5235
20	A0A075B6K0	IGLV3-16	Immunoglobulin lambda variable 3-16	Homo sapiens	12466.1	1	80.4	1.76768e-20	8.48312e-21	9.74468e-19	49.7638	7.16996	2.15837		611.589	558.943	183.568	250.427	308.405	222.01	179.795	180.286	202.994	82.9758	70.9415	59.4607	164.171	226.82	49.0163	70.0991	82.67	47.8468	478.116	488.26	609.58	561.372	372.253	443.19	245.923	417.833	95.209	62.1293	210.347	180.408	441.612	414.991	190.491	85.0568	69.6553
21	A0A075B6K4	IGLV3-10	Immunoglobulin lambda variable 3-10	Homo sapiens	12440.9	4	97.9	0.000183383	6.08905e-05	0.000363239	40.3376	7.32184	2.20409		466.984	367.939	297.661	593.046	282.333	287.554	288.243	451.186	223.763	228.246	104.751	129.951	109.599	149.653	140.654	85.9898	87.9929	98.9236	288.938	259.713	667.167	580.349	193.956	432.115	161.925	198.884	208.9	105.489	218.892	96.5653	383.915	334.39	140.311	169.505	144.296
22	A0A075B6R9;A0A0C4DH68	IGKV2D-24;IGKV2-24	Probable non-functional immunoglobulin kappa variable 2D-24;Immunoglobulin kappa variable 2-24	Homo sapiens	13078.9	2	97.9	4.01563e-47	6.35916e-47	8.37299e-35	55.9967	9.00042	2.7094		1847.8	1950.58	439.553	549.873	738.636	855.852	735.243	687.815	979.972	994.684	629.374	698.702	925.51	975.143	390.033	319.651	566.987	436.824	669.107	519.857	1415.48	1303.45	1257.62	1169.18	762.716	425.775	577.107	468.661	983.208	597.617	953.052	880.41	718.953	426.067	683.031
23	A0A075B6S2;A0A5H1ZRS9;A2NJV5	IGKV2D-29;IGKV2D-29;IGKV2-29	Immunoglobulin kappa variable 2D-29;Immunoglobulin kappa variable 2D-29;Immunoglobulin kappa variable 2-29	Homo sapiens	13143.1	4	91.6	4.21285e-16	1.82282e-16	1.79402e-15	48.2899	7.44533	2.24127		368.928	538.117	487.986	385.001	158.557	168.701	204.008	188.168	283.615	192.342	179.959	106.35	188.27	155.885	98.0826	148.344	163.902	162.846	298.023	303.157	827.867	776.407	136.621	170.555	276.524	239.154	125.103	146.154	136.906	209.608	500.79	430.303	109.775	198.433	100.286
24	A0A075B6S5;A0A0C4DH67;A0A0C4DH69	IGKV1-27;IGKV1-8;IGKV1-9	Immunoglobulin kappa variable 1-27;Immunoglobulin kappa variable 1-8;Immunoglobulin kappa variable 1-9	Homo sapiens	12711.5	1	97.2	5.32655e-37	4.63895e-37	9.09867e-30	53.9676	9.24733	2.78372		3060.32	2435.56	1835.39	2282.67	1470.1	983.569	928.318	924.411	1124.46	1266.71	347.653	350.136	868.648	594.929	223.93	239.136	508.536	441.167	1488.1	872.239	4641.21	2959.25	1719.3	1531.36	2017.18	10835.5	1015.84	819.974	1918.72	1840.53	2435.69	1878.75	1206.99	1633.03	331.49
25	A0A075B6T4;Q9NVX7	KBTBD4	Kelch repeat and BTB domain-containing protein 4	Homo sapiens	61009.2	3	42	0.000299047	9.75044e-05	0.00139604	39.4734	4.79804	1.44435		35.6137	26.9247	28.2807	23.9571	37.0159	35.8894	32.0079	37.1871	22.9419	40.3195	28.2811	42.9086	25.1801	46.1754	32.72	23.7351	36.6336	20.7744	30.5348	25.1001	26.1728	24.7456	31.6025	24.7379	33.521	32.1896	24.4695	31.3269	35.8896	24.4261	37.9099	39.5488	48.7823	31.2421	42.3761
26	A0A075B708	TRAJ61	T cell receptor alpha joining 61 (non-functional) (Fragment)	Homo sapiens	NaN	1	22.4	0.01697	0.00484998	0.108591	29.6339	7.93842	2.3897		40.3453	38.1498	21.2987	21.684	38.817	44.8007	324.494	229.171	210.632	297.742	28.8748	23.9386	31.0119	22.245	43.9133	21.9057	25.7171	346.871	47.0559	40.9231	660.207	545.035	262.313	306.982	24.1998	44.6368	41.703	27.4233	216.357	22.36	37.9015	59.7442	24.6727	30.3475	41.3197
27	A0A075B729;Q14137	BOP1	Ribosome biogenesis protein BOP1 (Fragment);Ribosome biogenesis protein BOP1	Homo sapiens	24941.7	1	18.9	0.0131028	0.00379988	0.0913217	30.8607	8.35017	2.51365		25.7055	35.5281	40.7046	33.2768	458.755	30.2538	49.2481	38.3573	34.6366	29.1021	46.9402	531.485	43.7055	20.7749	23.6169	47.3436	40.327	43.1506	30.6628	33.1204	28.8055	21.7198	22.8103	32.6425	42.8555	23.2341	513.169	49.4248	353.65	46.3817	27.3629	22.6866	54.9348	44.6623	25.0993
28	A0A075B730	EPPK1	Epiplakin	Homo sapiens	553131	49	99.3	2.17992e-41	2.39779e-41	4.1529e-32	54.8819	7.77336	2.34001		241.091	194.149	187.479	251.979	222.258	235.427	215.203	203.044	214.496	223.755	177.969	224.123	206.86	235.036	230.811	212.608	223.442	229.123	228.499	217.195	241.806	227.949	222.429	228.882	228.268	200.219	251.818	260.067	227.992	226.313	236.454	268.316	237.778	207.109	230.332
29	A0A075B749;A0A087WX83;Q5VU43	PDE4DIP	Myomegalin	Homo sapiens	280468	14	65.7	0.0238775	0.0067131	0.147022	27.8836	5.50484	1.65712		42.1842	55.7275	56.3034	42.0155	47.234	39.9122	54.7461	55.6292	49.661	49.3415	47.6398	44.6683	48.8802	37.7235	41.1753	48.3586	44.9573	45.6621	46.766	46.1055	50.481	57.5834	53.4946	45.6043	45.8783	39.2649	43.501	43.3713	34.5817	55.8168	43.8211	39.2402	53.7858	52.0977	47.1086
30	A0A075B7B1	SYNM	Desmuslin, isoform CRA_a	Homo sapiens	140163	92	100	1.23181e-54	3.46666e-54	4.815e-38	57.347	9.92982	2.98917		1338.09	1325.63	1221.23	1201.77	1134.14	1144.22	1162.98	1207.04	767.006	749.292	936.619	952.09	1128.6	1137.35	1267.73	1271.77	977.503	1032.63	795.659	818.407	934.321	918.267	1021.71	1030.23	840.58	771.853	947.477	975.957	1210.53	1177.89	1235.78	1210.3	925.974	976.829	1069.81
31	A0A075B7B5;B7ZM87;O75044	SRGAP2	SLIT-ROBO Rho GTPase-activating protein 2	Homo sapiens	90909.1	7	96.5	3.27989e-47	5.22766e-47	7.64673e-35	56.0132	5.53515	1.66625		42.3033	49.4149	44.6097	40.9914	50.4594	48.3737	53.2867	50.5209	48.7017	39.7594	55.5581	42.9781	49.3442	47.1011	44.5656	47.5215	49.2139	53.5474	47.6675	50.1682	49.2774	58.6935	47.8149	46.0768	67.6775	40.6188	44.5022	42.5957	48.6618	52.3003	41.2798	57.8211	48.4412	49.7812	43.0043
32	A0A075B7B8	IGHV3OR16-12	Immunoglobulin heavy variable 3/OR16-12 (non-functional) (Fragment)	Homo sapiens	12874.6	1	9.1	0.0333748	0.00924992	0.197456	26.1918	7.48715	2.25386		151.671	106.464	42.2369	32.0696	25.7483	31.3927	47.4614	39.8012	35.9405	94.8058	48.7073	58.7508	45.8651	21.5569	22.7601	45.6261	324.576	41.5852	31.817	34.3672	29.8899	156.834	21.9827	207.996	159.197	155.776	33.7245	51.2853	30.7352	44.6991	26.3702	23.5406	57.0028	44.8825	24.1887
33	A0A075B7D0	IGHV1OR15-1	Immunoglobulin heavy variable 1/OR15-1 (non-functional) (Fragment)	Homo sapiens	13011.7	1	77.6	0.0055957	0.001672	0.0574289	33.6514	11.0972	3.3406		6289.79	2466.92	32120.9	30862.5	18713.3	20636.4	15470.7	14804.1	486.566	317.638	7105.47	5939.29	16554.7	13992.3	376.754	344.163	10454	8090.53	35943.1	29947.6	31887.7	29112.7	25275.7	25726.2	10833.3	10508.7	616.534	631.986	9993.33	8581.06	7693.42	6543.31	279.721	327.759	544.017
34	A0A075B7D8	IGHV3OR15-7	Immunoglobulin heavy variable 3/OR15-7 (pseudogene) (Fragment)	Homo sapiens	13080	1	14	0.0116443	0.00339187	0.08568	31.356	7.09713	2.13645		117.397	131.933	41.6307	32.5365	134.111	112.108	117.872	111.47	135.892	107.292	48.0082	57.9076	46.5329	21.2475	23.0915	46.2904	108.461	42.1907	31.3604	33.874	170.247	21.2366	22.3028	33.3852	150.73	118.725	128.708	50.5493	88.7089	114.488	232.113	294.017	56.1847	45.536	24.5409
35	A0A075B7D9;Q92804	TAF15	TATA-binding protein-associated factor 2N	Homo sapiens	48839.5	7	100	3.44541e-36	2.89217e-36	2.6857e-29	53.7918	8.30917	2.50131		418.65	400.684	425.61	437.997	383.363	317.934	309.781	299.349	376.672	373.843	269.32	330.627	329.403	385.403	302.383	315.744	309.901	307.434	299.425	303.03	331.461	341.626	293.186	352.428	384.863	300.956	229.197	244.494	341.18	335.774	420.003	556.649	414.663	368.098	300.288
36	A0A075B7G8;J3KPL8;O00213	APBB1	Amyloid-beta A4 precursor protein-binding family B member 1	Homo sapiens	76709.6	6	83.9	5.0735e-14	2.11306e-14	7.60711e-14	47.4855	5.96972	1.79707		81.0323	67.0864	64.0823	77.6731	60.4865	56.3757	71.8937	68.0688	56.4438	83.6255	46.2751	60.6328	61.7437	67.5109	62.5158	62.9333	62.5151	63.0328	49.0414	54.394	61.7934	48.9582	52.9769	53.6062	58.386	43.0331	50.5268	60.0521	56.0796	52.3432	78.1401	66.0521	72.5581	65.6509	59.4044
37	A0A087WSW9;A0A087WSY9;Q16881	TXNRD1	Thioredoxin-disulfide reductase;Thioredoxin reductase 1, cytoplasmic;Thioredoxin reductase 1, cytoplasmic	Homo sapiens	60078.9	25	100	1.54404e-46	2.35248e-46	1.53546e-34	55.8867	9.47728	2.85295		639.797	736.309	839.176	772.088	841.093	828.583	837.522	797.63	875.385	830.301	690.449	692.742	982.304	908.205	683.089	707.35	905.28	909.487	742.858	751.584	881.922	970.124	492.375	509.355	822.919	563.105	514.87	519.862	507.693	560.871	534.326	530.332	672.73	693.046	609.516
38	A0A087WSY5;Q96IY4	CPB2	Carboxypeptidase B2	Homo sapiens	44022.2	9	98.6	3.11589e-19	1.44669e-19	7.9603e-18	49.3684	6.82054	2.05319		191.489	159.263	135.506	158.081	163.19	132.247	108.289	101.919	126.494	134.707	75.7695	100.496	140.403	118.231	73.183	52.4815	81.1774	76.0281	94.4606	140.08	392.351	355.519	145.471	128.268	131.836	187.882	91.8685	117.838	138.089	115.201	300.317	242.857	88.3412	63.8372	56.9748
39	A0A087WSY6	IGKV3D-15	Immunoglobulin kappa variable 3D-15	Homo sapiens	12534.2	1	86	0.00153546	0.000472782	0.0255465	35.998	9.82761	2.95841		4869.13	4689.84	2790.71	2864.38	1294.77	1239.67	899.543	832.519	1327.62	1343.86	281.794	276.013	1625.9	1573.18	318.571	304.014	686.114	616.181	976.987	851.621	4427.2	4159.67	4081.58	3532.96	4402.09	3747.41	862.664	971.467	992.268	929.366	3725.13	3492.73	1560.17	1480.46	374.579
40	A0A087WSZ2	ACTN3	Alpha-actinin-3	Homo sapiens	107629	3	64.3	7.4717e-08	2.7492e-08	1.29325e-08	44.4035	5.36311	1.61446		40.3612	46.2539	30.4646	25.9344	43.7788	43.0497	35.0423	25.0965	46.9993	43.3366	36.6871	34.2617	34.0801	35.6473	44.8919	40.2589	33.1205	62.4691	44.4715	47.2564	49.3752	40.3145	43.346	52.5292	27.4039	39.3186	44.9201	30.7857	52.6469	46.6258	42.7372	41.7289	34.2039	32.9614	46.8246
41	A0A087WSZ7;A0A1B0GW84;Q08499	PDE4D	Phosphodiesterase;Phosphodiesterase;cAMP-specific 3',5'-cyclic phosphodiesterase 4D	Homo sapiens	77023.2	6	86	1.38474e-10	5.40614e-11	5.50766e-11	45.9179	5.69952	1.71573		68.1165	50.1755	55.9679	72.9386	63.3438	60.724	68.1251	67.2174	49.0397	49.5661	46.9016	49.6284	58.855	64.2379	53.2337	74.4644	54.2312	56.9167	51.7045	65.7955	59.8034	48.5554	80.7398	74.9068	43.6095	41.3617	91.134	73.7423	37.4044	43.5094	89.1252	71.7272	49.3965	50.5128	71.9533
42	A0A087WT12;A0A087X2I2;P36969	GPX4	Glutathione peroxidase;Glutathione peroxidase;Phospholipid hydroperoxide glutathione peroxidase	Homo sapiens	26948.2	12	100	6.62833e-30	4.25474e-30	2.5601e-25	52.3431	9.52053	2.86596		790.527	707.305	692.931	673.045	739.486	674.419	763.277	801.795	712.738	714.853	671	590.788	701.09	759.158	615.304	628.455	677.997	601.43	722.998	740.751	897.771	919.347	578.992	592.385	997.165	970.51	552.444	610.383	823.377	792.677	945.502	1002.22	571.857	593.83	672.087
43	A0A087WT44;P30519	HMOX2	Heme oxygenase (biliverdin-producing);Heme oxygenase 2	Homo sapiens	41669.1	18	100	5.99828e-48	1.01343e-47	3.58395e-35	56.1508	7.45259	2.24345		167.619	195.057	197.18	174.328	196.236	215.783	199.513	216.175	202.573	185.597	190.508	173.277	164.145	172.882	156.352	182.538	188.569	189.811	176.905	183.357	137.166	155.301	153.562	159.109	191.522	149.777	182.225	173.873	140.375	163.272	166.603	138.147	170.581	188.28	169.504
44	A0A087WT45;Q4V328	GRIPAP1	GRIP1-associated protein 1	Homo sapiens	90856.7	22	97.9	1.61761e-26	9.2798e-27	5.14725e-23	51.4846	9.03038	2.71841		554.796	486.124	486.893	625.774	583.323	565.867	470.158	472.834	443.697	584.082	486.395	502.607	432.344	533.926	529.047	474.154	557.308	599.999	584.039	513.854	557.075	584.229	463.459	566.326	573.123	570.044	449.48	502.294	584.282	580.807	588.409	649.013	628.669	709.112	533.217
45	A0A087WT47;P19237	TNNI1	Troponin I, slow skeletal muscle;Troponin I, slow skeletal muscle	Homo sapiens	21691.3	9	100	5.67948e-56	1.76198e-55	1.34531e-38	57.5761	10.3403	3.11274		2149.11	2085.47	2055.84	2053.68	1040.53	1140.87	1027.82	1025.38	3278.42	4081.31	2802.78	2754.61	1508.3	1249.65	7419.68	7470.32	3026.41	2594.99	3031.17	2870.93	1808.88	1486.97	2546.28	2534.78	1154	1121.96	1713.42	2132.43	633.241	723.473	4818.01	4698.71	665.924	780.957	1057.87
46	A0A087WT59;P02766	TTR	Transthyretin	Homo sapiens	12633.1	8	100	9.68794e-43	1.16658e-42	9.02161e-33	55.1524	11.0094	3.31416		7904.57	8272.31	7397.81	7318.48	4210.08	4274.82	4485.21	4469.12	5031.65	4904.9	2166.11	2354.57	5814.29	5542.09	666.786	676.515	1774.18	1872.7	4591.94	4365.66	13605.4	14534.7	6098.84	6909.39	5221.61	2819.68	3281.27	3084.93	2783.56	2870.46	9762.42	9806.08	1069.74	1059.8	1265.26
47	A0A087WT64;A0A7I2V2W2;Q07820	MCL1	Induced myeloid leukemia cell differentiation protein Mcl-1	Homo sapiens	21226.5	1	75.5	7.8498e-05	2.67962e-05	3.18232e-05	41.576	5.60186	1.68633		33.0517	43.4934	39.1395	44.4134	46.3984	43.0762	40.2289	29.6702	62.4331	45.7126	36.1968	58.8046	38.8758	41.1204	38.5236	36.1548	54.5584	57.395	48.085	37.8069	63.8341	52.0352	66.0462	53.7636	35.007	55.663	63.7597	51.2858	35.9714	28.4929	30.2347	25.5361	44.4922	54.8385	22.5266
48	A0A087WT87;A0A087X0U3;A0A7P0TAG7;P43003	SLC1A3	Amino acid transporter;Amino acid transporter;Excitatory amino acid transporter 1;Excitatory amino acid transporter 1	Homo sapiens	54207.8	1	85.3	3.35133e-20	1.59587e-20	1.55273e-18	49.6771	6.56408	1.97599		100.68	103.799	48.6175	64.9826	115.511	152.024	26.0778	28.1399	77.196	81.3767	67.7666	56.6956	26.9855	52.6846	61.2726	27.1268	61.975	57.1689	68.028	88.7357	73.7579	59.1295	83.6412	79.352	140.986	55.2759	182.741	162.338	95.3568	73.2776	46.9352	93.7027	70.9128	38.6186	51.1682
49	A0A087WT99;Q9H0W9	C11orf54	Ester hydrolase C11orf54	Homo sapiens	28683.1	8	100	2.6322e-39	2.59012e-39	4.87727e-31	54.4555	9.45899	2.84744		758.064	824.359	1040.59	1077.91	971.089	846.018	633.118	694.297	888.375	882.852	637.007	647.201	1329.22	1188.56	715.684	787.881	992.641	992.291	726.318	764.507	886.797	866.37	923.903	938.938	1004.17	552.079	873.118	710.343	552.842	571.092	666.748	712.404	528.065	575.388	681.545
50	A0A087WTA8;P08123	COL1A2	Collagen alpha-2(I) chain	Homo sapiens	129151	23	100	2.68962e-66	2.0379e-65	1.05658e-42	59.2527	9.3698	2.82059		395.804	413.773	437.355	401.734	461.349	452.057	381.514	397.623	385.178	357.199	725.262	809.439	1934	1779.52	378.793	424.238	816.24	785.949	544.006	585.042	597.177	597.643	521.549	507.085	625.556	664.542	437.843	448.132	490.449	471.025	740.333	653.062	435.434	502.581	498.906
51	A0A087WTK0;A0A087WVC6;Q12913	PTPRJ	Protein-tyrosine-phosphatase;Protein-tyrosine-phosphatase;Receptor-type tyrosine-protein phosphatase eta	Homo sapiens	146073	5	39.2	2.44317e-05	8.52622e-06	3.33502e-06	42.5183	5.74263	1.7287		50.2356	47.7659	31.0946	34.2736	52.2099	35.6438	39.7979	39.2334	40.0623	45.7657	36.0725	38.8359	34.3767	45.5286	38.5991	32.2499	43.9401	48.3784	52.7214	49.8617	37.5358	37.3219	42.3605	35.7267	54.8102	42.4772	32.4895	39.1515	46.1361	40.0452	60.4115	46.4787	53.8371	52.4681	39.4515
52	A0A087WTM1;A0A087WZ85;A0A0A0MSX4;Q9Y6N7	ROBO1	Roundabout homolog 1	Homo sapiens	175848	4	37.1	0.0136569	0.00395243	0.0935565	30.6772	5.4737	1.64775		49.769	167.604	39.6507	47.3958	49.0828	39.7042	33.1047	29.4068	46.4269	48.9851	54.0382	33.8917	43.8566	49.8476	57.843	42.4157	43.0786	46.1068	34.7712	52.937	44.9892	43.049	39.8295	48.6677	41.3256	31.175	46.8116	33.5713	45.0461	40.7191	50.1424	44.7444	51.2618	44.6572	41.304
53	A0A087WTT6;P62273	RPS29	40S ribosomal protein S29	Homo sapiens	6115.22	2	92.3	0.00191699	0.000586957	0.0299468	35.6155	8.99599	2.70806		705.751	475.175	706.232	687.149	2539.25	1760.48	1114.68	347.76	1280.44	1308.67	132.559	329.806	264.831	389.021	341.683	1392.92	471.977	306.607	418.527	397.469	1174.62	454.701	1193.08	417.199	1982.6	57.8332	445.699	1038.59	1232.8	441.911	980.685	2510.71	2360.19	2051.38	1678.55
54	A0A087WTU3;Q9Y6I9	TEX264	Testis-expressed protein 264	Homo sapiens	25966.1	6	99.3	1.82186e-29	1.15108e-29	5.03891e-25	52.2353	7.42472	2.23506		185.121	144.347	163.911	188.155	201.02	159.741	205.251	185.171	153.739	208.864	195.691	219.909	155.05	190.643	212.35	183.914	159.17	154.451	189.878	151.05	147.148	141.916	201.144	183.73	155.124	210.892	204.273	180.162	209.035	179.765	153.653	170.722	186.296	133.819	171.928
55	A0A087WU02;Q96RQ1	ERGIC2	Endoplasmic reticulum-Golgi intermediate compartment protein 2	Homo sapiens	43432.4	4	95.1	1.15551e-09	4.43562e-10	3.57803e-10	45.4258	5.85708	1.76316		59.097	46.9105	47.2455	58.2621	73.7184	68.2701	39.8003	48.5162	57.804	57.5082	44.4559	63.8097	37.7893	46.2223	52.3173	47.4669	55.5184	40.7968	54.2528	51.3275	51.4524	47.8735	46.7056	59.8018	48.5641	41.4466	55.1126	59.9409	62.9447	60.8336	68.1062	70.9382	67.5952	45.0637	69.6608
56	A0A087WU03	HNRNPDL	Heterogeneous nuclear ribonucleoprotein D-like	Homo sapiens	6721.56	1	1.4	0.0154679	0.00444195	0.101402	30.094	7.43062	2.23684		24.6489	21.2909	54.5025	55.8437	23.7152	25.0027	37.7335	57.8378	21.8389	32.5743	41.9367	39.1827	39.0468	36.4106	26.4346	39.2513	46.0808	48.299	24.6692	29.59	26.2598	29.1721	25.5318	29.163	43.362	27.2708	23.2739	44.8864	58.2681	40.0654	30.6276	59.4444	40.3842	39.9016	25.2442
57	A0A087WU07;Q5TGZ0	MICOS10	MICOS complex subunit MIC10	Homo sapiens	7036.08	2	90.2	0.000262884	8.60553e-05	0.00098802	39.7137	7.32061	2.20372		101.499	158.358	181.739	1115.88	160.701	514.33	215.5	189.597	167.619	109.437	331.051	113.053	945.197	105.982	149.125	908.185	1450.16	167.074	1235.36	136.339	118.589	79.5152	123.159	140.14	615.423	52.9678	123.153	79.848	80.2069	118.364	2583.47	116.395	589.798	206.296	192.122
58	A0A087WU13;A0A2R8Y478;A0A7I2V3T0;A0A7I2V3T7;A6NNI4;F5GXT1;G8JLH6;P21926	CD9	Tetraspanin;Tetraspanin;Tetraspanin;Tetraspanin;Tetraspanin;Tetraspanin;Tetraspanin;CD9 antigen	Homo sapiens	28400.6	3	100	2.68962e-66	2.0379e-65	1.05658e-42	59.2527	9.35759	2.81692		744.299	637.549	584.007	450.19	951.887	930.846	522.723	448.307	515.037	475.963	620.661	469.964	456.167	445.638	993.645	812.681	776.551	755.515	1021.62	974.4	1139.64	1012.44	754.259	750.284	1234.29	1195.84	624.907	771.482	1347.58	1158.54	1218.7	1306.23	1052.13	1104.31	873.52
59	A0A087WU53;Q9H0U3	MAGT1	Dolichyl-diphosphooligosaccharide--protein glycosyltransferase subunit MAGT1;Magnesium transporter protein 1	Homo sapiens	41531.8	7	100	4.17819e-34	3.20025e-34	4.89422e-28	53.3293	8.21538	2.47308		278.301	229.299	298.704	281.559	326.847	321.444	331.567	337.181	329.304	312.944	330.426	301.108	319.235	301.142	384.741	359.789	372.419	350.843	330.91	372.53	268.759	304.768	336.181	379.449	472.23	338.691	344.84	334.45	349.201	326.564	391.461	356.477	317.04	285.413	365.393
60	A0A087WUB9;Q8WYA6	CTNNBL1	Beta-catenin-like protein 1	Homo sapiens	65702.9	11	99.3	9.86087e-20	4.63404e-20	3.41783e-18	49.5289	5.84418	1.75927		70.946	55.4478	56.11	53.3388	74.4924	63.3194	45.166	56.2175	61.4681	66.4639	44.5446	47.9002	45.6244	50.5146	61.6895	46.2205	46.1331	43.9637	65.8421	66.8717	68.7043	72.6726	58.6267	65.3313	44.7714	61.2978	65.191	45.2221	58.9851	46.7465	71.7098	61.8651	52.7363	48.3421	73.6542
61	A0A087WUC6;Q15005	SPCS2	Microsomal signal peptidase 25 kDa subunit;Signal peptidase complex subunit 2	Homo sapiens	25089.9	13	100	1.01023e-34	7.95425e-35	2.03835e-28	53.4679	8.14599	2.45219		254.537	242.278	212.837	228.277	319.361	263.899	226.474	224.427	232.577	207.731	294.925	286.385	222.28	217.659	301.574	272.388	245.758	244.785	353.782	323.086	300.868	271.778	319.189	316.445	371.314	305.943	291.296	271.57	330.544	296.939	244.049	257.73	309.232	289.4	325.568
62	A0A087WUD3;Q9NRP0	OSTC	Oligosaccharyltransferase complex subunit;Oligosaccharyltransferase complex subunit OSTC	Homo sapiens	9369.14	1	99.3	9.43107e-33	6.84733e-33	3.49807e-27	53.0198	9.55961	2.87773		367.391	459.865	614.508	538.697	505.593	406.783	315.633	363.806	336.083	313.943	607.377	640.164	333.323	337.012	583.795	537.488	460.122	448.966	641.737	526.671	519.835	562.894	741.053	840.654	870.148	55.0838	963.692	940.45	728.72	704.597	707.2	718.239	613.889	628.414	646.48
63	A0A087WUI4;A0A087X1U0;J3QTS8;P20231;Q15661	TPSB2;TPSB2;TPSAB1;TPSB2;TPSAB1	Tryptase beta-2;Tryptase beta-2;Tryptase alpha/beta-1;Tryptase beta-2;Tryptase alpha/beta-1	Homo sapiens	31418.3	11	100	4.3482e-24	2.31638e-24	2.55e-21	50.826	8.69608	2.61778		498.112	486.154	425.63	396.911	375.775	372.536	420.747	439.709	345.279	341.013	413.055	412.226	260.722	258.064	505.191	548.942	721.615	645.755	556.849	481.463	483.157	489.44	525.318	441.341	669.242	640.923	246.509	269.538	250.558	295.151	645.918	550.391	266.991	269.373	327.556
64	A0A087WUK2;O14979	HNRNPDL	Heterogeneous nuclear ribonucleoprotein D-like	Homo sapiens	40040.2	10	100	1.66443e-53	4.31439e-53	1.43197e-37	57.1508	7.50099	2.25802		173.002	179.061	218.642	158.861	153.953	147.15	186.984	165.652	173.996	185.872	165.211	162.008	167.989	184.34	174.254	176.473	178.687	165.041	162.796	174.113	175.642	218.859	183.577	171.406	242.766	227.716	164.971	135.406	208.427	168.153	206.158	212.995	191.367	154.773	175.717
65	A0A087WUT0;A0A0A0MQW0;A0A0A0MR39	MYEF2	Myelin expression factor 2	Homo sapiens	58685.8	6	77.6	3.06304e-05	1.06517e-05	4.71089e-06	42.383	6.07574	1.82898		68.644	75.0591	62.9416	88.0175	72.4245	60.3519	65.0071	71.0334	55.57	56.8881	70.9658	55.1377	76.6954	69.9389	85.5918	67.546	50.5507	65.6447	77.1397	67.8211	54.6887	66.0593	87.1484	77.5371	60.3248	57.9525	113.909	90.2822	85.6492	66.7365	63.3539	87.8426	53.6896	131.711	105.79
66	A0A087WUT6;O60841	EIF5B	Eukaryotic translation initiation factor 5B	Homo sapiens	138682	36	100	9.66346e-59	3.76971e-58	9.98107e-40	58.0414	7.95749	2.39544		228.949	211.69	207.225	232.03	251.943	270.885	206.455	196.905	228.37	268.352	215.82	235.202	198.852	222.928	266.248	193.454	224.697	207.391	224.883	230.758	264.782	235.866	240.38	232.606	258.392	229.059	223.634	216.533	260.483	241.52	259.756	260.319	282.976	265.634	230.738
67	A0A087WUW6;A0A087X0G7;A0A087X1B1;Q9Y6K9	IKBKG	NF-kappa-B essential modulator	Homo sapiens	47384.8	6	97.9	8.79465e-27	5.09422e-27	3.38049e-23	51.554	5.50708	1.6578		50.64	51.0747	53.7492	41.972	47.6955	48.8498	45.0949	48.6813	46.2821	37.8162	45.2417	56.9704	43.6761	46.4517	35.8831	39.2806	52.0096	44.1094	39.6293	41.6893	49.2279	38.1609	38.6998	38.332	60.1784	47.9349	37.4972	47.1964	39.7485	47.0652	74.7142	53.2879	57.5729	39.9596	44.9863
68	A0A087WUW9;Q9NXU5	ARL15	ADP-ribosylation factor-like protein 15	Homo sapiens	22876.2	5	97.9	4.93876e-24	2.62389e-24	2.78945e-21	50.8105	6.40135	1.927		73.9121	62.2542	72.0893	83.3364	93.0519	120.214	88.1261	76.5846	71.6609	96.5714	91.3111	85.0575	90.9352	86.8001	83.5155	102.886	68.7584	75.262	78.511	84.1896	86.7238	79.3635	78.2829	77.5198	80.8922	72.0668	76.1602	88.4474	137.264	88.3852	73.8058	86.0924	94.2373	104.017	88.8416
69	A0A087WUY7;O75928	PIAS2	E3 SUMO-protein ligase PIAS2 (Fragment);E3 SUMO-protein ligase PIAS2	Homo sapiens	59642.2	2	81.8	0.000246671	8.09904e-05	0.000831019	39.8286	9.16363	2.75853		838.825	933.66	613.416	864.496	952.847	985.601	506.949	414.742	848.848	956.797	207.526	168.039	199.538	482.205	772.341	632.381	166.403	170.718	1282.39	982.702	1099.6	797.328	598.833	347.92	751.489	502.969	87.8345	125.326	122.936	94.3042	1626.07	1186.29	1003.31	1066.08	399.592
70	A0A087WUZ7;Q9Y5W8	SNX13	Sorting nexin 13, isoform CRA_g;Sorting nexin-13	Homo sapiens	102375	5	50.3	0.00076481	0.000240837	0.0121133	37.3629	5.43588	1.63636		46.1422	33.3246	39.0696	41.1977	46.232	33.699	31.7509	27.0548	60.3455	49.1785	37.2245	37.9159	31.7503	46.0288	34.0505	34.0532	62.7624	40.5659	33.6118	53.8826	36.6954	35.2687	33.8401	35.2744	40.5527	32.3442	36.3828	45.2106	45.4196	34.518	53.841	41.8887	48.456	30.9871	52.0863
71	A0A087WV05;Q99417	;MYCBP	Uncharacterized protein;c-Myc-binding protein	Homo sapiens	12754.7	7	98.6	2.517e-08	9.37156e-09	5.23804e-09	44.6722	6.67166	2.00837		163.132	133.419	136.611	91.6062	146.459	121.941	125.227	128.864	111.331	100.631	105.368	96.0889	106.061	96.1979	102.823	142.515	131.49	108.914	117.894	118.469	125.741	157.406	109.23	99.7457	98.2195	108.879	123.987	107.073	137.319	124.033	105.654	110.22	128.166	132.495	145.109
72	A0A087WV24;P20711	DDC	Aromatic-L-amino-acid decarboxylase	Homo sapiens	49697.4	3	10.5	0.00699487	0.00207591	0.0655288	33.0842	5.25911	1.58315		38.6186	38.7805	42.3505	27.4334	34.5987	39.9657	46.2922	42.6594	45.6729	24.6259	28.8717	27.5156	31.1436	25.8508	38.8708	42.2141	28.3066	27.7398	40.1804	40.1666	44.2828	40.2731	40.9993	41.9363	24.4856	37.7034	48.6083	30.3861	30.256	42.2965	38.5062	24.9319	28.1678	30.6511	40.7589
73	A0A087WV25;O95684	CEP43	Centrosomal protein 43	Homo sapiens	38099.6	2	69.2	0.00123255	0.000382742	0.0212799	36.395	5.29224	1.59312		39.262	34.5394	31.748	44.9753	59.3017	28.6765	33.2981	34.2404	35.4291	44.1125	37.7636	34.761	32.757	51.2629	42.1208	26.4462	38.8996	32.2098	28.8865	31.0973	62.6475	41.2827	40.7046	33.8716	24.1682	35.5537	25.6525	32.6983	47.1878	26.4516	46.5739	55.6153	51.1734	40.0803	42.9778
74	A0A087WV97;Q8WU79	SMAP2	Stromal membrane-associated protein 2	Homo sapiens	46382.6	4	85.3	1.07077e-27	6.3594e-28	7.96636e-24	51.7907	6.77237	2.03869		146.975	144.35	127.766	151.177	202.408	167.43	61.3657	45.674	129.004	110.222	36.0152	57.2745	45.1986	97.669	62.2149	94.3316	55.8546	88.9321	164.849	156.132	226.948	309.289	102.314	118.763	178.425	304.428	100.23	89.3402	116.338	126.303	167.968	229.094	176.862	115.69	90.8524
75	A0A087WVA1;P62341	SELENOT	Selenoprotein T;Thioredoxin reductase-like selenoprotein T	Homo sapiens	22344.3	2	92.3	3.11292e-11	1.23315e-11	1.51502e-11	46.2438	7.98173	2.40274		318.323	216.89	254.143	271.08	354.618	270.73	296.29	299.083	262.252	330.929	303.574	412.68	234.134	367.689	350.704	312.539	314.159	266.759	280.927	219.256	149.867	346.52	285.774	359.576	197.123	289.896	293.599	229.81	294.824	240.333	363.803	321.593	421.13	246.183	289.469
76	A0A087WVA8;J3KRZ8;Q8IWB9	TEX2	Testis-expressed protein 2;Testis-expressed protein 2 (Fragment);Testis-expressed protein 2	Homo sapiens	125384	9	97.9	3.53671e-22	1.78284e-22	5.79629e-20	50.2778	5.82845	1.75454		46.6942	53.4038	63.2164	59.3651	55.8023	68.8727	51.8074	58.8066	48.1506	41.8719	66.594	62.0536	59.3716	62.3462	56.2656	73.7042	67.3812	61.3412	48.8316	55.7267	53.5688	48.4152	54.0574	47.1451	74.4323	51.347	58.5125	65.5777	63.005	73.395	47.0952	58.8658	66.6047	67.605	53.9663
77	A0A087WVD7;Q9Y3D8	AK6	Adenylate kinase isoenzyme 6	Homo sapiens	12545.1	2	22.4	0.014646	0.00421883	0.0977303	30.3554	5.78921	1.74273		44.6198	36.506	43.77	41.8446	42.2845	43.613	46.0047	103.927	126.592	36.7317	39.4114	473.102	42.3283	28.5283	43.6585	35.536	37.1501	33.152	41.4386	33.1713	42.332	39.4144	39.6857	32.8206	28.6831	34.0949	33.4574	27.6393	36.7621	24.5831	41.9171	57.1698	45.6626	45.3492	46.329
78	A0A087WVF7;Q9NZM3	ITSN2	Intersectin-2	Homo sapiens	191598	17	100	1.06546e-57	3.76834e-57	2.64043e-39	57.8677	6.3475	1.91079		85.105	73.1797	81.6877	94.3437	94.0073	77.1088	80.0688	75.0433	61.2898	75.7621	84.2413	98.8611	74.84	93.6614	79.3401	82.1288	90.6941	84.3951	73.3908	65.4559	67.0701	62.2413	72.4993	70.6956	93.2108	65.3805	67.6755	90.6869	103.986	79.4137	83.5318	93.7368	105.686	83.8828	74.4266
79	A0A087WVI0;Q8WTW3	COG1	Conserved oligomeric Golgi complex subunit 1	Homo sapiens	104787	17	100	1.20856e-24	6.5643e-25	1.03668e-21	50.9803	6.39471	1.925		77.8633	93.7169	103.473	78.2301	92.8209	83.3709	66.9331	79.6099	86.3998	91.5768	92.8624	79.4141	76.5067	77.7802	73.187	74.1245	92.7309	63.6407	72.3075	70.3021	75.1114	85.8545	90.5255	84.9013	102.06	81.0876	84.4337	99.0042	97.9502	111.781	91.1328	95.3787	116.757	107.437	99.2365
80	A0A087WVM4;B7ZM99;Q6UB35	MTHFD1L	Formyltetrahydrofolate synthetase;Formyltetrahydrofolate synthetase;Monofunctional C1-tetrahydrofolate synthase, mitochondrial	Homo sapiens	99311.6	12	93.7	1.19982e-12	4.87549e-13	9.85882e-13	46.902	6.27739	1.88968		86.6652	75.7086	82.8571	85.1646	93.1962	75.0153	61.1365	70.0186	74.6994	81.425	57.0364	59.1281	59.9145	58.5686	71.1991	66.9919	69.8964	58.3628	82.3342	70.2726	74.6413	82.6716	73.0367	73.9594	70.7059	81.3757	77.8915	67.1426	94.7131	81.5667	98.7032	88.3098	87.9204	92.5737	85.1391
81	A0A087WVP4	SMTN	Smoothelin	Homo sapiens	104846	24	96.5	2.96223e-33	2.19136e-33	1.67342e-27	53.1357	6.53741	1.96796		89.3419	92.3779	90.5736	72.4671	91.3721	102.349	117.048	126.786	89.5126	75.6827	84.8352	80.0807	95.942	103.433	89.2209	95.9557	102.291	97.3536	78.0862	74.7677	89.2829	83.0075	75.3717	77.7345	83.8838	72.7388	84.9895	71.2726	67.3461	92.8835	66.6643	62.5757	75.3892	90.5648	84.7637
82	A0A087WVP7;H3BRQ8;P0C024	NUDT7	Peroxisomal coenzyme A diphosphatase NUDT7	Homo sapiens	25321.4	1	25.2	0.0131909	0.00382429	0.0916725	30.8313	5.15402	1.55151		28.5886	26.4328	35.8611	37.009	29.7142	32.8519	42.9055	33.113	31.1436	32.3661	42.2065	26.9876	52.9294	54.7854	26.2657	35.4729	43.6612	41.373	27.5705	29.7803	25.9005	24.1559	25.3686	29.3506	47.6621	25.8399	29.2234	44.4404	35.4692	51.5838	30.4318	20.3987	49.3948	51.7955	44.6534
83	A0A087WVQ6;Q00610	CLTC	Clathrin heavy chain;Clathrin heavy chain 1	Homo sapiens	192058	100	100	4.05931e-62	2.14393e-61	4.48317e-41	58.5927	11.566	3.48173		2717.67	2709	3062.94	2924.94	3128.05	3161.49	2539.65	2563.3	2704.52	2667.49	2980.81	2889.19	2496.58	2420.49	3061.37	3031.95	2767.05	2831.08	3299.48	3247.1	3526.42	3489.47	2963.55	2934.46	4171.09	3410.98	3101.37	3196.94	3380.12	3424.87	3660.71	3680.64	3440.53	3455.72	3320.96
84	A0A087WVQ9;A0A7I2V659;P68104;Q5VTE0	EEF1A1;EEF1A1;EEF1A1;EEF1A1P5	Elongation factor 1-alpha;Elongation factor 1-alpha;Elongation factor 1-alpha 1;Putative elongation factor 1-alpha-like 3	Homo sapiens	49869.6	33	100	6.27923e-52	1.4553e-51	6.66234e-37	56.8732	13.5233	4.07091		12757.1	12830.7	12547.7	11879.1	12909.5	12361.9	9491.28	9336.77	11178	10824.4	8421.65	9076.64	9550.03	9218.58	9628.79	9023.29	8799.71	8681.73	11237.7	10491.8	12584.4	12277.3	11160	10389.2	18313.4	11442.3	9864.74	9222.46	11898.3	10685.6	13393.5	14186.1	13437.7	12996.5	11672.1
85	A0A087WVS8;Q70IA6	MOB2	MOB kinase activator 2	Homo sapiens	26575.2	4	99.3	6.36593e-24	3.37484e-24	3.33629e-21	50.7796	7.1286	2.14592		142.133	177.616	190.731	114.705	111.759	118.751	139.308	136.29	159.454	159.098	158.806	128.264	195.315	129.152	154.997	241.807	165.464	129.433	144.966	135.929	142.861	157.106	126.851	144.599	225.763	110.719	67.145	123.742	113.177	184.143	166.757	194.829	201.298	194.985	168.956
86	A0A087WVT6;A0A087X159;D6RAC5;P81877;Q9BWG4;Q9BWW4;U3KQ46	SSBP3;SSBP2;SSBP2;SSBP2;SSBP4;SSBP3;SSBP4	Single-stranded DNA-binding protein 3;Single-stranded DNA-binding protein 2;Single-stranded DNA-binding protein 2 (Fragment);Single-stranded DNA-binding protein 2;Single-stranded DNA-binding protein 4;Single-stranded DNA-binding protein 3;Single-stranded DNA-binding protein 4 (Fragment)	Homo sapiens	37772.2	1	10.5	9.28374e-05	3.15817e-05	5.00589e-05	41.3671	7.73156	2.32743		189.306	42.1162	36.7602	28.2306	35.1613	49.4586	55.9455	39.0098	43.2002	21.9704	150.89	26.4275	57.8927	24.5578	52.2911	58.196	23.2951	32.5761	48.7989	170.277	51.9453	43.2519	186.66	43.2386	21.9207	40.4331	46.0389	30.2745	29.4562	209.808	20.6573	30.0508	27.2379	193.384	37.4283
87	A0A087WVV7;A0A087X165;A0A590UJ70;Q9C0H9	SRCIN1	SRC kinase-signaling inhibitor 1 (Fragment);SRC kinase-signaling inhibitor 1;SRC kinase-signaling inhibitor 1;SRC kinase signaling inhibitor 1	Homo sapiens	NaN	5	36.4	0.000305249	9.94444e-05	0.00147423	39.434	5.29664	1.59445		30.251	41.4391	44.7343	36.009	39.2385	46.7526	48.0533	50.4328	40.5683	28.3714	42.8099	28.2663	48.4992	31.322	32.7219	43.716	44.0698	41.4255	54.8877	43.3851	34.404	42.9553	27.5156	44.822	40.577	30.0429	36.9408	53.1855	33.7029	44.6615	27.9504	28.474	38.7177	48.6948	32.8782
88	A0A087WVX5;A0A2R8Y555;A0A2U3TZM7;A0A494C0B2;A0A494C184;Q08289	CACNB2	Calcium channel voltage-dependent subunit beta 2;Calcium channel voltage-dependent subunit beta 2 (Fragment);Calcium channel voltage-dependent subunit beta 2 (Fragment);Calcium channel voltage-dependent subunit beta 2;Calcium channel voltage-dependent subunit beta 2;Voltage-dependent L-type calcium channel subunit beta-2	Homo sapiens	65635.9	6	87.4	4.55454e-21	2.21925e-21	3.64467e-19	49.9451	5.7584	1.73345		61.71	55.7831	76.2162	74.1517	50.7722	53.6677	73.3282	69.8566	72.4826	74.2702	57.8206	64.674	78.2822	69.0664	68.4498	88.6471	91.9885	74.5887	45.9812	47.5857	48.3096	51.0943	74.7533	68.8627	40.4117	43.6547	58.5251	71.3913	51.4292	47.748	66.4304	88.9143	51.911	61.7031	62.0202
89	A0A087WVZ9;P19388	POLR2E	DNA-directed RNA polymerase II subunit E;DNA-directed RNA polymerases I, II, and III subunit RPABC1	Homo sapiens	21459.7	6	96.5	2.68962e-66	2.0379e-65	1.05658e-42	59.2527	6.05231	1.82193		64.0229	96.2671	76.9701	70.6191	80.5489	75.0281	85.0174	81.4316	71.1748	58.6387	81.3453	47.1839	80.0249	45.4456	58.5715	92.0322	70.6897	71.6511	72.9608	76.3021	78.4419	82.2279	63.6232	67.9235	71.1026	49.7638	71.5588	71.9463	52.395	80.8087	60.0961	54.7827	80.8942	92.8652	55.1811
90	A0A087WW00;P51668	UBE2D1	Ubiquitin-conjugating enzyme E2 D1	Homo sapiens	12421.3	2	97.2	2.23011e-12	9.00272e-13	1.64508e-12	46.7817	8.20318	2.4694		515.695	503.978	565.706	485.19	403.866	370.214	622.745	585.81	548.123	492.273	743.181	667.057	745.139	821.693	419.844	365.333	499.294	542.157	459.318	386.733	626.212	487.521	293.031	325.895	297.754	237.779	269.44	294.848	275.545	164.343	398.671	302.167	359.713	328.209	336.234
91	A0A087WW06;Q96AY4	TTC28	Tetratricopeptide repeat protein 28	Homo sapiens	256868	6	62.9	1.91053e-08	7.13507e-09	4.15005e-09	44.7401	5.43533	1.6362		53.9269	43.5411	36.004	35.9479	93.2468	53.2201	37.3437	42.1984	44.493	52.4864	35.3143	32.2832	34.0878	35.0332	52.6766	31.4705	33.3541	33.3135	57.6998	44.2048	53.6904	54.0497	59.4476	49.1228	33.3107	52.5498	48.2936	30.9609	41.187	30.0618	58.5636	68.1223	34.8151	34.4344	61.6358
92	A0A087WW23;P20292	ALOX5AP	Arachidonate 5-lipoxygenase-activating protein	Homo sapiens	24207.9	3	74.8	6.17508e-05	2.12413e-05	1.7755e-05	41.8343	7.75241	2.33371		59.9083	209.348	38.3901	66.5797	281.406	60.4805	46.3581	31.8556	30.5027	64.2333	41.7117	76.5063	44.7989	52.8278	47.2951	44.5654	37.9606	43.3209	71.9848	156.646	57.5853	43.4567	202.332	58.2154	50.6585	420.666	193.449	79.6693	206.866	326.38	258.242	616.451	234.184	323.199	50.2182
93	A0A087WW40;Q9Y371	SH3GLB1	Endophilin-B1	Homo sapiens	44260.4	13	100	1.6082e-36	1.37328e-36	1.72089e-29	53.8638	8.52969	2.56769		470.313	426.921	427.51	416.095	446.101	361.909	372.423	367.092	391.631	372.406	316.439	298.256	336.976	330.764	323.541	325.331	297.804	310.475	360.416	392.308	398.477	409.495	351.248	358.98	404.899	338.181	392.976	401.088	371.966	360.27	490.374	437.083	433.106	408.207	373.229
94	A0A087WW58;Q9C0D9	SELENOI	Ethanolaminephosphotransferase 1	Homo sapiens	45078.8	3	81.8	1.01399e-05	3.57794e-06	1.07289e-06	42.9444	6.01161	1.80967		42.1275	40.4333	49.823	48.8663	42.6891	27.2785	93.4782	84.0322	50.8165	43.9094	84.3158	104.122	44.8512	49.0614	118.015	144.396	107.252	120.21	44.5845	38.831	35.4684	38.4932	40.063	49.8228	81.8025	40.3922	76.4225	65.3722	67.5515	132.148	66.2201	74.3814	78.6964	58.7591	51.2274
95	A0A087WW59;Q7Z7L8	C11orf96	Uncharacterized protein C11orf96	Homo sapiens	13772.7	2	79.7	4.94384e-32	3.4549e-32	1.01679e-26	52.8522	7.6696	2.30878		458.584	353.012	102.509	147.321	443.127	133.711	538.116	546.113	350.206	500.117	94.6122	127.35	440.232	299.566	348.397	89.1639	485.12	266.457	181.163	248.226	374.804	319.266	75.5808	245.292	61.2508	175.449	55.7236	97.8274	330.54	68.2432	369.209	320.097	372.654	121.217	388.556
96	A0A087WW76;A0A452Q6Z5;A0A7P0TAS2;Q5T5U3	ARHGAP21	Rho GTPase-activating protein 21	Homo sapiens	155985	2	76.9	0.000180699	6.00401e-05	0.000348264	40.362	5.1844	1.56066		50.5502	56.5279	37.3147	44.7338	54.0456	53.5537	40.9178	33.4093	56.2083	65.1698	31.1975	32.0265	32.7979	32.5619	43.8528	37.3021	31.8306	33.979	45.6087	42.8649	62.6988	36.8105	44.2373	39.3506	36.3373	35.0234	36.9585	35.7289	44.9564	33.5641	69.6476	47.7096	35.0052	51.8193	48.296
97	A0A087WW77;Q15334	LLGL1	Lethal(2) giant larvae protein homolog 1	Homo sapiens	114427	9	99.3	3.22985e-22	1.63191e-22	5.4317e-20	50.2894	6.55698	1.97385		104.161	96.9197	122.397	98.0216	98.2445	97.6032	68.9916	80.2428	112.185	114.548	95.0163	88.9469	83.9119	88.3908	102.024	83.8797	76.8487	101.135	117.298	94.2718	118.644	116.045	132.035	140.455	174.096	275.157	98.9709	93.4417	99.5793	113.026	126.472	132.233	77.6732	89.0364	95.8949
98	A0A087WWF1;Q8WWX9	SELENOM	Selenoprotein M	Homo sapiens	16081.6	4	85.3	7.31594e-22	3.64686e-22	9.76014e-20	50.1843	5.84686	1.76008		71.0871	53.5419	46.3391	62.0128	69.175	84.8096	43.4712	56.692	52.9847	81.1486	49.4133	48.7604	45.9613	57.3044	115.81	44.2635	45.5638	45.6725	76.3375	69.1598	87.2602	66.443	64.7585	67.519	46.5898	55.9983	61.2888	60.3615	68.5812	46.5764	75.427	61.1756	47.1186	44.4618	65.8729
99	A0A087WWG3;A0A087X140;A0A0A0MRU4;A0A0A6YYH9;C9J3G2;H0Y5V3;Q4V339;Q5JTY5;Q5RIA9;Q5RIB0;Q8IUF1;Q9BRT8	CBWD3;CBWD1;CBWD3;CBWD5;CBWD2;CBWD6;CBWD6;CBWD3;CBWD5;CBWD5;CBWD2;CBWD1	COBW domain-containing protein 3;COBW domain-containing protein 1;COBW domain-containing protein 3;COBW domain-containing protein 5;COBW domain-containing protein 2;COBW domain-containing protein 6;COBW domain-containing protein 6;COBW domain-containing protein 3;COBW domain-containing protein 5;COBW domain-containing protein 5;COBW domain-containing protein 2;COBW domain-containing protein 1	Homo sapiens	38696.8	5	60.1	0.00842104	0.00248085	0.0726422	32.5288	5.6617	1.70434		39.7207	63.5054	50.3916	38.0619	56.0315	66.5193	62.2332	50.3187	62.7571	47.4903	36.2067	34.765	55.8203	35.3677	48.6791	46.4286	36.2849	38.2262	45.4324	42.1997	44.1771	52.5641	67.2014	54.4135	42.5431	43.8223	57.5953	37.6383	47.0816	50.8517	37.9829	36.8235	41.3326	54.6272	126.765
100	A0A087WWI0;A0A087WZZ7;Q9H2I8	LRMDA	Leucine-rich melanocyte differentiation-associated protein	Homo sapiens	25689.3	1	46.2	5.08026e-05	1.75274e-05	1.16759e-05	42.013	5.03969	1.5171		51.9529	62.7817	52.1721	47.9734	45.8662	35.7487	28.7743	39.2466	64.7795	41.6561	23.6784	52.9419	35.8527	50.9016	44.1503	29.2267	39.5024	35.7119	46.5705	57.5987	50.8986	88.6001	44.6129	30.0464	42.1397	43.5302	28.548	31.8078	31.9521	18.588	47.3343	49.1928	61.6776	49.0974	51.1991
101	A0A087WWM4;F8WAN9;H0YLV5;H0YMB3;H0YNJ6;Q9P2T1	GMPR2	GMP reductase;GMP reductase;GMP reductase;GMP reductase;GMP reductase;GMP reductase 2	Homo sapiens	38217	11	100	2.02824e-19	9.45488e-20	5.80328e-18	49.4286	7.53285	2.26761		223.887	243.179	203.132	210.701	198.573	177.797	176.727	170.532	199.536	178.593	188.413	177.375	179.786	191.487	160.273	161.219	159.198	158.258	204.884	175.803	301.656	242.088	190.635	198.172	235.011	228.811	207.722	196.564	172.764	203.249	220.024	184.868	233.833	208.344	195.085
102	A0A087WWM6;E7EQL6;O43272	PRODH	Proline dehydrogenase;Proline dehydrogenase;Proline dehydrogenase 1, mitochondrial	Homo sapiens	68029.1	7	40.6	9.79947e-19	4.50629e-19	1.85629e-17	49.2056	5.26802	1.58583		42.3289	38.0855	36.3051	41.9157	39.805	39.2216	29.7166	41.4657	42.1187	30.8058	30.1414	37.0919	29.7958	41.4134	41.57	32.5472	33.6494	34.6445	40.7271	35.0032	36.5657	42.0591	47.5644	35.226	33.5036	41.3651	36.1555	44.6765	35.8171	32.9797	41.8978	45.3269	37.5618	29.8817	38.9438
103	A0A087WWP4;A0A494C001;A0A499FJY3;Q96T37	RBM15	RNA-binding protein 15	Homo sapiens	102135	19	90.9	0.000408698	0.000131601	0.00314646	38.8362	5.65848	1.70337		48.8489	51.5373	56.3616	42.4216	42.1363	50.5233	54.782	50.2564	54.9555	44.3804	49.2672	46.7576	56.2877	39.4755	52.3797	50.7747	50.9278	44.7907	52.5774	53.0295	54.9394	53.3672	49.9869	55.7483	46.3171	48.1289	54.6038	48.6496	46.1307	53.0535	53.2826	45.2746	48.7009	54.0539	46.9409
104	A0A087WWS1;Q96FV9	THOC1	THO complex subunit 1	Homo sapiens	75652.3	10	46.9	4.81802e-09	1.82669e-09	1.26386e-09	45.0791	5.35376	1.61164		39.8926	41.6808	34.6374	31.9009	44.4238	39.3185	32.1115	34.9026	42.1512	39.2667	30.9796	28.6653	31.1112	31.1967	42.0181	31.6964	30.469	31.3655	46.5321	52.3704	47.1383	50.0046	46.9274	47.2374	35.1344	48.3209	41.7079	32.5185	38.3686	31.574	46.435	40.201	31.3479	30.8626	43.3586
105	A0A087WWY9;H0YJ83;Q8TB24	RIN3	Ras and Rab interactor 3;Ras and Rab interactor 3 (Fragment);Ras and Rab interactor 3	Homo sapiens	100564	2	5.6	0.0086355	0.00254213	0.0736153	32.4472	6.98693	2.10327		57.5816	73.8101	60.9782	33.9583	58.014	45.5826	44.7957	71.8235	74.4945	56.457	42.9354	37.0113	44.4009	34.3929	48.811	39.4769	48.3118	47.052	42.4773	40.1225	45.2161	46.4589	44.0323	38.0712	34.4991	37.7002	32.4055	34.1698	55.798	37.8111	60.2961	42.6471	302.799	48.1717	47.1223
106	A0A087WX02;F8WB74;P63302	SELENOW	Selenoprotein W	Homo sapiens	9297.94	3	96.5	3.64016e-20	1.73048e-20	1.64925e-18	49.6658	7.09781	2.13665		152.887	178.491	171.694	144.968	136.025	112.337	216.098	181.847	221.793	211.823	134.356	144.096	180.815	207.954	155.341	158.519	159.504	206.538	137.613	110.24	125.887	117.459	113.066	126.795	85.8739	74.934	96.0728	117.751	121.643	140.983	116.122	133.924	142.131	121.476	191.903
107	A0A087WXB8;C9J480;C9JWJ3;Q9Y274	ST3GAL6	ST3 beta-galactoside alpha-2,3-sialyltransferase 6, isoform CRA_b;Type 2 lactosamine alpha-2,3-sialyltransferase (Fragment);Type 2 lactosamine alpha-2,3-sialyltransferase (Fragment);Type 2 lactosamine alpha-2,3-sialyltransferase	Homo sapiens	43470.6	2	77.6	8.24609e-11	3.23666e-11	3.50804e-11	46.033	6.10665	1.83828		108.734	109.941	97.6781	53.1588	51.9316	99.685	89.7593	73.2551	86.2993	57.7261	68.1322	58.9262	77.6123	57.767	64.8122	73.9676	71.2292	64.7063	90.3298	68.1304	43.9287	53.8703	79.5911	83.0961	67.0974	40.2901	92.9366	69.5959	66.8411	91.5232	51.1635	42.5803	53.3465	108.265	111.56
108	A0A087WXC5;A0A7I2V594;E7ESZ7;O95299	NDUFA10	NADH dehydrogenase [ubiquinone] 1 alpha subcomplex subunit 10, mitochondrial;NADH dehydrogenase [ubiquinone] 1 alpha subcomplex subunit 10, mitochondrial;NADH dehydrogenase [ubiquinone] 1 alpha subcomplex subunit 10, mitochondrial;NADH dehydrogenase [ubiquinone] 1 alpha subcomplex subunit 10, mitochondrial	Homo sapiens	42470.6	24	100	1.97117e-57	6.8007e-57	3.39227e-39	57.8229	11.5959	3.49072		2600.6	2621.54	3070.71	3081.79	3461.21	3638.57	4693.9	4505.43	4025.48	4002.96	4463.22	4450.04	4078.75	3831.52	3833.55	3776.27	3925.02	4192.52	3331.77	3205.86	1911.6	1865.33	2867.83	2756.62	1818.2	1973.94	3946.25	4060.06	3145.68	3196.26	2077.39	2043.6	3741.46	3616.57	4156.45
109	A0A087WXE9;Q6UXH9	PAMR1	Inactive serine protease PAMR1	Homo sapiens	75692.5	3	18.9	0.0110562	0.0032239	0.0834441	31.5614	5.7927	1.74378		36.9215	45.9037	53.504	29.1426	29.642	28.6731	46.1094	49.8544	43.4978	31.9776	51.2457	35.2882	47.7143	34.5372	25.9503	51.2038	48.9256	47.4141	31.2149	36.1583	28.358	35.6476	62.1917	44.1003	49.8489	37.1323	29.54	48.5796	45.4985	65.2184	30.0665	31.0217	35.6618	57.0171	29.1328
110	A0A087WXI2;Q9Y6R7	FCGBP	IgGFc-binding protein	Homo sapiens	445211	14	74.8	2.11233e-32	1.50336e-32	5.86994e-27	52.9385	6.62023	1.99289		97.8599	95.0422	87.0175	117.769	116.079	113.039	55.6937	57.1892	68.8441	74.905	52.9183	54.1524	58.3029	56.6597	66.4488	56.413	55.5913	52.5066	123.364	138.837	73.5225	75.8514	270.785	219.388	80.4904	89.8492	64.1401	54.5527	86.2149	90.2518	109.535	91.534	81.2555	80.1555	67.7435
111	A0A087WXL6;Q9H270	VPS11	Vacuolar protein sorting-associated protein 11 homolog	Homo sapiens	107809	17	100	2.15213e-27	1.26823e-27	1.28466e-23	51.7128	7.17591	2.16016		157.965	123.711	137.534	166.818	160.012	144.215	125.79	104.621	121.872	161.99	119.459	138.401	119.028	141.223	118.639	125.119	142.395	148.528	161.664	130.043	150.412	150.617	140.168	143.049	203.066	128.289	123.071	147.831	191.466	144.948	197.574	190.722	172.786	198.13	155.057
112	A0A087WXM6;A0A0A6YYL6;J3KRX5;J3QQT2;P18621	RPL17;RPL17-C18orf32;RPL17;RPL17;RPL17	60S ribosomal protein L17 (Fragment);60S ribosomal protein L17;60S ribosomal protein L17 (Fragment);60S ribosomal protein L17 (Fragment);60S ribosomal protein L17	Homo sapiens	19585.8	13	100	2.21698e-43	2.79249e-43	4.4496e-33	55.2787	9.40904	2.8324		571.286	559.278	528.037	544.994	732.374	677.793	503.563	518.794	564.558	596.619	685.187	674.425	489.98	508.821	639.885	595.285	636.507	615.24	719.502	693.2	758.394	734.619	707.912	719.235	845.575	843.555	782.525	813.701	818.756	804.136	749.905	789.958	820.881	753.169	652.015
113	A0A087WXN4;E9PGI3;Q96CB8	INTS12	Integrator complex subunit 12;Integrator complex subunit 12 (Fragment);Integrator complex subunit 12	Homo sapiens	46666.8	2	81.1	3.89125e-31	2.61452e-31	3.90984e-26	52.6403	5.46767	1.64593		76.9849	45.8512	67.0166	67.7249	60.3338	77.8069	46.8653	43.0764	48.2776	57.5372	30.0279	54.8916	36.5381	53.4683	66.0769	43.0957	36.2212	39.8382	29.858	34.9484	69.3511	54.5013	66.6376	54.7525	41.9738	45.2383	42.5875	42.9921	57.9923	46.3892	95.6172	73.8889	62.1146	48.0029	64.0968
114	A0A087WXP3;E9PEE8;P18564	ITGB6	Integrin beta;Integrin beta;Integrin beta-6	Homo sapiens	75849.4	1	95.8	0.000181742	6.03663e-05	0.000354039	40.3525	12.1191	3.6482		4397.71	4145.88	3572.32	3424.86	4340.8	4260.29	4011.5	3426.99	3265.61	3260.34	2915.59	2954.27	3010.76	2992.4	4570.48	4363.22	4503.26	4593.7	4209.4	3906.9	4557.77	4071.27	4759.61	4732.94	5867.05	6140.5	4747.77	4506.92	7547.46	7218.63	5520.11	5786.4	4370.19	4046.6	4461.09
115	A0A087WXU0;A0A2R8Y4J4;Q9NWS8	RMND1	Required for meiotic nuclear division protein 1 homolog	Homo sapiens	32260.3	4	85.3	1.97011e-18	8.99446e-19	3.11751e-17	49.1049	6.55514	1.9733		53.2306	55.4354	95.0922	95.3505	117.722	117.167	110.187	99.7685	83.0136	119.398	59.0081	74.619	112.376	77.0755	72.6287	70.0414	91.5868	112.146	113.609	96.4779	122.422	195.172	49.9468	66.3849	204.216	73.627	32.943	56.9562	123.96	94.519	57.8657	104.158	73.9588	57.8706	145.2
116	A0A087WXX2;A0A3B3IS80;P05062	ALDOB	Fructose-bisphosphate aldolase;Fructose-bisphosphate aldolase;Fructose-bisphosphate aldolase B	Homo sapiens	34854	2	8.4	0.0361365	0.00998161	0.209791	25.7939	6.09636	1.83519		27.9708	43.5023	53.144	396.037	30.2221	33.1031	50.9356	45.7983	42.4619	30.4582	55.6781	29.8767	51.8412	29.3002	24.4523	47.4775	50.3706	43.4509	48.9899	38.1484	31.0181	51.3909	22.8129	37.0037	45.5268	25.9319	46.4633	46.7672	26.5899	44.5562	29.7742	27.7785	35.9237	53.509	31.2713
117	A0A087WXY4;A0A087X1A8;A0A0A0MS38;A0A2R8Y3X7;D3VVH9;E9PJN5;F5H211;G3V3R7;G3V4U9;G3V526;P54252;S4R399	ATXN3	Ubiquitinyl hydrolase 1;Ubiquitinyl hydrolase 1;Ubiquitinyl hydrolase 1;Ubiquitinyl hydrolase 1;Ubiquitinyl hydrolase 1;Ubiquitinyl hydrolase 1 (Fragment);Ubiquitinyl hydrolase 1;Ubiquitinyl hydrolase 1 (Fragment);Ubiquitinyl hydrolase 1 (Fragment);Ubiquitinyl hydrolase 1;Ataxin-3;Ubiquitinyl hydrolase 1 (Fragment)	Homo sapiens	33102.1	2	86.7	2.86849e-36	2.41906e-36	2.41203e-29	53.8092	6.58468	1.98219		153.205	152.394	137.445	70.7949	85.896	107.989	131.462	138.417	151.038	105.834	145.637	83.7381	118.035	88.6669	94.4703	102.619	108.818	134.005	99.9323	127.387	102.078	137.16	89.9711	126.851	111.272	64.4366	93.5908	96.5946	84.7832	94.1026	82.8994	99.3074	102.631	123.472	53.2353
118	A0A087WY55;Q9NP79	VTA1	Chromosome 6 open reading frame 55, isoform CRA_b;Vacuolar protein sorting-associated protein VTA1 homolog	Homo sapiens	31102.1	6	100	4.76705e-22	2.39202e-22	7.17828e-20	50.2395	9.19858	2.76905		592.219	557.371	559.074	679.976	722.835	594.629	651.928	625.786	641.545	663.119	483.54	479.522	662.196	472.391	851.127	556.068	340.055	457.946	642.776	746.167	813.005	626.37	608.075	550.376	807.931	595.549	483.796	514.34	587.458	604.626	640.533	719.507	719.971	799.202	721.03
119	A0A087WY67;P0CG29;P0CG30;Q6ICJ4	GSTT2;GSTT2;GSTT2B;GSTT2B	Glutathione transferase;Glutathione S-transferase theta-2;Glutathione S-transferase theta-2B;Glutathione transferase	Homo sapiens	27382.9	7	90.9	7.26601e-32	5.03307e-32	1.30549e-26	52.813	7.09002	2.13431		256.371	329.06	75.5571	75.5954	314.039	336.253	95.3161	110.221	515.016	484.502	214.03	236.451	112.931	124.645	80.8549	89.3535	75.7636	69.3068	84.6397	88.9186	127.308	136.793	181.716	184.98	453.424	144.975	122.926	119.953	187.139	189.632	129.714	107.574	198.113	196.02	221.227
120	A0A087WY71;Q96CW1	AP2M1	AP-2 complex subunit mu	Homo sapiens	49526.5	26	100	5.11799e-65	3.39476e-64	3.29445e-42	59.0531	9.32914	2.80835		681.157	741.442	676.835	650.791	759.004	739.625	501.27	528.168	676.888	614.784	599.407	562.964	524.63	538.647	681.196	663.128	512.794	573.677	728.029	703.394	867.431	944.21	738.707	691.291	953.455	898.886	650.035	632.779	697.466	669.408	1053.98	1067.41	746.239	733.588	641.917
121	A0A087WY96;A0A087WYN0;P31641	SLC6A6	Transporter;Transporter;Sodium- and chloride-dependent taurine transporter	Homo sapiens	81339.1	2	53.1	1.92412e-40	2.00557e-40	1.248e-31	54.6898	7.24551	2.18111		121.441	266.256	99.8645	98.7554	285.605	293.794	94.4493	75.0348	94.0762	86.029	81.5397	63.3445	87.5746	112.271	94.0407	62.7472	78.8608	68.8444	84.0985	69.5884	88.7873	86.6852	83.6086	66.9776	54.58	58.8419	53.5564	54.0056	164.155	117.313	114.086	134.281	403.377	317.902	294.101
122	A0A087WYF7;Q6UXV4	APOOL	MICOS complex subunit;MICOS complex subunit MIC27	Homo sapiens	29205	17	100	4.84512e-36	4.04273e-36	3.28242e-29	53.7595	9.64719	2.90409		839.732	828.313	926.834	859.161	939.464	930.133	1337.07	1286.52	791.064	793.139	851.341	811.092	1000.57	972.151	802.268	805.051	878.713	871.087	814.756	799.476	583.053	618.492	679.034	763.733	552.247	506.483	821.835	866.144	875.787	834.633	660.597	541.8	1121.99	1088.64	1200.09
123	A0A087WYF8	PDLIM3	PDZ and LIM domain protein 3	Homo sapiens	30157.1	19	100	1.45603e-44	1.96599e-44	1.2349e-33	55.5093	9.75973	2.93797		1085.29	1137.79	1207.13	1248.59	1157.22	1089.2	993.329	951.144	923.19	985.05	884.227	986.286	925.485	1034.1	958.414	983.091	925.394	891.201	657.548	659.365	1104.23	1101.94	874.343	924.375	828.416	689.248	895.002	945.616	852.829	907.656	903.142	945.273	715.343	654.205	1036.57
124	A0A087WYG2;A0A669KB35;E9PFH7;Q9UPT6	MAPK8IP3	C-Jun-amino-terminal kinase-interacting protein 3	Homo sapiens	147544	14	99.3	5.2897e-28	3.17995e-28	4.92273e-24	51.8689	6.76619	2.03682		113.029	134.368	124.456	113.571	123.694	108.855	123.919	119.685	134.909	121.705	115.431	118.44	123.572	123.196	127.356	129.259	113.68	109.803	115.212	106.198	106.967	89.8928	120.435	115.65	88.7188	91.0266	124.312	127.125	110.336	115.196	124.582	108.433	130.801	115.15	136.656
125	A0A087WYG6;A0A087WZS0;G3V0Z9;P0DP58	LYNX1;LYNX1;LYNX1-SLURP2;LYNX1	Ly-6/neurotoxin-like protein 1 (Fragment);Ly-6/neurotoxin-like protein 1 (Fragment);HCG2043033, isoform CRA_b;Ly-6/neurotoxin-like protein 1	Homo sapiens	9368.06	1	20.3	0.0186955	0.00531919	0.117512	29.1407	8.0731	2.43025		53.9634	28.5224	24.8951	41.6854	51.9192	33.4948	28.1667	26.4186	29.2565	43.6381	31.3043	52.491	29.147	48.7774	254.916	298.993	34.3977	22.0615	33.0481	251.56	35.1789	21.7759	34.2036	21.7692	32.3682	59.7035	31.1789	20.5028	43.4951	29.9074	41.0302	44.3731	54.1007	29.7851	352.057
126	A0A087WYI2;G3V3G2;G3V535	EVL	Ena/VASP-like protein	Homo sapiens	31025.2	1	2.1	0.024969	0.00700896	0.153419	27.6538	7.53059	2.26693		47.6128	56.2557	21.9758	21.0158	49.4874	47.9043	31.1025	20.7086	54.8442	36.7694	27.9851	30.568	30.0563	32.8953	45.3094	29.8997	25.4684	24.7984	48.5519	39.6622	45.611	40.2304	46.9116	40.2428	27.0652	43.0351	51.4626	26.6837	59.0722	29.2922	39.1065	57.9033	29.6585	29.4124	46.4899
127	A0A087WYN9;Q7Z478	DHX29	ATP-dependent RNA helicase DHX29	Homo sapiens	155292	19	100	5.67354e-33	4.15497e-33	2.52878e-27	53.0708	5.9768	1.7992		60.5097	70.5668	73.3372	80.788	71.4102	60.1323	56.155	69.0676	68.3772	55.7514	61.4852	71.5513	68.7797	63.1678	61.4637	64.319	60.7404	57.22	53.8864	62.0582	60.7102	61.7351	65.2772	62.5282	72.84	59.4159	70.7244	70.0756	55.9366	61.1197	67.6501	71.2825	66.6465	75.7013	68.4897
128	A0A087WYP2;Q8IZQ5	SELENOH	Selenoprotein H	Homo sapiens	13303.4	4	98.6	2.39078e-16	1.04016e-16	1.16198e-15	48.3798	6.60205	1.98742		92.3697	105.732	114.589	107.38	93.8861	87.5832	84.4156	68.9273	113.89	118.724	110.478	75.8211	82.5091	86.5681	90.2758	120.631	99.6627	69.2328	104.24	117.657	111.18	131.143	125.335	106.742	195.383	133.641	83.9339	99.9942	122.522	122.905	142.436	120.17	143.315	123.196	176.615
129	A0A087WYS1	UGP2	UTP--glucose-1-phosphate uridylyltransferase	Homo sapiens	52077.6	2	98.6	3.53518e-23	1.83271e-23	1.12244e-20	50.5685	9.44094	2.84201		705.634	778.901	752.782	697.25	686.571	741.19	703.934	645.512	786.698	617.559	540.061	566.847	801.778	601.109	633.823	821.63	751.194	681.066	715.277	887.897	697.494	757.352	662.65	906.726	1006.1	550.209	863.982	721.945	695.504	988.659	642.119	707.09	632.898	724.829	621.016
130	A0A087WYT3;Q15185	PTGES3	Prostaglandin E synthase 3	Homo sapiens	19154.9	8	100	3.13935e-23	1.62965e-23	1.03173e-20	50.5832	9.5727	2.88167		738.243	790.464	664.051	839.495	884.482	683.591	724.025	674.154	664.69	946.609	878.054	789.825	747.848	798.401	675.824	818.015	715.617	654.225	877.705	692.073	809.927	679.497	777.509	801.472	858.916	672.434	654.383	866.116	673.752	649.183	839.33	851.133	741.515	805.741	682.363
131	A0A087WYV9;A0A087X1F5	SYNJ2BP-COX16	Cytochrome c oxidase assembly protein COX16 homolog, mitochondrial;Cytochrome c oxidase assembly protein COX16 homolog, mitochondrial (Fragment)	Homo sapiens	20527.1	8	100	4.37368e-34	3.34608e-34	5.03537e-28	53.3248	7.58239	2.28253		210.695	161.826	153.805	182.737	222.072	225.051	191.776	207.976	165.658	207.332	151.259	207.45	187.396	213.334	237.767	209.234	214.171	199.437	222.691	212.528	185.909	213.247	189.966	187.498	164.578	190.258	221.607	210.255	207.827	170.685	183.717	212.505	179.332	147.373	201.442
132	A0A087WZ03;A0A087X119;A6NC89;Q96NU0;Q9BZ76	CNTNAP3B;CNTNAP3B;CNTNAP3;CNTNAP3B;CNTNAP3	Contactin-associated protein-like 3B;Contactin-associated protein-like 3B;Contactin-associated protein-like 3;Contactin-associated protein-like 3B;Contactin-associated protein-like 3	Homo sapiens	106323	3	23.8	0.0179936	0.00512913	0.113808	29.3364	5.62635	1.6937		42.4022	30.3578	28.6816	37.4272	41.9631	34.298	29.6108	28.7975	30.9711	40.8501	27.3917	43.791	30.1436	39.7831	43.2394	31.0756	33.2733	54.3254	34.0086	32.1857	33.9943	24.6656	37.8356	32.6101	33.4228	43.381	32.7402	27.1649	38.9997	31.4976	41.6887	38.799	44.7481	30.5072	43.2328
133	A0A087WZ09;P43694	GATA4	Transcription factor GATA-4	Homo sapiens	45423.9	1	51	0.000529199	0.000168857	0.00591385	38.2385	6.22734	1.87462		30.1595	73.2432	93.1296	96.5295	71.9055	42.9635	42.9294	47.2699	52.3476	95.8832	38.6266	22.1466	41.4855	23.8327	90.9059	29.6111	80.6877	52.6934	50.8176	54.744	84.4425	55.5283	66.9137	96.6442	145.507	59.3995	37.2848	65.0481	65.2218	40.4308	85.2818	57.1551	73.4411	139.554	64.1294
134	A0A087WZ13	RAVER1	Ribonucleoprotein PTB-binding 1	Homo sapiens	77843.5	10	83.2	6.66294e-06	2.36037e-06	6.73824e-07	43.1119	5.63523	1.69637		39.1499	54.3686	49.2786	40.8942	44.6295	55.1263	52.2222	48.1884	51.1084	38.8734	54.9552	55.5871	52.5296	41.086	44.5362	52.1746	39.7424	46.9373	47.6787	57.1345	52.0751	73.7282	47.0677	44.6888	58.9975	49.2257	50.9988	59.7633	46.8897	60.9431	39.1396	41.3449	55.3608	54.6513	40.6429
135	A0A087WZ31;A6NGN6;B1AJZ5;Q9NR34	MAN1C1	alpha-1,2-Mannosidase;alpha-1,2-Mannosidase;alpha-1,2-Mannosidase;Mannosyl-oligosaccharide 1,2-alpha-mannosidase IC	Homo sapiens	40743.3	1	15.4	2.09592e-07	7.65615e-08	3.01168e-08	44.1443	6.81382	2.05116		35.3516	25.8338	29.5979	45.764	36.7434	88.7325	23.093	27.8911	25.1856	49.5223	20.7784	41.1701	22.3162	44.3046	20.8071	22.1999	55.4599	33.3994	22.2961	29.4484	140.608	29.8703	31.3699	23.7356	207.361	593.879	65.1662	35.9387	43.8599	21.7489	52.6701	100.499	39.9452	21.8381	34.5179
136	A0A087WZ32;A8K727;Q9HB19	PLEKHA2	Pleckstrin homology domain-containing family A member 2	Homo sapiens	41210.1	8	97.2	3.43855e-40	3.53915e-40	1.68197e-31	54.6381	6.37354	1.91863		78.9462	97.6049	106.243	78.3929	89.7039	155.338	68.5154	69.3724	98.9071	76.6048	85.7251	69.1346	83.3853	68.9779	75.786	67.7233	77.4613	70.2274	75.3211	75.1844	104.976	105.911	85.1814	63.6847	98.2298	76.3735	85.2257	89.8437	88.8443	82.7917	82.595	80.1063	118.273	128.485	105.167
137	A0A087WZ62;Q9H6U8	;ALG9	Mannosyltransferase;Alpha-1,2-mannosyltransferase ALG9	Homo sapiens	95922.2	4	95.8	5.16646e-33	3.79349e-33	2.38241e-27	53.0802	6.2592	1.88421		60.3745	64.4851	91.6087	65.0469	78.7846	83.3978	76.346	90.0984	78.9441	56.1358	90.7885	93.9146	93.3334	61.1758	90.3687	94.1393	102.389	92.7852	75.1301	67.5494	54.593	69.9133	73.6119	64.2622	88.6073	83.1652	67.9253	88.7965	70.3736	86.3976	77.0562	67.644	68.8539	79.3794	76.6032
138	A0A087WZE9	HMGN3	High mobility group nucleosome-binding domain-containing protein 3	Homo sapiens	13956.6	3	94.4	2.9735e-10	1.15379e-10	1.07647e-10	45.7445	7.80141	2.34846		96.6914	174.139	314.167	382.252	139.241	105.144	179.362	214.561	449.079	475.67	191.516	193.373	253.208	276.857	334.712	300.803	210.047	200.059	189.758	219.056	102.685	107.8	240.385	315.377	103.701	102.336	106.635	251.84	175.091	128.409	230.992	318.302	160.174	123.746	320.751
139	A0A087WZJ6;A0A2R8Y6Y1;A0A2R8Y761;A0A2R8Y7R8;A0A2R8Y883;A0A2R8YCJ4;A0A2R8YCP1;A0A2R8YCX2;A0A2R8YGP2;Q5TBB1	RNASEH2B	Ribonuclease H2 subunit B;Ribonuclease H2 subunit B (Fragment);Ribonuclease H2 subunit B;Ribonuclease H2 subunit B;Ribonuclease H2 subunit B;Ribonuclease H2 subunit B;Ribonuclease H2 subunit B;Ribonuclease H2 subunit B;Ribonuclease H2 subunit B;Ribonuclease H2 subunit B	Homo sapiens	32557.5	2	30.1	0.0120409	0.00350275	0.0871915	31.2194	5.72964	1.72479		93.3604	53.4751	46.8158	46.576	94.9341	91.3668	45.0914	47.8213	54.9839	40.157	38.0017	46.4149	40.8143	57.4666	47.7767	71.078	24.9497	47.9936	92.6877	49.4868	96.8438	41.0202	83.5387	83.8323	39.5321	40.6334	43.0298	49.9397	29.8257	35.2357	46.2285	43.7548	35.2356	41.9031	46.3148
140	A0A087WZN1;O43837	IDH3B	Isocitrate dehydrogenase [NAD] subunit, mitochondrial;Isocitrate dehydrogenase [NAD] subunit beta, mitochondrial	Homo sapiens	42410.9	21	100	1.17545e-47	1.94591e-47	4.83436e-35	56.0964	10.5278	3.16917		1453.34	1493.57	1951.57	2052.39	1999.13	2053.58	2969	2896.18	2481.14	2484.45	1405.4	1296.89	2269.68	2582.46	1951.93	1786.83	1411.47	1336.46	1462.68	1339.35	1221.07	1220.2	1334.94	1214.47	912.646	757.054	1765.15	1911.44	1667.09	1618.25	1289.34	1353.21	1624.11	1597.85	2348.01
141	A0A087WZT0;M0QZ22;Q5PRF9	SAMD4B	Protein Smaug homolog 2	Homo sapiens	72414.1	2	75.5	1.66175e-50	3.44594e-50	2.71866e-36	56.6186	5.38194	1.62013		51.7555	76.9903	64.637	43.8023	54.1819	43.8869	44.1167	45.5018	59.076	37.9969	41.1351	45.0394	35.6456	48.134	40.31	39.3163	40.2171	42.256	46.2463	54.6937	54.4336	55.7892	46.1413	65.9193	51.7607	34.7711	33.52	32.9365	40.7358	37.1553	73.7488	54.5717	59.2566	73.4347	78.9696
142	A0A087WZT2;Q6UX53	METTL7B	Methyltransferase-like protein 7B	Homo sapiens	31287.8	9	99.3	2.05752e-21	1.01106e-21	2.05353e-19	50.0498	8.81082	2.65232		668.141	612.966	391.589	370.684	871.528	861.566	612.452	626.117	566.652	489.746	337.956	331.409	497.34	426.699	351.278	355.454	811.962	824.553	444.55	431.765	529.865	596.752	334.836	380.634	288.111	294.364	513.216	505.529	431.93	425.424	618.24	566.329	461.311	442.867	671.846
143	A0A087WZU2;Q00536	CDK16	Cyclin-dependent kinase 16	Homo sapiens	51159.8	5	84.6	7.53043e-34	5.71454e-34	7.06634e-28	53.2714	5.54526	1.66929		41.1446	45.4945	43.5128	36.5115	57.8789	70.8501	36.4059	32.4382	72.7075	66.0393	35.9729	37.2545	35.1605	35.4518	41.9575	36.9867	42.2484	33.2909	45.9574	55.4855	54.5457	56.0477	45.4789	58.4762	43.4246	42.2494	59.4555	57.7492	72.7332	44.8134	55.8072	30.08	33.4589	33.5686	62.2871
144	A0A087WZV0;O43314	PPIP5K2	Inositol hexakisphosphate and diphosphoinositol-pentakisphosphate kinase;Inositol hexakisphosphate and diphosphoinositol-pentakisphosphate kinase 2	Homo sapiens	144362	16	100	2.05058e-39	2.02691e-39	4.27326e-31	54.478	7.7541	2.33422		271.574	283.768	255.9	210.675	257.857	246.909	183.656	215.915	233.723	220.826	205.451	176.159	199.271	172.446	250.097	182.933	174.397	165.901	251.656	247.362	253.45	263.381	259.576	234.698	184.096	265.184	237.678	175.643	190.022	226.268	235.984	222.633	200.649	199.549	257.706
145	A0A087WZX0;Q86UU0	BCL9L	B-cell CLL/lymphoma 9-like protein	Homo sapiens	153087	1	4.2	0.0329345	0.00913174	0.195417	26.2579	6.63535	1.99744		57.402	26.8138	23.4038	44.3416	55.2276	31.4884	29.9615	24.836	27.5039	41.0241	33.299	49.3466	31.0043	45.8555	33.2917	31.1667	36.5895	20.74	31.0684	23.4953	33.0716	23.1635	32.1547	23.1563	34.4307	21.6538	29.3112	56.5299	46.2666	31.8131	38.5723	47.2006	50.8598	31.6831	58.7884
146	A0A087WZX3;Q96P53	WDFY2	WD repeat and FYVE domain-containing protein 2	Homo sapiens	6819.97	1	2.8	0.0256201	0.00718354	0.1572	27.5218	5.53262	1.66549		22.3752	40.816	42.3845	24.4845	30.4955	57.0257	48.5217	44.0662	39.7918	25.3318	53.9267	30.4709	50.2105	28.3152	20.5572	50.4735	59.2555	37.5603	56.2651	38.0499	20.4213	37.5125	58.2324	37.5009	55.7594	35.0677	53.0828	34.9064	25.5474	40.3728	23.8179	26.0632	31.4053	51.3097	32.4617
147	A0A087WZY5;A8MXH5;F5H3Q5;F5H851;Q14031	COL4A6	Collagen alpha-6(IV) chain	Homo sapiens	161331	4	86	0.00872776	0.00256891	0.074027	32.4122	6.28741	1.8927		79.0638	77.1813	54.4848	57.6112	73.9103	94.5062	64.0064	71.126	79.6615	77.19	61.0386	63.5467	91.4513	72.2317	82.6148	74.457	59.7619	59.0506	80.2447	80.2242	84.9904	78.4455	81.4317	78.9826	53.8497	73.001	89.686	63.1632	80.4892	61.1727	85.9397	92.0936	61.1454	58.251	90.2325
148	A0A087WZZ4;A0A0A0MQS8;A0A2R8YEH1;Q02094;Q9UHG9	RHAG	Ammonium transporter Rh type A	Homo sapiens	40853	1	69.9	4.8615e-09	1.84211e-09	1.27385e-09	45.0769	8.58214	2.58348		2010.28	2294.71	1079.11	1209.75	106.059	102.309	295.47	222.034	972.415	1008.8	406.207	466.354	257.834	255.47	286.038	285.323	304.895	276.731	450.373	424.695	1254.95	1111.45	505.318	454.829	366.263	1567.98	1364.45	1411.98	871.467	944.328	589.392	644.44	1266.39	1390.13	404.612
149	A0A087X011;E9PES4;J3KPF9;Q9Y496	KIF3A	Kinesin-like protein;Kinesin-like protein;Kinesin-like protein;Kinesin-like protein KIF3A	Homo sapiens	82764.7	5	98.6	1.02633e-50	2.16707e-50	2.208e-36	56.6563	5.7595	1.73378		42.3377	57.4669	57.8191	49.5569	54.4017	50.4174	56.5797	52.674	56.3717	46.9127	77.1779	62.1753	59.7901	47.4284	53.7319	57.4465	63.3513	72.1957	54.5322	54.3731	53.013	66.245	68.5961	59.2461	69.4641	55.1055	40.8326	68.42	54.2868	67.1802	56.5082	61.451	46.871	60.3204	41.2349
150	A0A087X020;Q9Y3A5	SBDS	Ribosome maturation protein SBDS	Homo sapiens	28864.6	20	100	3.8096e-48	6.55452e-48	2.93029e-35	56.1873	8.95135	2.69463		534.72	539.701	471.169	522.799	512.904	511.875	453.408	450.331	499.747	527.073	466.206	516.958	481.724	489.129	481.988	476.732	459.868	398.619	483.827	442.644	564.986	575.155	494.196	450.821	571.322	475.175	434.333	450.098	461.415	535.522	616.246	479.272	520.709	534.472	435.517
151	A0A087X054;A0A494C039;Q9Y4L1	HYOU1	Hypoxia up-regulated protein 1	Homo sapiens	104779	42	100	2.09571e-49	4.02393e-49	8.17937e-36	56.4189	9.0475	2.72357		554.274	536.669	535.786	542.254	620.431	613.527	500.932	467.007	473.79	464.219	485.57	492.749	460.469	425.393	504.056	488.215	563.078	570.286	536.921	523.172	617.992	608.994	527.757	524.345	639.497	495.706	516.926	508.681	576.991	588.148	535.424	517.577	609.16	614.495	521.427
152	A0A087X091	WDR13	WD repeat-containing protein 13 (Fragment)	Homo sapiens	20601.8	2	44.8	0.00784528	0.00231608	0.0699097	32.7504	6.28459	1.89185		58.2584	59.1978	59.77	80.0298	59.4457	107.65	43.1451	61.2672	92.646	44.9364	37.7938	39.9575	38.1343	42.9996	45.0038	53.0967	37.2678	39.9241	132.784	45.1059	141.524	149.001	38.3396	48.953	74.96	91.2853	33.1343	27.5386	24.7691	35.2363	69.8667	151.123	47.3951	40.5522	151.017
153	A0A087X0D5;A0A7I2V2L7;A0A7I2V3E8;A0A7I2V4X5;A0A7I2V673;A0A7I2YQ92;A0A7I2YQX6;E9PKT6;P09668	CTSH	Pro-cathepsin H	Homo sapiens	40037.7	5	95.1	2.49599e-11	9.91151e-12	1.25426e-11	46.2906	5.88437	1.77137		72.4334	63.4698	65.6215	53.7801	55.0336	49.2144	68.1176	61.2741	66.7263	63.454	47.7956	47.6172	58.4037	73.3899	47.6518	48.5026	60.625	73.6214	135	87.0385	86.3758	92.1235	45.8739	50.4425	65.2531	79.7173	45.0912	67.731	66.0563	57.9431	88.691	90.2965	69.9463	58.3474	47.1912
154	A0A087X0H9;Q5T8P6	RBM26	RNA-binding protein 26	Homo sapiens	113795	17	82.5	2.93972e-08	1.0929e-08	5.96733e-09	44.6339	5.38297	1.62044		52.4951	39.953	36.5347	44.129	49.5587	49.6039	33.8214	35.9119	38.5217	47.1076	41.3734	44.5673	35.9439	38.6444	46.2653	33.4745	36.1856	34.725	45.5551	46.0461	45.6118	49.0461	50.2219	43.3107	37.6966	47.2919	46.6965	37.6172	44.8463	33.693	51.6673	49.9903	42.6568	34.4164	50.9091
155	A0A087X0K0;P39059	COL15A1	Collagen alpha-1(XV) chain	Homo sapiens	140059	19	100	4.59815e-58	1.69315e-57	1.87667e-39	57.9287	10.9778	3.30466		2131.45	2337.19	2372.82	2214.09	1714.31	1706.9	1856.15	1769.36	1870.5	1708.18	2354.85	2451.08	1918.21	1751.42	2049.76	2173.68	1959.72	1973.12	1826.05	1827.44	1700.36	1735.21	1902.27	2025.06	2238.84	2284.88	2481.12	2476.91	2488.39	2474.71	2872.15	3008.19	2237.49	2171.39	2006.74
156	A0A087X0K9;G3V1L9;Q07157	TJP1	Tight junction protein 1 (Zona occludens 1), isoform CRA_a;Tight junction protein ZO-1;Tight junction protein ZO-1	Homo sapiens	197459	61	100	6.62388e-65	4.34968e-64	3.64197e-42	59.0356	8.60271	2.58967		402.768	410.119	449.525	410.498	395.12	404.39	487.329	438.055	482.229	459.92	387.536	396.548	480.153	444.902	459.919	480.628	447.413	454.889	350.387	361.964	371.961	365.005	392.154	419.979	386.122	364.929	311.426	313.676	427.48	425.196	440.672	436.742	387.613	374.766	414.424
157	A0A087X0L7;J3KNA0;Q15070	OXA1L	Mitochondrial inner membrane protein OXA1L	Homo sapiens	48519.8	7	100	1.42913e-32	1.02714e-32	4.56586e-27	52.978	7.92426	2.38544		192.559	237.11	179.214	167.723	347.376	295.764	362.57	363.638	228.03	221.892	290.046	260.764	337.661	257.182	227.766	271.663	288.072	257.885	232.967	188.138	166.948	164.129	200.18	268.908	184.162	152.76	299.715	299.765	248.668	309.471	134.265	149.375	288.201	285.283	383.85
158	A0A087X0M4	SLC4A1AP	Kanadaptin	Homo sapiens	82890.5	13	95.1	7.04937e-18	3.17206e-18	8.07253e-17	48.9182	5.51193	1.65925		48.979	42.0962	48.4079	47.0244	49.4715	48.6404	38.255	48.0696	40.4534	51.0568	43.8667	51.9821	40.9913	46.5489	46.954	37.955	37.926	40.3717	45.7634	41.8442	56.648	46.77	46.8707	49.1466	39.76	44.1965	44.3666	40.4957	45.4386	40.2402	51.249	45.8494	47.7765	41.6975	49.0403
159	A0A087X0M8;O00533	CHL1	Neural cell adhesion molecule L1-like protein	Homo sapiens	130795	21	100	1.74725e-46	2.65183e-46	1.62375e-34	55.8765	7.41404	2.23185		165.639	151.711	192.857	163.827	185.122	196.941	191.954	174.699	206.629	209.394	175.757	171.322	189.258	176.264	176.448	201.129	215.444	189.489	207.554	208.886	202.94	192.938	184.26	204.605	181.561	155.998	188.261	188.099	128.999	127.782	156.099	160.552	114.641	110.954	131.256
160	A0A087X0N0;A0A0D9SFL5;A0A0D9SGH2;A0A5F9ZH95;A0A5F9ZI06;C9JC32;Q9UPV9	TRAK1	Trafficking kinesin-binding protein 1	Homo sapiens	75498.9	9	76.9	1.06699e-25	5.97998e-26	1.90291e-22	51.2669	5.75281	1.73177		41.7434	36.9603	64.3115	59.7318	38.4176	46.7601	73.1877	69.9276	44.6846	51.5021	57.4575	54.7872	62.3138	52.2695	43.37	57.4163	61.6338	54.3695	45.3309	41.086	41.4838	45.4874	44.1565	38.8922	51.9356	44.6319	36.7606	63.4536	59.1289	54.8023	38.5164	51.35	51.2433	59.0368	45.0172
161	A0A087X0P9;Q96CW6	SLC7A6OS	Probable RNA polymerase II nuclear localization protein SLC7A6OS (Fragment);Probable RNA polymerase II nuclear localization protein SLC7A6OS	Homo sapiens	NaN	2	37.8	0.0197988	0.00561768	0.123515	28.8468	6.35416	1.91279		701.723	507.085	60.3964	390.978	45.3564	40.2398	102.313	48.1553	102.357	56.0508	63.128	40.1188	280.007	239.664	362.057	33.6143	56.2949	49.6806	36.6505	44.5364	34.4305	45.1744	31.3754	42.4527	47.5366	40.4037	30.2592	45.5969	34.6957	34.3363	68.2432	49.93	51.368	460.541	42.6091
162	A0A087X0Q1;Q7Z739	YTHDF3	YTH domain-containing family protein 3	Homo sapiens	63675	12	100	5.05961e-23	2.61338e-23	1.44798e-20	50.5238	6.55962	1.97464		111.487	84.9174	93.6032	92.9472	89.4129	90.443	90.849	96.0835	86.0163	86.2409	86.974	91.919	98.7067	81.5773	94.6385	97.8218	87.5929	87.532	76.8535	75.7255	78.2837	97.1742	96.3559	85.9285	81.2482	102.41	72.9305	76.0433	79.0759	89.6323	86.515	88.7871	103.348	106.172	92.3905
163	A0A087X0Q9;Q9BVL4	SELENOO	Selenoprotein O;Protein adenylyltransferase SelO, mitochondrial	Homo sapiens	73339.2	10	100	6.13617e-16	2.64455e-16	2.39577e-15	48.2296	6.12071	1.84252		78.016	67.5359	72.2425	89.3009	87.9544	68.4995	75.6782	71.0855	76.7014	75.1381	64.465	66.5547	82.2747	80.6679	68.5384	75.6302	71.6361	66.2522	74.1022	59.5372	81.0606	67.1005	67.5218	66.5119	64.8489	42.0744	67.5836	73.442	69.9802	68.9192	70.5572	78.3669	73.7316	69.4169	64.7405
164	A0A087X0R6;Q9UMY4	SNX12	Sorting nexin-12	Homo sapiens	19825.6	9	100	1.84929e-19	8.63296e-20	5.42229e-18	49.4415	7.26661	2.18747		191.6	166.163	177.364	137.201	165.975	183.738	180.352	174.304	183.955	181.179	185.019	148.438	201.298	171.236	150.45	170.402	140.342	156.487	196.925	204.715	194.831	228.899	180.327	174.987	171.005	160.784	156.299	134.818	147.023	141.76	164.394	179.492	123.32	122.006	135.769
165	A0A087X0T8;A0A087X1W8;A0A0A0MTJ8;F5H125;H0YG94;Q9BY67;X5DQS5	CADM1	Cell adhesion molecule 1;Cell adhesion molecule 1;Cell adhesion molecule 1 (Fragment);Cell adhesion molecule 1 (Fragment);Cell adhesion molecule 1 (Fragment);Cell adhesion molecule 1;Cell adhesion molecule 1 (Fragment)	Homo sapiens	38780.2	1	7	0.000269229	8.80594e-05	0.00105379	39.67	6.99721	2.10637		26.2906	34.7375	49.8011	20.8381	27.3257	22.846	41.2956	37.5037	33.8658	29.7645	45.8956	35.8028	42.7329	59.5741	24.1544	42.9568	50.4309	44.1327	22.5413	32.3834	23.9946	31.926	23.3294	31.9161	47.4555	29.8453	21.2664	41.0145	32.6181	47.4374	27.9857	22.1817	36.9007	43.6684	27.6274
166	A0A087X0V4;A8K0B5;D3DPQ2;Q8IWT0	ZBTB8OS	Protein archease (Fragment);Protein archease;Protein archease;Protein archease	Homo sapiens	NaN	3	40.6	9.83415e-05	3.33907e-05	5.89022e-05	41.2901	5.83414	1.75625		126.638	31.3105	30.8151	65.6958	67.0958	32.4974	29.123	37.061	36.2879	59.0552	31.129	139.551	25.2085	41.7423	43.772	38.6922	45.0333	45.9166	32.3696	53.4317	48.4184	36.703	36.1191	36.0889	29.2473	36.6183	31.8811	57.2754	49.3558	29.151	61.18	46.2532	42.4557	31.4421	36.3503
167	A0A087X0V5;P29728	OAS2	2'-5' oligoadenylate synthase (Fragment);2'-5'-oligoadenylate synthase 2	Homo sapiens	74232.4	11	96.5	1.76077e-40	1.83822e-40	1.1926e-31	54.6977	5.82304	1.75291		52.0695	59.5855	56.8803	43.0264	57.2625	66.616	62.5765	56.5723	50.5759	40.5112	56.5873	52.8843	54.0191	45.5572	50.3142	51.889	50.1951	46.1149	60.9962	51.9313	60.4836	53.7046	79.1192	51.3811	66.018	46.4689	48.3414	68.5445	58.483	62.1243	52.231	60.4365	76.0431	70.94	50.233
168	A0A087X0W7	ACOT2	Acyl-coenzyme A thioesterase 2, mitochondrial	Homo sapiens	46292.3	1	14.7	0.000430673	0.000138541	0.00359111	38.7202	5.80054	1.74614		51.1449	33.3123	29.626	43.9499	48.9504	38.9973	39.2836	30.7585	34.4716	51.5196	33.5835	56.8049	35.9558	56.0442	48.0353	37.8455	36.6283	33.6203	33.4098	34.9021	40.444	38.0519	35.6672	35.0202	31.967	49.4426	34.2964	38.5529	42.8955	35.8289	48.047	44.17	54.3024	34.7923	52.1066
169	A0A087X0W8;Q04206;Q2TAM5	RELA	Transcription factor p65;Transcription factor p65;RELA protein	Homo sapiens	49569.2	16	100	4.02318e-40	4.12151e-40	1.82407e-31	54.6241	7.03504	2.11776		147.127	158.41	136.445	146.659	155.092	119.327	130.317	133.308	122.942	130.893	116.917	105.199	143.148	136.922	112.623	117.488	120.648	122.222	121.272	127.36	138.118	181.006	140.298	118.869	151.778	138.579	94.0965	106.942	147.453	141.748	162.313	161.869	126.95	126.866	111.664
170	A0A087X0W9;Q8N6M0	OTUD6B	Ubiquitinyl hydrolase 1;Deubiquitinase OTUD6B	Homo sapiens	37325.9	6	94.4	1.18364e-24	6.4307e-25	1.02164e-21	50.9828	5.9762	1.79902		84.6575	61.706	65.0222	79.7832	78.2752	76.1139	75.3837	48.9368	63.5025	89.9498	65.2107	74.5467	59.7838	92.1927	83.8778	65.1006	64.3363	71.2905	94.9822	80.0658	61.5253	91.0229	79.8907	46.3414	116.717	48.0323	66.261	75.6624	76.5732	71.0537	58.64	84.8642	87.0047	81.8172	60.3397
171	A0A087X1D5;J3KR88;J3KR90;Q9Y5Q5	CORIN	Atrial natriuretic peptide-converting enzyme	Homo sapiens	105121	7	89.5	3.27028e-31	2.20254e-31	3.48787e-26	52.6583	7.01965	2.11312		156.961	157.588	127.303	138.264	132.4	133.429	120.537	149.978	179.057	186.136	157.414	154.981	231.984	259.132	267.571	230.629	138.095	99.8545	159.504	145.971	127.68	119.344	146.29	122.184	91.9044	101.405	121.326	100.153	92.8467	79.3799	225.942	270.403	67.8529	88.6624	144.389
172	A0A087X1G7;O60613	SELENOF	Selenoprotein F	Homo sapiens	17941.8	3	100	1.5422e-41	1.71646e-41	3.49578e-32	54.9122	8.61099	2.59217		427.753	400.559	339.04	416.418	471.7	420.087	371.16	319.311	454.75	475.698	475.251	466.914	360.097	425.992	540.618	492.434	510.882	646.123	409.303	462.674	471.722	448.01	390.204	391.775	347.525	274.165	394.838	385.599	474.878	317.382	421.948	415.424	420.221	373.241	424.969
173	A0A087X1J7;P22352	GPX3	Glutathione peroxidase;Glutathione peroxidase 3	Homo sapiens	25402.3	7	100	7.44581e-62	3.79025e-61	5.6967e-41	58.5503	11.9265	3.59024		5423.21	5398.1	5549.42	5479.31	4245.34	4921.04	6910.18	6829.99	2785.14	2650.08	2609.98	2790.62	4534.47	4772.69	4601.82	4694.67	5500.9	5355.57	3965.02	3974.32	6628.66	6156.19	4418.44	3979.72	3552.84	3072.37	3352.81	3317.16	3131.67	3391.1	6568.56	6607.14	3251.27	3338.02	3337.17
174	A0A087X1K6;Q9Y2Y9	KLF13	Krueppel-like factor 13	Homo sapiens	31225.1	1	5.6	0.0122201	0.00355266	0.0878781	31.1582	5.56957	1.67661		50.6445	30.3916	26.5266	39.1216	48.726	35.6899	26.4343	28.1499	31.1738	46.4979	23.0027	55.931	27.3544	51.974	37.7339	27.4977	32.2821	23.5073	35.2139	32.6009	37.4843	20.4366	57.0726	33.0782	30.3774	56.0316	33.2222	21.8464	40.82	28.068	47.5769	47.5944	57.6461	27.9533	51.8677
175	A0A087X1K9;E5RGR0;O75608	LYPLA1	Acyl-protein thioesterase 1;Acyl-protein thioesterase 1 (Fragment);Acyl-protein thioesterase 1	Homo sapiens	17980.8	7	100	4.73728e-32	3.3129e-32	9.89058e-27	52.8566	9.64077	2.90216		815.196	850.682	890.847	891.464	751.916	747.289	1032.28	1058.12	906.052	868.422	687.826	600.171	913.977	836.217	810.066	791.052	674.258	724.443	842.242	822.752	774.721	865.982	792.221	746.279	598.72	599.913	780.255	627.973	736.243	768.664	568.178	534.873	724.398	856.845	687.918
176	A0A087X1L8;K4DIA0;O75144	LOC102723996;ICOSLG;ICOSLG	ICOS ligand	Homo sapiens	20996	1	77.6	0.000193281	6.39831e-05	0.000421774	40.2501	7.05572	2.12398		189.167	129.76	136.937	147.345	140.486	97.5401	76.2039	102.336	54.0709	92.962	24.985	104.334	76.7461	99.2319	44.3698	63.5275	66.1033	27.6414	104.962	127.798	80.7698	197.145	177.625	181.254	161.732	43.6506	118.619	92.9906	204.219	189.774	236.949	174.644	96.2425	150.433	47.1548
177	A0A087X1U5;F5H7T0;F6RJM5;Q96S38	RPS6KC1	Ribosomal protein S6 kinase delta-1;Non-specific serine/threonine protein kinase;Non-specific serine/threonine protein kinase;Ribosomal protein S6 kinase delta-1	Homo sapiens	66139.3	1	12.6	4.97152e-05	1.71582e-05	1.11765e-05	42.0313	6.92451	2.08449		27.0928	33.7088	51.3209	59.3057	152.018	23.5432	40.0727	36.3931	32.863	180.494	44.5365	36.8954	41.4675	57.8099	83.3638	49.8988	48.9375	45.4795	120.972	31.4244	27.3304	30.9805	148.066	30.971	45.1685	24.488	30.8367	42.2662	33.6135	48.885	146.119	154.496	38.0268	42.3753	26.8092
178	A0A087X1Z3;Q9UL46	PSME2	Proteasome activator complex subunit 2	Homo sapiens	29126.7	14	100	8.90401e-29	5.46786e-29	1.46802e-24	52.0641	9.04618	2.72317		646.585	600.6	477.997	507.591	544.112	533.199	504.03	468.96	525.787	541.934	515.814	518.247	549.791	558.234	585.06	561.695	547	495.4	713.626	671.562	812.403	810.145	591.464	535.535	568.308	533.341	482.488	486.471	488.169	449.01	585.211	577.7	463.288	464.138	481.617
179	A0A087X232;P09871	C1S	Complement C1s subcomponent	Homo sapiens	75905.5	12	100	4.56707e-39	4.41575e-39	6.54036e-31	54.4057	9.47279	2.85159		1679.11	1597.83	852.938	978.048	963.627	960.231	371.443	445.799	674.782	518.065	713.326	832.465	542.33	572.636	329.215	348.59	458.876	465.851	763.798	848.384	1587.96	1478.36	1023.41	1167.33	790.799	652.547	912.236	870.679	1086.64	1113.79	1186.92	1300.95	851.119	865.045	410.543
180	A0A087X241;Q2NKQ1	SGSM1	Small G protein-signaling modulator 1;Small G protein signaling modulator 1	Homo sapiens	122915	7	99.3	2.79307e-47	4.48805e-47	7.11581e-35	56.0262	5.94813	1.79056		66.5786	65.2198	65.834	60.5795	89.5392	72.433	72.4043	92.7881	76.081	114.962	78.4022	51.027	63.0219	97.0519	84.2099	58.5775	107.636	64.3282	75.0102	69.0234	55.5734	57.4187	76.5334	66.6025	48.3588	62.0249	68.2185	51.2916	42.3285	52.3968	61.1999	46.8713	47.3987	51.2586	88.3564
181	A0A087X256;Q2M389	WASHC4	WASH complex subunit 4	Homo sapiens	136503	21	100	7.12702e-23	3.66777e-23	1.84751e-20	50.4809	6.49632	1.95559		82.0066	81.4139	94.6579	84.4152	96.4914	101.037	85.1076	91.4543	91.8933	80.124	107.832	93.9939	81.2062	71.7417	86.614	84.8959	84.2104	83.9014	86.1205	89.8515	103.764	96.1113	83.4824	83.148	92.102	77.967	90.9183	87.3103	91.6569	100.722	99.2276	92.6969	93.4313	94.8186	71.9594
182	A0A087X295;Q9NNW5	WDR6	WD repeat-containing protein 6	Homo sapiens	125001	7	87.4	0.000271647	8.88354e-05	0.00107949	39.6536	5.63054	1.69496		43.3488	47.4828	63.2679	77.1068	50.5389	43.6378	69.0089	49.7119	50.6778	48.8711	67.5068	55.9856	62.1126	57.142	46.7627	58.7932	83.5343	61.0706	40.6861	54.851	38.8374	38.6498	46.1112	56.2012	52.0862	39.1402	38.0456	57.1219	58.3879	63.8568	45.4742	53.1267	56.8008	55.4093	39.4432
183	A0A087X2B4;J3QR43;J3QRC6;J3QRH2;Q8IY31	IFT20	Intraflagellar transport 20 homolog (Chlamydomonas), isoform CRA_b;Intraflagellar transport protein 20 homolog;Intraflagellar transport protein 20 homolog;Intraflagellar transport protein 20 homolog (Fragment);Intraflagellar transport protein 20 homolog	Homo sapiens	8314.57	1	21.7	0.00207915	0.000635125	0.0316003	35.4787	5.84737	1.76024		25.2203	36.2115	47.7739	33.9847	26.2133	21.916	43.0479	39.0951	35.3029	28.5529	47.8432	34.3454	44.5463	31.9156	23.1711	44.7796	39.0802	42.3362	21.6237	42.7648	60.18	33.2807	22.3797	46.916	87.2803	31.1117	20.4007	39.3449	31.2903	31.9551	26.8465	23.123	26.1921	40.1877	28.7997
184	A0A087X2D5;Q9BRJ2	MRPL45	39S ribosomal protein L45, mitochondrial;39S ribosomal protein L45, mitochondrial	Homo sapiens	35290.8	10	98.6	2.54887e-25	1.41285e-25	3.49007e-22	51.165	6.76442	2.03629		73.3316	81.2926	109.586	75.4002	90.6494	116.366	156.909	148.39	125.957	103.067	133.686	95.0911	125.911	98.5279	139.205	136.964	113.307	108.423	120.107	156.276	79.6867	120.996	104.53	109.14	107.72	119.331	124.585	147.47	118.859	147.355	76.5949	87.8858	119.921	125.155	140.095
185	A0A087X2D8	SPAG9	C-Jun-amino-terminal kinase-interacting protein 4	Homo sapiens	145169	38	100	1.92427e-38	1.8e-38	1.42208e-30	54.2747	7.63171	2.29737		196.493	230.421	193.276	179.472	186.254	204.912	175.356	185.639	205.927	181.353	168.45	153.973	180.199	160.506	207.652	199.704	171.455	170.434	216.883	206.55	252.742	244.877	216.568	217.308	230.528	207.874	196.076	172.563	197.081	226.31	224.904	222.978	201.461	232.203	204.142
186	A0A087X2H1;Q9ULT8	HECTD1	HECT-type E3 ubiquitin transferase;E3 ubiquitin-protein ligase HECTD1	Homo sapiens	289633	42	100	1.21384e-44	1.65485e-44	1.13465e-33	55.5246	7.4974	2.25694		182.495	149.589	202.353	214.592	207.818	194.575	154.579	152.169	162.599	179.984	166.593	193.727	172.919	192.63	195.818	192.657	179.066	165.999	169.725	150.694	172.884	144.973	167.61	153.64	169.343	154.589	155.962	165.787	217.386	185.86	193.758	223.412	208.614	184.111	195.826
187	A0A087X2I1;P62333	PSMC6	26S proteasome regulatory subunit 10B	Homo sapiens	45797	28	100	2.68962e-66	2.0379e-65	1.05658e-42	59.2527	9.3114	2.80301		692.586	739.219	659.332	604.831	733.892	691.542	639.124	634.677	627.525	564.292	535.504	553.077	610.453	550.152	613.789	589.31	619.928	639.204	615.352	658.615	671.106	687.592	600.599	635.473	666.864	637.263	618.06	621.518	671.212	717.997	590.383	607.535	649.167	646.825	665.035
188	A0A088AWP5;Q8WUY3	PRUNE2	Protein prune homolog 2	Homo sapiens	337606	9	42.7	2.77582e-05	9.67168e-06	4.03832e-06	42.4437	5.36213	1.61416		44.2836	41.6866	31.2238	38.0099	42.3414	41.9105	44.8349	48.0312	41.6199	36.4755	35.9685	33.5463	62.0873	45.9136	51.646	45.7992	31.7613	52.9689	42.0777	37.3863	43.1661	36.5791	40.8258	42.0521	36.9919	36.7235	41.0443	33.9669	45.626	36.2635	35.8478	40.5423	33.534	44.7387	45.115
189	A0A096LNH6;Q14185	DOCK1	Dedicator of cytokinesis protein 1	Homo sapiens	217753	21	100	2.68962e-66	2.0379e-65	1.05658e-42	59.2527	6.01812	1.81163		71.5428	68.1656	58.4391	58.4786	68.1329	76.1842	55.427	64.2461	62.7638	71.9983	58.0304	65.8104	54.1408	52.5526	71.1355	69.5188	61.2063	60.0279	72.2363	75.5893	78.4181	76.4517	70.9155	67.9784	73.8572	73.7779	67.8543	57.5883	77.5752	94.2228	85.0661	70.8222	74.4577	64.0493	68.5488
190	A0A096LNM2;Q969U6	FBXW5	F-box/WD repeat-containing protein 5 (Fragment);F-box/WD repeat-containing protein 5	Homo sapiens	NaN	3	16.1	0.00177612	0.000544331	0.0284171	35.7454	5.53335	1.6657		43.9613	42.2387	33.1577	33.157	37.4385	47.5695	27.7479	34.7234	43.7202	38.9092	32.6713	26.2761	31.4741	23.9464	41.3717	27.2664	28.1439	25.7479	40.3226	38.4166	42.3394	43.2401	42.3691	38.8123	25.9073	41.8526	38.9356	28.2399	35.4739	21.6276	36.732	41.434	26.2178	30.896	40.9771
191	A0A096LNV3;A0A096LP02;Q9Y508	RNF114	E3 ubiquitin-protein ligase RNF114 (Fragment);E3 ubiquitin-protein ligase RNF114;E3 ubiquitin-protein ligase RNF114	Homo sapiens	20884.9	6	98.6	1.68057e-26	9.62697e-27	5.28482e-23	51.4802	6.45717	1.9438		62.9275	78.5754	71.0001	99.9742	103.984	80.8367	85.2883	94.6472	82.4891	115.021	101.146	82.0263	113.205	127.252	74.6659	89.2569	73.9702	81.4742	96.6549	88.3787	89.1281	112.257	71.5568	82.4998	81.4289	56.7192	59.6198	83.9985	97.2757	61.3613	76.7841	98.7242	94.1348	98.9961	65.8737
192	A0A096LP01;A0A096LPB2	SMIM26	Small integral membrane protein 26	Homo sapiens	10908.2	2	47.6	0.000591698	0.000188098	0.00756985	37.9673	5.66904	1.70655		63.6743	57.9748	41.1255	48.0202	83.437	47.9635	68.3126	72.956	68.263	78.1947	34.3621	39.9846	54.2449	54.4683	74.6479	58.7821	37.528	44.8358	47.1616	53.959	42.3129	43.9727	54.9411	42.1784	39.3544	39.8521	53.767	30.317	29.1103	41.6533	67.7798	51.1164	44.0519	32.3306	48.152
193	A0A096LP07;A0A096LPJ3;A8K070	GPS1	COP9 signalosome complex subunit 1	Homo sapiens	54964.9	1	42.7	0.0129888	0.00376793	0.0908698	30.8987	7.52054	2.26391		25.0938	193.694	168.169	56.8517	24.1432	24.5594	154.272	56.8123	21.4517	31.9968	42.6937	38.488	39.7516	35.7651	25.9659	39.9598	46.9125	179.928	209.283	182.445	25.7942	29.6986	210.074	29.6894	286.446	27.763	22.8613	44.0906	178.719	40.7885	30.0846	20.6342	39.6682	204.841	197.555
194	A0A096LP22;Q86Y79	PTRH1	Probable peptidyl-tRNA hydrolase (Fragment);Probable peptidyl-tRNA hydrolase	Homo sapiens	NaN	2	24.5	0.0174964	0.0049939	0.111245	29.4791	5.73678	1.72694		46.9417	38.1076	26.2891	35.3116	49.8159	49.7531	29.3129	31.0963	41.8023	44.3503	34.396	33.9993	28.9185	36.5878	48.4224	30.0982	27.004	27.6328	50.1465	43.2723	50.7309	43.7079	49.1649	43.7172	29.7601	43.3208	42.7434	29.679	45.526	29.4866	52.6353	36.1459	32.9877	28.6661	47.5079
195	A0A096LP25	AAK1	AP2-associated protein kinase 1	Homo sapiens	125880	22	99.3	2.16911e-55	6.44517e-55	2.34036e-38	57.4767	7.48678	2.25375		181.339	164.078	191.299	205.029	203.295	187.659	179.704	172.142	152.515	166.291	150.179	172.296	171.399	174.67	161.946	166.568	161.269	161.057	152.935	154.947	177.698	168.601	147.632	149.582	198.367	177.306	147.445	135.119	176.504	187.328	169.571	180.726	251.36	274.557	226.113
196	A0A096LP69;P14209	CD99	CD99 antigen	Homo sapiens	18776.8	1	96.5	8.48228e-09	3.19322e-09	2.06919e-09	44.9401	9.36135	2.81805		1139.23	1059.28	499.696	640.94	341.381	406.812	565.908	652.016	891.51	1023.66	651.863	627.639	606.945	636.812	391.381	453.258	50.375	412.107	815.628	775.436	1005.84	1228.12	574.098	605.869	811.285	1076.2	477.225	41.06	702.99	633.683	465.614	501.204	721.93	1001.87	798.294
197	A0A096LPE2	SAA2-SAA4	SAA2-SAA4 readthrough	Homo sapiens	23353.4	4	100	1.71075e-26	9.79701e-27	5.35021e-23	51.4782	9.32261	2.80639		2481.74	2469.36	2262.15	2214.52	1404.93	1532.11	913.91	1027.83	1131.25	1337.4	548.365	526.078	1084.18	1033.67	302.629	243.355	641.674	658.584	994.774	1146.2	2747.17	2941.2	1467.51	1294.36	938.367	889.218	620.717	643.966	1011.37	1045.77	2706.53	2667.78	366.271	525.376	268.387
198	A0A096LPI6		Utp12 domain-containing protein (Fragment)	Homo sapiens	NaN	18	100	2.68962e-66	2.0379e-65	1.05658e-42	59.2527	10.7938	3.24927		1537.89	1583.46	1751.11	1768.69	1668.26	1752.16	2410.81	2593.82	2308.74	2315.38	1503.79	1305.83	2144.28	1987.04	1689.29	1590.48	1654.32	1630.05	1674.3	1527.04	1403.39	1401.34	1460.49	1287.77	1182.88	952.249	1553.06	1438.96	1399.32	1433.4	947.736	1004.74	1503.35	1684.56	1750.07
199	A0A0A0MQR2;Q9BY42	RTF2	Replication termination factor 2	Homo sapiens	37531.7	6	32.9	0.00563623	0.00168386	0.057678	33.6345	5.2896	1.59233		49.1482	48.7523	52.2572	32.6356	32.1839	42.7357	47.0198	53.1556	49.4493	29.729	39.849	35.4231	46.7047	31.4428	43.483	44.7552	34.4511	43.4072	38.3595	47.9255	43.2555	44.2403	42.5099	47.2236	38.0549	44.6969	44.8132	31.4161	29.7452	42.3985	37.53	35.6548	32.6539	41.5467	41.7249
200	A0A0A0MQS1;Q53H96	PYCR3	Pyrroline-5-carboxylate reductase;Pyrroline-5-carboxylate reductase 3	Homo sapiens	29892.7	2	42	4.90938e-12	1.97337e-12	3.1736e-12	46.6253	5.8573	1.76322		86.4206	35.2198	31.2464	42.2837	31.2939	30.8854	45.8403	57.2574	41.7917	48.877	47.8037	41.6964	23.3084	44.8709	52.5356	23.3728	50.0754	42.6134	22.3366	64.6899	75.8191	81.171	43.874	37.79	124.639	102.724	32.2143	30.8042	33.2763	47.6574	112.517	72.0497	37.8061	51.9402	70.4661
201	A0A0A0MQS9;A0A0A0MTC7;Q16363	LAMA4	Laminin subunit alpha-4	Homo sapiens	202568	71	100	1.22313e-58	4.72464e-58	1.09778e-39	58.0244	9.54747	2.87407		619.249	604.726	603.048	646.507	587.258	626.729	674.224	659.21	598.654	600.112	864.761	891.981	712.158	671.008	773.244	830.506	729.853	773.021	735.006	701.33	573.262	561.046	657.4	652.236	871.478	786.172	687.087	677.893	1306.74	1297.19	1082.86	1042.79	658.146	646.564	705.804
202	A0A0A0MQU0;Q9BV38;U3KQC1	WDR18	WD repeat-containing protein 18 (Fragment);WD repeat-containing protein 18;WD repeat-containing protein 18 (Fragment)	Homo sapiens	NaN	9	97.9	2.05017e-09	7.83479e-10	5.94938e-10	45.2876	5.80582	1.74773		43.0699	57.4207	54.4693	49.7154	45.1852	60.3548	52.7683	52.0235	51.8227	53.4966	52.4287	45.5645	56.0536	38.137	42.4299	52.0811	63.5798	57.9716	63.4235	57.9784	55.3102	56.3162	53.7781	64.3441	88.1522	52.4914	68.5098	61.3252	56.5046	66.1853	73.168	64.9324	59.9157	54.9079	44.238
203	A0A0A0MQU4;Q96I15	SCLY	Selenocysteine lyase	Homo sapiens	48793.5	6	100	3.40113e-46	5.06442e-46	2.19594e-34	55.8218	6.67297	2.00876		108.204	129.186	118.165	108.623	131.401	140.4	118.543	96.4157	189.413	107.049	113.978	87.4153	98.1941	77.0777	104.806	78.2853	86.3356	95.4998	133.016	115.338	149.868	123.278	142.689	137.569	142.95	215.449	124.252	106.586	88.2152	126.905	114.367	169.722	99.4978	106.942	99.4563
204	A0A0A0MQV6;P09038	FGF2	Fibroblast growth factor;Fibroblast growth factor 2	Homo sapiens	30751.9	5	87.4	3.16758e-17	1.40417e-17	2.49946e-16	48.6928	6.45487	1.94311		60.3286	74.3972	97.8857	80.7111	59.1104	76.9935	109.89	89.3078	81.5004	60.8883	105.661	120.153	96.5539	54.0727	71.3971	118.094	113.063	75.8898	73.116	63.7432	55.1706	65.0819	73.0582	73.1452	117.11	87.6084	105.032	129.297	79.6131	123.158	107.693	129.648	101.197	111.987	68.0682
205	A0A0A0MQX8;C9JP00;Q9NR56	MBNL1	Muscleblind-like protein 1	Homo sapiens	42978.6	8	100	1.46056e-17	6.53044e-18	1.39455e-16	48.8096	7.68969	2.31483		251.616	277.703	208.001	218.628	227.872	254.817	277.165	229.96	244	229.128	174.332	159.704	176.205	219.053	193.146	190.078	151.409	159.457	210.751	208.675	285.361	291.742	204.471	222.006	200.708	223.963	225.472	197.737	221.603	209.801	259.213	334.511	211.423	273.203	221.099
206	A0A0A0MQY8;F2Z357;J3KPC5;P47736;X6R8W7	RAP1GAP	Rap1 GTPase-activating protein 1;Rap1 GTPase-activating protein 1;RAP1, GTPase activating protein 1, isoform CRA_e;Rap1 GTPase-activating protein 1;Rap1 GTPase-activating protein 1	Homo sapiens	76127.2	3	37.1	3.81829e-08	1.41471e-08	7.42381e-09	44.5695	5.72662	1.72389		41.3368	31.0408	31.6017	48.2289	59.2778	37.8977	30.5231	29.0083	27.2712	55.0409	39.7304	54.128	37.5514	53.1627	39.2259	34.8795	42.6477	28.9016	37.5923	33.0815	43.4487	70.5146	38.3927	33.0374	34.8753	42.2081	31.3246	35.5175	52.9642	31.7626	88.5982	50.04	53.2162	38.2381	69.8019
207	A0A0A0MQZ4;Q8N3J5	PPM1K	Protein phosphatase 1K, mitochondrial;Protein phosphatase 1K, mitochondrial	Homo sapiens	35988	10	100	1.73697e-53	4.4906e-53	1.45789e-37	57.1475	6.93237	2.08685		139.38	122.122	142.219	136.865	157.895	124.145	121.195	136.973	115.233	152.718	136.559	128.105	125.088	148.235	115.793	112.854	139.032	123.609	82.2433	90.7017	108.88	122.94	103.132	104.154	109.193	101.253	141.806	132.713	119.235	101.612	131.955	113.901	185.125	202.525	226.051
208	A0A0A0MR07;F5H5P4;P15498;Q96D37	VAV1	Proto-oncogene vav	Homo sapiens	95756.4	4	21	0.0288166	0.00804089	0.174973	26.9248	5.83867	1.75761		50.6429	36.5139	33.4951	54.1948	51.0606	37.3112	38.2254	37.5744	36.1918	49.6346	38.7256	51.2141	37.4326	54.1551	46.468	36.4711	48.8853	33.2609	48.4808	33.2322	54.3215	33.0886	46.7704	32.5401	94.9093	38.1693	32.2386	44.9902	43.3778	26.8385	49.5435	56.0725	56.5537	38.8381	51.297
209	A0A0A0MR08	USP19	Ubiquitin carboxyl-terminal hydrolase 19 (Fragment)	Homo sapiens	60627.2	1	54.5	2.85249e-11	1.13135e-11	1.40586e-11	46.2623	4.62646	1.3927		38.6963	18.8454	29.4742	43.9517	31.1617	27.4696	29.6981	19.0453	23.9836	19.6171	27.0154	49.7844	30.7317	46.2623	33.587	12.3658	19.2428	21.0775	31.344	29.0181	33.3649	22.9598	21.8622	29.443	34.128	21.4635	19.9108	57.0313	45.8598	31.5334	53.451	21.2136	51.311	31.4045	58.2715
210	A0A0A0MR09;P43378	PTPN9	Tyrosine-protein phosphatase non-receptor type 9	Homo sapiens	66953.8	5	36.4	5.29656e-05	1.82544e-05	1.27208e-05	41.9769	5.51895	1.66137		29.9684	36.7931	48.2025	39.1476	34.1906	37.0763	51.6689	43.9288	33.5417	27.6488	53.5109	50.5821	50.694	32.7956	33.2281	55.0926	46.0008	51.1118	37.6498	30.9539	44.1871	34.4637	36.4573	29.6126	52.7847	34.3822	39.3282	56.5277	41.1686	50.4974	30.0896	39.5714	54.3	54.6203	30.6665
211	A0A0A0MR13;A0A590UJ58;B0AZR9;P63092;Q5JWF2	GNAS	Guanine nucleotide-binding protein G(s) subunit alpha isoforms short;Guanine nucleotide-binding protein G(s) subunit alpha isoforms short;GNAS complex locus, isoform CRA_b;Guanine nucleotide-binding protein G(s) subunit alpha isoforms short;Guanine nucleotide-binding protein G(s) subunit alpha isoforms XLas	Homo sapiens	41834.2	19	100	4.42904e-34	3.3858e-34	5.07492e-28	53.3236	9.54263	2.87262		665.38	672.384	611.957	575.092	702.436	689.54	668.074	655.184	852.884	862.083	817.137	781.201	705.731	655.591	751.445	738.822	800.159	848.842	842.399	822.726	778.605	723.437	839.699	786.739	854.576	753.692	719.01	739.324	783.64	756.256	813.401	839.927	638.06	651.19	682.891
212	A0A0A0MR67;A0A0A0MSA1;E9PDI6;F5GY28;F5H522;Q13936	CACNA1C	Voltage-dependent L-type calcium channel subunit alpha;Voltage-dependent L-type calcium channel subunit alpha;Voltage-dependent L-type calcium channel subunit alpha;Voltage-dependent L-type calcium channel subunit alpha;Voltage-dependent L-type calcium channel subunit alpha;Voltage-dependent L-type calcium channel subunit alpha-1C	Homo sapiens	243458	9	72	2.43075e-24	1.30586e-24	1.69343e-21	50.8964	5.7458	1.72966		58.0914	46.901	42.7702	53.7605	59.3415	66.2453	56.2346	54.2292	67.1701	65.1106	46.0009	60.8773	46.061	64.1817	60.8565	54.2803	49.0637	48.2816	52.4244	51.5982	52.2174	47.4817	52.2963	55.9805	44.5483	55.799	52.4007	46.8421	48.8385	44.7764	65.7145	63.4115	46.3278	45.6573	56.2316
213	A0A0A0MR74;O75907	DGAT1	Diacylglycerol O-acyltransferase 1	Homo sapiens	33529.5	3	88.8	7.14946e-22	3.56568e-22	9.60018e-20	50.1873	6.38125	1.92095		60.8589	48.4216	55.8096	52.977	90.1696	66.5196	46.4499	65.9749	50.0322	56.7949	90.5903	119.008	61.012	81.8177	87.9403	64.2154	85.0249	87.8885	73.0499	60.651	46.0983	40.3489	76.523	56.5911	38.2925	110.879	67.5073	94.87	79.7696	66.4715	102.49	78.1297	76.871	74.7209	109.09
214	A0A0A0MR98;J3KTI3;O95544	NADK	NAD(+) kinase;NAD(+) kinase (Fragment);NAD kinase	Homo sapiens	45233.6	1	14.7	0.0213002	0.00602096	0.131984	28.4715	5.44453	1.63897		27.174	56.6412	49.438	20.9912	26.1446	22.6794	41.5989	52.4634	58.0989	24.0024	42.8705	35.5417	43.0468	33.0273	29.5772	43.2723	50.8014	47.4771	22.3769	20.7165	23.8197	32.1605	30.6231	21.0197	35.855	30.0645	21.1113	40.7154	43.3875	44.1697	25.528	30.2442	36.6316	43.9892	27.8303
215	A0A0A0MRA3	TTN	Titin	Homo sapiens	3.01399e+06	2	84.6	9.58807e-08	3.52069e-08	1.58705e-08	44.3414	7.0379	2.11862		106.125	110.916	258.317	278.317	195.852	251.355	411.999	370.923	121.995	233.142	196.868	363.147	362.838	349.388	129.327	233.023	97.9424	245.316	109.888	213.046	290.099	91.9749	107.618	100.786	50.3603	90.8266	116.142	166.822	72.2552	61.9958	156.258	63.5513	274.99	245.297	261.146
216	A0A0A0MRB5	MADD	MAP kinase-activating death domain protein	Homo sapiens	176555	10	93	3.12617e-10	1.21255e-10	1.125e-10	45.733	5.74538	1.72953		64.4944	51.058	49.4018	49.1115	61.7831	53.4458	42.5665	54.9507	63.8918	76.1306	60.9718	58.6974	42.0918	61.8953	60.5053	48.3954	58.0805	50.3749	51.7703	53.3824	46.7456	47.0699	47.7121	43.7645	50.8698	46.6421	55.8836	60.8004	57.0756	45.224	66.8331	67.8133	66.4212	49.5322	55.7554
217	A0A0A0MRE5;Q9ULH1	ASAP1	Arf-GAP with SH3 domain, ANK repeat and PH domain-containing protein 1;Arf-GAP with SH3 domain, ANK repeat and PH domain-containing protein 1	Homo sapiens	124772	10	49.7	0.012382	0.00359613	0.0885013	31.1031	5.40905	1.62829		41.5694	40.5484	49.2411	47.504	40.7808	37.8174	42.7191	41.7097	42.1412	38.293	42.9213	33.3698	39.7504	43.9433	39.9602	41.379	41.3656	41.7588	42.1053	42.7403	40.0452	43.7037	39.8341	46.6656	38.6925	39.5049	34.2866	38.1492	39.8841	49.4802	42.8144	45.5545	36.3941	39.6147	38.2373
218	A0A0A0MRE6;O94967	WDR47	WD repeat-containing protein 47	Homo sapiens	98702.3	6	93.7	1.58563e-12	6.4234e-13	1.24065e-12	46.8481	5.61826	1.69126		63.0392	56.3966	62.3693	59.1707	57.3924	49.6013	48.4868	50.1646	52.7941	67.658	48.4268	56.4806	61.5779	50.2277	52.3784	52.4279	51.1814	43.646	58.4515	39.8075	48.3746	49.2072	51.2128	40.2264	53.3473	33.6322	40.1874	53.3424	58.0609	55.7578	61.5149	63.9865	61.2606	59.1272	73.8345
219	A0A0A0MRG8;Q16611	BAK1	Bcl-2 homologous antagonist/killer	Homo sapiens	21359.4	3	97.9	3.32942e-22	1.68135e-22	5.55102e-20	50.2855	7.70238	2.31865		262.81	243.213	206.752	188.359	283.009	281.968	196.148	202.822	236.381	230.03	182.996	215.785	216.53	200.598	252.747	209.301	181.374	147.878	270.542	240.355	219.641	196.013	246.067	205.748	145.387	215.452	237.869	142.488	193.157	166.722	244.823	226.638	200.757	231.507	310.869
220	A0A0A0MRH8;A0A494C1P7;Q86WJ1	CHD1L	Chromodomain-helicase-DNA-binding protein 1-like	Homo sapiens	83720.1	3	15.4	0.0142885	0.00412371	0.0961923	30.4708	5.4955	1.65431		47.5554	49.4727	50.2661	33.9374	40.7765	41.3247	38.1429	53.4123	48.2313	34.3997	25.4858	30.5884	23.7295	32.4317	43.6914	31.1685	28.0042	31.9424	40.7735	46.12	42.7141	45.4686	46.8885	45.4545	28.7335	46.2888	45.12	29.5241	26.7856	34.3342	50.6216	31.5909	52.6916	24.2491	39.3465
221	A0A0A0MRI2;Q9UNH7	SNX6	Sorting nexin;Sorting nexin-6	Homo sapiens	47804.2	20	100	1.02355e-32	7.41046e-33	3.68621e-27	53.0116	8.40789	2.53103		384.466	395.423	349.202	341.699	399.784	389.64	269.979	273.201	294.008	308.143	285.09	303.092	286.576	279.399	319.574	264.282	271.985	277.867	420.469	459.525	553.03	565.656	400.126	374.999	531.099	523.222	358.951	322.154	365.564	306.765	508.902	476.997	326.915	332.592	259.711
222	A0A0A0MRJ0;Q5VT25	CDC42BPA	Non-specific serine/threonine protein kinase;Serine/threonine-protein kinase MRCK alpha	Homo sapiens	193635	14	100	9.5497e-33	6.92925e-33	3.52616e-27	53.0186	6.50786	1.95906		90.6431	68.3764	101.86	90.3093	85.0877	79.8065	74.9423	77.9565	83.3812	78.0261	99.2502	85.2957	84.9833	83.9518	68.0169	82.6241	95.129	98.8244	74.1692	83.9404	73.0248	93.8848	72.2254	101.174	108.325	75.8311	80.2008	82.5851	95.7192	101.739	114.822	93.685	98.9529	90.4984	84.3056
223	A0A0A0MRJ4;A0A0A0MRJ5;A0A499FJM7;E7EPW4;P45379	TNNT2	Troponin T, cardiac muscle;Troponin T, cardiac muscle;Troponin T, cardiac muscle;Troponin T, cardiac muscle;Troponin T, cardiac muscle	Homo sapiens	34969.8	22	100	2.4081e-52	5.73635e-52	4.43051e-37	56.9469	13.3386	4.01532		13065.7	13517.7	11618.6	11166.2	13436.7	13325.2	22007.8	20828.9	14486.7	13352.2	14119.3	15507.6	17886.8	16564.8	14533.3	14198.9	17425.7	17166.6	11790.1	11650.2	9201.61	9482.46	8588.67	9423.88	6788.1	6577.68	11008.3	12059.2	7229.07	7661.02	6861.69	7346.42	7977.89	8526.45	11747.4
224	A0A0A0MRJ6;P22061	PCMT1	Protein-L-isoaspartate O-methyltransferase;Protein-L-isoaspartate(D-aspartate) O-methyltransferase	Homo sapiens	30314.9	17	100	4.69486e-42	5.36789e-42	1.94378e-32	55.0159	10.5405	3.17299		1991.25	1950.38	2140.62	1963.39	1928.66	1696.09	2257.35	2225.98	1913.75	1933.66	1466.81	1313.19	2040.12	1955.67	1876.12	1904.62	1881.52	1827.59	1538.17	1489.95	1830.25	1847.42	1572.23	1545.78	1451.46	1415.79	1730.08	1863.01	1749.32	1709.6	1276.45	1222.26	1905.66	1956.26	1833.63
225	A0A0A0MRJ7;P12259	F5	Coagulation factor V	Homo sapiens	252236	11	59.4	2.48114e-23	1.2924e-23	8.73146e-21	50.6124	5.76524	1.73551		66.1231	69.0349	47.4408	41.832	39.7903	48.7721	47.0054	47.9494	51.0241	41.551	40.9167	31.9968	41.6568	29.1836	43.298	41.7389	34.228	45.5615	43.9159	49.4268	44.359	48.0149	57.2233	48.4192	41.4914	58.4681	79.1343	91.2936	33.1234	41.9701	37.9879	33.8754	30.8865	42.1972	31.5195
226	A0A0A0MRL6	ABLIM1	Actin-binding LIM protein 1	Homo sapiens	84356.6	5	95.8	2.68962e-66	2.0379e-65	1.05658e-42	59.2527	8.42623	2.53655		394.742	388.404	357.241	390.755	425.593	436.284	522.447	547.262	274.366	254.184	489.233	401.964	533.094	556.087	411.343	481.713	540.801	424.325	359.062	318.285	174.531	243.336	437.917	446.892	266.952	162.432	430.572	351.287	429.096	500.378	363.517	301.996	440.907	508.071	466.588
227	A0A0A0MRM2	NRAP	Nebulin-related-anchoring protein	Homo sapiens	197202	1	73.4	0.00118907	0.000369534	0.0205863	36.4621	8.23841	2.48001		462.538	32.5596	308.621	312.734	336.744	381.628	288.396	297.065	290.57	284.83	258.846	247.799	26.4676	236.648	240.676	25.6667	273.056	195.972	37.7259	143.011	40.1584	55.9468	378.927	324.108	28.3547	52.3006	243.322	216.885	580.006	26.199	184.701	50.9897	536.63	588.721	393.16
228	A0A0A0MRM8;A0A1Y0BRN3	MYO6	Unconventional myosin-6	Homo sapiens	145016	20	100	1.41865e-30	9.36887e-31	9.18037e-26	52.5056	6.17018	1.85741		68.8228	73.7369	77.8126	72.6369	72.5772	74.1183	70.578	79.9467	72.3	64.2195	74.8734	70.9368	75.2869	64.9819	72.7103	78.9498	79.8694	82.0462	82.3687	76.9135	85.4585	88.0004	69.6054	73.7334	93.1544	87.9935	72.6682	66.9884	91.0047	91.3761	78.5188	84.0266	68.1144	78.8278	60.9715
229	A0A0A0MRM9;Q14978	NOLC1	Nucleolar and coiled-body phosphoprotein 1 (Fragment);Nucleolar and coiled-body phosphoprotein 1	Homo sapiens	NaN	14	100	1.24625e-24	6.76527e-25	1.05926e-21	50.9767	6.03538	1.81683		71.2613	73.9036	68.2963	61.3488	65.1326	56.1846	59.6656	55.0017	65.2164	59.9499	61.6165	64.9201	58.111	55.7599	56.6064	61.2551	56.7057	60.5105	65.9545	67.5206	65.7991	72.8965	64.051	68.5681	86.8541	76.38	73.899	67.6274	55.3782	69.9265	75.6398	72.8649	66.9296	71.1756	64.0664
230	A0A0A0MRN5;Q9NZT2	OGFR	Opioid growth factor receptor	Homo sapiens	67195	5	95.1	5.24569e-06	1.86299e-06	5.24716e-07	43.2004	5.99707	1.8053		52.9581	71.2646	59.7209	50.924	62.7261	65.1	62.6538	66.4468	63.7304	62.7888	61.1054	67.1292	56.748	44.1761	49.3917	61.5811	61.0038	56.2288	56.6577	61.0093	83.2873	97.2087	73.7623	65.2411	88.0559	66.0565	60.9135	68.209	49.3737	69.2579	65.0906	63.3804	70.6615	63.2531	42.9647
231	A0A0A0MRR3;C9J7M8;Q7Z7C8	TAF8	TBP-associated factor 8;Transcription initiation factor TFIID subunit 8;Transcription initiation factor TFIID subunit 8	Homo sapiens	18669	2	60.1	8.25685e-05	2.81467e-05	3.63451e-05	41.5156	5.43828	1.63709		57.6916	26.9852	29.5998	44.5019	55.1025	37.8428	29.2224	30.124	31.9911	53.1623	31.1507	56.7817	29.0933	52.7646	47.3644	30.712	52.39	32.1973	32.3259	26.9989	38.0545	39.0307	28.5901	44.3867	37.6173	29.8492	36.7596	42.4111	46.3071	32.3886	47.4726	43.7823	69.4136	29.7669	41.1914
232	A0A0A0MRR5;Q96BW1	UPRT	Uracil phosphoribosyltransferase homolog	Homo sapiens	30767	5	80.4	3.22803e-10	1.25132e-10	1.15724e-10	45.7256	5.63654	1.69677		43.527	65.1656	56.9924	50.1882	41.4979	48.8192	63.0761	63.78	52.4317	45.6294	43.4394	54.9856	53.2495	44.3227	55.0595	63.0719	52.0688	50.73	38.8023	45.6316	44.2474	41.8742	53.5019	51.5783	49.3414	38.7088	64.6549	56.4474	40.2233	47.9239	49.2679	44.0231	53.5616	61.5048	50.702
233	A0A0A0MRR7;P09234	SNRPC	U1 small nuclear ribonucleoprotein C	Homo sapiens	19687.3	4	94.4	1.19329e-32	8.62356e-33	4.06699e-27	52.9962	6.14751	1.85058		59.7794	51.6951	63.0254	84.8231	73.9409	54.8334	75.4161	64.4257	96.8112	95.8696	108.33	75.2277	63.5004	81.1037	73.4539	89.9291	89.9607	74.9853	78.1099	68.0434	63.9153	70.7461	71.7959	50.6754	89.3045	80.5241	45.4043	54.6606	70.4077	53.1358	101.318	89.7752	87.1802	76.7374	92.2585
234	A0A0A0MRT6;B6VEX4;Q8IZP0	ABI1	Abl interactor 1	Homo sapiens	51769.9	7	100	9.18328e-28	5.47219e-28	7.17269e-24	51.8078	6.21918	1.87216		92.6987	91.1243	86.1305	70.2157	78.3815	83.8502	58.4151	75.8462	78.5841	78.3437	66.89	72.4414	62.8179	61.9016	94.3054	80.1918	64.5746	61.6803	72.6078	74.5161	90.8247	84.9242	78.1701	83.3958	102.781	93.0574	81.7571	57.4975	67.7572	78.6933	86.0595	85.0571	68.0975	80.1289	74.6982
235	A0A0A0MRU9;A0A7I2YQR3;E7ETY4;E9PC69	MARK2	Non-specific serine/threonine protein kinase	Homo sapiens	82031.2	14	96.5	4.87852e-29	3.02603e-29	9.77749e-25	52.1293	6.10351	1.83734		75.4115	76.8925	67.4495	78.1104	82.5486	83.4773	63.8144	67.6512	80.4273	79.5942	57.1706	59.7235	81.1764	65.3681	68.5106	70.8921	66.4251	59.0762	70.4118	69.7955	61.2808	71.5252	83.474	70.8426	54.0297	69.2247	87.4963	71.5164	73.7753	66.1093	87.0735	85.0069	79.3218	80.3273	80.1746
236	A0A0A0MRV3;Q9P2S5	WRAP73	WD repeat domain 8, isoform CRA_c;WD repeat-containing protein WRAP73	Homo sapiens	48874.3	2	21.7	0.000755386	0.000238022	0.0118802	37.3908	5.08961	1.53213		57.8174	59.4649	37.3426	37.4362	53.2422	49.2102	25.5267	50.8771	61.3969	63.6959	42.9809	74.7953	25.4457	31.1979	50.8327	24.9198	29.9916	30.9687	47.378	55.0273	50.4328	54.2501	47.755	53.9143	26.7016	48.8932	41.8383	27.3121	45.4129	26.471	61.5452	68.7219	27.6694	26.7491	50.1385
237	A0A0A0MRY0;Q8WUA7	TBC1D22A	TBC1 domain family member 22A	Homo sapiens	55805.1	3	95.1	8.06418e-23	4.14249e-23	2.01733e-20	50.4653	6.76941	2.03779		83.1338	80.5757	77.5492	69.8732	124.088	75.8718	154.489	87.5069	85.7345	71.6581	57.9882	48.56	58.127	106.853	146.865	59.7038	86.0941	59.6533	73.2811	113.202	128.713	306.821	196.182	115.383	162.738	204.729	128.668	60.9106	73.4829	69.4191	198.189	116.549	151.607	167.736	89.8347
238	A0A0A0MRZ8;P04433	IGKV3D-11;IGKV3-11	Immunoglobulin kappa variable 3D-11;Immunoglobulin kappa variable 3-11	Homo sapiens	12625.2	1	97.9	2.85425e-10	1.10774e-10	1.03837e-10	45.7539	12.777	3.84626		31998.4	31081.6	17887.6	20545.8	11335.7	10905.2	15425.5	15684.5	16264.1	15525.6	7126.32	6682.03	14060.8	13207.1	2761.28	2519.08	11594.9	11522.8	12046.4	10762.5	36574.1	36166.8	29584.2	27850.6	28511.5	28615.1	12615.7	12223.4	24169	23938.5	17148.8	14481.5	5560.9	5723.95	1861.06
239	A0A0A0MS08;P01857	IGHG1	Immunoglobulin heavy constant gamma 1 (Fragment);Immunoglobulin heavy constant gamma 1	Homo sapiens	43911.9	9	100	1.45878e-28	8.90271e-29	2.05077e-24	52.0103	13.7157	4.12883		23155.3	21520.7	23485.3	24474	12069.3	11166.2	21544	24649.3	27884.4	30269.1	19619.8	19101.3	28445.7	24318.4	5877.5	6063.11	28170.7	27899.9	26920.6	24504.3	47794.5	39351.9	41985.9	42039.7	15874.7	2869.88	10721.6	12854	29520	28530.3	30112.4	29960.7	10810.6	11350.3	3278.03
240	A0A0A0MS09;P01880	IGHD	Immunoglobulin heavy constant delta (Fragment);Immunoglobulin heavy constant delta	Homo sapiens	NaN	1	44.8	1.80653e-21	8.90159e-22	1.86976e-19	50.0668	8.37547	2.52127		34.0412	26.8283	135.845	170.261	423.61	465.538	254.724	259.432	26.1552	51.4287	58.6814	42.755	21.489	109.678	21.608	21.377	2423.02	2453.16	1565.47	1546.77	21.7519	28.763	819.811	858.38	56.7525	30.7683	24.5425	37.3221	88.7106	142.852	481.823	412.257	362.478	471.734	33.2383
241	A0A0A0MS15	IGHV3-49	Immunoglobulin heavy variable 3-49	Homo sapiens	13055.9	2	97.9	2.44274e-06	8.72565e-07	2.488e-07	43.4582	9.8632	2.96912		4755.43	3383.2	3272.85	3026.83	1462.32	1482.42	2089.23	2489.37	669.736	1661.38	1014.95	958.028	2568.59	1184.5	1481.52	712.883	2033.96	2025.42	1818.37	1330.94	4500.53	1909.93	4159.93	4000.92	3503.5	138.731	1585.61	1515.32	2441.55	1994.77	3280.39	3148.56	2724.99	2631.82	818.026
242	A0A0A0MS45;A0A6I8PIQ6;J3KNI1;Q9H9E3	COG4	Component of oligomeric Golgi complex 4;Component of oligomeric Golgi complex 4;Component of oligomeric Golgi complex 4;Conserved oligomeric Golgi complex subunit 4	Homo sapiens	87183.9	17	100	1.0616e-20	5.12337e-21	6.72813e-19	49.8324	6.52817	1.96517		96.6678	73.8609	75.9997	95.2742	101.145	87.17	76.2798	71.0948	78.0219	88.4329	84.9799	108.679	75.8388	108.843	81.4328	86.75	87.3475	85.6406	77.2249	78.5196	85.814	94.9979	85.8774	68.3142	91.1186	83.4068	74.5688	103.239	113.558	107.015	81.1837	103.812	111.452	98.6278	98.9877
243	A0A0A0MS51	GSN	Actin-depolymerizing factor	Homo sapiens	82525.6	45	100	1.04398e-40	1.10276e-40	9.13607e-32	54.744	12.4529	3.74869		8323.75	8231.78	7171.87	7410.88	6791.13	6586.14	5446.33	5627.45	6165.97	6282.91	6674.53	6352.98	5478.43	5562.08	4862.67	4876.93	5434.31	5368.87	6123.89	6104.13	9022.16	8585.28	7343.25	7247.95	6351.31	5962.46	4896.29	4956.09	6290.84	6079.47	9695.79	9366.47	5553.15	5537.79	5354.25
244	A0A0A0MS59;A0A0C4DFX4;Q6ZRS2	SRCAP;;SRCAP	Helicase SRCAP;Uncharacterized protein (Fragment);Helicase SRCAP	Homo sapiens	315615	5	79.7	0.0216343	0.00610857	0.133907	28.3914	6.6267	1.99484		92.5035	66.3334	107.312	150.976	108.391	133.273	109.132	120.546	142.308	125.547	83.0351	89.3411	107.787	91.7457	68.517	76.9112	86.6293	103.223	115.785	102.834	106.328	94.3219	94.8643	143.934	107.217	109.659	143.749	141.645	138.778	76.394	137.949	116.906	132.344	112.036	77.7222
245	A0A0A0MSA0;Q16787	LAMA3	Laminin subunit alpha-3	Homo sapiens	360182	28	97.2	1.33341e-21	6.60003e-22	1.50255e-19	50.1064	6.73229	2.02662		111.294	92.4906	91.9489	100.513	106.263	114.516	104.799	107.426	92.6995	94.8913	94.9831	99.9631	90.2336	92.7022	113.481	85.4346	92.1693	110.435	121.093	106.879	118.283	110.053	122.344	113.334	103.03	120.208	130.112	92.5815	133.682	96.6213	122.153	107.233	103.026	87.0658	109.046
246	A0A0A0MSA4	EPB41L3	Band 4.1-like protein 3	Homo sapiens	116167	6	55.9	2.85523e-25	1.57956e-25	3.7777e-22	51.1516	5.85186	1.76158		43.4294	42.7957	62.5154	62.3756	46.0193	46.8047	69.8707	90.8088	57.2389	43.513	54.6928	69.3766	62.2826	46.3499	53.1954	67.0816	56.5758	75.6458	62.0172	63.2475	53.4052	47.1511	66.3021	51.9277	56.0906	38.4376	48.3776	58.1132	50.945	53.454	42.5447	49.1023	59.4169	52.7422	47.9322
247	A0A0A0MSA7;A0A0U1RQK7;O43432	EIF4G3	Eukaryotic translation initiation factor 4 gamma 3	Homo sapiens	180498	11	81.1	0.00681824	0.00202532	0.0645661	33.1545	5.73939	1.72773		50.0294	57.0814	59.0841	49.4883	64.1005	49.8524	49.7008	59.2334	54.2109	46.5747	45.5924	41.2085	54.3471	44.6231	48.8614	53.8979	59.4352	60.6483	52.7049	66.5092	44.71	55.5317	48.8709	52.872	60.7949	48.5661	53.6382	60.1584	55.2178	66.2387	60.24	45.0746	54.5783	57.9185	46.7292
248	A0A0A0MSA9;A0A0C4DG49;P15151	PVR	Poliovirus receptor	Homo sapiens	42882.2	5	100	5.61759e-21	2.72981e-21	4.24198e-19	49.9173	6.3466	1.91052		113.975	112.136	94.161	68.2976	90.74	70.5244	85.9005	86.3751	67.9073	59.3183	90.7023	72.6531	85.0128	77.4446	71.1366	88.7191	89.0196	60.6212	73.4726	69.1308	51.6443	77.1939	95.2979	73.4378	75.1006	91.7937	97.6857	109.832	105.514	120.014	86.0488	77.4463	97.2311	82.7331	123.743
249	A0A0A0MSB8;Q9UPT5	EXOC7	Exocyst complex component 7	Homo sapiens	78808.5	20	100	1.774e-65	1.23928e-64	2.18603e-42	59.1252	7.56671	2.27781		212.636	216.57	196.493	204.403	211.682	238.405	166.891	170.495	200.866	197.498	153.032	147.701	150.104	139.503	207.28	190.544	173.901	153.514	203.496	194.334	252.244	256.405	196.955	181.208	203.221	230.018	202.39	162.805	207.868	200.286	234.496	253.587	227.997	245.91	225.021
250	A0A0A0MSD0;Q4LDE5	SVEP1	Sushi, von Willebrand factor type A, EGF and pentraxin domain-containing protein 1;Sushi, von Willebrand factor type A, EGF and pentraxin domain-containing protein 1	Homo sapiens	390471	8	61.5	2.21553e-41	2.43424e-41	4.1866e-32	54.8805	5.79391	1.74414		58.8261	46.8127	43.9442	43.1975	61.6691	56.2819	41.2268	43.549	57.5384	53.6422	34.1027	39.4183	36.9143	43.4062	55.0208	40.0699	35.5678	36.118	52.55	60.0777	60.5346	109.459	58.3333	65.8739	42.5602	119.772	55.9638	34.4898	109.663	102.008	63.1995	47.3477	37.1653	39.7777	59.0223
251	A0A0A0MSI6;B7Z1P2;Q9H4M3	FBXO44	F-box only protein 44 (Fragment);F-box only protein 44;F-box only protein 44	Homo sapiens	19213.9	1	74.1	8.4607e-09	3.1857e-09	2.06463e-09	44.9407	6.44035	1.93874		110.457	120.372	113.793	125.666	94.1214	50.254	122.837	118.958	99.7095	81.4318	114.114	115.353	134.022	124.902	115.167	108.345	107.472	164.131	101.863	126.371	151.956	161.287	99.4893	132.129	30.7322	48.8658	135.794	117.79	126.937	89.2283	119.009	85.2212	71.5119	86.2078	102.449
252	A0A0A0MSI8;O00471	EXOC5	Exocyst complex component 5	Homo sapiens	82119.2	23	100	1.51764e-42	1.80323e-42	1.12089e-32	55.1137	7.94965	2.39308		248.58	256.998	278.636	249.461	264.013	264.255	261.364	249.978	268.636	246.57	256.685	256.966	237.94	225.348	242.908	251.029	268.471	269.58	250.809	272.692	255.651	266.796	239.918	250.13	301.84	264.844	246.214	270.714	260.516	234.906	292.241	263.128	304.549	300.432	280.547
253	A0A0A0MSI9;Q99836	MYD88	Myeloid differentiation primary response protein MyD88	Homo sapiens	29626.4	3	69.2	0.00014996	5.01904e-05	0.000202955	40.6633	5.66352	1.70489		33.9403	40.7507	48.5918	43.9716	33.7115	40.9311	41.0454	40.7015	41.6697	32.5172	55.0692	63.1405	55.3699	28.7868	35.9235	50.3178	50.1168	52.2791	42.5542	36.0172	46.1921	26.9925	39.9329	35.2657	58.8877	27.4791	36.8374	60.7656	55.6422	57.3107	65.421	51.9283	67.3797	64.9559	31.1923
254	A0A0A0MSJ9;Q15283	RASA2	Ras GTPase-activating protein 2	Homo sapiens	96999.7	2	22.4	0.0112703	0.00328438	0.0842588	31.4862	5.50377	1.6568		68.2829	49.1412	43.935	45.393	60.0151	53.4595	51.4653	55.1557	43.342	40.2825	70.4064	45.3777	45.0204	42.1673	33.1512	44.6174	58.5532	55.6187	52.474	38.2432	55.8573	35.0533	44.4601	32.8672	46.2506	28.3187	33.6704	49.6175	36.3345	41.3366	59.1959	42.8323	54.7054	32.7608	34.8436
255	A0A0A0MSK2;P0DJ07	PET100	Protein PET100 homolog, mitochondrial;Protein PET100 homolog, mitochondrial	Homo sapiens	5553.43	3	97.2	2.58528e-26	1.47666e-26	7.11789e-23	51.4309	7.33045	2.20669		241.186	171.665	153.9	187.352	232.543	193.529	191.02	175.347	171.833	216.334	147.449	247.269	177.348	241.071	200.738	177.014	186.554	176.252	189.466	206.087	175.21	158.968	145.428	143.581	129.237	120.924	147.511	182.65	142.848	125.544	207.57	172.079	232.787	159.478	226.597
256	A0A0A0MSK3;A0A0C4DH47;P24557;Q53F23	TBXAS1	HCG14925, isoform CRA_b;Thromboxane-A synthase;Thromboxane-A synthase;HCG14925, isoform CRA_a (Fragment)	Homo sapiens	52417.8	5	99.3	2.3581e-32	1.67524e-32	6.30129e-27	52.9274	6.65722	2.00402		123.392	144.878	106.987	103.494	116.344	103.457	76.008	78.3955	85.2595	81.3288	87.2648	68.5863	66.4472	90.2129	90.3964	92.6578	88.3662	76.9863	129.924	129.857	107.25	133.54	135.344	154.948	149.196	186.73	109.082	115.846	105.185	105.22	169.557	150.94	138.486	126.433	85.7861
257	A0A0A0MSK4	GPSM1	G-protein-signaling modulator 1	Homo sapiens	74482.2	4	79	1.37802e-09	5.27945e-10	4.18314e-10	45.3835	6.42599	1.93441		106.05	102.489	92.7798	88.8876	123.698	131.86	98.3622	97.9594	167.403	70.2526	56.2614	54.5161	103.584	75.7894	103.736	88.2736	68.2644	72.418	102.654	80.8926	87.2046	83.774	88.9019	74.7035	62.2346	93.4036	57.2655	56.4696	66.4912	78.1817	73.5433	63.8801	74.9535	86.2912	101.991
258	A0A0A0MSK5	TOR1AIP1	Torsin-1A-interacting protein 1	Homo sapiens	52406.2	1	90.9	1.43805e-15	6.15192e-16	4.62562e-15	48.0915	8.70857	2.62154		703.993	754.313	735.502	585.875	391.827	317.938	605.894	501.126	546.07	428.485	573.541	358.523	544.208	312.498	383.563	524.482	644.306	474.944	157.653	195.341	424.837	436.414	357.871	454.909	532.806	356.81	548.168	683.973	325.297	378.179	305.724	203.119	467.191	571.693	349.54
259	A0A0A0MSK6;Q13017	ARHGAP5	Rho GTPase-activating protein 5	Homo sapiens	171685	15	90.2	0.000273412	8.93533e-05	0.00109848	39.6416	5.81867	1.75159		58.9259	60.6438	54.7247	61.0967	65.4062	69.7064	61.3624	56.6975	65.4185	59.9545	55.1342	52.5203	56.0674	50.5881	58.4149	51.3492	54.5162	54.4258	72.1031	66.0517	62.2947	66.1182	65.6377	64.6315	50.4866	66.6045	67.3206	48.7256	51.8461	49.4375	68.9337	60.257	47.3871	52.5435	66.8475
260	A0A0A0MSN4;P12821	ACE	Angiotensin-converting enzyme	Homo sapiens	142420	11	95.1	8.03787e-24	4.24406e-24	3.93321e-21	50.7512	6.07985	1.83022		82.7759	84.4314	52.0117	66.5076	75.9771	70.8445	56.1545	59.3164	73.6968	66.9007	61.7152	83.4478	56.4045	72.9628	75.9953	72.724	85.9782	62.5939	81.7297	82.0208	72.4063	68.0918	63.5273	61.7504	55.293	63.8596	66.6006	66.8625	94.8819	75.8913	74.071	70.452	62.1849	50.2745	85.5861
261	A0A0A0MSS8;P42330	AKR1C3	Aldo-keto reductase family 1 member C3	Homo sapiens	36867.2	6	99.3	2.80277e-29	1.75898e-29	6.73085e-25	52.189	7.46862	2.24828		193.494	213.617	194.137	169.225	212.686	221.503	209.11	177.533	189.314	173.103	169.741	145.465	196.264	162.619	164.625	157.252	155.216	154.086	207.231	233.884	264.65	257.86	194.445	207.307	335.536	93.1917	194.859	164.043	177.247	197.551	334.432	239.393	149.993	174.417	151.855
262	A0A0A0MST8;E9PFN4	SLC4A7	Anion exchange protein	Homo sapiens	134569	4	96.5	6.84609e-23	3.52688e-23	1.79538e-20	50.4859	5.48389	1.65081		40.5169	46.7339	46.8135	52.8442	40.891	39.4228	34.8785	42.3792	49.8971	47.6719	44.8936	50.5761	39.6774	36.4794	50.824	39.9511	40.2823	39.0316	45.4158	45.1245	49.4958	43.3841	49.4678	44.7125	45.1166	47.4045	50.7017	44.2584	39.9992	38.252	46.5958	42.6374	38.9101	43.4553	33.1791
263	A0A0A0MSU4;O94911	ABCA8	ABC-type organic anion transporter ABCA8	Homo sapiens	183067	38	100	1.15443e-44	1.57713e-44	1.10848e-33	55.5288	8.96375	2.69836		457.204	467.409	540.227	465.739	519.658	514.207	441.704	421.595	791.154	750.022	772.799	722.551	591.892	545.319	508.473	574.869	815.468	767.833	516.904	507.531	581.214	619.199	501.782	528.105	649.591	567.155	560.049	618.912	366.573	386.241	830.988	786.431	385.707	396.923	391.45
264	A0A0A0MSV9;A0A0G2JH37;A0A0G2JKZ1;A2AB90;O15533	TAPBP	Tapasin	Homo sapiens	53888.1	5	100	2.50574e-27	1.47265e-27	1.4259e-23	51.6957	8.16925	2.45919		304.294	306.03	290.133	252.671	293.402	364.164	192.086	206.717	271.871	225.262	252.945	355.505	201.82	207.747	273.11	237.179	230.561	220.373	375.876	424.71	366.348	390.873	303.701	259.518	228.251	264.674	284.989	304.471	305.316	234.907	482.762	442.889	360.014	683.312	242.831
265	A0A0A0MSW9;A0A7P0T922;F6WE04;Q5SRH9	TTC39A	Tetratricopeptide repeat protein 39A;Tetratricopeptide repeat protein 39A;HCG40295, isoform CRA_d;Tetratricopeptide repeat protein 39A	Homo sapiens	69357.9	4	88.1	1.23519e-08	4.63403e-09	2.86095e-09	44.8475	5.66361	1.70492		35.8391	34.3469	50.4413	70.9747	39.3582	41.3866	45.446	33.2276	41.866	58.61	51.6867	57.0994	57.083	69.2799	39.4498	52.4357	54.2649	63.9712	37.1653	36.4748	37.7023	38.5467	45.0601	34.0187	49.4795	36.8747	48.0287	61.8636	69.0327	60.3564	47.4696	55.6754	60.4015	56.9672	36.7738
266	A0A0A0MSY4	DOCK9	Dedicator of cytokinesis protein 9	Homo sapiens	240345	25	97.9	6.90322e-23	3.55446e-23	1.80603e-20	50.4849	6.2343	1.87671		71.276	73.2078	79.4846	64.875	77.453	76.6436	81.4367	68.936	83.7474	73.5606	82.373	68.2985	74.2549	61.0931	74.1067	84.3263	65.6992	68.8938	81.9138	71.0917	73.0944	73.9918	66.1217	76.8287	65.7728	70.5312	80.0709	65.7814	92.1795	94.5755	69.4863	87.1593	65.334	90.8894	61.8572
267	A0A0A0MSY7;A0A7P0PE46;H3BP77;O00142	TK2	Thymidine kinase 2, mitochondrial;Thymidine kinase 2, mitochondrial (Fragment);Thymidine kinase 2, mitochondrial;Thymidine kinase 2, mitochondrial	Homo sapiens	33328.4	4	95.8	3.43018e-24	1.83527e-24	2.15776e-21	50.8548	8.21968	2.47437		257.267	212.229	252.322	438.463	276.729	210.922	276.266	208.308	146.856	330.926	197.449	225.934	245.477	264.373	245.455	280.228	220.085	206.296	173.015	297.508	322.445	286.638	188.124	244.004	282.173	530.754	207.13	228.429	243.048	203.547	369.403	389.144	404.356	295.255	285.765
268	A0A0A0MT32;P38571	LIPA	Lysosomal acid lipase/cholesteryl ester hydrolase	Homo sapiens	32570.3	2	95.8	3.26729e-15	1.38958e-15	8.75363e-15	47.9561	6.36917	1.91731		66.3846	70.3243	50.4831	73.1655	269.559	224.487	49.3468	53.7995	68.6617	154.037	66.416	73.6348	70.6802	88.1988	83.3451	53.8509	98.3082	85.0133	179.414	74.7602	197.014	76.7473	55.6443	69.8493	57.0972	57.0481	48.9976	66.9616	91.257	92.981	213.089	207.047	182.866	65.3127	46.2218
269	A0A0A0MT33;Q9UPN6	SCAF8	SR-related and CTD-associated factor 8	Homo sapiens	148859	4	91.6	8.57918e-14	3.55436e-14	1.15777e-13	47.3918	6.233	1.87632		68.4083	66.1622	86.6915	110.317	76.6136	58.4397	77.1727	73.5489	66.595	89.0559	84.195	90.436	81.4189	110.111	64.816	108.625	107.899	105.38	62.1405	64.8699	57.367	64.1863	60.5998	64.1635	106.502	53.4368	64.8718	83.9142	85.5892	105.084	97.9229	123.478	104.15	100.255	71.236
270	A0A0A0MT35;A0A2P0CTB1;Q8TBF2	PRXL2B	Prostamide/prostaglandin F synthase	Homo sapiens	26410.2	2	72	6.26047e-07	2.26754e-07	7.47395e-08	43.8562	5.6818	1.71039		40.2936	53.7795	55.2691	34.8068	38.6289	45.3213	45.2438	47.6944	54.6016	58.731	65.3566	54.3701	64.2331	34.905	43.1408	60.7709	42.1812	60.4697	47.3119	57.2612	34.5918	43.1752	45.4901	52.8279	48.1747	46.1852	41.8338	42.536	47.701	70.7393	60.7291	32.6985	38.6926	48.7134	34.5708
271	A0A0A0MT36;A0A0C4DH26	IGKV6D-21;IGKV6D-41	Immunoglobulin kappa variable 6D-21;Probable non-functional immunoglobulin kappa variable 6D-41	Homo sapiens	12339.9	1	51	1.27108e-19	5.95348e-20	4.11721e-18	49.4937	7.76575	2.33772		361.576	250.634	484.6	527.875	23.0668	56.5612	168.484	191.138	248.59	251.626	54.3695	30.2227	50.6228	28.0845	20.3898	50.888	238.107	258.492	215.62	219.549	588.53	533.722	216.546	303.114	213.292	202.305	52.6504	34.6221	25.7572	40.0439	367.447	384.4	31.1495	51.7311	32.7283
272	A0A0A0MT39;E9PHB6;H9KVD2;K4DIA1;Q14524	SCN5A	Sodium channel protein;Sodium channel protein;Sodium channel protein;Sodium channel protein;Sodium channel protein type 5 subunit alpha	Homo sapiens	221301	16	94.4	2.32103e-32	1.6495e-32	6.23727e-27	52.929	6.73211	2.02657		114.24	103.541	94.4379	100.129	108.225	101.02	104.94	104.647	112.91	108.505	95.1824	95.4474	106.972	113.434	107.279	113.528	103.093	113.001	99.0768	105.05	99.8138	101.865	91.3044	110.25	82.0458	82.2044	125.148	135.62	89.2915	86.31	111.526	94.0696	119.966	109.748	122.761
273	A0A0A0MT49;A0A2R8Y4P4;A0A2R8Y7S2;P51532;Q9HBD4	SMARCA4	Transcription activator BRG1;Transcription activator BRG1;Transcription activator BRG1;Transcription activator BRG1;SMARCA4 isoform 2	Homo sapiens	188860	23	100	6.17543e-29	3.81606e-29	1.14637e-24	52.1038	6.56611	1.9766		77.395	86.1229	102.305	83.7723	92.1311	76.864	80.5454	83.3693	98.3436	94.4673	109.248	103.647	88.5643	86.3693	91.4247	102.001	107.724	102.762	89.9799	96.7917	85.0044	94.6088	88.1911	96.2848	129.314	90.6618	90.3808	90.3827	88.7103	105.079	96.7442	92.0358	108.045	90.8759	85.5986
274	A0A0A0MT61;H7BYM2;Q8WYN0	ATG4A	Cysteine protease (Fragment);Cysteine protease (Fragment);Cysteine protease ATG4A	Homo sapiens	22765.5	1	22.4	0.00969651	0.00284385	0.0781311	32.0508	5.92968	1.78501		70.6626	45.0619	38.3908	27.0315	56.599	51.6525	53.5692	48.6503	43.9312	22.9449	59.5365	75.887	55.4337	26.3497	54.6106	37.3271	22.3057	34.0212	50.9635	42.0081	36.5353	41.4148	52.7455	41.402	33.7885	53.7255	41.2225	21.3742	25.1447	36.5687	21.5737	28.7744	28.4461	56.6473	35.8386
275	A0A0A0MT68;Q13609	DNASE1L3	Deoxyribonuclease;Deoxyribonuclease gamma	Homo sapiens	33554.7	3	34.3	0.000165449	5.51495e-05	0.000270229	40.506	5.82346	1.75304		30.7532	29.4205	45.0599	35.4056	29.9973	47.1927	40.959	46.2131	29.7496	33.0597	40.2715	35.4256	42.3846	33.761	26.8285	42.774	50.0199	39.9312	37.6004	35.4741	27.8515	37.1705	33.3207	40.274	46.0325	32.8822	40.3365	39.0136	41.1441	43.415	29.5412	31.9332	33.3877	43.3125	32.1657
276	A0A0A0MT71;Q6UX73	C16orf89	UPF0764 protein C16orf89	Homo sapiens	48819.2	3	30.8	3.01072e-06	1.07409e-06	3.03072e-07	43.3909	5.34549	1.60915		49.8358	33.1808	35.2431	29.7195	42.8205	35.7987	45.5884	26.9758	37.889	25.0102	46.454	26.8716	26.2421	27.0979	43.1036	29.3228	25.9884	32.6463	46.3322	42.0508	44.711	45.1844	42.0935	37.9576	45.6147	41.4848	38.8017	26.6976	26.7415	34.9169	39.9978	31.4091	26.7222	26.144	35.8691
277	A0A0A0MT72;A0A3B3IRS0;C9JUH3;E9PEC4;Q9BSQ5	CCM2	Cerebral cavernous malformations 2 protein	Homo sapiens	48195	1	23.8	0.000134475	4.5169e-05	0.000147266	40.8335	6.72731	2.02512		81.6545	22.6739	26.0146	39.8915	103.513	124.7	26.9546	24.4795	75.5613	45.6005	29.9571	36.1343	27.8927	38.8854	37.0056	25.2938	32.9174	116.133	34.5342	21.1374	53.9167	20.8388	35.7417	20.8324	89.234	36.4058	106.782	31.5428	131.426	24.7799	42.8753	130.19	108.43	28.5034	93.1408
278	A0A0A0MT83;P26440	IVD	Butyryl-CoA dehydrogenase;Isovaleryl-CoA dehydrogenase, mitochondrial	Homo sapiens	46319.4	21	100	3.26551e-47	5.21318e-47	7.6317e-35	56.0135	9.81914	2.95586		720.981	784.698	1149.1	1042.33	1084.58	1148.74	974.353	980.532	1090.83	1105.27	928.945	879.785	1353.07	1285.19	1033.03	963.238	997.076	929.13	1077.13	953.095	775.999	812.776	822.826	821.395	837.879	853.727	882.524	784.898	863.476	931.226	673.379	670.639	1108.25	1172.05	1476.74
279	A0A0A0MT89	IGKJ1	Immunoglobulin kappa joining 1	Homo sapiens	1393.6	1	51.7	2.78172e-05	9.6888e-06	4.0515e-06	42.4424	8.51817	2.56422		924.793	866.853	388.201	357.093	345.531	278.318	291.767	211.352	242.625	264.537	21.2472	25.6284	58.0209	286.069	52.1755	35.6626	274.207	284.44	250.898	199.529	753.217	784.623	659.955	582.099	630.485	552.122	43.1465	22.3718	296.391	318.041	254.459	358.321	24.8659	291.112	55.4505
280	A0A0A0MTB8;Q8NI36	WDR36	WD repeat-containing protein 36	Homo sapiens	99366.2	10	97.2	4.63993e-13	1.89916e-13	4.52831e-13	47.0824	5.69543	1.7145		38.2679	47.47	52.2593	52.6742	40.6009	46.0709	43.933	45.2297	42.3758	41.9976	57.7688	48.3072	50.4003	47.9583	42.0518	47.9169	49.0032	50.5601	44.2349	51.1247	47.0766	54.4089	58.7406	51.6083	73.173	45.8295	61.1761	54.7466	52.8952	50.8851	63.4893	58.0325	58.7326	61.5173	45.0829
281	A0A0A0MTC2;D6RA37;D6RDV0;D6RIY7;Q13454	TUSC3	Tumor suppressor candidate 3 (Fragment);Tumor suppressor candidate 3;Tumor suppressor candidate 3;Tumor suppressor candidate 3;Tumor suppressor candidate 3	Homo sapiens	34569	2	15.4	0.00924299	0.00271528	0.0762556	32.2187	6.49819	1.95615		60.8721	47.5677	50.5357	52.1687	47.7257	62.735	50.3617	45.8799	47.9758	49.2874	46.9877	35.7453	45.8113	38.4667	51.3378	84.3878	37.468	83.597	26.6536	40.9069	55.239	31.1792	159.796	99.7721	31.4984	26.9433	72.2663	42.8703	37.263	36.2674	57.743	151.454	68.2029	107.777	124.655
282	A0A0A0MTG1;A0A0G2JIA5;A0A140T8Y0;A0A140TA35;A0A140TA36;A0A140TA40;A0A140TA45;Q5ST30	VARS2	Valyl-tRNA synthetase;Valyl-tRNA synthetase;Valyl-tRNA synthetase;Valyl-tRNA synthetase;Valyl-tRNA synthetase;Valyl-tRNA synthetase;Valyl-tRNA synthetase;Valine--tRNA ligase, mitochondrial	Homo sapiens	118362	12	93	2.31833e-07	8.4623e-08	3.27169e-08	44.1184	5.76817	1.73639		53.2102	50.2165	56.4003	57.3794	42.1147	54.5377	58.9902	48.6544	61.6711	65.0362	72.0817	60.8349	53.795	54.1555	51.2139	65.7216	56.5297	50.2814	40.3505	49.4257	48.7008	52.2255	47.2169	46.4746	47.4592	48.8609	45.4966	48.153	44.5829	53.4186	41.4191	42.5729	58.2045	58.3561	58.4528
283	A0A0A0MTH3;Q13418	ILK	59 kDa serine/threonine-protein kinase;Integrin-linked protein kinase	Homo sapiens	54612	27	100	6.46245e-58	2.33169e-57	2.15476e-39	57.904	9.52993	2.8688		796.96	820.615	787.768	808.909	930.705	964.271	813.1	819.812	797.82	869.346	647.12	614.372	660.621	668.788	760.744	670.122	733.78	702.945	720.475	673.397	803.862	816.113	745.885	769.827	926.031	1000.47	747.261	648.691	924.67	875.389	1101.27	1103.43	706.976	762.754	895.661
284	A0A0A0MTH9;O14981	BTAF1	TATA-binding protein-associated factor 172	Homo sapiens	206933	10	65.7	0.00441727	0.00132855	0.0498404	34.1578	5.26727	1.58561		46.4921	32.3576	36.3015	45.453	46.4574	44.6606	33.8584	33.4237	38.5153	45.0521	29.6381	35.1496	30.3274	42.2881	48.6721	29.4706	31.1246	32.489	44.1653	42.141	47.7456	39.6836	40.13	43.2636	29.8949	41.8334	44.8542	31.0725	39.9219	29.8608	48.3862	44.8945	35.5558	32.7452	45.3611
285	A0A0A0MTI1;Q15392	DHCR24	Delta(24)-sterol reductase	Homo sapiens	61446.8	6	39.9	6.69265e-22	3.33955e-22	9.15584e-20	50.1958	5.57844	1.67928		41.3035	56.1467	55.7183	34.6963	35.4176	46.3458	52.6204	54.4754	57.6646	32.5846	42.1486	30.5922	45.0461	30.7807	47.0845	47.0624	50.9666	50.4957	45.4389	56.9937	44.6881	59.4222	41.6248	56.0175	45.3125	68.5593	44.6552	38.898	32.7691	47.9042	66.5195	44.8319	31.7414	44.7116	50.8493
286	A0A0A0MTJ5;Q01973	ROR1	Inactive tyrosine-protein kinase transmembrane receptor ROR1	Homo sapiens	98363.8	5	26.6	0.0108665	0.00317095	0.08272	31.6285	5.34669	1.60951		37.9423	29.7888	32.6077	40.3368	42.5413	41.0372	28.7639	36.7466	31.7299	45.4807	42.5985	39.2801	32.563	40.2025	37.6728	28.4078	27.5061	38.0903	30.3803	32.2331	41.1634	30.9846	37.6672	42.7831	39.1066	32.1513	31.9361	36.7261	43.506	37.1493	45.8056	39.5986	40.1563	37.9625	33.6478
287	A0A0A0MTJ9;Q6PIU2	NCEH1	Neutral cholesterol ester hydrolase 1	Homo sapiens	49881.4	16	100	5.98721e-57	1.99574e-56	5.34008e-39	57.7417	7.79086	2.34528		205.343	212.89	197.202	193.093	231.044	209.6	273.115	267.967	228.643	250.692	241.525	234.186	254.349	239.184	251.284	243.268	267.93	249.66	216.827	222.398	152.15	161.917	271.609	284.282	205.737	165.538	282.461	256.865	151.213	154.283	197.472	195.452	198.838	194.195	209.42
288	A0A0A0MTL6;Q6ZS17	RIPOR1	Rho family-interacting cell polarization regulator 1	Homo sapiens	134070	12	99.3	3.53039e-18	1.60287e-18	4.81413e-17	49.02	5.8192	1.75175		53.8491	61.4918	51.7721	46.5444	53.8383	67.809	58.0891	56.375	64.9434	54.9338	57.0925	44.9359	56.9425	57.9193	58.49	59.4309	46.8395	59.9184	55.6728	63.7964	68.2912	71.5008	52.5411	68.3328	50.594	65.6615	55.3646	50.6056	55.5561	61.8896	60.6905	44.586	55.9764	58.0583	59.3086
289	A0A0A0MTN0;Q13617	CUL2	Cullin-2	Homo sapiens	88505.8	20	100	3.50941e-43	4.35361e-43	5.53963e-33	55.2395	7.10827	2.1398		157.305	158.754	132.255	153.013	156.813	141.067	131.458	128.17	157.428	155.307	134.023	151.134	127.014	137.904	140.43	133.3	147.31	158.593	134.92	139.075	130.942	136.36	133.187	124.134	127.176	120.26	113.15	149.635	139.537	132.863	138.724	150.828	150.635	124.248	157.976
290	A0A0A0MTP2	PPFIBP1	Liprin-beta-1	Homo sapiens	32222.6	2	23.1	0.0221574	0.00624732	0.136939	28.2686	4.31462	1.29883		29.9624	28.7563	53.9015	56.2832	29.9591	25.9824	47.527	52.0311	28.5993	33.607	44.6822	44.306	41.6031	44.7372	26.8311	47.4594	48.8791	48.0945	26.1242	30.7418	26.3085	28.4914	25.3354	29.9085	45.5253	26.2834	24.3572	41.823	24.9055	43.8639	32.9582	47.6521	48.0742	31.2393	29.7694
291	A0A0A0MTR7;Q63HN8	RNF213	E3 ubiquitin-protein ligase RNF213	Homo sapiens	591408	51	99.3	3.73427e-45	5.22851e-45	6.57302e-34	55.6232	6.06259	1.82502		62.3065	61.4835	74.9484	57.4795	60.0886	64.7957	65.9529	67.9625	60.4072	54.9151	64.9864	53.488	68.2595	54.0069	57.8442	63.6658	62.3662	66.6244	70.5157	74.3443	64.3907	74.732	62.3484	68.3355	83.5757	73.3614	73.4718	68.1665	62.9053	75.0288	72.2612	74.7805	68.3907	74.7714	60.6984
292	A0A0A0MTU3;Q4ZIN3;U3KPY4	TMEM259	Membralin	Homo sapiens	46220.4	3	21	0.00124438	0.000386051	0.0214645	36.3772	5.2559	1.58218		35.728	57.7099	49.6862	32.1745	46.1521	57.8384	46.4134	48.6223	58.8507	31.5977	43.883	29.8981	45.1757	31.2024	34.5026	47.7041	42.2678	48.9881	45.521	55.4855	29.2894	55.8056	34.0785	55.4686	47.3395	41.8592	48.9624	38.198	26.6463	48.0588	51.391	31.3494	38.2007	45.2407	31.8347
293	A0A0A6YY99	TNFSF12-TNFSF13	Protein TNFSF12-TNFSF13	Homo sapiens	36588.5	3	65.7	7.63423e-10	2.93854e-10	2.47723e-10	45.5245	6.78443	2.04232		115.163	92.1435	91.2455	116.143	76.7154	86.2221	60.3026	45.7933	46.7026	55.5438	84.6909	96.8018	128.683	141.432	77.9269	76.708	54.972	93.3666	90.085	73.0237	127.49	82.9486	123.372	118.155	57.736	80.9482	163.806	134.447	99.2479	78.1477	159.69	248.24	90.5909	77.0766	67.1814
294	A0A0A6YYA0;Q9Y3B3	TMED7-TICAM2;TMED7	Protein TMED7-TICAM2;Transmembrane emp24 domain-containing protein 7	Homo sapiens	21233	8	100	4.41119e-37	3.86053e-37	8.16909e-30	53.9852	7.103	2.13822		135.688	137.553	126.956	146.181	138.222	126.145	144.379	140.856	145.694	141.579	182.428	179.544	125.515	122.762	161.145	160.807	143.872	160.323	135.132	160.528	137.042	157.706	155.489	159.484	139.546	178.459	147.347	168.324	147.357	136.018	154.632	147.849	183.071	190.747	138.929
295	A0A0A6YYC0;E9PJN1;O75676	RPS6KA4	Ribosomal protein S6 kinase alpha-4 (Fragment);Ribosomal protein S6 kinase;Ribosomal protein S6 kinase alpha-4	Homo sapiens	78366.6	3	21	0.00151543	0.00046676	0.0252899	36.0211	5.73134	1.72531		27.5428	41.8219	46.0507	30.9349	27.1959	35.1668	45.7822	33.0725	34.3166	37.2088	45.3834	47.4911	44.2423	30.5836	32.3733	38.4519	37.489	37.0844	34.69	40.2552	34.4602	40.832	29.0189	44.1293	36.9166	48.1562	36.0813	43.2114	30.9583	33.3475	27.9413	27.6307	29.6654	43.2945	33.6018
296	A0A0A6YYC7;Q96JP5	ZFP91-CNTF;ZFP91	HCG2042749, isoform CRA_d;E3 ubiquitin-protein ligase ZFP91	Homo sapiens	59570.8	5	61.5	0.00137693	0.00042549	0.0234244	36.1921	5.42	1.63158		33.2637	43.5236	44.2818	43.2511	38.5751	40.6076	35.3378	36.0473	49.376	38.4613	57.8055	36.6855	34.1065	35.4371	37.2194	41.0849	62.6488	40.6384	40.8482	43.4629	33.0237	37.8298	44.2589	43.1111	64.696	36.3916	58.3533	44.618	41.6198	52.3541	39.2894	35.9882	57.9446	57.2985	38.0958
297	A0A0A6YYG5;Q53S48;Q9Y6Q2	STON1-GTF2A1L;STON1-GTF2A1L;STON1	Protein STON1-GTF2A1L;STON1-GTF2A1L readthrough;Stonin-1	Homo sapiens	127325	6	34.3	0.00135029	0.000417463	0.0230455	36.2275	5.25869	1.58302		38.7507	40.284	37.9292	47.7418	38.5288	42.7974	31.3018	40.8371	40.2888	41.7377	39.724	42.9507	37.4404	48.0163	34.8214	39.8959	47.8788	48.1273	30.5917	33.9764	65.0016	34.4346	33.0191	33.3901	47.2827	37.3873	29.7395	38.5365	36.5629	35.4823	42.2452	43.491	45.1706	43.0226	37.5775
298	A0A0A6YYH1	C15orf38-AP3S2	Arpin	Homo sapiens	43881.8	5	91.6	6.03035e-09	2.27801e-09	1.53802e-09	45.024	6.89342	2.07513		121.781	142.186	159.118	92.7871	117.358	135.042	149.041	155.013	143.457	94.9688	98.5196	98.6018	106.796	87.9575	127.072	110.73	100.135	106.732	109.114	129.397	127.487	126.114	122.3	110.247	98.8391	107.683	122.492	107.739	92.2032	122.338	149	111.27	121.898	100.923	112.866
299	A0A0A6YYJ8	LUC7L2	Putative RNA-binding protein Luc7-like 2	Homo sapiens	54223.8	15	100	5.39439e-37	4.69596e-37	9.16482e-30	53.9664	7.84353	2.36114		247.858	222.538	195.976	217.572	227.615	262.303	210.776	239.704	241.139	232.178	205.97	213.403	216.371	230.693	246.84	221.734	216.12	224.243	257.127	243.104	278.19	278.167	250.175	229.826	250.275	240.769	231.557	223.659	251.942	212.054	235.776	232.526	204.913	193.242	244.238
300	A0A0A6YYL2;P0DMM9;P0DMN0	SULT1A4;SULT1A3;SULT1A4	Sulfotransferase;Sulfotransferase 1A3;Sulfotransferase 1A4	Homo sapiens	34779.8	6	100	5.0136e-32	3.50241e-32	1.02607e-26	52.8508	8.46476	2.54815		488.351	445.09	501.83	457.987	370.355	317.673	436.051	426.639	410.898	416.655	280.72	272.76	436.479	443.76	475.597	455.715	250.95	249.373	492.176	532.118	646.486	657.254	375.234	404.679	411.729	222.462	424.722	407.202	235.644	246.746	554.202	530.822	292.747	282.829	274.476
301	A0A0A6YYL4	CORO7-PAM16	Coronin	Homo sapiens	114166	19	100	1.56393e-33	1.17369e-33	1.11785e-27	53.1992	7.53589	2.26853		221.794	208.445	192.762	192.036	206.555	205.209	160.683	156.812	152.715	154.054	153.971	153.043	131.834	131.751	171.983	162.15	142.484	141.097	251.697	222.827	325.312	281.758	258.139	247.884	256.546	213.73	182.083	179.939	193.928	214.072	225.578	265.571	201.566	198.249	128.964
302	A0A0B4J1R2;Q9H6R3	ACSS3	Propionate--CoA ligase;Acyl-CoA synthetase short-chain family member 3, mitochondrial	Homo sapiens	74591.9	25	100	3.11562e-35	2.51033e-35	9.96874e-29	53.5816	7.98677	2.40426		194.651	211.35	192.208	198.246	256.96	254.832	269.203	255.117	271.208	229.759	234.032	210.496	257.785	233.792	218.04	231.527	258.089	237.748	236.218	242.183	212.384	261.588	194.252	195.442	252.808	206.046	234.559	227.926	190.677	218.537	240.851	350.094	261.263	218.148	255.291
303	A0A0B4J1R7;Q96B45	BORCS7-ASMT;BORCS7	BLOC-1-related complex subunit 7	Homo sapiens	11695.3	3	49.7	0.000886531	0.000277967	0.014928	37.0428	5.83731	1.7572		58.9974	56.8702	33.7596	43.9578	55.7956	50.1422	69.6942	36.5328	60.0472	40.5617	45.3037	36.5442	32.0623	37.2943	59.4996	60.6949	32.3664	38.0957	42.288	61.159	51.886	63.0418	40.8593	42.9286	37.4766	37.0197	51.546	34.7717	57.6725	38.9549	52.4076	86.5193	49.1576	46.7004	40.9426
304	A0A0B4J1U3	IGLV1-36	Immunoglobulin lambda variable 1-36	Homo sapiens	12477.8	1	60.8	1.03608e-12	4.21361e-13	8.73808e-13	46.9302	7.47211	2.24933		201.719	212.563	171.093	197.055	80.1521	101.446	278.754	252.551	168.879	101.426	216.701	223.42	264.492	263.611	55.1061	37.6657	317.107	260.978	223.655	221.551	422.853	433.942	234.228	292.598	34.095	54.2128	40.8519	150.603	231.662	204.014	267.419	357.063	28.7042	56.138	35.5164
305	A0A0B4J1U7	IGHV6-1	Immunoglobulin heavy variable 6-1	Homo sapiens	13481.3	3	78.3	4.00022e-08	1.48156e-08	7.71698e-09	44.558	7.62928	2.29664		102.578	167.573	231.991	395.624	274.471	212.979	156.484	226.163	171.864	296.13	77.7133	63.6482	150.685	102.15	56.2952	85.2688	186.79	234.347	400.998	458.98	1059.65	1079.76	135.844	190.866	367.422	485.31	75.5365	86.9574	162.781	183.3	370.07	364.353	131.982	127.089	61.3817
306	A0A0B4J1V0	IGHV3-15	Immunoglobulin heavy variable 3-15	Homo sapiens	12925.8	2	65	4.42789e-07	1.60851e-07	5.58748e-08	43.9495	6.6395	1.99869		310.638	330.996	299.065	314.313	249.294	234.156	285.637	234.74	302.943	287.722	101.09	100.471	88.8721	62.6217	52.6994	50.6632	93.9247	117.168	70.0231	47.8458	290.576	225.936	127.875	113.217	89.5908	203.916	195.294	111.119	152.782	170.866	520.017	471.715	94.4063	81.5804	56.9038
307	A0A0B4J1V2	IGHV2-26	Immunoglobulin heavy variable 2-26	Homo sapiens	13182.3	1	12.6	0.0353647	0.0097794	0.206409	25.9025	7.56617	2.27765		22.9243	22.8927	143.642	38.1624	30.6402	211.056	159.706	21.2041	23.4819	59.3868	50.8178	49.3709	54.5789	53.1297	24.9517	54.2945	46.2477	40.0523	157.177	24.5568	320.961	322.686	25.834	181.018	49.1474	26.6452	28.3402	43.0974	109.62	53.1913	21.5357	233.284	47.902	53.4096	28.7843
308	A0A0B4J1W0;F5GY88;O75448	MED24	Mediator complex subunit 24;Mediator complex subunit 24;Mediator of RNA polymerase II transcription subunit 24	Homo sapiens	113012	3	68.5	0.000717623	0.00022663	0.0109254	37.5078	5.28043	1.58957		35.5436	24.287	37.8041	45.9105	36.5329	28.4695	24.8458	31.8052	48.0876	40.7601	29.1441	43.6378	29.0415	46.96	28.2993	29.5906	41.7892	34.6819	30.2684	32.3795	29.9833	33.2936	35.394	45.298	65.725	32.735	32.4854	38.0927	44.3791	32.7565	45.2716	53.4787	42.2962	25.6814	35.2898
309	A0A0B4J1X5	IGHV3-74	Immunoglobulin heavy variable 3-74	Homo sapiens	12839.6	1	30.1	0.00377857	0.00113994	0.0454252	34.4554	9.45696	2.84683		40.2657	38.2252	33.364	31.1042	38.7404	44.8892	21.017	35.4057	39.209	58.4831	28.9318	23.9859	21.7486	22.289	47.46	21.8625	25.6664	29.5665	44.2905	41.004	47.1462	1289.2	45.3765	41.6043	5739.79	6377.12	41.7854	27.4775	32.4546	22.3159	1475.15	1494.45	24.7214	22.2247	41.2383
310	A0A0B4J1Y8	IGLV9-49	Immunoglobulin lambda variable 9-49	Homo sapiens	13023.7	3	74.1	1.93253e-12	7.81584e-13	1.46108e-12	46.8097	7.66617	2.30775		573.128	667.211	77.8504	112.643	345.415	271.217	119.953	194.802	594.254	580.6	159.076	142.308	254.601	126.175	102.516	72.236	104.557	110.109	295.432	553.212	785.95	717.082	558.985	576.94	205.511	502.66	143.995	124.359	686.914	760.496	589.813	256.945	133.89	138.06	120.69
311	A0A0B4J1Z1;C9JAB2;Q16629	SRSF7	Serine/arginine-rich-splicing factor 7;Serine/arginine-rich-splicing factor 7;Serine/arginine-rich splicing factor 7	Homo sapiens	15762.7	8	100	4.91587e-35	3.9319e-35	1.3139e-28	53.5376	8.96788	2.6996		501.555	543.958	562.526	490.415	493.832	490.399	486.21	499.762	564.339	498.053	518.357	429.961	481.232	493.347	574.688	615.743	512.666	560.658	556.553	579.648	534.488	593.548	571.756	557.096	539.118	520.644	510.111	524.592	414.94	488.119	519.271	650.228	447.884	522.616	549.122
312	A0A0B4J203		FIP1-like 1 protein	Homo sapiens	94703.6	9	97.9	6.85739e-14	2.84881e-14	9.67679e-14	47.4319	5.93133	1.78551		89.1208	80.7999	48.6907	64.3702	82.1801	74.3999	49.8353	47.1696	65.7082	77.2582	46.7853	59.5763	49.2783	66.1462	64.4926	54.3125	54.6676	59.6611	68.1877	62.8506	73.1354	71.4228	61.0499	63.7869	57.1999	74.326	58.8283	46.8807	65.4411	53.6632	76.6946	88.9344	85.4762	57.2283	72.2828
313	A0A0B4J216;E9PNF5;Q6IA69	NADSYN1	Glutamine-dependent NAD(+) synthetase;Glutamine-dependent NAD(+) synthetase (Fragment);Glutamine-dependent NAD(+) synthetase	Homo sapiens	37493	2	49	0.00101034	0.000315531	0.0174442	36.7763	6.56029	1.97484		149.465	62.5896	85.901	31.0128	149.116	171.852	58.5148	65.3784	62.0976	51.3763	51.0375	35.3301	52.3367	78.5129	64.5414	48.7914	28.684	99.747	116.334	82.2429	137.18	217.442	115.006	79.9482	39.7898	96.2219	79.5312	52.1142	130.251	137.433	54.7358	122.096	176.869	194.872	97.6797
314	A0A0B4J231;B9A064	IGLL5	Immunoglobulin lambda-like polypeptide 5	Homo sapiens	23150.3	3	100	5.47481e-08	2.02125e-08	1.00093e-08	44.4805	11.8131	3.5561		17834.4	18844.4	8690.83	9234.52	7388.04	7298.39	7394.58	7428.04	3607.01	3615.81	2961.01	3154.54	5429.47	6680.29	1549.19	1512.78	3662.12	3347.65	8465.27	8479.91	20962.3	19299.3	10825.2	9869.9	14335.3	39377.7	2727.46	3008.28	8477.89	8739.89	12973.2	12860.8	3399.26	3774.01	925.705
315	A0A0B4J278	SERPINA1	Alpha-1-antitrypsin (Fragment)	Homo sapiens	15737.6	1	8.4	1.38e-08	5.1714e-09	3.14596e-09	44.8202	6.23164	1.87591		114.141	141.717	29.4752	35.208	43.8516	72.4353	23.7899	31.2789	34.6389	40.2586	25.5596	21.1902	27.4513	57.7513	49.609	24.7469	29.0527	27.1516	39.1281	36.2247	41.6509	53.9419	51.3633	36.755	27.3386	50.4264	36.915	24.2748	36.7365	25.2602	42.8175	52.8848	21.84	26.8632	46.679
316	A0A0B4J294;H3BP13;Q9UL33	TRAPPC2L	Trafficking protein particle complex subunit 2-like protein	Homo sapiens	16676.2	7	80.4	2.917e-09	1.11043e-09	8.12686e-10	45.2019	6.10787	1.83865		60.9622	72.9842	77.5249	73.774	54.5513	73.4447	57.9421	63.5618	78.8663	71.216	81.6916	61.3275	68.36	62.3669	61.9178	88.4423	78.7132	106.704	72.5437	63.321	61.3454	59.7618	65.7103	81.3628	65.6684	59.4576	67.2232	68.4049	64.6657	69.6634	71.4875	76.9201	78.4155	83.2695	58.258
317	A0A0B4J2A0;Q9UHJ6	;SHPK	FGGY_N domain-containing protein;Sedoheptulokinase	Homo sapiens	51504.8	5	85.3	2.82113e-11	1.11914e-11	1.39263e-11	46.2647	6.11451	1.84065		43.2704	51.2732	69.2927	61.7123	59.6209	93.7901	55.0868	54.233	55.6918	59.0505	89.7283	69.458	66.9403	79.9473	57.6819	73.803	60.6383	64.0746	77.6998	66.0284	91.9314	150.761	50.5082	77.4679	76.8313	54.2162	87.513	102.143	105.845	151.725	150.171	137.808	69.1417	55.8929	41.5633
318	A0A0B4J2C3;P13693;Q5W0H4	TPT1	Translationally-controlled tumor protein	Homo sapiens	22573.8	9	100	4.07399e-37	3.57017e-37	7.80678e-30	53.9926	8.55945	2.57665		318.218	358.659	334.164	332.578	371.42	392.76	395.774	361.378	367.659	374.93	389.209	326.309	415.734	434.47	369.395	347.797	357.575	355.626	390.028	386.207	469.484	481.428	308.156	275.034	307.485	379.933	328.969	347.154	383.661	356.701	274.189	335.485	345.136	376.851	308.894
319	A0A0B4J2D9;P0DP09	IGKV1D-13;IGKV1-13	Immunoglobulin kappa variable 1D-13;Immunoglobulin kappa variable 1-13	Homo sapiens	12569.3	1	39.2	3.65775e-15	1.55364e-15	9.55934e-15	47.9373	8.73052	2.62815		30.5438	50.3921	43.9836	715.384	1752.97	1538.65	46.7576	46.6752	51.689	26.2875	51.9661	31.6205	984.604	1139.39	21.3328	48.6385	57.1012	38.9774	1171.28	1016.05	21.1917	36.1487	268.256	54.8467	401.504	2582.26	55.0855	36.2234	24.6186	49.6472	333.68	26.9074	662.036	710.512	31.2815
320	A0A0B4J2E5;Q15269	LOC102724159;PWP2	Periodic tryptophan protein 2 homolog	Homo sapiens	102451	5	37.8	2.93969e-07	1.07066e-07	3.97805e-08	44.0571	5.65796	1.70322		45.0559	37.1405	47.8231	34.0219	47.9774	35.8833	36.7676	45.4571	36.9033	38.3409	32.1309	40.1059	35.8427	41.001	39.3559	38.9468	35.3021	42.6201	36.032	37.3978	34.3379	44.1922	39.5112	37.5055	95.1603	48.9477	35.8279	37.8777	47.6856	53.9652	49.0768	73.4006	49.6589	35.2394	43.5627
321	A0A0B4J2F0	PIGBOS1	Protein PIGBOS1	Homo sapiens	6313.38	1	35	3.21013e-23	1.66464e-23	1.04818e-20	50.5805	5.43404	1.63581		38.1118	40.6783	76.601	33.712	55.2554	50.295	51.0324	53.7338	42.6788	38.3002	42.0465	39.0909	45.1584	39.9444	45.7147	38.5357	37.9788	34.5596	48.6195	38.5449	46.0951	39.0972	43.8304	38.2808	32.5687	38.2389	40.1789	31.1154	27.4949	26.776	43.9183	63.7039	44.7832	47.1811	52.8005
322	A0A0B4J2F3;A0A3B3IRS5;A0A3B3IRW5;A0A3B3IS87;A0A3B3ISQ6;A0A3B3IST0;A0A3B3IST6;A0A3B3IT14;A0A3B3IT66;A0A3B3IUB6;C9J0F0;G5E965;H0Y882;Q9H334	FOXP1	Forkhead box protein P1;Forkhead box P1, isoform CRA_g;Forkhead box protein P1;Forkhead box protein P1 (Fragment);Forkhead box protein P1 (Fragment);Forkhead box protein P1;Forkhead box protein P1 (Fragment);Forkhead box protein P1;Forkhead box protein P1;Forkhead box protein P1;Forkhead box protein P1;Forkhead box P1, isoform CRA_f;Forkhead box protein P1;Forkhead box protein P1	Homo sapiens	64648.8	1	20.3	0.0213026	0.00602096	0.131998	28.4709	5.95801	1.79354		23.9152	21.9441	56.1746	52.2349	41.8338	25.7698	36.6103	59.6122	43.3522	21.1239	48.7122	40.3848	37.8845	37.5277	26.0302	44.673	44.7091	41.7835	25.4261	23.5394	27.0655	28.3037	26.9506	67.3431	42.0713	26.4591	23.988	46.2635	56.5337	38.8728	82.2431	76.0617	41.6232	38.7139	24.4928
323	A0A0B4J2F8;A6NFM0;E2QRJ6;F6S314;P52435;Q9GZM3;Q9H1A7	POLR2J3;POLR2J2;POLR2J3;POLR2J;POLR2J;POLR2J2;POLR2J3	DNA-directed RNA polymerase II subunit RPB11-b2;DNA-directed RNA polymerase II subunit RPB11-b1;DNA-directed RNA polymerase II subunit RPB11-b2;DNA-directed RNA polymerase II subunit RPB11-a;DNA-directed RNA polymerase II subunit RPB11-a;DNA-directed RNA polymerase II subunit RPB11-b1;DNA-directed RNA polymerase II subunit RPB11-b2	Homo sapiens	13074.2	1	55.9	0.000168043	5.59481e-05	0.000282666	40.4808	4.78068	1.43913		32.9083	15.0336	50.9516	49.3262	31.6617	54.9253	39.3436	26.0604	35.7931	28.3686	35.4003	18.2777	22.3574	25.5841	24.5476	52.4037	21.4837	19.2073	38.3819	23.5394	31.2417	64.9135	22.0317	30.3968	64.3277	58.2687	46.1115	54.4083	27.4069	27.262	30.915	24.9741	32.6246	14.0827	30.2854
324	A0A0B4J2G4;Q15345	LRRC41	Leucine-rich repeat-containing protein 41	Homo sapiens	86238.8	5	39.2	0.00933488	0.00274187	0.0766415	32.1845	5.20971	1.56828		34.8126	31.4188	33.0408	46.8629	38.118	29.3772	33.734	32.9976	30.8707	38.5747	38.123	51.749	36.2809	45.139	27.672	37.4784	45.3177	49.7105	28.4319	29.0387	28.7893	35.9849	28.2497	32.3731	45.3649	37.3795	30.0763	42.3636	41.425	52.7989	48.5949	50.6867	51.3209	36.7942	30.923
325	A0A0C4DFL7;Q16850	CYP51A1	Lanosterol 14-alpha demethylase	Homo sapiens	57278.3	12	88.8	1.24862e-11	4.98639e-12	6.9609e-12	46.4353	6.2577	1.88376		69.4212	68.9145	74.6338	71.2719	56.8939	65.3924	61.2706	75.8735	88.8705	79.8274	72.2793	83.7641	78.8527	66.391	94.8244	99.0788	92.3961	132.676	83.0029	73.8341	72.0988	84.6463	72.346	70.9142	71.5984	81.5423	74.8101	73.1749	59.7785	69.7191	88.7187	65.1351	52.406	70.5355	216.672
326	A0A0C4DFM0;G3V5T0	GSTZ1	Maleylacetoacetate isomerase	Homo sapiens	24114	9	100	2.18561e-20	1.04684e-20	1.13718e-18	49.7351	7.05044	2.12239		158.327	137.716	136.776	168.93	143.597	129.026	165.439	155.997	120.834	130.32	119.357	119.464	127.62	150	112.445	119.351	135.024	118.546	88.6207	86.2816	132.988	105.226	99.6641	91.2808	115.524	81.979	102.919	161.229	149.404	112.432	131.477	134.122	168.103	160.201	124.849
327	A0A0C4DFM1;Q92544	TM9SF4	Transmembrane 9 superfamily member;Transmembrane 9 superfamily member 4	Homo sapiens	72541.3	10	98.6	6.02402e-17	2.65191e-17	4.06589e-16	48.5945	6.66085	2.00512		79.0104	75.8669	85.8355	96.5303	95.5951	77.8604	88.132	77.6165	75.9954	93.5652	85.0133	102.75	92.3383	104.016	80.9174	96.1222	106.747	108.639	80.1808	89.9369	84.7752	84.0875	81.2119	80.383	117.482	82.9589	77.8793	100.726	107.607	97.7614	95.1692	113.985	150.849	149.379	117.347
328	A0A0C4DFM5;Q9UBF9	MYOT	Myotilin	Homo sapiens	55395.1	26	75.5	2.70833e-44	3.61233e-44	1.64987e-33	55.4571	6.22862	1.875		60.799	46.9461	46.0786	58.3759	58.608	46.377	41.8582	48.252	46.0908	58.4324	42.3724	50.8846	44.4604	59.0666	59.5732	40.6693	48.7677	43.2369	45.7958	45.4755	57.5446	49.2483	49.5267	45.7211	42.711	49.5357	44.4334	48.0428	55.4454	40.2422	57.7698	57.3386	54.4684	42.6918	55.0457
329	A0A0C4DFN3;Q99685	MGLL	Monoglyceride lipase	Homo sapiens	34292.5	13	100	3.98744e-38	3.66383e-38	2.12074e-30	54.2079	8.45715	2.54586		293.931	307.812	238.522	217.494	352.873	356.211	344.454	351.6	327.086	281.679	300.38	299.943	303.703	254.633	305.654	309.814	292.1	263.334	273.627	290.384	289.424	315.909	288.309	315.092	593.736	455.273	286.226	265.336	360.797	409.486	1059.77	1168.78	255.753	243.107	228.389
330	A0A0C4DFP6;Q9NQ79	CRTAC1	Cartilage acidic protein 1	Homo sapiens	69707	9	51.7	5.49504e-13	2.2459e-13	5.19811e-13	47.0506	5.64153	1.69827		42.449	47.4644	54.8237	48.35	36.25	40.6266	46.6089	55.0789	44.5524	35.8051	41.8397	45.5261	50.9664	72.0922	38.5339	46.4999	46.1765	53.0469	41.0248	51.565	69.9664	120.366	50.978	54.9427	50.4674	36.7745	43.8948	53.8709	33.7516	48.8486	60.3019	51.3425	49.4406	39.7547	33.3848
331	A0A0C4DFP7;Q9BXJ1	C1QTNF1	Complement C1q tumor necrosis factor-related protein 1	Homo sapiens	22741.8	1	4.9	0.00359755	0.00108666	0.0441248	34.5447	6.97707	2.10031		28.1472	54.6827	43.5801	31.0811	27.0809	32.391	45.9986	50.6494	56.0901	24.862	41.3882	20.6689	44.4514	31.8853	30.6365	44.8221	37.6661	49.1775	32.8289	58.6579	22.9961	59.4982	31.7198	59.5166	49.5162	21.701	20.3813	52.9163	22.6869	45.7516	26.4423	29.1985	58.8156	43.4991	23.4431
332	A0A0C4DFS0;P30039	PBLD	MAWD binding protein, isoform CRA_d;Phenazine biosynthesis-like domain-containing protein	Homo sapiens	28151.1	5	27.3	0.000195625	6.46937e-05	0.0004364	40.2299	5.4217	1.63209		29.1441	39.7236	55.35	44.386	29.2532	31.807	43.53	33.8579	34.4886	34.952	50.4343	36.7203	49.059	35.4541	31.7391	44.211	46.4979	44.4635	30.0603	35.3663	30.3037	36.6494	31.5648	35.2382	45.6254	37.646	39.7459	39.4439	43.6953	44.5368	28.4345	40.2096	37.3489	47.9717	34.5894
333	A0A0C4DFT3;A0A590UJ08;A0A590UJ18;A0A590UJ68;A0A590UJC5;A0A590UJD9;A0A590UJR5;A0A590UJS9;A0A590UKA8;Q12959	DLG1	Disks large homolog 1	Homo sapiens	99813.9	23	100	6.98265e-28	4.17856e-28	5.94906e-24	51.8382	7.8471	2.36221		258.024	206.064	204.724	222.266	222.727	210.227	189.123	201.271	212.72	231.853	222.512	235.515	213.548	238.54	229.298	220.787	222.592	204.159	218.837	217.726	298.745	301.397	260.344	238.349	277.659	258.16	211.352	214.38	276.134	272.135	258.771	289.423	251.241	229.255	235.53
334	A0A0C4DFV9;Q01105	SET	Protein SET	Homo sapiens	31124.1	11	100	4.85234e-36	4.04704e-36	3.2853e-29	53.7594	7.02604	2.11505		145.974	134.019	116.192	127.116	125.581	132.691	126.414	117.229	123.388	131.147	146.232	173.669	127.977	125.26	139.015	134.832	121.182	149.638	141.306	141.886	150.062	154.369	136.268	116.408	191.299	134.831	135.045	117.015	131.81	108.737	130.376	141.337	145.768	102.964	118.026
335	A0A0C4DFX9;Q9H3P2	NELFA	Negative elongation factor A	Homo sapiens	58499.3	9	97.2	1.20703e-15	5.17149e-16	4.03901e-15	48.1201	5.52389	1.66286		52.0825	52.2263	53.5476	36.7276	41.7608	40.787	46.4435	45.8491	55.3315	41.1584	45.7256	36.7161	56.6167	35.3472	40.69	42.1278	42.4768	41.6392	40.4283	50.7188	49.0272	49.2948	47.3299	54.6748	53.1559	56.8959	51.3697	47.7835	42.2115	48.7984	41.9368	42.5467	43.3243	58.0492	41.6642
336	A0A0C4DFZ2;P15289	ARSA	Arylsulfatase A	Homo sapiens	53806.4	4	100	1.73109e-30	1.13675e-30	1.0475e-25	52.4847	8.10111	2.43868		427.489	400.948	242.442	252.864	343.491	310.439	140.624	156.625	298.335	278.119	191.851	193.98	343.891	287.774	291.998	269.752	428.827	423.187	383.845	404.192	416.991	399.91	384.666	391.997	625.078	109.572	472.436	417.201	131.64	155.284	362.959	331.051	223.687	224.81	244.252
337	A0A0C4DG17;C9J9K3;P08865	RPSA	40S ribosomal protein SA;40S ribosomal protein SA (Fragment);40S ribosomal protein SA	Homo sapiens	33313.6	13	100	1.38251e-49	2.68593e-49	6.82088e-36	56.4519	10.8684	3.2717		1864.24	1987.37	1799.71	1752.68	2328.36	2456.41	1813.64	1915.97	1669.96	1588.93	1645.9	1575.48	1537.49	1464.13	1859.76	1922.6	1900.2	1830.24	2042.15	2085.93	2265.08	2225.33	2371.53	2228.82	3008.78	2726.35	2613.67	2261.24	2538.69	2438.01	2317.84	2227.85	2226.21	2401.3	2154.04
338	A0A0C4DG21;A0A7D9NKC8;E7EP65;E7EW77;E9PEZ7;F8WAL6;Q9NYB9	ABI2	Abl interactor 2;Abl interactor 2;Abl interactor 2 (Fragment);Abl interactor 2;Abl interactor 2;Abl interactor 2;Abl interactor 2	Homo sapiens	54838.2	8	100	1.57069e-23	8.21629e-24	6.31587e-21	50.6689	6.55652	1.97371		108.52	84.5335	105.112	100.27	98.6631	93.4091	111.44	80.6087	97.5525	101.27	86.8245	110.513	101.565	119.092	96.5704	114.76	101.373	94.6852	87.8993	79.6555	93.0524	107.522	106.019	89.3079	109.863	123.088	76.1977	83.3409	108.141	111.178	88.118	101.635	107.191	122.556	112.477
339	A0A0C4DG32;C9JVB0;Q96T52	IMMP2L	Mitochondrial inner membrane protease subunit 2;Mitochondrial inner membrane protease subunit 2 (Fragment);Mitochondrial inner membrane protease subunit 2	Homo sapiens	8806.24	1	60.8	1.7317e-07	6.33509e-08	2.57539e-08	44.1928	6.59853	1.98635		47.8955	144.773	28.0491	112.641	66.299	82.7085	120.806	111.809	120.316	98.9894	24.323	59.1411	86.4935	54.957	105.446	104.07	30.5299	86.2894	71.6066	80.4982	39.6357	56.6846	53.9748	34.9766	28.7286	52.9902	180.942	153.972	38.6043	26.5445	65.5338	50.3261	130.338	145.062	143.518
340	A0A0C4DG33;O43933	PEX1	Peroxin-1;Peroxisome biogenesis factor 1	Homo sapiens	136585	8	36.4	0.00516842	0.00154762	0.0547546	33.8307	5.38967	1.62245		33.3324	30.4366	45.1334	56.2164	32.3759	43.1523	46.0354	32.8435	32.8458	38.8277	49.0619	47.2839	49.325	44.2493	41.3774	41.939	41.1994	44.451	41.9038	33.0183	37.4976	33.6117	39.7205	32.9921	41.0796	35.312	31.968	48.6204	55.6333	40.6434	33.1722	48.7684	48.8656	46.6513	37.1325
341	A0A0C4DG34;O95081	AGFG2	Arf-GAP domain and FG repeat-containing protein 2	Homo sapiens	17180.8	3	44.8	0.000342464	0.000111146	0.00199525	39.2076	5.58439	1.68107		47.3357	40.7781	30.2804	37.4974	50.4935	51.9827	39.1808	41.2604	36.8474	43.4281	31.1968	48.3926	32.5158	63.5827	70.2648	36.1083	37.7764	34.4816	57.9464	37.8642	41.6044	32.1843	28.8238	49.3389	42.6395	28.5151	59.6044	45.5949	50.8267	35.9908	45.3051	48.7265	41.9578	32.1391	51.0244
342	A0A0C4DG51;Q9NP80	PNPLA8	Calcium-independent phospholipase A2-gamma (Fragment);Calcium-independent phospholipase A2-gamma	Homo sapiens	71878.3	10	99.3	4.30481e-47	6.78981e-47	8.63833e-35	55.9911	6.78265	2.04178		138.129	134.492	106.357	117.874	117.583	112.179	119.592	121.26	144.466	137.99	92.3986	108.922	106.797	118.904	130.572	96.4535	147.501	113.919	130.358	102.796	106.209	89.4104	92.2965	94.5661	101.734	135.337	102.004	99.0177	112.111	100.212	115.874	117.7	111.322	118.532	142.454
343	A0A0C4DG59	TTN	Titin (Fragment)	Homo sapiens	23218.6	2	49.7	1.57347e-05	5.52242e-06	1.82825e-06	42.7475	6.37349	1.91861		80.7786	153.915	123.993	43.1665	72.8189	65.6134	48.889	154.066	71.9968	157.141	30.3278	96.436	44.2869	36.2046	65.484	50.9782	102.337	38.9612	60.222	166.75	60.2802	57.4019	94.2046	203.653	29.33	48.6051	53.2262	28.7199	25.5664	41.1723	73.7156	45.9497	41.0064	49.421	59.3075
344	A0A0C4DG76;E7ES21;Q5JZ08;Q9BQS7	HEPH	Hephaestin;Hephaestin;Hephaestin (Fragment);Hephaestin	Homo sapiens	130766	4	66.4	0.000523415	0.000167066	0.00576549	38.265	5.80617	1.74783		65.915	55.395	47.4933	67.0751	70.2289	79.0289	46.7231	60.5009	65.789	61.7668	58.6617	64.4447	58.1724	77.6323	72.5085	57.9331	65.1842	53.7937	71.2574	127.02	62.4062	73.7632	72.8118	51.6129	58.4153	74.4444	65.842	50.6864	55.6119	52.9446	69.1783	79.8244	36.059	45.0951	74.3546
345	A0A0C4DG80;Q9P2J3;Q9P2N7	KLHL13;KLHL9;KLHL13	Kelch-like protein 13;Kelch-like protein 9;Kelch-like protein 13	Homo sapiens	68187.4	4	53.1	8.49514e-05	2.8939e-05	3.92232e-05	41.4806	5.3966	1.62454		43.1694	52.3394	57.2746	64.7543	63.4718	43.5221	48.1986	42.9577	46.2171	53.7108	46.8099	41.3971	41.9363	37.3563	40.7439	52.8292	38.2279	39.5726	39.817	34.6503	39.3687	45.4183	38.0601	41.8593	35.5857	33.8828	38.9515	37.3207	37.8981	65.6835	39.4523	51.9894	42.8855	68.6907	39.6561
346	A0A0C4DG89;Q7L014	DDX46	RNA helicase;Probable ATP-dependent RNA helicase DDX46	Homo sapiens	117461	37	100	8.08212e-30	5.16941e-30	2.9229e-25	52.322	7.17397	2.15958		156.53	141.281	123.842	146.917	154.841	147.108	133.663	121.074	138.537	163.301	138.094	150.076	136.616	148.186	150.506	142.554	134.173	143.244	142.643	137.709	156.952	132.38	172.932	155.021	166.142	139.903	142.896	160.491	165.807	150.219	181.706	168.285	147.372	157.781	151.171
347	A0A0C4DGA2;O75521	ECI2	Enoyl-CoA delta isomerase 2, mitochondrial;Enoyl-CoA delta isomerase 2	Homo sapiens	40183.1	19	100	6.77227e-53	1.67792e-52	2.58789e-37	57.044	10.0742	3.03263		838.009	853.478	1174.52	1206.75	1312.39	1325.01	1429.32	1473.43	1217.32	1220.38	1234.69	1214.67	1116.86	1200.29	1050.04	1036.76	1104.69	1080.53	1108.6	1116.08	762.439	722.526	1069.3	1014.55	774.647	700.304	1237.42	1258.32	1372.8	1296.22	696.163	697.394	1142.22	1164.88	1398.7
348	A0A0C4DGA7	ABLIM3	Actin-binding LIM protein 3	Homo sapiens	74167.6	20	99.3	4.51639e-55	1.31422e-54	3.17217e-38	57.4221	7.85911	2.36583		188.888	226.231	217.311	214.91	312.141	311.689	340.063	377.609	330.911	316.203	249.507	243.978	307.101	302.981	315.766	309.911	278.733	294.281	211.322	210.955	186.998	186.413	257.402	224.432	195.401	195.732	204.781	206.795	191.951	218.306	231.93	219.474	174.528	172.091	234.497
349	A0A0C4DGB0;Q9UIL1	SCOC	Short coiled-coil protein	Homo sapiens	9354.51	1	97.9	3.50084e-32	2.46309e-32	8.13217e-27	52.8873	6.64763	2.00114		147.592	132.165	111.575	113.118	120.108	127.99	89.0536	93.8379	101.727	112.18	93.1919	88.0508	105.818	132.642	62.2952	77.0066	93.0932	89.6678	44.1557	91.1039	150.314	104.928	118.06	101.597	56.6598	119.297	104.746	105.145	83.1238	82.316	110.803	87.5733	123.086	80.8338	128.36
350	A0A0C4DGB9	PPA2	Inorganic diphosphatase	Homo sapiens	7405.49	2	95.1	1.51924e-07	5.56197e-08	2.31361e-08	44.226	7.01035	2.11033		136.823	116.847	191.455	226.693	85.0652	188.428	76.4674	135.914	214.186	222.671	99.5703	130.545	117.454	101.242	99.6806	200.766	179.05	128.413	119.22	100.858	119.861	171.239	131.954	38.9445	65.6731	99.4833	99.5032	78.5355	83.1242	127.877	123.535	44.2478	121.99	71.0352	117.323
351	A0A0C4DGG9;A0A2R8Y212;A0A2R8Y425;A0A2R8Y521;A0A2R8Y5J0;A0A2R8YFD8;A0A2R8YFK9;A0A2U3TZM0;F5GWX5;Q14839	CHD4	DNA helicase;DNA helicase;DNA helicase (Fragment);DNA helicase;DNA helicase;DNA helicase;DNA helicase;DNA helicase;DNA helicase;Chromodomain-helicase-DNA-binding protein 4	Homo sapiens	220476	35	100	7.07277e-39	6.76705e-39	8.26894e-31	54.366	6.96048	2.09531		132.805	126.492	115.478	120.885	140.892	134.644	124.286	136.675	128.482	123.338	113.647	125.91	122.575	124.576	137.808	131.893	121.158	110.613	123.71	129.284	131.463	116.527	138.628	127.18	111.425	131.877	120.091	119.724	136.884	126.785	147.588	130.656	133.584	136.305	140.248
352	A0A0C4DGH0;Q5ZPR3	CD276	CD276 antigen	Homo sapiens	41767.8	4	65.7	6.38703e-21	3.09989e-21	4.65511e-19	49.9002	6.05662	1.82322		92.8836	78.506	69.0438	70.3551	76.8628	68.5477	73.0756	62.5752	49.0629	65.4668	74.5274	81.2956	45.5842	74.7592	64.7991	52.9908	68.3937	58.8905	67.5914	84.1979	76.1502	85.2681	64.7784	73.8678	64.9059	61.4883	57.1867	53.3034	63.5283	56.8557	101.393	74.2216	83.7548	46.5822	77.3503
353	A0A0C4DGH3;Q9Y6R0	NUMBL	Numb-like protein	Homo sapiens	60812.9	6	87.4	1.09227e-10	4.27279e-11	4.47862e-11	45.9708	6.58246	1.98152		73.0021	96.3507	91.5385	77.0687	84.8964	133.307	103.395	85.35	102.07	77.238	72.8639	109.916	92.2146	118.476	91.0321	126.975	88.1488	76.6845	104.294	58.9905	106.342	148.359	87.801	87.7406	143.539	126.149	76.9902	62.1019	107.414	104.515	171.55	139.266	96.5154	86.8565	87.1779
354	A0A0C4DGN6;Q9Y2X7	GIT1	ARF GTPase-activating protein GIT1	Homo sapiens	83131.6	14	100	1.7347e-43	2.19766e-43	3.95963e-33	55.2996	6.71179	2.02045		116.967	124.486	104.841	85.5584	111.361	107.385	100.079	105.146	105.917	104.268	84.7469	104.697	98.223	88.1213	106.904	96.6277	97.6048	105.206	107.687	93.3449	127.41	126.897	100.801	107.287	103.088	99.515	98.358	82.503	81.8096	91.5367	105.734	108.599	117.506	115.785	92.5379
355	A0A0C4DGP0;E7EU35;Q9UKF7	PITPNC1	Cytoplasmic phosphatidylinositol transfer protein 1	Homo sapiens	31768.7	2	46.9	0.00351099	0.00106067	0.0434939	34.5883	5.9462	1.78998		47.0621	72.9902	92.1461	87.1849	48.3219	32.7652	70.1825	69.379	63.9653	69.791	59.8953	84.7882	61.9314	60.24	35.6411	51.5763	103.375	76.5218	31.0757	30.643	47.3981	34.108	51.4331	52.5311	36.6519	32.939	56.2069	62.291	59.5717	35.98	40.5523	72.9547	61.9802	66.2098	45.395
356	A0A0C4DGQ5;P04632	CAPNS1	Calcium-activated neutral proteinase small subunit;Calpain small subunit 1	Homo sapiens	33786.1	12	100	1.50057e-33	1.12743e-33	1.08912e-27	53.2033	9.60098	2.89018		846.994	858.262	815.558	843.058	956.671	879.976	996.468	878.824	861.647	803.783	795.164	726.646	853.239	910.715	745.648	869.807	830.333	964.317	749.669	869.727	1101.26	950.113	601.883	651.471	911.254	613.099	599.694	713.918	692.916	811.422	894.32	847.651	831.17	914.097	694.405
357	A0A0C4DGQ8;Q6IAN0	DHRS7B	Dehydrogenase/reductase SDR family member 7B	Homo sapiens	33524.1	13	100	8.5622e-39	8.16829e-39	9.16537e-31	54.3486	7.34235	2.21027		163.324	162.482	155.236	143.31	105.356	99.216	220.083	223.541	117.094	122.226	196.569	203.668	145.306	163.629	175.021	179.131	144.456	136.128	132.217	152.479	137.563	129.977	187.703	167.912	149.428	132.712	213.588	189.671	132.485	122.936	169.12	169.268	207.762	209.725	255.49
358	A0A0C4DGS1;P39656	DDOST	Dolichyl-diphosphooligosaccharide--protein glycosyltransferase 48 kDa subunit	Homo sapiens	48799.5	17	100	2.68962e-66	2.0379e-65	1.05658e-42	59.2527	10.6112	3.1943		1473.87	1495.54	1453.95	1644.72	1748.75	1674.68	1376.06	1423.61	1446.71	1340.32	1715.08	1550.55	1380.9	1400.13	1915.17	1778.74	1620.73	1560.05	1821.88	1809.53	1825.91	1771.64	1864.69	1905.77	2070.22	1697.58	1783.55	1566.9	1596.35	1520.72	2033.43	1982.15	1461.64	1739.03	1965.41
359	A0A0C4DGS9	CEPT1	Choline/ethanolaminephosphotransferase 1	Homo sapiens	31293.6	2	99.3	1.44796e-30	9.55925e-31	9.30559e-26	52.5035	9.05525	2.7259		438.657	332.253	732.594	778.969	502.283	457.8	549.419	739.232	345.181	355.017	655.031	550.764	590.121	460.928	465.7	573.86	628.899	579.989	453.653	394.396	423.974	437.716	497.154	412.171	701.267	75.1163	394.871	552.952	377.092	829.371	791.038	1743.72	627.727	679.321	474.686
360	A0A0C4DGT3;A0A2R8Y7T6;A0A3B3IRZ4;A0A3B3IU98;Q6DN90	IQSEC1	Epididymis secretory sperm binding protein;IQ motif and SEC7 domain-containing protein 1;IQ motif and SEC7 domain-containing protein 1;IQ motif and SEC7 domain-containing protein 1 (Fragment);IQ motif and SEC7 domain-containing protein 1	Homo sapiens	91998.5	9	100	5.49077e-22	2.74608e-22	7.94379e-20	50.2213	6.08798	1.83266		76.69	94.0256	80.0279	80.1511	89.0198	81.7224	69.6423	68.3413	74.5789	64.7861	67.0152	78.2528	72.2328	64.0625	78.3743	77.9473	77.2588	80.747	62.5317	66.2918	72.9738	82.526	78.5528	72.4426	62.9185	62.8114	57.6697	76.3549	87.9688	87.6263	110.321	88.7274	71.5633	85.5126	71.9833
361	A0A0C4DGV4;E9PLX3;O43504;R4GMU8	LAMTOR5	Late endosomal/lysosomal adaptor and MAPK and MTOR activator 5;Late endosomal/lysosomal adaptor and MAPK and MTOR activator 5;Ragulator complex protein LAMTOR5;Late endosomal/lysosomal adaptor and MAPK and MTOR activator 5	Homo sapiens	18158.5	2	100	3.08232e-42	3.58452e-42	1.58212e-32	55.0524	8.17186	2.45997		569.377	477.036	362.187	260.087	328.323	389.269	353.136	412.935	521.316	281.107	237.526	232.907	415.289	260.284	392.52	297.341	233.011	255.565	347.41	303.752	560.55	379.034	366.002	336.143	293.417	363.533	332.086	291.472	261.463	353.566	522.57	508.457	306.122	428.357	480.418
362	A0A0C4DGV8;Q13214	SEMA3B	Semaphorin-3B	Homo sapiens	83691.3	7	58	7.76065e-28	4.63287e-28	6.39383e-24	51.8265	5.99551	1.80483		48.6931	46.1171	44.0441	43.0736	44.2876	39.9228	40.3916	38.6189	43.8273	39.4969	51.1774	52.6467	90.1783	137.534	46.0166	37.9459	56.8303	46.7961	28.4713	46.3983	49.741	61.9189	49.9487	51.3504	42.0126	48.1458	85.2859	63.6268	45.7417	36.2122	83.6853	94.5496	42.0532	43.5572	41.612
363	A0A0C4DGV9;P49917	LIG4	DNA ligase;DNA ligase 4	Homo sapiens	96215	4	21	0.016745	0.00479055	0.107477	29.7011	5.23919	1.57715		50.908	50.0073	52.8985	31.0376	48.9776	48.4775	46.333	48.2017	51.6575	35.388	38.4959	32.1698	40.8243	32.0357	41.0599	43.9662	32.5458	44.6277	47.8468	49.2935	47.2806	46.0679	40.9973	54.7141	39.4519	43.1487	44.9073	29.3718	38.2508	50.5333	37.6355	29.7378	34.0186	58.1741	59.4623
364	A0A0C4DGX3;Q92838	EDA	Ectodysplasin-A	Homo sapiens	27586.4	2	19.6	0.00423968	0.00127534	0.0486369	34.2383	7.03771	2.11856		62.6008	43.7676	52.1221	60.1271	51.8954	69.6286	35.5086	41.171	47.115	56.6453	37.2295	37.6489	34.9418	38.7139	65.6687	45.7993	31.7276	34.0466	64.974	36.0029	63.872	50.5242	50.2597	40.7895	25.7433	43.3261	43.0287	30.8272	44.8865	25.3649	68.92	71.4156	45.6552	37.1584	62.3884
365	A0A0C4DGZ8;P07359	GP1BA	Glycoprotein Ib (Platelet), alpha polypeptide;Platelet glycoprotein Ib alpha chain	Homo sapiens	68955.3	2	60.1	1.99995e-20	9.58378e-21	1.06603e-18	49.7471	7.1666	2.15736		233.8	162.63	278.629	250.899	186.493	83.4642	87.7261	163.297	285.469	285.247	249.054	249.685	38.6658	54.6045	77.5181	44.7029	42.798	168.932	96.3108	118.856	302.364	183.316	109.879	180.881	265.332	353.067	215.172	209.753	142.755	81.6321	220.723	176.127	130.459	122.869	57.8383
366	A0A0C4DH07;Q8N2S1	LTBP4	Latent-transforming growth factor beta-binding protein 4	Homo sapiens	169456	23	100	5.47593e-22	2.73935e-22	7.92838e-20	50.2217	6.875	2.06958		105.15	127.552	131.297	116.508	101.294	104.803	140.295	130.244	122.532	103.731	124.826	123.675	144.716	125.878	113.065	137.629	136.739	139.165	104.623	106.015	108.479	121.259	103.576	94.7549	133.546	106.868	99.8454	131.824	113.408	141.163	105.872	113.892	144.304	146.355	117.238
367	A0A0C4DH24	IGKV6-21	Immunoglobulin kappa variable 6-21	Homo sapiens	12430	1	72.7	1.05591e-31	7.26564e-32	1.66501e-26	52.7747	7.42997	2.23664		663.29	601.584	100.539	117.82	284.309	299.726	162.8	138.034	215.698	310.672	94.3482	86.3457	127.924	166.367	35.7718	29.0059	152.484	157.225	263.612	196.493	639.51	715.772	363.739	279.341	293.991	311.649	246.052	282.429	323.221	335.869	714.618	681.86	162.874	155.527	54.7126
368	A0A0C4DH25	IGKV3D-20	Immunoglobulin kappa variable 3D-20	Homo sapiens	12515.1	1	95.8	4.63356e-10	1.79193e-10	1.59211e-10	45.6418	10.4528	3.14661		2851.57	2689.81	3900.25	3537.18	1475.98	1560.44	1627.81	1583.45	1931.95	2014.71	307.123	290.754	1421.09	1455.82	476.695	426.658	1214.68	1236.44	2111.71	1832.31	8460.96	7988.77	4712.61	4786.1	6901.57	6910.66	1251.51	1276.56	4585.37	4631.18	2872.01	3029.39	1293.36	1394.47	322.882
369	A0A0C4DH29	IGHV1-3	Immunoglobulin heavy variable 1-3	Homo sapiens	13007.7	1	4.2	0.00711937	0.00211095	0.0661966	33.0349	7.04844	2.12179		29.8727	51.5241	44.9717	23.0759	28.7411	20.6305	45.7302	47.7238	52.8502	26.8781	50.8243	32.3309	47.3219	30.0436	21.812	47.5698	55.8466	39.853	59.6996	35.8609	183.45	165.89	33.6643	56.0788	52.5516	33.0503	56.323	37.0372	24.0777	48.5563	139.831	27.5119	33.3223	48.3579	30.5942
370	A0A0C4DH34	IGHV4-28	Immunoglobulin heavy variable 4-28	Homo sapiens	13124.1	2	59.4	1.79337e-32	1.28051e-32	5.283e-27	52.9551	6.40437	1.92791		140.512	169.136	158.479	147.184	156.221	167.93	194.53	148.318	69.7013	50.7158	64.1658	46.7734	66.4055	87.045	30.7853	58.075	58.7285	69.7441	59.3203	57.6306	156.74	110.759	156.017	136.255	84.042	61.6912	49.7917	41.7437	257.043	283.193	150.508	154.328	66.6754	66.0382	38.3048
371	A0A0C4DH36	IGHV3-38	Probable non-functional immunoglobulin heavy variable 3-38	Homo sapiens	12758.5	1	32.2	3.06227e-15	1.30295e-15	8.32244e-15	47.9669	7.7174	2.32317		246.736	248.791	254.276	56.3097	141.204	117.647	200.038	168.699	208.997	217.986	182.147	207.505	39.3726	216.164	26.2159	39.5789	46.4653	47.8993	159.406	133.239	496.092	486.497	174.804	164.03	294.627	352.578	138.312	44.5149	252.763	213.343	263.032	271.13	123.707	40.2346	25.4549
372	A0A0C4DH38	IGHV5-51	Immunoglobulin heavy variable 5-51	Homo sapiens	12674.5	4	99.3	6.55268e-61	3.05172e-60	1.34935e-40	58.3974	8.79232	2.64675		1079.05	1078.02	533.029	550.832	787.646	795.569	1020.37	949.133	807.123	819.032	608.404	617.701	1071.24	1050.81	238.322	288.542	328.02	462.249	711.317	742.594	2845.78	2862.61	1515.2	1889.78	1383.05	1136.96	139.926	485.924	827.497	860.97	1313.27	1430.53	428.537	369.555	124.191
373	A0A0C4DH41;P01824;P01825;P06331;P0DP06;P0DP08	IGHV4-61;IGHV4-39;IGHV4-59;IGHV4-34;IGHV4-30-4;IGHV4-38-2	Immunoglobulin heavy variable 4-61;Immunoglobulin heavy variable 4-39;Immunoglobulin heavy variable 4-59;Immunoglobulin heavy variable 4-34;Immunoglobulin heavy variable 4-30-4;Immunoglobulin heavy variable 4-38-2	Homo sapiens	13065.9	3	98.6	2.42193e-14	1.01493e-14	4.22578e-14	47.6153	9.24018	2.78157		823.233	1205.42	1396.96	1564.61	566.896	635.561	729.56	470.428	714.391	704.31	604.273	806.646	604.872	626.343	433.201	344.985	524.93	663.3	744.402	924.703	1749.82	1963.34	1345.66	1164.8	827.205	1159	422.192	518.524	976.006	1146.74	1076.81	1124.73	637.075	607.684	407.406
374	A0A0C4DH43;A0A0J9YVU5	IGHV2-70D;IGHV2-70	Immunoglobulin heavy variable 2-70D;Immunoglobulin heavy variable 2-70 (Fragment)	Homo sapiens	13312.5	3	46.9	1.89223e-05	6.63172e-06	2.32943e-06	42.6561	5.48751	1.65191		28.8567	38.7635	43.2404	34.6524	38.9479	32.3057	52.1905	30.5129	38.0035	28.4281	52.3982	42.9032	52.4518	44.8062	29.0018	52.4824	51.1389	43.7273	65.0617	42.6413	33.978	43.3294	29.085	32.7419	52.1243	33.3112	37.8964	43.5878	32.8454	49.1078	33.6422	43.5281	43.0464	57.4258	37.1475
375	A0A0C4DH86	ATP2A2	Sarcoplasmic/endoplasmic reticulum calcium ATPase 2 (Fragment)	Homo sapiens	5330.45	1	86	1.72626e-05	6.05326e-06	2.06161e-06	42.7023	7.60438	2.28915		214.706	272.722	311.208	207.941	2124.55	177.051	270.135	318.883	318.291	203.492	1635.7	196.202	287.742	212.502	238.397	257.664	333.615	268.329	172.143	243.898	80.518	110.064	227.403	271.984	263.701	70.4995	343.667	241.732	125.701	170.796	131.988	171.591	199.923	275.209	201.808
376	A0A0D9SEI0;Q9P0P8	MTRES1	Mitochondrial transcription rescue factor 1	Homo sapiens	28457	4	76.2	1.13164e-28	6.92552e-29	1.72663e-24	52.038	5.95095	1.79141		48.4226	57.9968	40.1378	34.7986	64.6329	49.8886	67.1022	71.2677	59.9508	46.8449	69.0266	67.8352	50.2375	52.6984	59.3147	54.58	74.2531	87.636	54.3746	44.8485	60.2149	53.5288	47.7737	61.2539	46.4654	52.0614	51.2894	37.2547	45.534	42.6531	45.4533	44.167	49.225	45.1634	61.9328
377	A0A0D9SEI3;A0A0D9SEN2;A0A0D9SER5;P21127	CDK11B	Cyclin-dependent kinase 11B	Homo sapiens	89437.8	12	94.4	6.14863e-08	2.26746e-08	1.10155e-08	44.4518	6.00869	1.8088		62.0549	68.0078	60.3656	51.0161	65.4445	57.6486	59.5541	59.0223	62.5134	55.1904	50.509	67.4272	58.6821	57.745	67.4837	60.6422	70.7258	60.8948	66.4237	64.909	60.4645	59.9088	74.5033	70.4266	62.859	61.8183	67.9364	63.4728	73.9995	76.6414	65.4517	62.2889	75.059	72.6787	58.6515
378	A0A0D9SEJ5;F5GY05;Q96EK7	FAM120B	Constitutive coactivator of peroxisome proliferator-activated receptor gamma	Homo sapiens	105188	10	97.2	2.85022e-54	7.84208e-54	6.83324e-38	57.284	6.12855	1.84488		56.6368	65.798	66.2103	66.8753	75.1137	73.0056	73.5148	75.1885	84.8148	62.6107	64.98	72.2934	72.1752	64.4515	67.6555	71.6634	68.6779	74.0637	63.337	76.0207	60.1811	62.2148	78.1893	64.858	66.5542	59.2779	66.374	70.377	68.1694	73.9395	60.9299	65.589	65.2177	70.3309	58.8905
379	A0A0D9SEN1;B4DLR2;Q12884	FAP	Prolyl endopeptidase FAP	Homo sapiens	87584.4	3	13.3	0.00016687	5.55858e-05	0.000277002	40.4922	5.60924	1.68855		46.0326	46.9235	29.5152	35.5639	45.5698	48.0628	32.1745	30.4232	47.2538	45.8883	32.5911	39.1094	30.3452	39.0215	45.6103	32.111	27.0989	28.4141	48.0344	55.2678	48.2051	46.9178	44.0525	42.9229	33.2951	46.4822	47.8184	28.1431	43.2987	51.1866	43.1459	37.857	39.2869	31.0095	46.1457
380	A0A0D9SEU5;Q6VN20;R4GMX8	RANBP10	Ran-binding protein 10	Homo sapiens	67255.7	5	64.3	0.000377248	0.000121912	0.00256397	39.0082	5.72411	1.72313		59.6132	60.7132	44.0734	37.4047	62.0585	59.8633	49.8965	47.2076	57.556	55.9846	43.5929	43.9649	44.3546	44.4038	53.7148	45.5536	43.4459	41.0552	50.6655	63.7099	58.9133	59.0164	50.4878	59.3351	46.7763	61.5899	52.7478	47.1905	38.412	50.5582	71.216	47.4538	42.212	38.5867	57.2762
381	A0A0D9SF30	NCAM1	Neural cell adhesion molecule 1 (Fragment)	Homo sapiens	NaN	5	89.5	3.59958e-24	1.92486e-24	2.23225e-21	50.8489	5.84253	1.75878		87.6614	53.7907	72.2387	67.1029	44.8034	41.495	81.1225	71.0471	88.5059	57.8736	77.7355	79.2102	75.0085	74.6938	53.0524	77.7261	83.0715	74.0838	48.0005	57.2214	34.6828	35.4749	59.9865	69.6035	56.2561	33.0319	72.242	79.7942	55.3904	56.7837	50.9211	56.6694	58.1087	58.0358	49.9485
382	A0A0D9SF53;A0A0D9SFB3;A0A0D9SG12;A0A2R8Y4A4;A0A2R8YF78;A0A2R8YFS5;O00571	DDX3X	RNA helicase;RNA helicase;RNA helicase;RNA helicase;RNA helicase;RNA helicase;ATP-dependent RNA helicase DDX3X	Homo sapiens	81477	39	100	7.73475e-46	1.12537e-45	3.19206e-34	55.754	9.23428	2.77979		593.372	599.072	639.28	619.165	620.843	634.545	561.262	574.434	562.992	569.76	476.633	457.865	574.235	548.743	611.859	576.233	510.194	487.265	514.236	534.799	617.199	669.336	572.875	609.976	671.458	552.895	524.926	492.919	589.473	592.092	702.232	754.52	682.492	689.776	682.411
383	A0A0D9SF54	SPTAN1	Spectrin alpha chain, non-erythrocytic 1	Homo sapiens	282836	1	100	1.97015e-14	8.26315e-15	3.58854e-14	47.6512	9.29591	2.79835		508.661	478.137	918.69	754.501	623.905	607.369	1038.39	913.423	783.64	1009.6	3814.11	3886.21	814.018	773.161	1008.3	982.546	921.557	1505.39	696.032	629.797	723.808	632.86	402.289	425.777	499.577	355.779	336.564	441.689	521.032	449.679	617.727	629.093	704.985	568.836	552.677
384	A0A0D9SFB1;A0A0D9SFE4;A0A0U1RQP1;Q05193	DNM1	Dynamin GTPase;Dynamin GTPase;Dynamin GTPase;Dynamin-1	Homo sapiens	94017	10	99.3	1.15067e-17	5.15536e-18	1.16573e-16	48.8453	5.99195	1.80376		74.2472	63.1536	69.7543	76.0173	62.084	63.8127	52.8181	58.3538	55.6689	61.3314	72.3863	87.6403	58.7683	60.8843	60.9613	59.1036	68.5991	63.069	50.7806	49.1676	56.4069	56.4847	61.8522	54.2178	54.8405	50.7114	59.816	71.3638	87.8343	64.62	72.3418	99.4368	78.9436	56.1703	61.9805
385	A0A0D9SFI6	FHL1	Four and a half LIM domains protein 1 (Fragment)	Homo sapiens	16824.4	1	14.7	0.00258789	0.000786628	0.0362522	35.1125	8.38206	2.52325		295.683	30.1889	26.3498	39.3841	49.053	197.462	26.6117	27.9622	30.9659	46.1879	29.5761	55.5581	27.538	51.6275	37.4823	27.6822	202.566	23.3506	34.9791	20.8685	37.2344	20.5738	259.527	20.5674	320.525	56.4076	33.0007	21.7008	41.094	28.2563	255.541	361.311	57.2618	28.1409	52.2158
386	A0A0D9SFL3;B0QYK0;C9JGE3;Q01844	EWSR1	RNA-binding protein EWS;RNA-binding protein EWS;EWS RNA-binding protein variant 6;RNA-binding protein EWS	Homo sapiens	61414.7	4	100	3.48086e-29	2.17485e-29	7.78777e-25	52.1657	9.04092	2.72159		545.098	618.593	684.834	709.729	519.218	493.284	547.607	473.886	666.729	657.165	456.254	333.846	653.651	661.285	515.794	626.325	477.6	451.896	493.533	525.982	609.323	575.283	587.315	568.954	678.797	619.412	323.593	354.14	560.626	523.256	758.109	807.938	576.189	543.19	475.579
387	A0A0D9SG04;A0A0X1KG75;Q53SF7	COBLL1	Cordon-bleu protein-like 1	Homo sapiens	134918	7	99.3	2.27852e-29	1.43546e-29	5.85587e-25	52.2113	5.78755	1.74223		43.0396	59.9014	60.5711	41.6669	40.7728	57.3074	55.7968	58.0562	55.172	41.0199	55.4253	41.8456	49.7666	36.4107	49.4876	50.5313	46.423	53.4323	57.8684	65.6045	49.9316	64.5347	51.2297	46.4074	63.1675	40.446	47.9077	62.0115	50.0746	56.052	45.8	54.7468	66.5663	58.4859	41.04
388	A0A0D9SG71;A0A0R4J2E5;P49459	UBE2A	Ubiquitin-conjugating enzyme E2 A	Homo sapiens	13635.2	1	54.5	0.00143723	0.000443368	0.0242572	36.1152	8.1271	2.4465		34.6809	26.3334	22.3994	288.64	317.444	281.645	31.3049	28.4304	360.599	376.286	34.7921	496.405	32.3945	379.092	303.999	228.239	38.2302	58.2173	29.7351	243.542	199.56	24.2021	370.381	298.938	240.55	239.329	629.596	557.258	336.377	288.769	298.731	49.317	268.882	33.1037	20.9435
389	A0A0D9SG72;P61764	STXBP1	Syntaxin-binding protein 1	Homo sapiens	66160.9	17	100	5.44351e-32	3.79466e-32	1.08229e-26	52.8424	7.63644	2.2988		212.846	228.465	230.78	210.309	229.44	221.928	221.737	235.117	217.807	227.527	219.388	238.084	186.729	212.008	202.041	215.225	225.977	226.351	199.674	199.105	224.331	231.176	205.832	192.336	212.068	222.17	204.419	217.31	238.315	212.919	311.366	263.699	198.071	189.299	196.434
390	A0A0D9SGD6;E7ENI9;E7EV75;J3QKD2;Q15326	ZMYND11	Zinc finger MYND domain-containing protein 11	Homo sapiens	70891.8	2	42	0.0059652	0.00177944	0.0596694	33.499	6.69095	2.01418		65.9747	43.6012	82.8897	72.8156	64.1559	178.127	52.009	41.9448	161.982	51.6038	47.7498	59.0034	44.4593	59.6167	170.805	185.446	162.369	133.67	196.467	30.0809	163.09	28.2816	233.166	210.975	37.8373	21.1095	77.8489	85.5838	147.394	110.005	633.068	262.478	181.37	52.0284	64.7741
391	A0A0D9SGF6	SPTAN1	Spectrin alpha chain, non-erythrocytic 1	Homo sapiens	287605	5	100	6.86614e-20	3.2375e-20	2.62203e-18	49.5789	9.80265	2.95089		873.421	982.188	879.039	789.87	940.011	785.592	1384.11	1611.49	1058.35	854.071	1192.02	952.671	1181.85	998.916	815.216	1198.5	1350.58	1391.39	1146.21	1114.14	636.414	822.235	851.302	928.896	1038.85	728.539	725.068	866.211	877.925	951.988	1014.21	899.43	898.931	911.863	787.428
392	A0A0D9SGH0;A0A1B0GV11;A0A7I2V2B0;Q92581	SLC9A6	Sodium/hydrogen exchanger;Sodium/hydrogen exchanger;Sodium/hydrogen exchanger;Sodium/hydrogen exchanger 6	Homo sapiens	75840.2	1	29.4	0.00769327	0.00227359	0.0691575	32.8095	7.46048	2.24583		48.6647	22.4235	25.6906	52.7242	195.208	189.577	26.6051	83.6981	32.4419	127.84	23.9385	35.7352	25.7103	38.4559	154.582	203.526	114.292	28.9903	218.037	214.808	53.3212	184.043	200.596	34.4238	23.1517	317.433	179.746	186.744	50.5305	25.0566	45.717	209.243	197.829	183.422	303.057
393	A0A0D9SGJ6;C9JFZ1;J3KPK1;J3KQV8;O43426	SYNJ1	Phosphoinositide 5-phosphatase;Phosphoinositide 5-phosphatase;Phosphoinositide 5-phosphatase;Phosphoinositide 5-phosphatase;Synaptojanin-1	Homo sapiens	168159	20	96.5	3.73194e-20	1.77326e-20	1.67949e-18	49.6624	6.26609	1.88628		73.2109	89.395	96.7324	77.1805	81.6549	88.0615	72.7459	86.039	83.3214	82.4322	73.0048	69.5575	64.5683	78.6611	81.7482	75.6556	76.3682	70.064	75.9486	77.0923	71.0107	69.4695	69.4833	77.3561	74.8434	71.0158	80.4886	79.1323	75.0821	90.6282	88.0246	71.128	73.8728	92.0376	74.5755
394	A0A0G2JH50;A0A0G2JIF0;A2BF26;Q5RIP0	HLA-C	HLA class I histocompatibility antigen, C alpha chain;HLA class I histocompatibility antigen, C alpha chain;HLA class I histocompatibility antigen, C alpha chain;HLA class I histocompatibility antigen	Homo sapiens	41564.7	1	4.9	0.00328889	0.000994492	0.0418446	34.7038	6.38172	1.92109		58.1954	26.4482	23.0847	44.9545	55.9909	31.0591	30.3756	24.4974	27.1289	51.4032	58.7105	48.6739	21.4997	45.2303	21.5973	31.5975	37.0953	34.6679	30.6448	28.3709	32.6207	23.4837	22.361	28.7862	34.9066	21.9531	28.9116	55.7592	46.9061	32.2528	54.6705	41.419	50.1664	32.121	59.601
395	A0A0G2JH66;A0A0G2JPA3;A0A140T8X0;A0A140T9B7;A0A140T9V0;D0EV57	HLA-F	HLA class I histocompatibility antigen, alpha chain F;HLA class I histocompatibility antigen, alpha chain F;HLA class I histocompatibility antigen, alpha chain F (Fragment);HLA class I histocompatibility antigen, alpha chain F;HLA class I histocompatibility antigen, alpha chain F (Fragment);HLA class I histocompatibility antigen, alpha chain F	Homo sapiens	50428.2	4	44.8	0.0103135	0.00301358	0.0805845	31.8262	5.69753	1.71513		45.8472	33.7241	49.0695	52.9027	45.1972	45.0943	44.4678	33.3901	33.9473	71.6008	133.455	51.0872	51.6039	70.0449	44.3633	138.559	47.4303	40.3013	38.1703	39.7109	46.1564	47.6765	51.1316	37.9515	39.6637	38.2495	34.4565	52.9699	45.5363	36.3725	89.4095	51.2524	54.8803	79.0558	46.5214
396	A0A0G2JH68;A0A140T8Z0;O60610	DIAPH1	Protein diaphanous homolog 1	Homo sapiens	141358	31	99.3	2.55248e-37	2.26402e-37	5.98527e-30	54.0362	6.75321	2.03292		128.477	117.229	90.628	116.83	128.454	112.294	88.445	83.3673	98.7661	113.991	100.079	111.489	85.3151	101.919	102.627	83.408	89.8702	85.157	132.804	115.802	139.728	142.389	124.951	114.768	117.015	114.464	124.571	98.3184	124.806	96.3294	136.422	151.28	124.131	112.039	102.366
397	A0A0G2JHC2;Q6NYC8	PPP1R18	PPP1R18;Phostensin	Homo sapiens	68041.8	7	80.4	2.39032e-09	9.1166e-10	6.81533e-10	45.2504	5.45141	1.64104		38.5562	44.9465	40.9122	35.7313	33.8082	35.1309	39.7854	43.8772	43.83	43.0788	51.2299	32.3528	35.2621	32.5093	39.0553	35.7012	39.1111	45.6923	37.8982	49.5258	36.2421	48.2271	36.6766	36.9825	38.7986	30.8889	35.8689	41.9875	48.5134	51.6793	55.4544	33.0541	32.5221	36.2238	36.6477
398	A0A0G2JI36;A0A0G2JIF2;A0A0G2JL56;A0A1W2PSE7;Q5SUL5	HLA-A	HLA class I histocompatibility antigen, A alpha chain;HLA class I histocompatibility antigen, A alpha chain;HLA class I histocompatibility antigen, A alpha chain;HLA class I histocompatibility antigen, A alpha chain;HLA class I histocompatibility antigen	Homo sapiens	34216.2	3	38.5	2.72762e-05	9.50876e-06	3.93153e-06	42.4542	6.80124	2.04738		30.2153	34.6162	42.7769	26.2476	119.82	130.673	83.6541	105.578	34.0246	31.5985	38.8903	34.7966	48.7014	71.3887	29.0566	37.7767	100.354	87.1488	95.4718	106.278	28.9718	33.5892	218.021	191.52	39.4796	32.1721	154.479	160.975	26.4111	38.088	30.849	26.4787	35.5243	38.0258	31.2934
399	A0A0G2JII1	HLA-DPB1	HLA class II histocompatibility antigen, DP beta 1 chain	Homo sapiens	25766.4	2	28	2.32317e-10	9.02868e-11	8.66449e-11	45.801	6.9927	2.10501		62.4045	49.3046	44.0096	45.0328	58.8607	56.442	55.4244	44.5179	50.8159	40.1427	110.742	44.5432	53.2633	41.3919	57.1027	49.1512	34.0706	32.6389	144.453	40.4255	55.5644	36.4779	287.195	302.955	42.8822	49.4004	166.608	91.6086	63.2982	126.307	55.3799	42.4692	131.244	127.493	62.6559
400	A0A0G2JIW1;P0DMV8;P0DMV9	HSPA1B;HSPA1A;HSPA1B	Heat shock 70 kDa protein 1B;Heat shock 70 kDa protein 1A;Heat shock 70 kDa protein 1B	Homo sapiens	70109.3	40	100	1.12306e-42	1.34249e-42	9.68889e-33	55.1396	12.7821	3.8478		7155.51	6991.73	6275.05	6502.78	7599.11	7514.15	6685.31	6547.36	7826.78	7606.27	6885.6	7026.1	7310.53	7215.45	7895.76	7677.39	6953.63	7322.22	7481.92	7381.95	7444.3	7108.75	8183.12	8147.69	6892.5	6568.67	7172.12	6758.28	6152.78	5948.77	6776.49	6444.51	7648.92	7634.42	6490.69
401	A0A0G2JJD3;O95870	ABHD16A	Alpha/beta hydrolase domain-containing protein 16A;Phosphatidylserine lipase ABHD16A	Homo sapiens	67519.1	15	98.6	1.45435e-45	2.07614e-45	4.26078e-34	55.7017	8.08121	2.43269		241.504	222.442	233.195	256.175	272.155	280.84	233.739	214.818	240.97	285.649	273.115	294.422	214.948	259.699	318.369	298.562	260.438	285.404	243.064	240.907	211.212	205.317	269.509	258.571	261.323	295.447	270.026	253.47	298.591	280.248	294.067	327.146	326.701	384.279	357.211
402	A0A0G2JJQ8;P13762;X5D2U9	HLA-DRB4	HLA class II histocompatibility antigen, DR beta 4 chain;HLA class II histocompatibility antigen, DR beta 4 chain;HLA class II histocompatibility antigen, DR beta 4 chain	Homo sapiens	29971.1	1	7.7	0.000370304	0.000119767	0.00244408	39.0472	7.50483	2.25918		28.6504	31.8763	54.2712	56.0817	29.7784	24.8966	37.8942	34.4147	31.0765	32.4361	42.1154	39.0164	39.2132	54.6672	201.925	52.7674	46.2771	48.094	24.5645	29.7161	25.8447	29.2964	25.4234	29.2873	47.7651	27.387	29.1603	44.6959	35.5459	51.6953	94.6969	59.6977	40.2129	40.0717	25.3518
403	A0A0G2JL69;B4DQI1	C2	C3/C5 convertase;Complement C2	Homo sapiens	80150.1	4	99.3	1.52896e-30	1.00805e-30	9.64734e-26	52.4978	8.30653	2.50052		807.362	890.512	480.922	465.735	458.309	595.739	356.112	361.17	394.214	375.203	376.491	375.873	372.687	363.001	124.832	140.578	238.68	269.853	523.839	365.25	1093.32	1014.63	406.576	436.441	439.448	61.2367	332.43	426.682	573.182	565.926	1025.05	1147.64	275.457	263.327	101.083
404	A0A0G2JLB3;A0A0G2JNZ5;P04062	GBA	Glucosylceramidase;Glucosylceramidase;Lysosomal acid glucosylceramidase	Homo sapiens	59663.2	9	97.9	3.8258e-43	4.72233e-43	5.77309e-33	55.2321	7.00213	2.10785		116.791	137.975	123.959	120.385	153.38	171.919	100.981	121.271	98.1861	107.94	125.878	145.34	122.913	133.215	100.835	172.135	99.7123	142.232	128.458	161.081	147.25	152.977	126.898	124.418	176.868	114.256	156.338	214.547	119.025	160.442	134.151	123.284	118.062	126.6	96.0238
405	A0A0G2JLV7;A0A0G2JM94;A0A0G2JMI0;A0A0G2JNK8;A0A0G2JNU6;A0A0G2JP18;A0A0G2JQ50;A0A140T8W3;Q6GTX8	LAIR1	Leukocyte-associated immunoglobulin-like receptor 1	Homo sapiens	31471.1	3	11.2	1.52126e-05	5.34395e-06	1.75132e-06	42.7636	5.5374	1.66692		36.0553	28.5113	36.6901	52.6882	36.2105	28.8633	28.5263	37.4348	28.6461	45.713	38.7128	49.1079	28.1314	48.8153	30.4102	28.0719	47.0232	39.9992	30.1697	32.4536	29.1347	32.6911	36.2374	28.6808	48.3662	36.1384	28.6816	39.3516	39.775	46.1748	38.5116	44.3355	39.0124	45.7609	34.8745
406	A0A0G2JMB2	IGHA2	Immunoglobulin heavy constant alpha 2 (Fragment)	Homo sapiens	36508.3	12	100	4.84498e-26	2.74507e-26	1.09978e-22	51.3585	12.5679	3.78333		26401.5	25057	11394.8	11701.1	13028.5	12614.8	10149.6	8838.84	4175.34	4328.88	7531.94	6882.13	12079.4	13251.9	2756.65	2818.08	6546.07	7427.29	8762.3	7966.75	14357.5	15177	15314.2	15358	22940	25140.7	7459.17	7889.08	6463.36	6274.84	11293	10957.4	7939.85	7052.02	2845.73
407	A0A0G2JMH6;P01903	HLA-DRA	HLA-DRA;HLA class II histocompatibility antigen, DR alpha chain	Homo sapiens	28621	7	100	5.3884e-30	3.47014e-30	2.22949e-25	52.365	7.68757	2.31419		196.397	206.908	167.352	189.22	175.638	163.963	108.936	134.251	114.666	131.151	169.735	191.436	151.403	174.698	176.948	209.369	208.038	226.91	365.593	358.815	170.872	363.331	463.933	489.734	421.229	241.813	271.98	235.733	224.398	231.171	521.259	477.373	447.694	412.421	127.367
408	A0A0G2JMX5;A0A0G2JNP3;A0A0G2JPM8;O75023	LILRB5	Leukocyte immunoglobulin-like receptor subfamily B member 5	Homo sapiens	67942.4	4	60.1	9.95705e-13	4.05193e-13	8.45734e-13	46.9378	5.56444	1.67506		33.5671	26.9851	61.6964	76.6126	73.5358	51.3113	44.1743	40.2829	31.8519	39.5548	46.7661	45.6983	42.3124	45.7075	29.6479	42.9919	65.8896	46.9501	57.2098	39.6086	129.054	123.841	31.9204	29.4737	136.013	29.5792	26.7709	43.9789	29.5795	39.206	92.1331	152.65	49.077	45.7512	32.5387
409	A0A0G2JMX7;A0A0G2JPD5;P10636	MAPT	Microtubule-associated protein;Microtubule-associated protein;Microtubule-associated protein tau	Homo sapiens	80914.8	16	99.3	8.14683e-29	5.00913e-29	1.38239e-24	52.0738	7.28822	2.19397		135.732	146.389	178.595	167.088	134.731	132.939	125.11	124.388	145.941	147.713	170.264	150.624	112.545	112.79	124.748	123.394	151.126	134.138	127.882	120.416	121.118	111.772	151.52	143.187	125.71	122.314	170.498	173.827	240.666	202.855	173.967	150.983	149.059	146.608	112.334
410	A0A0G2JNH2;A0A7I2V5U5;G5E9E7	TJP1	Tight junction protein ZO-1;Tight junction protein ZO-1;Tight junction protein 1 (Zona occludens 1), isoform CRA_e	Homo sapiens	187849	1	71.3	1.23238e-08	4.62436e-09	2.85537e-09	44.8481	5.68743	1.71209		68.7625	54.0352	38.2183	45.2453	31.9905	42.395	60.6252	44.5757	34.9619	30.4457	20.5429	41.6421	22.0633	38.771	30.8183	50.0267	48.643	33.7823	22.5517	29.1146	64.7878	59.9437	34.5025	24.0077	58.2692	31.5906	23.9037	36.3507	37.0994	39.7002	53.2739	41.3118	58.658	78.4625	34.1266
411	A0A0G2JNW7;A0A0U1RR18;Q9Y666	SLC12A7	Solute carrier family 12 member 7;Solute carrier family 12 member 7 (Fragment);Solute carrier family 12 member 7	Homo sapiens	119136	15	100	1.01455e-55	3.07013e-55	1.7092e-38	57.5331	6.46815	1.94711		71.7012	74.3645	84.4418	86.6357	70.428	79.0124	73.4567	69.6563	89.2642	104.24	96.7333	96.3721	99.9081	98.4034	88.255	83.8669	87.2111	68.641	85.4288	85.4196	70.7791	81.1901	97.1	78.1063	104.7	80.4636	99.3231	124.98	103.913	110.494	97.3263	88.5957	100.807	105.294	77.4269
412	A0A0G2JNZ2;A0A0G2JPP5;A0A669KB89;Q14160	SCRIB	Protein scribble homolog	Homo sapiens	174915	31	100	5.17529e-39	4.99037e-39	6.99278e-31	54.3943	6.95735	2.09437		119.747	106.975	109.331	110.014	117.899	131.174	108.105	109.139	121.759	119.821	112.78	112.365	110.616	104.055	126.444	118.316	134.906	111.648	132.681	114.465	117.825	120.63	128.572	117.416	159.55	114.138	117.129	132.694	134.388	127.584	136.841	143.076	116.81	121.312	116.983
413	A0A0G2JQ41;A0A1C7CYZ0;Q12979	ABR	Active breakpoint cluster region-related protein (Fragment);Active breakpoint cluster region-related protein;Active breakpoint cluster region-related protein	Homo sapiens	88858.4	23	100	3.21291e-42	3.73198e-42	1.6145e-32	55.0488	7.84154	2.36054		218.743	214.309	246.826	264.42	220.179	225.511	232.717	211.328	241.961	284.508	230.927	231.709	224.955	218.19	251.473	235.429	234.562	233.276	244.147	239.96	255.124	239.96	244.186	239.326	231.475	217.512	208.129	243.513	241.843	213.034	241.281	241.108	250.963	219.02	274.48
414	A0A0G2JR51;Q15080	NCF4	Neutrophil cytosol factor 4 (Fragment);Neutrophil cytosol factor 4	Homo sapiens	34348.2	7	85.3	1.01663e-22	5.20737e-23	2.37921e-20	50.4362	5.85901	1.76374		71.6042	56.0899	55.8672	65.2981	81.1982	75.2263	43.8001	49.1393	53.1122	56.8135	44.5309	47.4072	42.6844	51.3198	57.8128	41.6708	41.2808	45.3454	63.0558	67.5103	62.2224	63.0282	69.4628	56.8971	70.4853	68.058	49.7797	37.7249	51.2417	46.5389	79.836	73.1178	42.5692	53.0479	63.6662
415	A0A0G2JRA5;B0QYV1;O43251	RBFOX2	RNA-binding protein fox-1 homolog 2 (Fragment);RNA binding protein fox-1 homolog 2;RNA binding protein fox-1 homolog 2	Homo sapiens	41242.6	8	99.3	4.04176e-41	4.37247e-41	5.65654e-32	54.8277	5.90793	1.77846		58.8915	60.6007	75.2458	77.9914	59.7524	57.9834	62.0386	63.9818	65.0481	85.4149	56.515	71.5571	72.6059	72.2622	64.3054	68.5073	73.7224	80.966	50.8715	57.1158	56.61	61.7029	66.2631	56.7518	58.7007	64.7012	66.7217	49.3869	52.2327	66.3284	60.1482	58.5147	69.967	94.3585	65.4106
416	A0A0G2JS06;A0A0G2JSC0	IGLV5-39;IGLV5-45	Immunoglobulin lambda variable 5-39;Immunoglobulin lambda variable 5-45 (Fragment)	Homo sapiens	13394.1	1	10.5	0.0289251	0.00806888	0.175547	26.906	7.0497	2.12217		28.768	31.7459	36.3713	37.2414	29.9007	27.0331	55.1155	34.2739	30.9494	20.7495	49.5913	50.5919	53.2617	54.4436	25.5687	52.9841	45.1316	41.0428	120.642	23.9642	25.739	24.3075	147.272	24.315	47.9613	26.0021	29.0411	44.1632	35.6918	51.9076	22.0683	34.9856	49.0867	52.1206	28.0896
417	A0A0J9YVP6	PUF60	60 kDa poly(U)-binding-splicing factor (Fragment)	Homo sapiens	57398.5	16	100	8.37086e-28	4.99261e-28	6.73295e-24	51.8181	8.04204	2.4209		229.664	244.659	230.016	231.656	236.304	248.39	259.469	228.995	239.249	269.924	307.458	318.856	272.954	255.29	251.881	321.914	278.359	285.703	282.735	269.925	351.791	249.453	248.047	235.905	379.622	249.889	239.849	292.067	263.631	296.335	293.513	315.61	259.886	257.163	267.276
418	A0A0J9YVW3	PON2	Serum paraoxonase/arylesterase 2 (Fragment)	Homo sapiens	3703.25	1	9.1	0.00106093	0.000331006	0.0183862	36.6802	7.55772	2.2751		20.708	25.3427	22.1199	46.9154	115.844	29.7609	31.7006	28.7898	25.9972	38.7734	35.2318	46.6394	32.804	43.3398	31.4653	32.9758	38.7134	57.4906	29.3639	24.8591	31.2572	24.508	30.3907	24.5004	36.4293	22.9107	27.7031	53.4286	48.9522	33.6597	36.4562	49.9404	48.0696	33.5221	21.2082
419	A0A0J9YW18;F6RP06;Q12983	BNIP3	BCL2/adenovirus E1B 19 kDa protein-interacting protein 3 (Fragment);BCL2/adenovirus E1B 19 kDa protein-interacting protein 3 (Fragment);BCL2/adenovirus E1B 19 kDa protein-interacting protein 3	Homo sapiens	NaN	2	81.1	5.58996e-31	3.7279e-31	4.96222e-26	52.6028	5.64351	1.69887		64.1254	53.409	31.6743	35.2904	41.6568	40.3401	64.2905	56.6776	35.4838	36.6437	25.3474	45.3184	56.2063	44.0982	41.2127	42.8044	67.0449	37.7911	34.5034	35.9238	25.9598	30.4101	37.0773	35.6727	50.5043	30.1015	33.4139	42.9095	80.0738	74.8541	57.7954	42.2263	77.3374	74.6598	58.8298
420	A0A0J9YWA1	CPNE5	Copine-5 (Fragment)	Homo sapiens	32706	2	77.6	1.18723e-18	5.44803e-19	2.14008e-17	49.1781	5.3149	1.59994		49.2061	46.204	56.0221	27.6735	42.7699	44.3376	42.14	48.4466	48.7369	29.7697	31.9339	32.4379	25.6488	27.4543	42.8156	43.857	35.4185	33.2234	46.8432	46.7274	48.4464	49.917	44.1592	52.4802	25.8768	43.1628	50.8095	31.6254	30.5002	42.9913	49.9716	34.9872	31.2334	37.5078	72.125
421	A0A0J9YWB6;Q9Y5B0	CTDP1	RNA polymerase II subunit A C-terminal domain phosphatase (Fragment);RNA polymerase II subunit A C-terminal domain phosphatase	Homo sapiens	87191.7	6	87.4	7.32853e-10	2.82197e-10	2.38909e-10	45.5341	5.45212	1.64125		40.8026	40.2506	50.2484	40.5861	35.4743	39.6411	49.451	50.24	43.4626	37.7594	57.2707	57.4662	47.942	50.7733	32.2631	49.1282	49.3612	50.6776	32.2767	38.8974	37.4301	45.4267	32.2813	55.0956	47.0506	45.2546	39.0433	55.4043	43.3682	45.0384	50.1159	47.6817	59.1283	54.5221	43.6139
422	A0A0J9YWY6	SVIL	Supervillin (Fragment)	Homo sapiens	NaN	2	91.6	1.20651e-34	9.47319e-35	2.27265e-28	53.4506	7.02245	2.11397		197.896	195.981	221.69	157.098	185.22	129.368	324.584	320.996	278.956	262.884	264.511	255.751	272.499	257.147	149.948	123.757	296.485	229.285	114.444	117.001	117.587	111.852	115.237	125.966	66.7835	248.332	114.683	90.2441	119.125	93.2896	176.793	226.22	180.95	198.415	262.28
423	A0A0J9YX34;A0A6Q8PEY7;A0A6Q8PF18;A0A6Q8PF63;A0A6Q8PF74;A0A6Q8PFB0;A0A6Q8PFI4;A0A6Q8PFM2;A0A6Q8PFS5;A0A6Q8PFX3;A0A6Q8PG16;A0A6Q8PGG4;A0A6Q8PH06;A0A6Q8PHE9;A0A6Q8PHG4;A0A6Q8PHP4;A0A6Q8PHR6;C9J084;Q9C040	TRIM2;TRIM2;;TRIM2;TRIM2;TRIM2;TRIM2;TRIM2;TRIM2;TRIM2;TRIM2;TRIM2;;TRIM2;;TRIM2;TRIM2;TRIM2;TRIM2	Tripartite motif-containing protein 2;Tripartite motif-containing protein 2;Uncharacterized protein;Tripartite motif-containing protein 2;Tripartite motif-containing protein 2;Tripartite motif-containing protein 2;Tripartite motif-containing protein 2;Tripartite motif-containing protein 2;Tripartite motif-containing protein 2;Tripartite motif-containing protein 2;Tripartite motif-containing prote…	Homo sapiens	74979.2	3	57.3	0.000112105	3.7907e-05	8.60812e-05	41.1059	5.592	1.68336		40.6529	43.5467	55.4752	45.6173	41.5586	41.7394	57.2895	51.3437	42.926	60.1481	54.1893	45.3802	62.5598	36.372	44.7143	43.3215	59.5648	35.1029	44.2204	44.9654	46.0001	67.9969	42.5746	36.5762	48.6903	42.8247	39.7111	43.6147	46.7703	48.4248	55.3437	89.2567	48.8052	54.4798	42.9852
424	A0A0J9YX35	IGHV3-64D	Immunoglobulin heavy variable 3-64D	Homo sapiens	12822.6	1	86.7	1.15339e-12	4.68877e-13	9.54379e-13	46.9096	8.22965	2.47737		1225.68	1245.45	797.295	700.549	482.376	452.35	671.236	579.824	639.829	524.178	429.933	271.829	661.179	473.653	90.3447	260.718	321.131	361.026	458.449	452.437	679.381	859.971	660.836	717.046	496.785	966.049	317.339	352.289	375.566	414.941	588.675	509.275	469.122	301.018	147.601
425	A0A0J9YX62	DNAJB6	DnaJ homolog subfamily B member 6	Homo sapiens	36657.5	2	94.4	9.0279e-23	4.62909e-23	2.1862e-20	50.4511	7.53825	2.26924		236.61	253.265	209.184	161.536	256.061	175.973	216.054	198.494	216.003	177.017	167.274	197.718	218.969	217.15	187.119	207.402	158.458	125.507	147.989	160.134	135.139	131.954	171.494	221.522	130.662	218.978	167.027	159.783	164.515	194.626	137.913	147.835	191.072	222.287	264.982
426	A0A0J9YXC7	LIMS4	LIM and senescent cell antigen-like-containing domain protein	Homo sapiens	45724.7	5	98.6	2.68962e-66	2.0379e-65	1.05658e-42	59.2527	7.46441	2.24701		121.547	179.712	200.262	226.332	221.425	245.319	203.361	210.313	166.476	214.423	117.812	103.17	207.631	202.95	262.954	214.484	196.984	171.561	194.511	190.212	165.061	183.34	212.349	188.067	124.215	174.31	189.506	146.124	194.062	209.339	215.943	217.822	191.164	231.412	277.242
427	A0A0J9YXF2	PON2	Paraoxonase	Homo sapiens	41527.4	10	100	6.23258e-29	3.84896e-29	1.15353e-24	52.1028	6.97692	2.10026		121.802	112.808	109.543	117.375	134.669	132.288	114.845	132.24	110.347	124.112	108.88	132.493	107.426	129.083	143.581	136.093	134.619	107.153	117.307	111.404	117.929	129.118	106.219	108.43	129.818	114.932	112.83	116.5	141.302	152.167	139.239	163.95	132.61	130.125	105.228
428	A0A0J9YXF8;Q16378	PRR4	Proline-rich protein 4	Homo sapiens	16889.8	1	25.2	3.5341e-13	1.44864e-13	3.62855e-13	47.1332	6.74486	2.03041		56.1098	47.7367	117.286	88.1265	58.319	40.6499	36.653	51.538	118.221	108.134	21.5047	25.939	58.7241	27.9138	51.5507	35.2356	30.0135	32.1149	41.1995	44.5016	38.704	47.4099	49.7901	43.8595	132.534	50.7151	66.8634	82.1245	102.757	88.5783	59.7275	30.4824	25.1672	20.4611	54.7865
429	A0A0J9YXM6;Q562E7	WDR81	WD repeat-containing protein 81	Homo sapiens	211568	7	83.9	5.93391e-17	2.61283e-17	4.01968e-16	48.5968	5.82463	1.75339		52.6047	64.5737	53.8538	43.1158	56.3884	56.5033	47.5076	60.8196	61.7919	46.3107	48.4327	47.5625	44.5203	42.2994	50.5582	56.4606	48.6285	61.9386	105.804	78.1521	68.3456	54.5357	59.7882	81.7024	62.5062	52.705	69.044	54.965	47.5253	65.7303	52.1812	73.1881	56.3169	62.5606	52.4637
430	A0A0J9YXN7	PLIN4	Perilipin-4	Homo sapiens	136020	62	100	3.46291e-57	1.17215e-56	4.26919e-39	57.7818	10.7063	3.22292		1418.72	1454.53	1550.06	1551.7	1987.43	2087.47	2239.99	2289.47	1587.15	1561.97	1062.96	1085.11	1929.35	1848.95	1326.17	1313.43	1564.49	1551.99	1206.11	1200.99	1517.77	1550.84	1382.2	1386.18	4520.41	4583.9	1071.16	1016.12	2462.52	2439.64	10583.5	10226.8	1296.67	1352.42	1356.26
431	A0A0J9YY99		Ig-like domain-containing protein (Fragment)	Homo sapiens	12964.8	6	100	2.27562e-31	1.54325e-31	2.7497e-26	52.6958	9.37278	2.82149		1870.14	1802.93	1289.48	1322.08	974.686	933.301	1013.42	979.598	959.193	804.29	522.74	675.07	1080.16	1020.33	398.444	409.679	564.38	739.987	1123.99	1174.87	1991.39	1418.22	1920.04	2052.36	1943.3	1353.23	873.867	746.631	1328.56	1078.66	1260.12	1308.39	589.558	621.57	212.535
432	A0A0J9YYF7;Q86T65	DAAM2	Disheveled-associated activator of morphogenesis 2	Homo sapiens	124510	6	17.5	0.0298524	0.00831227	0.180375	26.7477	5.30189	1.59603		41.6028	41.7823	37.4539	36.1428	39.1369	43.6066	39.827	37.9105	42.2052	35.2995	34.7262	33.0185	45.9871	34.0749	41.6318	35.1382	31.9184	37.4581	43.247	37.3469	39.8805	37.6597	41.4253	37.2985	31.8541	39.8432	40.9092	29.3668	40.5641	39.6497	38.9352	41.6503	35.4347	44.4555	43.3593
433	A0A0J9YYJ0;Q8N129	CNPY4	Protein canopy homolog 4 (Fragment);Protein canopy homolog 4	Homo sapiens	NaN	5	88.8	5.54299e-33	4.06239e-33	2.49155e-27	53.0731	6.05119	1.82159		82.3448	72.3804	69.4928	71.3502	81.9368	78.9216	55.3537	50.9238	74.3602	79.3671	50.3764	63.8726	66.1732	67.347	81.3974	54.5046	73.1401	79.3183	102.857	81.7783	84.9389	78.7612	79.9655	72.4208	70.7745	82.5468	71.4837	49.9328	71.5302	45.6098	82.4346	77.6617	67.9508	61.1877	77.455
434	A0A0R4J2E8;A8MXP9;P43243	MATR3	Matrin-3	Homo sapiens	94623.2	37	100	2.68962e-66	2.0379e-65	1.05658e-42	59.2527	9.16595	2.75923		591.052	568.531	565.403	559.414	608.48	587.537	530.914	519.165	620.386	645.885	527.328	509.768	491.676	542.002	623.56	635.907	558.341	547.545	602.721	583.48	638.137	608.589	689.513	727.072	904.987	601.161	601.249	511.82	571.085	520.498	702.837	729.595	549.486	579.938	685.125
435	A0A0R4J2F2;D6R9S8;D6RA76;D6RC11;D6RCE6;D6RCR8;D6RDI6;D6RDP6;D6RDY1;D6RFX6;D6RHU6;D6RIU2;H0Y8T9;Q9NY35	CLDND1	Claudin domain-containing protein 1;Claudin domain-containing protein 1 (Fragment);Claudin domain-containing protein 1 (Fragment);Claudin domain-containing protein 1;Claudin domain-containing protein 1 (Fragment);Claudin domain-containing protein 1 (Fragment);Claudin domain-containing protein 1 (Fragment);Claudin domain-containing protein 1 (Fragment);Claudin domain-containing protein 1 (Fragment…	Homo sapiens	31050.8	2	14.7	0.0320319	0.00889399	0.191159	26.3963	6.23257	1.87619		98.3485	44.2587	43.2087	41.1031	46.5587	102.516	48.5809	41.3616	45.7178	45.1728	37.8327	36.5825	38.3155	36.952	41.3689	41.3642	24.1487	42.037	51.4776	37.8572	63.8914	39.6416	38.7417	35.2142	84.6039	33.6091	30.443	30.2093	34.4217	31.9902	47.3615	42.1144	41.0539	40.0253	45.7292
436	A0A0R4J2F3;P0DPB6	POLR1D	DNA-directed RNA polymerase I subunit D;DNA-directed RNA polymerases I and III subunit RPAC2	Homo sapiens	13262	2	16.1	0.0202351	0.0057357	0.125944	28.7349	6.60636	1.98871		49.9151	29.933	59.974	60.7239	50.3666	57.5858	42.574	29.4158	30.1373	47.9976	49.531	46.7229	40.2132	46.7762	41.3184	38.2931	40.6221	43.8449	39.904	49.8182	51.6028	38.1094	37.1525	44.7139	84.8009	29.3213	36.4857	36.4262	73.8375	29.7838	52.2438	51.7955	53.024	43.3886	48.2899
437	A0A0R4J2F6;H7C444;Q12894	IFRD2	Interferon-related developmental regulator 2;Interferon-related developmental regulator 2 (Fragment);Interferon-related developmental regulator 2	Homo sapiens	48047.8	1	55.2	2.68717e-12	1.08345e-12	1.92031e-12	46.745	5.91795	1.78148		48.6022	31.6686	25.6576	52.792	55.0492	55.9301	26.6393	29.3328	44.5732	58.6032	23.9693	45.4299	25.7433	54.158	52.9005	26.3888	62.1469	28.9531	56.6862	33.9708	39.0594	34.4574	54.7711	34.4681	121.44	53.7721	34.6182	46.8273	56.3868	26.9361	45.6583	49.5944	34.6275	36.5311	39.8188
438	A0A0S2Z4A4;A0A494C1P6;P58340	MLF1	Myeloid leukemia factor 1 (Fragment);Myeloid leukemia factor 1;Myeloid leukemia factor 1	Homo sapiens	32097.8	4	83.9	2.17513e-06	7.78669e-07	2.23401e-07	43.4947	6.09473	1.8347		50.9581	61.6371	91.0037	86.445	87.5584	66.8185	56.8079	81.7724	72.341	76.4131	43.6838	60.8715	68.7067	59.7386	109.427	127.737	86.1218	60.9131	54.241	56.4026	61.5416	53.1049	59.411	73.61	45.2855	49.4842	62.8324	81.1277	40.7695	49.6382	102.648	96.4328	63.5551	42.4612	55.9655
439	A0A0S2Z4L3	PROS1	Vitamin K-dependent protein S (Fragment)	Homo sapiens	78854	14	100	1.788e-32	1.27715e-32	5.27283e-27	52.9554	7.75814	2.33543		425.294	420.92	321.682	315.478	221.245	232.3	196.587	218.871	243.387	251.929	225.674	268.933	218.672	249.475	167.42	156.123	197.859	191.308	242.701	241.292	380.397	352.631	346.141	391.636	255.809	226.214	253.958	237.929	239.693	212.924	383.121	375.06	249.881	257.591	186.308
440	A0A0U1RQE4;A0A494C1M0;Q5HYK7	SH3D19	SH3 domain-containing protein 19	Homo sapiens	114799	12	79	4.74493e-07	1.72304e-07	5.9198e-08	43.931	5.50463	1.65706		51.656	38.6708	51.1534	53.8254	52.0643	44.6861	40.3955	46.9653	44.0992	51.2859	41.8199	40.0134	33.81	45.5105	43.3303	40.9165	45.7767	42.4285	41.9416	41.5587	53.7721	47.3723	37.7883	39.3272	38.2658	37.4186	36.844	41.6739	48.0799	39.6986	64.222	60.8386	55.6846	42.1043	42.1413
441	A0A0U1RQI5	SORBS1	Sorbin and SH3 domain-containing protein 1 (Fragment)	Homo sapiens	NaN	1	44.8	0.00139919	0.00043197	0.0237357	36.1632	5.73334	1.72591		34.872	44.1375	53.9921	25.0873	72.9532	40.1298	77.3839	40.882	45.2735	56.8955	33.4068	27.6958	35.8793	142.922	37.956	70.7198	30.4025	20.7738	40.6723	47.3461	54.4383	48.0244	39.2982	48.0392	58.7539	38.5814	48.2484	31.7274	28.1072	56.6825	182.548	23.5677	53.4252	35.1106	55.4966
442	A0A0U1RQK4	ADPRHL1	[Protein ADP-ribosylarginine] hydrolase-like protein 1	Homo sapiens	211817	60	99.3	5.10426e-51	1.10136e-50	1.63435e-36	56.7108	10.6341	3.20118		1698.31	1612.18	1680.9	1782.87	1652.26	1677.08	1757.92	1727.39	1388.83	1403.86	1518.08	1472.35	1737.07	1878.89	1543.06	1528.27	1800.66	1638.75	1476.98	1529.83	1409.45	1357.88	1374.31	1415.23	1138.78	1172.33	1358.01	1430.69	1670.3	1610.24	1073.41	1096.83	1915.81	1738.14	1674.95
443	A0A0U1RQQ4;Q9UNN8	PROCR	Endothelial protein C receptor (Fragment);Endothelial protein C receptor	Homo sapiens	NaN	4	99.3	7.37931e-09	2.78331e-09	1.83364e-09	44.9744	8.28904	2.49525		336.184	438.383	442.949	237.464	497.382	456.412	367.892	377.533	375.23	201.04	350.137	300.442	348.805	325.821	373.472	386.584	424.157	318.381	431.209	409.718	475.334	502.306	337.409	418.092	354.197	341.076	402.972	265.116	261.411	362.857	513.606	482.959	382.726	436.608	374.882
444	A0A0U1RQT2;A0A2R8Y549;A0A2R8Y5I3;Q8NI35	PATJ	InaD-like protein	Homo sapiens	63376.4	7	18.2	0.00787524	0.00232458	0.0700564	32.7388	5.34751	1.60976		30.9361	49.951	44.0035	27.9349	30.4929	61.0823	44.7735	48.756	50.7272	28.9232	44.1713	30.3375	41.6262	29.1706	34.2939	43.1138	39.3174	39.6607	44.0893	45.4937	30.4999	42.8914	42.7693	40.3299	44.032	36.7315	45.0769	34.7015	27.4329	42.8636	28.7594	30.3138	26.6821	41.2767	34.0277
445	A0A0U1RQT8;Q8TCZ2	CD99L2	CD99 antigen-like protein 2 (Fragment);CD99 antigen-like protein 2	Homo sapiens	NaN	2	35	0.0105454	0.00308044	0.0814855	31.7429	6.47427	1.94895		45.0785	142.482	123.017	113.663	126.282	50.398	140.388	117.411	153.591	107.651	48.6278	45.8166	121.96	108.709	94.7144	129.96	139.991	131.045	45.9634	41.5025	46.7411	36.6755	35.1582	40.139	28.5608	31.042	37.6866	34.0733	29.2247	27.272	45.4207	135.15	108.461	51.5467	88.395
446	A0A0U1RR27;A0A7I2RAZ6;Q7Z401	DENND4A	C-myc promoter-binding protein	Homo sapiens	214766	4	96.5	3.38747e-32	2.38503e-32	7.96095e-27	52.8907	8.68952	2.61581		466.448	506.288	356.225	301.987	566.055	547.425	416.933	427.552	478.351	433.405	342.307	366.143	393.07	368.141	500.482	428.95	388.855	378.562	551.889	482.717	537.537	458.167	507.948	492.347	397.44	480.315	480.294	345.627	447.784	413.784	482.213	517.486	431.256	405.716	526.656
447	A0A0U1RR70;G5E9L9;Q8N568	DCLK2	Serine/threonine-protein kinase DCLK2;Doublecortin and CaM kinase-like 2, isoform CRA_c;Serine/threonine-protein kinase DCLK2	Homo sapiens	78338.8	2	72.7	0.00387772	0.00116949	0.0461273	34.4076	7.52896	2.26644		394.05	86.257	354.415	389.191	277.182	255.918	99.8196	97.6603	388.093	381.919	315.211	251.409	242.05	235.441	205.294	204.029	135.284	227.116	198.393	243.008	288.33	320.487	233.446	53.3566	335.414	233.161	144.106	175.329	158.652	103.92	505.354	407.968	243.859	160.183	205.259
448	A0A0U1RR85;Q6NUK4	REEP3	Receptor expression-enhancing protein (Fragment);Receptor expression-enhancing protein 3	Homo sapiens	9446.02	2	9.8	0.0143986	0.00415364	0.0966621	30.4352	6.79667	2.046		47.2181	29.0125	61.8144	60.6092	51.7352	39.7272	41.423	28.6612	29.2745	45.1878	49.4172	58.02	40.2899	53.9152	39.03	38.9301	47.3125	38.7306	37.1385	26.5732	39.5331	49.8481	36.7259	44.8372	36.5809	38.2054	30.2399	30.6391	47.2877	30.4417	49.0898	49.6108	466.362	43.3067	55.0709
449	A0A0U1RR93;Q9BYB0	SHANK3	SH3 and multiple ankyrin repeat domains protein 3	Homo sapiens	184324	10	60.8	9.13692e-37	7.8739e-37	1.24053e-29	53.917	5.45329	1.6416		32.5945	39.4593	44.5038	36.8216	43.6151	44.583	46.9816	44.6061	38.9239	37.9322	52.9345	53.8133	46.4309	34.6395	37.4505	50.1158	50.269	46.8365	37.4789	36.2638	39.3041	32.4794	33.9668	32.4134	48.9562	33.7612	37.7858	44.6557	38.0654	43.6402	43.5766	47.2138	50.4919	52.475	36.8415
450	A0A0U1RRB6;Q9Y2D4	EXOC6B	Exocyst complex component;Exocyst complex component 6B	Homo sapiens	94686.3	20	100	2.46031e-48	4.29302e-48	2.41472e-35	56.2225	7.60375	2.28896		204.823	200.811	216.394	220.529	210.795	214.021	198.835	206.105	179.326	200.001	242.026	215.559	182.438	175.933	198.643	208.875	206.934	226.756	218.788	214.46	245.74	235.836	199.325	205.295	216.425	191.779	184.89	223.573	225.765	212.382	223.523	210.018	219.739	223.623	197.618
451	A0A0U1RRB9;F2Z2V1;Q96C11	FGGY	FGGY carbohydrate kinase domain-containing protein	Homo sapiens	55575.9	6	79.7	8.79124e-05	2.99218e-05	4.30496e-05	41.4376	5.70333	1.71687		68.5072	43.1716	43.9256	61.6324	58.912	43.8834	60.5996	47.1309	40.4065	53.6396	44.6281	59.4789	60.8333	52.6775	44.8968	44.5737	62.4956	60.6295	40.8797	55.3592	45.7966	38.1549	49.9916	46.9732	50.5403	39.6094	67.1684	74.0157	70.3772	49.8059	51.5468	56.4557	55.2885	47.446	39.6258
452	A0A0U1RRK1;A0A286YF11;F6XEV2;Q9BPX6	MICU1	Calcium uptake protein 1, mitochondrial;Calcium uptake protein 1, mitochondrial;Calcium uptake protein 1, mitochondrial;Calcium uptake protein 1, mitochondrial	Homo sapiens	54927.9	6	97.9	5.04589e-41	5.42599e-41	6.32445e-32	54.8082	5.26823	1.58589		49.7388	34.9765	33.868	42.6695	41.7649	37.5088	30.2596	36.9037	35.3731	44.7896	31.2861	42.222	30.4218	45.3599	43.8638	31.0263	34.2248	34.8793	38.6675	36.4435	41.1947	41.8638	42.6581	41.4083	30.8685	47.1567	40.2584	34.3586	41.6919	31.0568	46.6603	49.5592	37.6895	29.7262	44.9431
453	A0A0U1RRL5;P32519	ELF1	ETS-related transcription factor Elf-1 (Fragment);ETS-related transcription factor Elf-1	Homo sapiens	67052.5	3	64.3	1.60769e-06	5.77211e-07	1.69673e-07	43.5871	5.58073	1.67997		36.0453	58.6621	38.7824	32.0433	52.8529	45.0432	43.1244	66.0828	59.0999	32.5332	58.0259	34.9687	51.7503	34.2394	49.3864	53.4272	58.0239	40.3984	33.349	51.9766	50.8309	39.6422	71.4383	50.6799	55.0722	38.4033	65.167	36.1469	54.5673	47.7146	35.2529	33.3871	35.2919	41.6972	36.6345
454	A0A0U1RRL7	MMP24OS	Protein MMP24OS	Homo sapiens	7679.5	2	93	3.94523e-09	1.49867e-09	1.06045e-09	45.1281	5.6007	1.68598		124.641	97.7968	107.147	83.8493	64.9393	76.6799	109.598	138.513	55.9736	29.9452	84.2899	71.6299	86.5762	81.5794	66.0001	67.3725	47.2749	68.1409	48.9983	43.969	67.5854	59.6566	92.1392	74.5841	25.6062	42.9805	56.1417	63.1067	86.5315	75.1402	50.9285	44.9007	117.672	108.41	60.7137
455	A0A0U1RRL8;Q8TB22	SPATA20	Spermatogenesis-associated protein 20	Homo sapiens	88051.6	28	100	8.11308e-38	7.35855e-38	3.1439e-30	54.1425	8.67399	2.61113		407.305	392.858	285.55	264.487	348.802	296.363	415.828	425.082	587.562	545.285	429.803	465.256	425.352	432.443	479.01	506.537	734.896	692.905	319.767	342.692	345.65	396.721	363.651	375.085	408.211	383.869	480.589	460.428	316.6	308.233	362.202	313.121	340.732	321.32	535.26
456	A0A0U1RRM1;Q8WXI9	GATAD2B	Transcriptional repressor p66-beta	Homo sapiens	63461.7	11	98.6	7.71304e-20	3.63162e-20	2.85499e-18	49.5629	5.68226	1.71053		56.5175	59.8837	53.204	58.3564	48.3521	46.7751	59.4472	56.3851	59.9482	51.653	59.0917	46.9134	55.9202	48.7031	50.5677	56.6708	59.197	54.0676	55.6422	50.0584	53.6793	51.382	62.4056	53.7408	61.3471	50.0718	53.9172	45.9882	52.4383	55.0299	58.4247	67.317	54.3371	64.9972	53.6969
457	A0A0U1RRM6	ENAH	Protein enabled homolog	Homo sapiens	87400.1	1	96.5	1.30261e-10	5.08851e-11	5.22147e-11	45.9316	7.24062	2.17964		263.72	249.396	154.674	199.6	182.777	174.933	131.026	101.466	123.911	132.443	84.4338	101.093	21.3402	61.3687	162.534	133.723	131.771	135.625	45.1379	143.714	256.609	248.755	133.991	126.281	357.513	207.291	113.189	92.8788	208.79	171.912	231.989	235.733	126.44	78.7567	40.464
458	A0A140T8Y6;A0A140T9R5;A0A1U9X989;Q99466	NOTCH4	NOTCH4;NOTCH4;NOTCH4;Neurogenic locus notch homolog protein 4	Homo sapiens	209664	1	2.1	0.0232877	0.0065557	0.143555	28.0124	4.02921	1.21291		50.7474	30.3299	26.4728	39.2011	48.8251	35.6175	26.4881	28.0928	31.1105	46.4036	29.4387	55.8175	27.41	51.8686	37.6573	27.5536	32.3477	23.4596	35.1424	20.7715	37.4083	20.4782	57.1886	33.011	30.4392	56.1455	33.1548	21.8021	40.903	37.4613	43.6304	41.7287	57.5291	28.0101	51.9731
459	A0A140T8Z9;A0A140T900;A0A140T909;A0A140T914;A0A140T961;A0A140T968;A0A140T977;A0A140T980;A0A140T992;A0A140T9A6;A0A140T9D6;A0A140T9F8;A0A140T9G7;A0A140T9G9;A0A140T9H1;A0A140T9J4;A0A140T9R4;A0A140T9U1;A0A140T9U4;A0A140T9Y8;A0A140T9Y9;H0Y6F8;J3KQ99;P20036	HLA-DPA1	HLA class II histocompatibility antigen, DP alpha 1 chain (Fragment);HLA class II histocompatibility antigen, DP alpha 1 chain (Fragment);HLA class II histocompatibility antigen, DP alpha 1 chain (Fragment);HLA class II histocompatibility antigen, DP alpha 1 chain (Fragment);HLA class II histocompatibility antigen, DP alpha 1 chain (Fragment);HLA class II histocompatibility antigen, DP alpha 1 ch…	Homo sapiens	24280	1	11.9	0.0133763	0.00387519	0.0924162	30.7698	7.38018	2.22166		39.1362	39.3284	34.3269	30.2317	37.6537	46.1847	20.4275	36.4276	40.3406	34.5685	29.7668	24.6782	31.9699	22.9323	42.5973	21.2492	24.9464	23.314	45.5687	42.1874	48.5068	46.3179	44.1036	42.805	23.4746	43.2992	42.9914	28.2705	31.5442	21.6899	36.7657	20.9999	25.4349	31.285	40.0815
460	A0A140T913;A0A140T933;A0A140T955;A0A140T9I0;A0A140T9X5;A0A1W2PRT9;Q53Z42	HLA-A	HLA class I histocompatibility antigen, A alpha chain;HLA class I histocompatibility antigen, A alpha chain (Fragment);HLA class I histocompatibility antigen, A alpha chain;HLA class I histocompatibility antigen, A alpha chain (Fragment);HLA class I histocompatibility antigen, A alpha chain (Fragment);HLA class I histocompatibility antigen, A alpha chain;HLA class I antigen	Homo sapiens	41449.4	5	51.7	1.28177e-18	5.8764e-19	2.26527e-17	49.167	5.5981	1.6852		49.5724	32.6472	34.3698	45.1635	49.2324	41.1543	38.4492	37.9904	40.219	38.9982	32.7975	39.0031	32.5383	40.3621	66.8715	63.2419	45.5861	46.8173	41.0511	35.1027	57.5945	37.1317	44.7652	35.0268	34.9917	51.5596	57.9381	47.0779	49.9435	34.7223	57.5807	51.2968	50.1349	37.8023	49.1407
461	A0A140T941;A0A140T9Z6;A0A1W2PQS8;B0UXQ0	HLA-A	HLA class I histocompatibility antigen, A alpha chain;HLA class I histocompatibility antigen, A alpha chain;HLA class I histocompatibility antigen, A alpha chain;HLA class I histocompatibility antigen, A alpha chain	Homo sapiens	34146.2	2	35.7	1.01673e-42	1.22132e-42	9.23439e-33	55.1482	5.70154	1.71633		38.9949	49.6514	40.4436	47.1069	62.3491	56.8894	44.521	38.623	41.7273	36.9124	62.5974	53.3417	32.7965	31.9297	34.447	45.3789	28.6117	43.7771	58.8303	54.9605	46.3444	37.9992	36.5629	43.2801	42.06	43.0893	43.3896	37.2697	32.6774	45.7915	65.8656	48.4165	56.0172	39.8983	38.6134
462	A0A140T958;D7RIG5	HLA-DRB1	HLA class II histocompatibility antigen, DRB1 beta chain (Fragment);HLA class II histocompatibility antigen DR beta chain	Homo sapiens	NaN	2	23.8	4.98425e-11	1.96537e-11	2.27004e-11	46.1428	6.98924	2.10397		35.1209	34.2711	36.0901	27.5018	38.6495	48.557	36.1262	35.1981	139.36	117.975	198.256	200.575	238.163	215.012	34.4929	33.3126	39.1088	30.0086	49.0066	33.3708	35.2044	38.7045	34.2128	33.1841	54.3046	44.4443	45.1997	29.7226	32.3785	30.9754	35.5366	41.0828	35.8375	36.8825	41.1415
463	A0A140T9G8;Q0P5T2;Q5SQH8	C6orf136	Uncharacterized protein C6orf136 (Fragment);C6orf136 protein (Fragment);Uncharacterized protein C6orf136	Homo sapiens	48145.3	4	93.7	2.52011e-08	9.38135e-09	5.24348e-09	44.6719	7.82036	2.35416		172.938	133.331	267.535	307.817	252.689	270.413	409.357	272.793	305.055	351.523	264.786	345.987	278.528	369.728	378.272	232.573	272.772	323.677	296.82	237.082	97.6578	163.822	162.048	252.74	51.92	49.2999	325.979	224.803	97.8385	276.602	228.012	139.309	381.328	348.009	411.204
464	A0A140T9S8;A0A140T9T0	HLA-DQB1	HLA class II histocompatibility antigen, DQ beta 1 chain;HLA class II histocompatibility antigen, DQ beta 1 chain	Homo sapiens	30376.9	3	13.3	0.0150024	0.00431392	0.099299	30.2413	5.29594	1.59424		42.1677	42.2558	31.6833	33.2714	42.7395	37.8389	26.6323	27.1567	42.1227	45.155	28.0126	46.3281	27.269	46.852	41.0182	30.7652	32.5239	28.2653	36.2988	41.9078	41.0686	50.9748	39.957	41.8429	29.8194	40.5189	42.5671	26.7142	45.8121	28.4991	49.7045	36.5012	46.2506	26.3424	44.1114
465	A0A140T9T7;Q03518	TAP1	Antigen peptide transporter 1	Homo sapiens	87175.6	6	96.5	1.50581e-24	8.1653e-25	1.20965e-21	50.954	7.19882	2.16706		129.04	132.868	89.6923	128.47	144.203	122.005	116.576	116.119	123.561	91.2443	151.252	157.785	69.8681	91.7869	134.957	131.241	120.962	122.875	191.939	174.165	161.989	150.442	159.26	151.742	197.782	168.863	200.567	248.826	163.897	123.781	254.51	177.063	197.417	152.254	105.998
466	A0A140TA41	TNXB	Tenascin-X	Homo sapiens	458311	1	76.9	1.27873e-13	5.27781e-14	1.59514e-13	47.3199	10.3109	3.10388		3471.92	3066	425.892	457.752	712.647	627.324	37.4102	58.3376	259.703	166.38	355.04	401.151	1442.58	1229.25	790.953	536.428	45.686	48.7163	1427.69	1365.69	5879.14	5226.17	27.5395	23.3733	2195.08	2124.51	23.4751	45.2743	2494.46	2541.54	1634.42	1793.27	1521.07	1516.06	502.658
467	A0A140TA62;A0A140TA69;O76011	;KRT34;KRT34	IF rod domain-containing protein;Keratin, type I cuticular Ha4;Keratin, type I cuticular Ha4	Homo sapiens	49411.6	1	90.9	1.18111e-11	4.71773e-12	6.64111e-12	46.4468	8.98799	2.70565		344.822	414.224	211.955	252.437	364.244	446.946	230.607	294.205	204.434	213.402	354.869	326.355	515.715	575.937	424.304	373.967	431.181	467.354	192.658	408.766	336.85	302.693	680.675	586.01	821.829	826.318	409.791	498.321	2451.25	2624.45	804.518	798.095	850.708	948.152	294.667
468	A0A140TA86;Q5XKP0	MICOS13	MICOS complex subunit MIC13	Homo sapiens	15435.7	4	100	1.97995e-26	1.13321e-26	5.91875e-23	51.4615	8.56794	2.57921		361.491	381.73	445.4	528.134	522.895	503.667	373.993	575.289	486.84	532.882	250.553	223.372	373.567	370.246	478.815	359.747	349.088	292.468	370.062	380.654	254.573	375.361	373.307	393.658	348.045	200.506	357.322	267.144	295.224	317.465	323.046	304.974	527.714	471.892	757.981
469	A0A163QEF0;A0A2R8Y4D1;A0A2R8Y4W1;A0A2R8Y5Y1;A0A2R8Y642;A0A2R8Y6B8;A0A2R8Y6J5;A0A2R8Y740;A0A2R8Y860;A0A2R8Y862;A0A2R8YD46;A0A2R8YFE3;A0A2R8YG01;A0A2R8YH93;A0A2U3TZS7;A0A2U3U0E3;C9J9N5;H0YEK4;P43004	SLC1A2	Amino acid transporter;Amino acid transporter (Fragment);Amino acid transporter;Amino acid transporter;Amino acid transporter (Fragment);Amino acid transporter (Fragment);Amino acid transporter;Amino acid transporter;Amino acid transporter;Amino acid transporter;Amino acid transporter;Amino acid transporter;Amino acid transporter;Amino acid transporter;Amino acid transporter;Amino acid transporte…	Homo sapiens	61077.2	2	2.1	0.011898	0.0034627	0.0866458	31.2684	4.54742	1.36891		44.3881	46.0429	31.8191	34.2037	39.7667	45.5066	29.5573	45.6367	46.1226	41.9252	28.9105	24.3158	29.2887	30.1274	42.2657	27.499	29.1118	30.3043	49.7775	43.4945	47.7946	43.2626	50.1792	43.2574	30.3789	45.7289	42.3602	27.8554	33.3143	31.8797	42.5711	36.1337	25.0615	29.1278	41.1446
470	A0A182DWE9	HLA-DPB1	HLA class II histocompatibility antigen DP beta chain	Homo sapiens	29357.5	1	21.7	1.61137e-16	7.03548e-17	8.59523e-16	48.4418	8.52037	2.56489		40.9908	37.549	32.7738	31.6644	184.747	196.868	21.3955	34.7794	38.5154	57.4485	219.121	23.5616	22.1402	21.8947	46.6204	22.2562	26.1286	29.0435	43.507	49.2078	46.3121	48.5128	45.0282	48.4978	738.549	717.391	41.0462	26.9914	33.0391	22.7178	54.0152	33.706	24.2841	22.6249	41.9809
471	A0A182DWH4	HLA-DRB3	HLA class II histocompatibility antigen, DR beta 3 chain	Homo sapiens	29940.9	1	22.4	7.14578e-06	2.52959e-06	7.2633e-07	43.0852	6.2625	1.8852		173.577	172.929	43.1116	30.1518	38.3986	50.1496	59.7528	54.2661	49.0023	20.5705	22.643	24.7436	21.0826	29.3913	48.9592	21.193	24.8805	30.5005	45.6895	46.8572	185.083	214.326	47.2871	46.1811	23.4125	43.1847	43.1054	28.3454	22.5426	32.7843	129.248	112.578	175.439	124.808	22.9593
472	A0A182DWH7;P49908	SELENOP	Selenoprotein P (Fragment);Selenoprotein P	Homo sapiens	35115.9	5	100	6.39849e-19	2.95269e-19	1.35395e-17	49.2665	6.85675	2.06409		154.89	177.912	153.767	106.312	121.423	109.115	100.746	98.6131	129.861	124.628	99.9214	91.2193	108.63	129.251	99.0316	91.9239	101.917	95.8369	97.4863	111.537	443.106	174.297	111.472	127.215	109.742	128.674	119.688	100.344	123.522	145.224	159.845	286.719	83.8313	90.1385	95.5982
473	A0A182DWI4;E9PN30;Q9BQE4	SELENOS	Selenoprotein S;Selenoprotein S (Fragment);Selenoprotein S	Homo sapiens	18494.3	4	95.8	3.12957e-32	2.20582e-32	7.56387e-27	52.8987	5.58233	1.68045		51.3877	39.2692	43.2903	59.1865	46.312	44.1953	50.9636	56.9471	39.8987	47.9098	43.9183	50.4971	42.4146	55.6093	44.2559	41.5178	58.3512	42.664	45.9931	39.3446	38.9943	38.0707	43.654	37.9961	59.7022	30.9536	41.1649	58.2609	64.153	47.2972	51.326	60.0594	62.5383	55.236	59.9588
474	A0A1B0GTC3;A0A1B0GVH5;Q9C0B1	FTO	Alpha-ketoglutarate-dependent dioxygenase FTO	Homo sapiens	61313.5	15	100	8.23818e-54	2.18135e-53	1.06569e-37	57.204	6.63521	1.9974		91.8226	114.694	105.056	90.2981	90.9887	91.8651	99.4659	105.305	112.529	108.157	98.714	96.3685	102.756	100.936	100.207	112.018	95.5847	98.2327	119.046	110.374	125.903	131.867	118.251	114.951	118.705	111.648	108.747	111.119	100.4	111.292	92.1962	101.771	93.3512	101.09	91.526
475	A0A1B0GTI9	C17orf58	UPF0450 protein C17orf58	Homo sapiens	36985.2	9	85.3	2.71853e-31	1.83534e-31	3.08961e-26	52.6774	5.7916	1.74344		38.7607	40.2129	46.9394	48.7006	38.9893	36.4049	42.8955	49.6541	44.4233	46.3416	59.7809	56.1315	336.453	366.124	37.5383	44.9667	55.6735	55.0959	35.0967	35.0154	36.4855	40.5009	39.4837	36.4221	54.0114	38.5258	38.3002	54.9711	45.9408	49.7178	75.0988	72.9501	48.9713	47.4239	39.2869
476	A0A1B0GTJ7;A0A1B0GWJ0;A0A7P0T9A7;A0A7P0Z472;P30566	ADSL	Adenylosuccinate lyase	Homo sapiens	54433.7	11	100	6.37966e-54	1.7089e-53	9.57356e-38	57.2233	8.0084	2.41077		414.841	392.456	305.919	336.798	293.505	267.78	235.176	260.431	314.056	306.462	239.832	211.379	226.479	266.373	227.9	220.539	205.545	222.939	288.072	300.776	355.04	382.409	256.275	262.053	268.179	267.918	311.886	267.697	300.208	275.412	298.303	238.867	274.974	273.693	270.311
477	A0A1B0GTL5	RAB11FIP5	Rab11 family-interacting protein 5	Homo sapiens	138414	14	98.6	9.36999e-61	4.31282e-60	1.55574e-40	58.3722	6.01615	1.81104		65.9625	70.8897	75.6227	68.542	71.5382	74.7539	64.0836	54.604	67.0668	57.4659	62.3051	69.4754	64.0865	59.7842	61.9784	66.8537	55.7656	61.493	63.2546	50.568	71.6864	57.6263	51.2433	61.3837	61.6247	54.1558	53.02	58.8644	68.9249	67.5057	71.9751	90.0636	84.8169	70.2182	64.1834
478	A0A1B0GTM3;A0A1B0GUA4;A0A1B0GW68;Q13510	ASAH1	Ceramidase;Ceramidase;Ceramidase;Acid ceramidase	Homo sapiens	42467.1	24	100	6.30687e-30	4.05236e-30	2.47649e-25	52.3483	11.594	3.49015		3816.7	3734.17	2454.75	2920.67	2976.74	2879.08	2975.22	2838.51	4355.75	4426.78	2995.95	3500.31	4155.64	4267.82	4033.4	3901.58	3917.62	3764.33	4914.54	4676.9	3738.69	3542.53	4688.13	4469.56	2918.55	2641.88	3727.26	3710.52	3035.55	2753.86	3325.27	3250.28	2619.08	2412.57	3492.38
479	A0A1B0GTN9	PLEKHA7	Pleckstrin homology domain-containing family A member 7 (Fragment)	Homo sapiens	NaN	1	62.2	8.27407e-42	9.34628e-42	2.5685e-32	54.9666	6.39912	1.92633		75.959	120.274	65.6382	95.887	59.8574	37.4614	25.1843	22.8718	67.5645	48.8059	27.9896	41.7721	80.847	83.0338	98.9417	89.9922	73.4881	24.6741	69.6679	57.9216	39.3449	57.1035	145.757	132.668	85.2577	53.3819	34.8712	22.9308	38.8897	26.7407	45.8891	113.981	20.6308	62.3576	203.413
480	A0A1B0GTU4	PXN	Paxillin	Homo sapiens	115906	16	100	5.63102e-46	8.27227e-46	2.76191e-34	55.7802	7.759	2.33569		274.801	229.969	197.128	263.705	247.098	282.949	227.504	233.308	267.751	248.392	166.691	188.51	201.307	267.098	238.373	196.384	189.411	200.23	197.306	175.641	220.406	202.851	193.048	187.21	183.706	184.223	181.309	160.543	240.733	205.035	249.792	240.773	241.431	204.273	232.576
481	A0A1B0GTW6	EPB41L1	Band 4.1-like protein 1	Homo sapiens	175042	13	99.3	8.45226e-24	4.45689e-24	4.07535e-21	50.745	6.60179	1.98734		84.5392	72.2397	81.3011	106.423	95.4223	71.9335	79.979	79.6867	81.8059	109.899	97.0221	112.387	85.0349	100.639	95.9611	90.0981	105.033	88.0444	82.0461	78.6506	86.6856	81.4387	95.5584	85.5776	113.891	110.563	91.0303	105.691	114.539	90.0682	116.689	134.972	97.872	86.7617	93.0578
482	A0A1B0GU24;Q9HCJ0	TNRC6C	Trinucleotide repeat-containing gene 6C protein	Homo sapiens	202721	1	53.1	0.00094761	0.000296504	0.0162094	36.9052	5.50424	1.65694		44.953	68.7438	53.885	24.4472	57.5676	55.1888	80.0634	67.4752	63.3913	65.2105	32.5544	26.2775	34.9638	28.2781	81.2273	59.9542	29.6268	21.3177	41.7372	50.5716	39.2091	46.799	36.1101	54.2104	31.4843	50.0617	38.7542	48.7474	34.0391	50.0327	33.6175	22.9664	60.874	38.1823	56.7415
483	A0A1B0GU44;A0A1B0GUN8	CELF2	CUGBP Elav-like family member 2	Homo sapiens	55477.1	8	100	3.76302e-38	3.45924e-38	2.0541e-30	54.2132	6.60522	1.98837		117.726	107.857	108.606	85.9802	111.958	108.699	113.243	95.7478	116.848	105.772	83.6484	86.0519	93.9859	97.6472	97.2165	109.975	89.7881	92.4197	99.7978	107.935	109.074	118.926	99.244	109.696	108.059	111.254	91.7458	92.0004	93.1289	113.422	117.519	116.075	103.721	95.927	125.866
484	A0A1B0GU86;Q03154	ACY1	N-acyl-L-amino-acid amidohydrolase;Aminoacylase-1	Homo sapiens	42179.7	16	100	9.18356e-59	3.5896e-58	9.7779e-40	58.0451	8.34719	2.51276		352.563	325.185	311.196	305.029	381.133	399.879	347.409	381.422	355.298	331.817	266.168	280.576	388.497	417.503	288.639	245.28	287.875	303.012	274.319	283.849	436.133	521.453	226.492	219.546	407.623	409.952	244.512	224.344	426.94	373.877	303.238	345.051	224.111	223.754	331.502
485	A0A1B0GU97;A0A1B0GW37	NFIB	Nuclear factor 1	Homo sapiens	53841	5	97.9	3.70289e-30	2.39878e-30	1.73621e-25	52.4047	7.68677	2.31395		341.917	274.697	293.429	194.981	253.345	281.88	169.369	123.777	209.924	238.424	363.468	363.99	206.474	194.608	239.661	253.955	185.677	239.773	231.358	221.49	199.86	149.492	288.645	320.053	272.768	148.501	249.718	266.306	206.778	268.861	359.316	375.054	237.8	234.233	175.096
486	A0A1B0GUA3;Q96EK5	KIFBP	KIF-binding protein	Homo sapiens	74783.6	13	100	1.21498e-31	8.33107e-32	1.82452e-26	52.7603	6.37018	1.91761		65.5434	88.935	91.0591	68.3891	81.5427	104.737	85.5697	83.5496	92.7946	67.2405	85.5331	76.2331	84.5752	63.2083	100.061	90.0401	74.0102	81.3072	112.15	98.6112	97.1255	96.2049	89.618	89.5044	83.5293	77.6624	96.7524	84.5509	63.897	78.7468	70.4276	75.3777	70.9658	96.9148	75.1979
487	A0A1B0GUI1;A0A7P0TAR5	RALGAPA1	Ral GTPase-activating protein subunit alpha-1	Homo sapiens	280412	11	88.8	4.95396e-27	2.88993e-27	2.2771e-23	51.619	5.78362	1.74104		57.1039	39.8483	43.4345	53.4754	59.6981	60.7581	41.3182	40.7217	50.649	73.8901	42.3932	62.6844	45.0385	67.3065	60.5885	45.2737	55.6204	49.8521	60.9629	60.5546	61.6037	54.7759	61.1972	56.6348	45.7954	56.2706	53.4744	44.7856	74.8351	45.93	67.9821	70.4545	63.1668	45.359	62.9734
488	A0A1B0GUN5	PLEKHA6	Pleckstrin homology domain-containing family A member 6	Homo sapiens	131290	21	98.6	5.48683e-38	5.01115e-38	2.52991e-30	54.1785	6.89204	2.07471		132.271	117.81	147.534	137.484	130.466	162.817	136.944	136.42	149.339	131.639	125.056	121.407	135.49	134.701	136.865	133.926	121.997	122.927	120.958	112.308	144.735	119.594	128.554	107.973	113.397	149.383	99.1369	111.191	124.132	117.639	125.877	142.597	144.117	138.29	187.279
489	A0A1B0GUT7;A0A1B0GVW0;O75787	ATP6AP2	ATPase H(+)-transporting lysosomal accessory protein 2;ATPase H(+)-transporting lysosomal accessory protein 2;Renin receptor	Homo sapiens	36779.5	10	98.6	4.43639e-24	2.36144e-24	2.58634e-21	50.8236	5.83133	1.75541		52.1346	52.1563	50.8542	58.0205	58.0707	53.1132	60.5286	50.974	46.3858	68.7535	68.5261	62.392	53.5845	62.2487	55.7175	53.6521	59.6111	58.5061	50.2359	43.2795	50.3205	50.575	51.2043	52.6242	58.4367	52.3888	60.9768	48.2774	61.2105	62.6048	71.1363	66.9919	70.6371	63.2335	66.3783
490	A0A1B0GUZ7;Q14156	EFR3A	Protein EFR3 homolog A	Homo sapiens	96130.9	13	100	3.72723e-16	1.61483e-16	1.633e-15	48.3094	6.63348	1.99688		93.9476	103.056	111.681	103.035	114.497	111.915	69.2403	72.0476	94.9524	95.3855	94.9248	94.8708	77.2965	79.388	100.736	100.046	102.181	90.8614	99.8975	107.337	120.985	105.918	117.652	104.355	111.197	92.4107	101.154	124.586	128.923	120.77	123.612	137.443	132.726	127.843	128.611
491	A0A1B0GV02;A0A1B0GVV8;A0A1B0GW50;A0JP08;E7EUW9;O60315	ZEB2	Zinc finger E-box-binding homeobox 2;Zinc finger E-box-binding homeobox 2;Zinc finger E-box-binding homeobox 2;Zinc finger E-box-binding homeobox 2;Zinc finger E-box-binding homeobox 2 (Fragment);Zinc finger E-box-binding homeobox 2	Homo sapiens	139137	3	40.6	0.0192995	0.00548154	0.120772	28.9778	5.5642	1.67499		53.3934	80.51	33.5001	31.4335	43.3352	39.9065	42.523	60.6229	41.0112	30.1179	25.5283	51.2768	43.0438	28.9465	42.2475	31.409	27.5358	30.9576	46.496	44.7587	48.7875	41.3399	55.4506	40.6873	29.7675	42.1425	40.6589	27.1102	27.9281	60.0912	48.9486	30.6585	27.4359	42.7892	38.2332
492	A0A1B0GV05;Q684P5	RAP1GAP2	Rap1 GTPase-activating protein 2	Homo sapiens	85181.7	5	81.8	5.09584e-21	2.47994e-21	3.95308e-19	49.9302	5.78681	1.742		62.7229	52.0885	49.5134	46.0124	54.6591	40.0709	37.9756	43.8402	54.6124	44.9761	44.5159	45.0821	52.872	58.3195	46.0124	45.8991	38.3216	36.0304	46.7204	56.2254	47.6016	67.4015	58.8966	50.3339	39.9432	44.6826	59.224	47.5124	35.1526	41.4834	35.0819	64.8897	60.4634	36.697	45.6548
493	A0A1B0GV09;Q9H9B1	EHMT1	Histone-lysine N-methyltransferase EHMT1	Homo sapiens	138254	3	28.7	0.0153286	0.00440388	0.100766	30.1379	5.32307	1.6024		33.2432	37.7735	37.7022	35.5193	44.0435	34.5567	28.2037	34.9874	38.7457	40.4347	36.3207	28.3354	30.706	29.969	43.2231	28.0594	36.698	38.4832	41.6896	40.5195	35.3713	46.4951	37.4627	42.9817	37.3266	47.1403	43.108	27.9117	35.1948	38.5457	43.0048	41.5558	26.8606	30.0482	33.4183
494	A0A1B0GV18	FRMD5	FERM domain-containing protein 5	Homo sapiens	27958.2	3	96.5	4.9087e-27	2.86438e-27	2.26277e-23	51.6201	7.98168	2.40272		237.957	291.758	254.459	248.448	209.841	193.08	254.36	252.436	287.033	234.613	261.539	295.883	267.304	231.483	257.684	252.541	386.517	367.272	155.94	226.631	146.632	199.627	208.724	223.779	74.5792	216.307	271.858	244.075	205.521	242.281	200.42	224.732	275.458	305.452	417.788
495	A0A1B0GV45	MYO18A	Unconventional myosin-XVIIIa (Fragment)	Homo sapiens	NaN	8	96.5	9.89736e-39	9.39653e-39	9.91121e-31	54.3354	7.79397	2.34622		245.537	224.674	277.282	282.318	381.399	315.495	336.15	299.148	243.399	238.926	222.243	266.506	300.248	313.417	232.919	250.51	300.734	264.263	198.331	141.139	140.582	130.329	199.311	175.492	175.299	152.751	166.158	176.459	247.426	242.231	131.702	188.193	258.502	266.343	339.447
496	A0A1B0GV47;Q7Z4S6	KIF21A	Kinesin-like protein KIF21A (Fragment);Kinesin-like protein KIF21A	Homo sapiens	184709	20	98.6	7.10256e-51	1.51747e-50	1.88406e-36	56.6851	5.80188	1.74654		48.77	57.2353	62.1109	53.9639	47.6532	52.523	54.2519	50.5096	54.1877	58.9227	56.5386	55.7132	60.1391	54.3949	59.747	63.1879	60.3139	67.286	49.5311	48.9366	52.4926	53.9027	55.0227	59.0528	51.2634	51.6551	50.4828	62.123	58.4444	55.0012	58.0224	58.6403	53.9469	55.479	47.9797
497	A0A1B0GVD5;A0A1B0GWE8;P07339	CTSD	Cathepsin D	Homo sapiens	44237.9	23	100	1.3726e-30	9.07083e-31	8.9819e-26	52.5091	12.622	3.7996		6646.22	6890.2	6749.3	6936.04	6956.59	6829.44	6021.7	6076.21	7669.74	7987.05	5869.39	5642.94	7352.05	7181.44	6828.5	6810.95	6478.76	6251.87	6690.64	6956.86	6078.31	5839.99	8329.14	8228.48	6936.49	5733.5	7248.54	7547.98	6876.01	7056.75	6827.45	6468.11	6919.28	7344.47	5601.61
498	A0A1B0GVF1		Uncharacterized protein (Fragment)	Homo sapiens	8063.47	1	30.8	0.00646165	0.00192259	0.0625678	33.2974	7.40535	2.22923		276.757	244.128	220.513	324.053	87.2116	155.2	612.285	539.302	371.347	379.421	591.599	402.697	437.272	290.365	98.5319	92.4567	257.788	291.024	71.9002	55.282	63.3449	53.819	272.111	305.702	30.4377	47.9752	449.828	448.905	109.817	153.422	55.8313	41.4051	45.2509	92.8869	63.8601
499	A0A1B0GVI3;P13645	KRT10	Keratin, type I cytoskeletal 10;Keratin, type I cytoskeletal 10	Homo sapiens	63346.2	31	100	2.02122e-53	5.21179e-53	1.5539e-37	57.136	10.0677	3.03068		494.994	468.858	369.86	401.982	1009.53	1079.33	425.829	389.73	459.931	525.286	567.407	577.661	413.221	450.017	596.813	578.884	4594.08	4397.77	3402.7	3540.88	1819.77	1850.92	364.13	282.37	1784.69	1081.91	881.601	901.563	393.244	337.175	1267.46	1341.12	459.654	440.526	883.529
500	A0A1B0GVL3;A0A6Q8PHE5;Q05086	UBE3A	Ubiquitin-protein ligase E3A	Homo sapiens	93544.3	23	100	5.36844e-43	6.5485e-43	6.79054e-33	55.2031	7.75005	2.333		230.283	219.781	210.517	232.794	222.363	236.405	195.308	204.822	260.309	260.468	199.673	198.165	230.254	189.947	228.773	217.831	210.083	210.604	232.522	235.575	257.332	234.331	242.556	236.363	196.651	221.46	249.742	213.2	204.723	199.916	217.085	239.032	204.228	187.605	220.447
501	A0A1B0GW05	DPY19L1	Probable C-mannosyltransferase DPY19L1	Homo sapiens	84533.9	4	100	1.31888e-46	2.02194e-46	1.42993e-34	55.8996	8.02765	2.41656		273.514	286.304	296.576	298.036	252.727	266.968	259.64	292.317	337.298	317.347	433.99	479.219	266.803	233.499	336.127	360.089	322.696	335.301	314.439	374.769	262.499	239.803	347.804	334.205	329.101	523.715	427.39	398.394	298.249	317.771	446.9	393.67	343.184	320.438	385.578
502	A0A1B0GW77;P49419	ALDH7A1	Aldehyde dehydrogenase (NAD(+));Alpha-aminoadipic semialdehyde dehydrogenase	Homo sapiens	60033	33	100	5.45898e-41	5.85422e-41	6.58025e-32	54.8013	10.29	3.09761		1211.1	1222.87	1341.36	1265.1	1237.41	1296.23	1587.88	1531.3	875.672	791.416	1241.36	1267.98	2092.71	1988.58	965.845	963.623	1301.92	1410.98	1152.54	1145.63	1386.65	1383.42	1356.19	1369.98	1168.73	1071.31	1478.34	1352.53	989.413	1048.09	933.166	940.503	1002.22	1070.2	1342.29
503	A0A1B0GW95;Q96ST2	IWS1	Protein IWS1 homolog (Fragment);Protein IWS1 homolog	Homo sapiens	23999.9	5	95.1	1.51982e-18	6.94996e-19	2.57066e-17	49.1425	7.13179	2.14688		141.538	162.862	146.473	125.3	90.8371	165.564	88.5517	112.517	146.264	130.653	101.962	109.986	148.437	80.4952	134.398	116.416	142.41	123.169	129.012	170.035	147.66	192.761	128.86	159.137	146.209	126.189	170.083	127.29	128.883	143.024	171.269	158.063	119.213	139.07	129.569
504	A0A1B0GWI2;O75503	CLN5	Ceroid-lipofuscinosis neuronal protein 5 (Fragment);Ceroid-lipofuscinosis neuronal protein 5	Homo sapiens	NaN	3	39.9	0.000698932	0.000220904	0.0104413	37.569	6.08833	1.83277		43.0588	30.6151	43.8555	66.1887	101.405	42.7941	33.2968	31.9102	30.1919	37.7647	33.2938	42.1444	32.7056	36.2968	41.5082	32.6113	29.9826	32.8246	89.4333	38.2663	70.0667	120.644	62.9295	52.5906	30.9384	40.1845	154.836	43.9906	43.1326	32.2499	57.6085	55.4738	46.356	32.3211	42.32
505	A0A1B0GWJ6	MYO18A	Unconventional myosin-XVIIIa (Fragment)	Homo sapiens	36034.2	8	93.7	4.28814e-29	2.66739e-29	8.96294e-25	52.1432	6.66177	2.00539		89.236	90.8074	103.668	115.233	118.747	108.02	115.549	127.039	102.971	118.617	103.481	107.069	95.0162	100.438	93.9192	85.954	127.53	116.452	95.4215	85.1386	63.3797	69.6658	90.2152	85.6884	104.136	82.6766	81.0146	101.128	118.465	101.172	86.2132	98.6538	103.312	96.1651	111.939
506	A0A1B0GXE7;F6WST4;Q53FV1;Q9P0S3	ORMDL1;ORMDL1;ORMDL2;ORMDL1	ORM1-like protein 1;ORM1-like protein 1 (Fragment);ORM1-like protein 2;ORM1-like protein 1	Homo sapiens	12270.4	1	25.9	0.0113468	0.00330618	0.0845495	31.4595	4.00761	1.20641		39.1481	12.7229	12.5376	16.4836	20.5827	10.1224	33.0726	36.4165	40.3283	34.579	29.7578	12.489	31.9602	30.9357	10.6656	31.7937	17.0856	23.3211	45.6596	6.59769	42.894	42.7788	44.117	42.792	18.9045	45.7612	48.3969	25.0942	16.3465	19.7761	31.9417	17.8195	8.59651	7.14993	29.3378
507	A0A1C7CYX9	DPYSL2	Dihydropyrimidinase-related protein 2	Homo sapiens	73502.9	34	100	1.39015e-63	8.19937e-63	1.19138e-41	58.8269	11.8725	3.57399		4413.02	4232.02	4129.82	3977.55	4829.63	4769.87	3525.36	3658.1	4324.54	4330.33	3300.28	3286.74	3670.92	3832.75	3957.3	4015	3816.09	3913.8	4558.39	4590.69	5711.35	6096.94	4151.13	4053.9	3998.01	4019.72	2801.89	2958.64	3510.11	3641.56	4519.23	4254.45	3305.83	3161.3	3424.39
508	A0A1C7CYY4;P12829	MYL4	Myosin light chain 4 (Fragment);Myosin light chain 4	Homo sapiens	21507.5	26	100	6.86004e-32	4.75855e-32	1.25761e-26	52.8188	13.3661	4.02359		15134	14873.2	16593.9	17205.9	14515.3	14841.9	22777.2	21728.7	16716.4	16620.9	13682.9	14150.8	19418.3	19826.7	15300.3	15585.8	16023.3	15856.1	11108.4	10522.7	13266.1	13280.7	8935.57	8965.49	8639.3	7495.58	12427.3	13979.9	8427.26	8654.82	8921.7	9506.9	13862.3	13642.4	15920.9
509	A0A1W2PNH8;A0A1W2PNR0;A0A1W2PNW5;A0A1W2PPB6;A0A1W2PPR7;A0A1W2PQA9;A0A1W2PQP4;A0A1W2PQR8;A0A1W2PQZ1;A0A1W2PR74;A0A1W2PS19;K7ELE1;K7EPJ2;O95427	PIGN	GPI ethanolamine phosphate transferase 1;GPI ethanolamine phosphate transferase 1;GPI ethanolamine phosphate transferase 1;GPI ethanolamine phosphate transferase 1;GPI ethanolamine phosphate transferase 1;GPI ethanolamine phosphate transferase 1;GPI ethanolamine phosphate transferase 1;GPI ethanolamine phosphate transferase 1;GPI ethanolamine phosphate transferase 1;GPI ethanolamine phosphate tra…	Homo sapiens	103773	4	13.3	0.036199	0.00999748	0.210063	25.7852	5.34846	1.61005		31.5081	30.5983	40.2687	43.8405	32.4298	32.7711	45.3989	53.6818	30.9632	52.0457	45.7391	52.7413	44.5073	51.3115	32.4987	43.5484	47.2732	46.784	31.9149	28.3184	32.391	28.1422	29.6388	28.1105	43.5109	41.5519	29.398	42.6477	38.6588	45.1689	37.9864	40.2595	56.4901	45.8324	35.9838
510	A0A1W2PNP0;Q969N2	PIGT	GPI transamidase component PIG-T (Fragment);GPI transamidase component PIG-T	Homo sapiens	65981.8	11	100	1.45455e-26	8.36143e-27	4.78309e-23	51.4967	5.8318	1.75555		46.8467	68.3376	68.9339	51.771	47.8452	50.6364	67.795	62.472	63.8465	46.6052	65.6201	50.4703	63.5257	50.7958	60.7394	73.2343	64.593	70.0223	49.7101	57.1882	62.4756	52.4957	47.4431	54.1703	69.4255	58.2358	56.8951	61.4577	51.3582	71.493	48.553	51.9197	63.7197	66.2862	70.7486
511	A0A1W2PNR9;Q9Y5U9	IER3IP1	Immediate early response 3-interacting protein 1	Homo sapiens	7607.98	1	100	3.08165e-26	1.7561e-26	8.03791e-23	51.4107	7.84122	2.36044		241.784	340.518	351.895	236.326	286.591	309.321	319.427	320.248	318.166	254.57	308.802	272.768	276.551	220.979	294.404	279.033	254.332	357.434	250.872	277.376	217.181	300.828	262.8	317.613	171.152	633.828	249.65	171.395	243.931	288.888	258.657	254.504	298.337	325.677	492.633
512	A0A1W2PNV4		Uncharacterized protein	Homo sapiens	75873.3	30	100	2.90644e-51	6.36896e-51	1.28317e-36	56.7546	8.87549	2.67179		505.176	541.608	496.034	515.755	525.32	500.233	344.83	326.923	444.502	393.58	339.062	315.877	376.023	372.171	480.265	431.663	327.065	328.66	551.071	554.499	690.207	704.557	568.538	561.319	753.578	660.945	471.837	399.51	632.142	534.467	627.989	641.564	513.413	495.809	522.913
513	A0A1W2PNV7;A0A1W2PP78;A0A1W2PPG2;A0A1W2PPJ9;A0A1W2PPM8;A0A1W2PQE8;A0A1W2PQF1;A0A1W2PR00;A0A1W2PS04;J3QS66;Q7RTN6	STRADA	STE20-related kinase adapter protein alpha;STE20-related kinase adapter protein alpha (Fragment);STE20-related kinase adapter protein alpha;STE20-related kinase adapter protein alpha;STE20-related kinase adapter protein alpha;STE20-related kinase adapter protein alpha;STE20-related kinase adapter protein alpha;STE20-related kinase adapter protein alpha;STE20-related kinase adapter protein alpha;S…	Homo sapiens	37911.3	2	54.5	0.000256501	8.40638e-05	0.000924333	39.7583	5.80849	1.74853		53.6869	76.6453	74.365	52.1083	37.9975	36.6225	70.1729	67.6606	80.3022	48.9715	96.4713	81.7816	70.6203	48.0491	39.0938	53.7305	92.1396	58.9515	41.7732	29.9988	53.7967	49.7356	51.0508	39.4527	52.6272	31.8299	37.1761	54.9556	37.4872	46.4322	82.3418	67.0495	61.704	72.9274	90.9676
514	A0A1W2PNW1;A0A494C0T4;H0YJH6;P42226	STAT6	Signal transducer and activator of transcription (Fragment);Signal transducer and activator of transcription;Signal transducer and activator of transcription;Signal transducer and activator of transcription 6	Homo sapiens	88872.2	15	100	3.36585e-25	1.85839e-25	4.23748e-22	51.1322	6.76585	2.03672		129.556	110.065	97.4039	112.738	111.056	122.988	90.7125	86.1539	113.254	102.904	106.968	86.9193	103.711	105.35	99.9557	93.7715	99.493	89.3298	139.859	103.518	114.595	175.092	99.2705	112.603	188.075	117.605	102.46	86.6936	123.77	120.978	146.484	129.375	104.55	96.4034	116.795
515	A0A1W2PNW4;P17948	FLT1	Vascular endothelial growth factor receptor 1	Homo sapiens	74925.4	10	94.4	4.68393e-21	2.28061e-21	3.71926e-19	49.9414	6.22186	1.87297		81.5849	115.364	105.259	88.3252	53.8391	62.1283	80.9647	66.1136	70.2815	68.6927	65.3759	69.3909	89.7514	70.0929	70.1414	74.0969	64.5416	64.0301	63.593	67.3562	65.7004	65.1354	79.3332	72.7005	93.8123	53.3675	71.1338	79.2533	143.532	148.949	115.249	101.499	151.696	217.913	63.393
516	A0A1W2PNX8;Q9H3U1	UNC45A	Protein unc-45 homolog A	Homo sapiens	118395	25	100	2.76228e-21	1.35265e-21	2.53961e-19	50.0111	7.18088	2.16166		157.312	150.236	130.519	123.704	154.626	170.08	125.728	122.171	149.879	128.212	108.846	110.35	119.04	100.521	150.529	122.924	110.675	113.192	176.332	160.076	185.179	184.966	152.115	151.327	166.127	171.288	160.2	119.305	154.689	139.466	174.894	184.306	106.437	112.292	133.102
517	A0A1W2PNY5;A0A1W2PPP6;A0A1W2PQZ6;A0A1W2PR08;A0A1W2PRF0;A0A1W2PRF5;G5E9D4;Q96EB1	ELP4	Elongator complex protein 4	Homo sapiens	42556	5	96.5	3.72366e-48	6.41786e-48	2.90082e-35	56.1892	5.32368	1.60259		40.1954	44.0593	49.7708	40.29	32.7839	41.6396	44.6716	42.2864	53.8067	39.5803	42.5283	34.5013	44.8209	29.5524	37.7186	43.4739	40.9188	43.9556	42.4261	52.3275	41.2057	50.9878	42.88	50.4641	64.514	35.1169	37.8019	51.5718	36.6465	35.8392	36.3819	37.9433	39.2874	46.8156	45.426
518	A0A1W2PP07;A0A590UJN9;A0A590UJU5;A0A590UJX8;Q9HBW9	ADGRL4	Adhesion G protein-coupled receptor L4	Homo sapiens	40565.8	4	11.9	0.000504208	0.000161248	0.00528151	38.3546	5.43274	1.63542		39.8508	30.1318	35.4408	52.1726	46.629	45.392	30.4247	30.9092	29.8734	50.4596	46.2293	42.5543	45.2745	43.5669	48.2785	41.4078	63.3774	34.0551	44.0399	44.3726	56.0544	35.2574	45.6879	30.5273	34.7537	35.7172	27.2245	36.8284	48.2542	29.2806	52.6658	48.5518	44.1246	47.0449	42.0667
519	A0A1W2PP70;Q08AS3;Q5Y7H0	HLA-DQA1	HLA class II histocompatibility antigen, DQ alpha 1 chain;HLA class II histocompatibility antigen DQ alpha chain;HLA class II histocompatibility antigen DQ alpha chain	Homo sapiens	21477.2	1	53.1	2.82564e-27	1.65818e-27	1.54841e-23	51.6823	7.11617	2.14218		169.291	218.895	101.707	76.5551	42.0937	41.3132	22.8363	20.7394	54.9257	53.8242	116.009	109.828	23.6311	20.5134	80.0381	90.0314	27.888	27.2111	129.347	114.923	97.2247	144.6	540.862	539.645	26.2426	48.4049	38.4567	25.2885	124.731	87.4566	662.788	746.498	22.7521	24.1484	103.647
520	A0A1W2PPB7;E9PH70;Q9ULH0	KIDINS220	Kinase D-interacting substrate of 220 kDa;Kinase D-interacting substrate of 220 kDa (Fragment);Kinase D-interacting substrate of 220 kDa	Homo sapiens	146538	22	95.8	2.37621e-40	2.46506e-40	1.39064e-31	54.671	6.15135	1.85174		74.999	65.6671	76.8338	77.1396	67.9042	58.8422	60.3757	55.8921	67.6773	71.9993	63.1683	68.9607	57.7035	69.9624	61.6284	70.9794	72.9488	65.4523	57.8869	58.9624	58.838	55.3964	60.7692	68.6136	66.2941	56.0625	64.7794	70.9528	89.447	95.9734	65.3063	79.9156	102.707	102.013	79.9981
521	A0A1W2PPC6;A0A1W2PQH0;Q9H3H5	DPAGT1	GlcNAc-1-P transferase;GlcNAc-1-P transferase (Fragment);UDP-N-acetylglucosamine--dolichyl-phosphate N-acetylglucosaminephosphotransferase	Homo sapiens	42587.7	1	97.2	1.12047e-25	6.27438e-26	1.96875e-22	51.2612	7.03038	2.11636		139.122	131.919	85.3169	93.3672	131.784	154.834	82.9587	121.821	98.0398	106.805	146.819	167.529	124.11	119.965	121.246	117.657	160.464	159.769	154.942	163.606	139.25	187.405	111.597	93.1108	191.6	22.3604	145.985	114.095	123.456	117.647	84.4769	198.644	169.893	180.558	128.664
522	A0A1W2PPG1;A0A1W2PPG5;A0A1W2PPP5;A0A1W2PPW8;A0A1W2PQM3;A0A1W2PR02;A0A1W2PR23;A0A1W2PRP7;A0A1W2PS81;E7EQ34;I3NI02;O14653	GOSR2;GOSR2;GOSR2;GOSR2;GOSR2;GOSR2;GOSR2;GOSR2;GOSR2;;GOSR2;GOSR2	Golgi SNAP receptor complex member 2;Golgi SNAP receptor complex member 2;Golgi SNAP receptor complex member 2;Golgi SNAP receptor complex member 2;Golgi SNAP receptor complex member 2;Golgi SNAP receptor complex member 2;Golgi SNAP receptor complex member 2;Golgi SNAP receptor complex member 2;Golgi SNAP receptor complex member 2;Uncharacterized protein;Golgi SNAP receptor complex member 2;Golgi…	Homo sapiens	24492.9	6	99.3	6.69462e-41	7.13658e-41	7.29409e-32	54.7833	7.72144	2.32439		201.395	259.79	236.584	167.96	226.56	197.827	255.042	250.826	196.157	178.142	196.731	184.697	206.885	177.163	160.401	235.714	220.838	186.875	209.458	165.722	195.145	188.553	180.22	203.246	198.339	166.284	181.508	232.587	185.098	235.464	164.929	120.059	205.966	197.827	234.541
523	A0A1W2PPI7;O75382	TRIM3	Tripartite motif-containing protein 3	Homo sapiens	76131	7	90.9	1.01266e-06	3.65441e-07	1.12837e-07	43.7221	5.57563	1.67843		43.4469	47.1605	51.2159	44.8482	43.4563	45.4011	57.2647	43.1949	42.2611	37.8	56.4555	50.2196	44.0657	59.4361	41.0315	45.5449	54.0471	56.4568	44.7146	42.1809	61.7141	62.3795	42.9761	51.3514	63.7229	47.2799	40.9718	57.3601	56.0151	58.5156	46.472	36.4144	51.2154	54.0314	45.2608
524	A0A1W2PPJ5;J3QT87;Q96SW2	CRBN	Protein cereblon;Protein cereblon (Fragment);Protein cereblon	Homo sapiens	55781.6	1	88.8	8.19589e-05	2.79486e-05	3.56367e-05	41.5246	8.55103	2.57412		296.612	350.766	409.025	504.29	539.449	534.892	453.149	520.35	449.527	524.684	660.925	679.904	647.612	619.744	579.614	549.401	535.926	575.28	493.216	602.407	426.919	392.684	796.099	659.52	390.44	2805.75	474.086	533.655	533.949	533.831	416.228	378.84	387.356	594.371	24.2168
525	A0A1W2PPX5;A0A1W2PQB7;A0A1W2PQR6;A0A1W2PS43;Q14108	SCARB2	Lysosome membrane protein 2	Homo sapiens	49204.1	15	100	2.68962e-66	2.0379e-65	1.05658e-42	59.2527	8.46502	2.54822		373.169	379.076	244.83	315.391	374.911	336.312	350.674	322.114	361.061	352.317	451.274	538.665	403.834	450.843	423.936	408.796	420.614	445.585	512.068	450.531	370.797	487.444	487.585	433.797	357.767	342.295	421.802	413.754	447.62	451.14	433.406	506.233	408.856	353.133	320.521
526	A0A1W2PPZ5;P23193	TCEA1	Transcription elongation factor A protein 1	Homo sapiens	33935.6	12	98.6	4.81632e-15	2.03959e-15	1.18516e-14	47.8913	6.43873	1.93825		82.7773	79.7007	81.1304	111.773	83.447	67.4597	64.1381	52.9458	80.7109	98.1297	75.2181	89.5078	90.5216	96.3557	74.1116	66.5102	71.2763	96.1159	82.5096	82.478	109.722	145.935	85.8212	127.807	95.8154	89.5567	102.247	85.0902	102.71	113.468	112.536	115.31	95.5604	103.6	76.226
527	A0A1W2PQ04	TSPAN9	Tetraspanin-9 (Fragment)	Homo sapiens	18886	1	35	0.0138313	0.00400053	0.094274	30.6199	10.0655	3.03001		48.2804	31.8797	2044.33	2155.6	42.6687	55.5598	26.8169	1522.43	32.7002	42.6454	24.1291	35.453	25.9149	1766.47	52.5502	25.7799	21.9591	28.7614	56.3109	34.1972	52.9	34.6871	54.4085	34.6978	23.336	37.1054	845.32	1283.01	50.9327	25.2561	45.356	49.9249	1343.7	1075.59	1463.33
528	A0A1W2PQ43;E9PK09;E9PK91;E9PKI6;E9PQN2;Q9NYF8	BCLAF1	Bcl-2-associated transcription factor 1;Bcl-2-associated transcription factor 1 (Fragment);Bcl-2-associated transcription factor 1;Bcl-2-associated transcription factor 1;Bcl-2-associated transcription factor 1;Bcl-2-associated transcription factor 1	Homo sapiens	80618.6	13	100	5.86996e-28	3.52126e-28	5.28475e-24	51.8574	6.62429	1.99411		90.5588	93.9573	110.51	97.5542	97.6066	83.1436	86.6691	80.6892	95.4546	95.1794	82.242	86.2666	88.559	95.9789	102.97	96.0656	100.625	86.4044	88.3797	92.3626	123.576	105.875	97.4893	104.039	120.376	110.223	84.9397	84.1248	88.7204	92.4556	108.906	125.426	92.4775	107.233	109.532
529	A0A1W2PQ75;O15488	GYG2	Glycogenin-2	Homo sapiens	47558.5	2	24.5	7.79267e-54	2.06894e-53	1.04113e-37	57.2082	5.77893	1.73963		36.4771	35.2312	37.3625	36.8839	35.0953	41.3733	26.0004	32.6326	36.138	39.5445	32.5365	26.9743	34.9446	25.066	39.703	24.308	27.7811	26.67	42.5443	37.7923	40.5465	39.8481	41.107	38.3456	26.8537	40.3572	38.5126	30.9009	58.4784	41.4876	212.413	240.663	27.8015	34.1959	37.3581
530	A0A1W2PQS6	RPS10-NUDT3	RPS10-NUDT3 readthrough	Homo sapiens	33140.9	12	100	1.07282e-47	1.7775e-47	4.64153e-35	56.1038	9.36269	2.81845		684.041	683.445	640.551	606.092	767.462	636.715	635.206	637.162	606.675	735.073	780.76	773.627	566.448	621.654	615.092	709.023	801.084	725.384	651.304	688.073	668.997	782.985	686.547	646.034	716.926	573.862	672.592	709.843	612.876	749.058	716.601	732.302	691.747	678.57	630.798
531	A0A1W2PR09;A0A1W2PRL5;A0A1W2PRM0;F5GYH1;Q8NC96	NECAP1	Adaptin ear-binding coat-associated protein 1;Adaptin ear-binding coat-associated protein 1;Adaptin ear-binding coat-associated protein 1;Adaptin ear-binding coat-associated protein 1 (Fragment);Adaptin ear-binding coat-associated protein 1	Homo sapiens	29407.1	5	93	1.2768e-08	4.78739e-09	2.9434e-09	44.8394	6.64063	1.99903		75.7836	70.4396	111.794	75.697	61.7796	84.7488	111.598	96.7222	103.897	86.4291	108.649	88.3733	106.864	91.7021	69.0462	103.591	100.776	95.6905	84.3947	83.2066	93.3714	105.951	81.436	94.2433	128.85	74.0054	91.4091	110.867	71.9418	111.719	75.953	79.1795	89.1338	120.009	75.1057
532	A0A1W2PR46;A0A1X7SBR3;P14136	GFAP	Glial fibrillary acidic protein	Homo sapiens	57359.6	12	27.3	3.63865e-06	1.29646e-06	3.63891e-07	43.3279	5.43797	1.63699		36.384	31.0575	32.3621	46.6316	37.6154	34.4194	37.951	32.8561	31.1034	40.7689	39.1099	48.7979	37.4633	45.7858	36.9579	37.7171	39.5392	45.0551	33.8995	32.3426	35.3086	32.5736	151.663	60.7531	40.1696	32.216	34.8838	44.3755	61.8625	65.9823	36.6861	42.1581	47.1104	37.5481	34.4973
533	A0A1W2PRV5;E7EQZ4;Q16637	SMN2;SMN1;SMN1	Survival motor neuron protein	Homo sapiens	30415.2	4	87.4	1.83924e-06	6.595e-07	1.91599e-07	43.5464	5.24983	1.58036		57.2253	52.7607	42.0078	27.079	49.6794	51.3848	47.5711	48.5023	50.7194	47.3917	28.5616	27.845	45.2082	30.6195	53.6908	46.0349	27.1906	31.839	49.7449	47.1795	50.5731	45.8608	47.7617	51.6136	37.9513	37.6359	46.4182	31.6289	24.4152	28.8829	53.872	52.6673	34.8327	49.7413	44.0995
534	A0A1W2PRW4;P53816	PLAAT3	Phospholipase A and acyltransferase 3	Homo sapiens	17787.4	2	65	2.25967e-05	7.89563e-06	2.97914e-06	42.5619	6.45732	1.94385		144.691	129.479	60.856	56.2273	143.862	126.942	40.2408	143.058	146.447	95.4928	39.2978	86.0887	36.5897	36.4544	91.0071	77.7673	85.4156	66.3394	68.8854	130.733	70.3717	71.1185	109.795	112.955	86.3198	126.808	51.396	75.7386	79.7618	62.7846	228.881	189.281	46.1819	40.1757	85.5448
535	A0A1W2PS02;Q9Y244	POMP	Chromosome 13 open reading frame 12, isoform CRA_a;Proteasome maturation protein	Homo sapiens	9053.43	2	18.2	0.00075352	0.000237547	0.0118338	37.3964	5.23292	1.57527		146.7	32.272	41.4872	37.3808	28.9664	37.7953	56.0399	53.7803	31.898	29.491	48.1241	55.4579	52.7034	50.7412	46.266	51.6627	44.4474	44.8434	30.2355	28.6835	28.4041	42.5194	26.6625	27.902	44.8046	23.9159	30.4002	48.4036	41.8411	39.1245	29.4788	31.7607	55.991	52.3157	28.5939
536	A0A1W2PS05;A8MYT4;Q8NEB9	PIK3C3	Phosphatidylinositol 3-kinase catalytic subunit type 3	Homo sapiens	101706	15	93.7	3.04228e-11	1.20589e-11	1.48553e-11	46.2487	5.97113	1.79749		59.3459	68.9746	66.179	59.8135	68.8469	67.336	67.3915	56.3051	65.2999	56.713	60.1486	56.4994	58.8259	53.7764	63.9288	65.6365	59.5043	64.6588	68.3983	52.3919	55.2636	57.6495	54.9333	63.5814	77.5639	70.4397	55.3553	51.4715	74.4742	66.2677	76.0661	61.8809	67.8608	67.7229	58.7852
537	A0A1W2PS24;P04439;Q5SRN5;Q5SRN7	HLA-A	HLA class I histocompatibility antigen, A alpha chain;HLA class I histocompatibility antigen, A alpha chain;HLA class I histocompatibility antigen, A alpha chain;HLA class I histocompatibility antigen, A alpha chain	Homo sapiens	36784.8	9	100	5.47602e-39	5.27004e-39	7.2076e-31	54.3892	7.60545	2.28947		164.474	175.035	165.589	178.494	169.281	181.021	167.679	169.157	209.485	189.233	232.454	250.191	166.944	171.592	167.532	199.004	181.143	172.25	159.773	159.722	292.598	285.977	201.12	206.882	204.777	165.709	216.753	203.066	196.122	184.659	191.566	179.445	193.138	165.38	153.533
538	A0A1W2PS41;A0A494C149;B8ZZ71;C9IYX5;Q6ZP80	TMEM182	Transmembrane protein 182;Transmembrane protein 182 (Fragment);Transmembrane protein 182;Transmembrane protein 182 (Fragment);Transmembrane protein 182	Homo sapiens	19014.7	2	92.3	5.26495e-08	1.94523e-08	9.69109e-09	44.4902	9.13515	2.74996		801.577	764.315	548.548	656.554	589.749	792.669	707.817	2062.85	1142.72	1031.9	1008.04	946.881	881.881	901.043	893.713	840.559	1015.56	993.421	739.036	679.275	609.625	533.734	565.646	516.175	344.294	489.768	611.637	442.546	325.463	324.298	657.431	505.819	559.535	496.944	907.356
539	A0A1X7SBS4;A0A7P0SNI2;Q99594	TEAD3	Transcriptional enhancer factor TEF-5	Homo sapiens	48658.4	2	16.1	0.0082926	0.00244447	0.0720481	32.5779	5.5528	1.67156		52.156	60.4711	25.4941	24.5985	53.2624	53.8271	37.3863	35.5549	60.5637	41.088	32.3722	40.4079	34.7682	32.1677	50.085	28.5222	29.4257	26.7696	53.6049	44.5645	53.6674	45.203	50.4708	62.0469	26.2568	45.6274	50.1991	27.136	67.6582	43.0919	45.3673	55.3492	34.4067	34.4265	59.506
540	A0A1X7SBU6;Q8WXG9	ADGRV1	Adhesion G-protein-coupled receptor V1 (Fragment);Adhesion G-protein coupled receptor V1	Homo sapiens	288350	1	9.1	0.0191037	0.00542953	0.119709	29.0301	6.14765	1.85063		64.0112	41.8518	31.6469	66.7307	64.3864	56.1763	37.4225	38.4936	43.2439	52.3455	35.6586	50.7078	35.8331	49.8137	53.1725	34.8256	35.6443	29.5443	54.4383	37.114	53.0242	37.2583	50.9237	35.5856	31.8266	53.1854	47.1132	27.0535	55.6052	28.985	54.1489	64.8949	60.5676	36.9167	65.1533
541	A0A1X7SBZ2;A0A5H1ZRQ2;Q92841	DDX17	RNA helicase;RNA helicase;Probable ATP-dependent RNA helicase DDX17	Homo sapiens	80254.4	24	100	1.52968e-49	2.96894e-49	7.12868e-36	56.4439	8.4714	2.55015		352.77	393.109	321.806	325.231	334.853	340.417	286.002	306.368	390.127	414.564	294.137	323.323	314.987	310.831	364.396	343.688	339.827	312.421	376.933	375.58	389.788	410.119	486.379	469.561	458.868	471.89	341.024	274.561	369.335	374.619	464.855	463.864	351.139	352.581	322.539
542	A0A286YES1;A0A4W9A917;P01860	IGHG3	Immunoglobulin heavy constant gamma 3 (Fragment);Immunoglobulin heavy constant gamma 3 (Fragment);Immunoglobulin heavy constant gamma 3	Homo sapiens	NaN	18	100	3.22837e-37	2.84559e-37	6.83852e-30	54.0143	12.9391	3.89505		22281.6	20962.9	15714.3	17196.2	12593.9	11771.8	13921.4	13112.4	9539.56	9714.91	7649.32	7909.78	15001.6	16083.9	4149.12	3995.5	7379.46	7720.07	18343.3	16231.5	29299.8	28909.7	15925.8	16957.6	16401.7	12052.2	4653.56	5119.65	10393.5	10974.7	16834	16694.4	6129.22	6202.9	2783.25
543	A0A286YEX4;P08651	NFIC	Nuclear factor 1;Nuclear factor 1 C-type	Homo sapiens	58203.9	8	100	3.24557e-16	1.4077e-16	1.46854e-15	48.3314	6.44402	1.93984		83.3096	101.533	102.29	71.0555	90.4335	79.8713	81.1613	82.8415	92.2632	87.8288	68.1437	75.1758	84.4382	81.1086	81.614	84.5838	105.593	81.2885	78.0637	97.355	105.758	117.8	119.271	119.43	93.1215	110.451	95.6345	83.1977	62.2668	89.2474	98.5333	118.051	86.657	85.9827	85.464
544	A0A286YEY1;P01876	IGHA1	Immunoglobulin heavy constant alpha 1 (Fragment);Immunoglobulin heavy constant alpha 1	Homo sapiens	42848.5	6	100	4.49946e-21	2.1935e-21	3.61274e-19	49.9467	10.8631	3.27012		5659.77	5688.77	2733.28	2755.51	3294.73	3466.53	2805.9	2828.38	1683.09	1559.11	2146.6	2456.56	3434.24	3768.73	983.136	1068.43	3480.84	3133.72	2385.45	2102.62	3554.07	3550.85	3731.89	3349.53	4356.7	2718.79	2240.62	2181.52	1884.37	1788.73	2699.62	2774.86	1830.32	1995.17	948.384
545	A0A286YEY4;P01859	IGHG2	Immunoglobulin heavy constant gamma 2 (Fragment);Immunoglobulin heavy constant gamma 2	Homo sapiens	43805.8	7	100	2.79673e-29	1.75575e-29	6.72108e-25	52.1893	11.8335	3.56223		14904.2	11226.8	15368.2	15514.2	7477.5	6888.03	5734.47	6370.43	7934.79	6556.92	5403.29	4689.93	7229.59	7455.17	2348.53	1873.8	4098.4	3253.82	4361.52	3089.88	14433.1	12793.1	8595.04	7817.26	9814.64	2803.59	4667.58	4784.92	5222.77	4761.73	6954.72	6767.57	2556.18	2531.47	1357.9
546	A0A286YF10;Q16873	LTC4S	Leukotriene C4 synthase	Homo sapiens	11694.7	1	88.8	9.25801e-09	3.48258e-09	2.23194e-09	44.9185	9.78636	2.94599		689.944	738.977	1011.92	1136.81	279.173	23.9426	757.251	920.427	804.394	820.375	807.82	891.368	609.728	657.54	1868.92	1824.93	968.586	36.3508	1325.37	1184.85	1430.42	1594.1	1682.13	1775.32	3034.58	3170.66	1709.26	1748.5	796.077	859.071	3327.97	3108.37	1108.79	1221.17	1018.11
547	A0A286YF22;A0A2C9F2M7;O43175	PHGDH	D-3-phosphoglycerate dehydrogenase	Homo sapiens	55938.7	20	100	2.68962e-66	2.0379e-65	1.05658e-42	59.2527	9.75516	2.93659		931.319	867.102	738.664	692.93	1188.65	1147.82	578.402	606.01	1005.49	997.706	814.783	799.948	813.331	800.842	824.946	791.98	950.482	980.323	1342.28	1305.1	2395.11	2236.39	1142.58	1053.35	4118.2	2170.26	1042.82	925.519	1382.71	1216.92	2409.89	2412.21	632.471	581.762	448.782
548	A0A286YF37;Q9UK22	FBXO2	F-box only protein 2 (Fragment);F-box only protein 2	Homo sapiens	NaN	5	96.5	8.04741e-37	6.94106e-37	1.15302e-29	53.9289	7.61174	2.29136		192.564	194.776	177.379	163.82	246.301	232.192	122.714	121.559	221.312	159.479	212.477	216.427	176.439	193.999	217.989	225.081	189.713	191.798	379.247	355.736	528.89	482.493	235.045	218.653	786.354	290.27	285.75	262.041	186.274	161.128	371.147	368.586	159.88	140.953	134.03
549	A0A286YFA9;A0A2R8Y5V8;A0A2R8YCY2;Q5TBA9	FRY	Protein furry homolog	Homo sapiens	339245	19	97.9	6.11511e-36	5.05742e-36	3.76631e-29	53.7374	6.37716	1.91972		67.1245	67.9696	94.1582	85.5859	62.0577	73.3289	88.8939	73.2273	100.82	101.381	98.7604	87.4032	85.7037	84.5449	89.6535	103.365	100.556	107.072	80.253	72.1265	70.6212	69.0756	86.7296	81.8887	80.3562	62.9319	87.6175	91.3564	88.2713	85.8729	90.6128	84.6663	101.986	91.2575	106.469
550	A0A286YFF7;A0A2C9F2P4;P50897	PPT1	Palmitoyl-protein hydrolase 1;Palmitoyl-protein hydrolase 1;Palmitoyl-protein thioesterase 1	Homo sapiens	37131.8	11	100	3.0193e-39	2.95774e-39	5.2458e-31	54.4431	7.70875	2.32056		233.036	213.256	189.575	176.019	221.252	218.52	180.43	187.585	203.384	202.005	232.78	195.956	206.29	212.273	216.135	223.285	203.951	202.962	246.408	235.503	229.247	211.19	261.531	273.536	298.528	256.018	335.697	325.351	218.347	266.738	241.078	223.93	230.118	217.709	191.627
551	A0A286YFF8;Q7Z3U7	MON2	Protein MON2 homolog	Homo sapiens	190487	20	100	1.64796e-41	1.83004e-41	3.61292e-32	54.9064	6.06397	1.82544		58.4285	54.9402	69.0978	69.8973	64.3182	68.8053	66.5123	57.7815	61.1864	60.001	73.5337	60.8855	63.9692	66.2144	56.1963	70.8033	67.8135	69.1192	72.1771	59.5596	68.9304	74.6092	61.9962	59.5184	82.5189	67.3973	71.766	73.1023	71.8626	75.7771	101.194	96.0519	76.1172	73.5484	63.294
552	A0A286YFJ8;P01861	IGHG4	Immunoglobulin heavy constant gamma 4 (Fragment);Immunoglobulin heavy constant gamma 4	Homo sapiens	43831.7	3	97.9	9.70941e-11	3.8042e-11	4.04262e-11	45.9969	11.0997	3.34134		4286.22	2659.38	3773.25	4395.75	14533.8	15296.5	5993.49	5629.64	4537.15	4510.43	721.341	664.357	9163.58	4747.02	1195.8	867.528	7904.6	5191.63	1832.12	1935.88	14674.3	13772.2	9497.05	8691.18	12998.7	1940.8	1214.53	791.742	8610.33	5609.1	819.481	1158.94	1209.05	1283.85	962.629
553	A0A2Q2TTZ9	IGKV1D-33	Immunoglobulin kappa variable 1-33	Homo sapiens	11842.1	2	98.6	1.33561e-25	7.46426e-26	2.22467e-22	51.2407	11.1294	3.3503		6475.36	10964.9	9372.89	9812	3456.17	4364.19	5653.6	8579.7	4453.63	8847.91	2062.03	1797.72	4157.57	3919.7	1593.91	1115.37	3775.64	3626.77	8849.61	4045.57	12003.4	10521.2	15651.2	6249.36	10111.1	10371.6	7950.27	3089.11	5644.68	11864.3	15999.8	6508.52	2011.83	2359.44	1729.49
554	A0A2R8Y2F6;P42336	PIK3CA	Phosphatidylinositol-4,5-bisphosphate 3-kinase;Phosphatidylinositol 4,5-bisphosphate 3-kinase catalytic subunit alpha isoform	Homo sapiens	116102	3	95.8	2.08226e-13	8.57272e-14	2.36347e-13	47.231	6.22391	1.87358		39.587	62.5948	91.1139	63.785	91.3784	82.0152	60.208	90.697	88.9317	103.144	45.506	50.6767	65.383	47.8955	87.4903	42.7849	62.3539	73.3513	77.9028	50.4915	88.2405	91.7263	97.999	96.9937	73.3063	91.652	70.6169	78.1725	87.681	60.3433	117.696	59.6268	71.6454	72.6463	80.4449
555	A0A2R8Y362;A0A2R8YD49;A0A2R8YEX0;Q9H1P3	OSBPL2	Oxysterol-binding protein (Fragment);Oxysterol-binding protein;Oxysterol-binding protein;Oxysterol-binding protein-related protein 2	Homo sapiens	NaN	6	97.9	1.30577e-41	1.45991e-41	3.21867e-32	54.9268	5.93211	1.78574		57.4183	60.1996	95.5104	86.251	56.0876	72.871	51.6698	63.4334	58.7142	52.6226	58.2725	55.4141	51.1534	55.8869	63.1016	62.9212	39.0957	38.6636	65.455	57.859	53.8011	70.7635	70.8397	60.5773	66.1327	59.604	75.6319	53.7911	73.1409	84.7244	60.529	54.8346	77.4357	78.4266	77.4157
556	A0A2R8Y3N3;A0A2R8Y5P7;P49590	HARS2	Histidine--tRNA ligase;Histidine--tRNA ligase;Histidine--tRNA ligase, mitochondrial	Homo sapiens	53236.1	14	98.6	2.25753e-49	4.31361e-49	8.44965e-36	56.413	7.59152	2.28527		167.435	166.339	174.676	174.968	193.863	174.089	203.607	190.911	213.115	189.528	182.495	218.501	204.159	233.242	209.22	188.395	220.13	207.707	172.482	172.477	171.646	166.498	171.585	156.073	163.103	171.711	178.672	175.37	210.352	161.953	150.966	150.188	195.129	184.097	184.603
557	A0A2R8Y3S0;A0A2R8Y511;A0A2R8YFH3;Q96JX3	SERAC1	Protein SERAC1	Homo sapiens	70791.4	4	55.9	0.00921495	0.00270785	0.0761372	32.2291	5.69877	1.7155		44.2587	44.9985	41.4027	42.1554	51.1528	53.9963	79.3574	54.8881	53.5894	88.1847	38.5545	32.6266	40.6896	33.7276	57.6427	57.7497	39.2639	46.0645	44.6054	45.5186	43.3894	45.7777	39.1413	40.7551	40.8207	46.5582	42.7207	53.2989	35.0929	33.5893	43.2506	72.1741	81.4166	111.594	119.135
558	A0A2R8Y455;A0A2R8Y600;A0A2R8Y620;A0A2R8Y7U2;Q86VX2	;;;;COMMD7	COMM domain-containing protein;COMM domain-containing protein;COMM domain-containing protein;COMM domain-containing protein;COMM domain-containing protein 7	Homo sapiens	30148.7	7	100	4.19404e-15	1.77759e-15	1.0637e-14	47.9145	6.03627	1.8171		72.8876	68.5062	55.9873	57.3811	84.0627	78.8784	65.1408	64.2899	71.4208	76.571	60.2767	78.1621	58.8156	92.6968	73.1103	61.9673	48.0322	70.3139	97.8016	92.4554	95.7318	109.108	84.9697	74.1698	66.514	96.2473	88.1348	64.8475	83.6633	76.9991	86.1696	89.1057	69.1089	64.5016	84.8308
559	A0A2R8Y481;A0A2R8Y4I8;A0A2R8YGN6;A0A2U3TZR0;Q9UBP0	SPAST	Spastin (Fragment);Spastin;Spastin (Fragment);Spastin;Spastin	Homo sapiens	NaN	5	23.8	0.0209853	0.0059347	0.130183	28.548	5.22601	1.57319		31.8654	34.4271	35.2928	44.0126	36.6807	32.0588	34.8848	34.4804	34.5105	38.4332	52.0433	36.325	40.316	37.7661	30.9724	48.5434	44.5649	45.4251	27.5218	34.7215	33.9411	28.8373	31.1317	29.2239	42.3321	27.8497	36.1375	49.8743	41.3401	45.1053	37.4845	40.7436	47.4527	40.6836	29.7349
560	A0A2R8Y4E6;O95263	PDE8B	Phosphodiesterase;High affinity cAMP-specific and IBMX-insensitive 3',5'-cyclic phosphodiesterase 8B	Homo sapiens	86349.9	6	78.3	4.91625e-10	1.89939e-10	1.67769e-10	45.6279	5.24846	1.57995		46.6443	39.0837	37.4751	49.086	46.6967	40.4658	41.0609	36.2131	33.0639	46.3491	29.9044	36.9312	29.0248	31.1695	39.9948	38.1476	35.5665	31.9589	35.7805	31.955	39.2678	32.4732	32.8021	30.9448	36.2964	38.9316	30.6186	34.5823	43.8089	32.1863	43.2513	52.7161	47.8875	42.5499	48.1186
561	A0A2R8Y4I2;J3KRG7	RHOT1	Mitochondrial Rho GTPase 1 (Fragment)	Homo sapiens	NaN	1	58.7	0.000195623	6.46937e-05	0.000436391	40.2299	8.02051	2.41441		26.0351	172.501	194.399	58.9844	242.478	215.372	39.8556	54.7582	156.988	30.8399	44.2952	37.0964	41.2428	34.4719	201.837	255.166	48.6723	45.7273	276.049	31.2541	218.104	30.8127	29.3397	21.9392	45.8007	350.937	22.0347	42.4964	173.596	42.3186	315.672	288.207	312.542	308.943	337.46
562	A0A2R8Y4I9;Q8NBV4;X6R886	PLPP7	Inactive phospholipid phosphatase 7	Homo sapiens	25747.5	1	75.5	9.0596e-09	3.4086e-09	2.19053e-09	44.9239	7.67127	2.30928		81.566	20.4268	238.576	288.513	163.45	194.532	275.651	231.906	165.811	148.69	193.22	171.62	210.533	144.321	201.724	163.107	195.817	192.283	143.308	136.129	25.194	30.4061	227.262	171.873	125.419	188.118	176.52	181.182	200.263	181.799	194.359	204.692	224.512	195.657	279.535
563	A0A2R8Y4M1;A0A2R8Y615;A0A2R8YGW2;A0A5F9ZHK1	CLIC5	Chloride intracellular channel protein 5;Chloride intracellular channel protein;Chloride intracellular channel protein 5;Chloride intracellular channel protein 5	Homo sapiens	22284.3	10	100	1.99371e-44	2.67185e-44	1.42979e-33	55.4829	7.47529	2.25029		186.229	187.721	193.412	187.284	198.696	188.181	168.128	184.852	164.335	186.218	199.974	192.017	197.533	200.321	151.655	140.807	161.695	179.338	155.346	121.614	172.467	184.757	169.52	145.174	194.605	156.467	183.066	226.415	236.956	206.343	163.941	163.982	226.907	208.99	138.751
564	A0A2R8Y4P8;A0A2R8Y5M2;A0A2R8Y638;A0A2R8Y6U6;A0A2R8YEY2;A0A2R8YFA5	SGCE	Epsilon-sarcoglycan	Homo sapiens	52636.2	11	100	4.92589e-64	3.08064e-63	7.94536e-42	58.8983	9.21083	2.77274		538.534	508.041	475.447	572.455	614.096	536.852	705.717	645.334	803.443	952.821	871.043	967.732	602.18	730.535	1036.48	943.934	1185.07	1114.06	751.304	676.138	593.554	552.944	762.714	775.97	718.705	594.851	658.534	746.334	615.53	513.83	843.778	878.822	571.028	421.843	670.043
565	A0A2R8Y4T1;A0A494C067	TNS1	Tensin-1;Tensin-1 (Fragment)	Homo sapiens	199551	67	100	1.06548e-59	4.51395e-59	4.10992e-40	58.1995	9.90854	2.98277		992.133	958.436	968.062	963.745	1034.39	1075.81	984.383	953.828	1023.57	1044.57	666.138	707.706	987.029	1000.09	900.353	920.298	932.515	924.398	731.467	745.243	926.499	949.768	863.887	895.771	1133.11	1040.53	595.32	618.081	1123.76	1132.32	1693.96	1749.62	1006.99	1026.69	892.718
566	A0A2R8Y4U4;A0A2R8Y7R1;A0A2R8YFL3;P15260	IFNGR1	Interferon gamma receptor 1	Homo sapiens	53642.6	4	11.2	0.0305149	0.00848834	0.183734	26.638	5.36317	1.61447		48.4951	45.6115	57.0126	36.4984	54.7747	46.4581	36.8524	42.4562	42.6052	47.7102	30.1553	32.405	29.4463	35.0363	44.7767	35.7618	29.3105	30.9169	42.9915	46.1539	41.3201	45.7877	42.9568	45.5176	31.3961	43.2449	44.878	27.0395	30.8144	33.9064	50.3364	38.4167	34.2805	30.3581	47.5426
567	A0A2R8Y4U7;A0A2R8Y524;A0A2R8YCE9;O00462	MANBA	Beta-mannosidase	Homo sapiens	58273.4	3	60.1	0.000757909	0.000238702	0.0119428	37.3833	6.15742	1.85357		31.125	101.323	45.0211	34.7745	94.6662	94.6503	51.4646	44.8719	45.8957	30.224	56.175	40.3694	66.2792	39.7064	152.416	101.276	57.5805	40.0426	170.418	156.085	143.614	160.34	169.611	78.7209	167.078	32.0285	174.491	43.1054	29.5828	65.5884	41.9063	40.4712	74.6357	107.196	32.8555
568	A0A2R8Y4W2;A0A2R8YE63;Q12929	EPS8	Epidermal growth factor receptor kinase substrate 8	Homo sapiens	92751.5	15	100	8.05472e-25	4.39673e-25	7.80065e-22	51.0288	6.98278	2.10202		113.736	127.92	135.416	121.864	104.493	127.435	135.751	120.745	124.88	104.562	116.262	103.463	130.614	96.5888	114.356	102.381	106.307	124.614	104.296	111.882	137.854	148.393	105.605	108.803	147.76	125.078	107.441	88.0516	154.738	157.139	146.937	158.398	132.728	158.444	110.468
569	A0A2R8Y4Y7;A0A2R8Y726;Q9UQ90	SPG7	Paraplegin	Homo sapiens	83635.1	29	100	4.68029e-48	7.96216e-48	3.21026e-35	56.1708	8.22483	2.47592		263.313	249.142	292.453	324.654	278.467	301.237	337.269	348.575	318.34	322.591	360.983	316.417	326.093	323.06	313.967	346.121	336.938	323.933	296.817	270.845	220.491	224.049	277.665	262.708	295.565	239.124	283.689	329.851	315.396	307.916	249.173	259.525	311.136	341.107	321.094
570	A0A2R8Y4Z0;A0A2R8Y7W5;A0A2R8YF61;Q14004	CDK13	Cyclin-dependent kinase 13 (Fragment);Cyclin-dependent kinase 13 (Fragment);Cyclin-dependent kinase 13 (Fragment);Cyclin-dependent kinase 13	Homo sapiens	143902	1	8.4	0.0357694	0.00988438	0.208188	25.8453	5.82661	1.75398		46.2326	33.2917	29.0579	35.7135	44.4813	39.0957	24.1315	30.8362	34.1486	50.9351	26.8196	20.8902	24.9715	56.9337	41.3347	25.1023	29.4699	25.7506	38.5742	55.5004	41.0613	54.7165	38.9136	54.6996	27.7311	51.1505	36.3925	23.9311	37.264	25.6229	47.8911	38.0162	21.5308	25.5181	47.3493
571	A0A2R8Y4Z8;Q9Y3X0	CCDC9	Coiled-coil domain-containing protein 9	Homo sapiens	65307.1	4	94.4	1.33614e-18	6.1214e-19	2.3362e-17	49.1611	6.29962	1.89637		142.016	167.45	90.5386	101.419	96.6191	89.0072	115.312	125.438	238.726	85.4269	82.7887	59.7583	69.3284	86.4533	85.9465	60.45	79.4681	79.6893	72.7294	66.4176	53.4685	62.3624	103.85	60.2524	63.5179	72.814	59.8846	54.0062	88.0286	50.9148	226.873	92.3049	109.457	232.78	93.2859
572	A0A2R8Y543;A0A2R8Y5A3;A0A2R8YCH5;B4DGU4;P35222	CTNNB1	Catenin beta-1;Catenin beta-1;Catenin beta-1 (Fragment);Catenin beta-1;Catenin beta-1	Homo sapiens	78404.8	35	100	7.87906e-40	7.96396e-40	2.58605e-31	54.564	10.1847	3.06591		1363.67	1342.54	1216.75	1172.31	1210.85	1171.4	1292.73	1259.71	1196.61	1114.91	1165.63	1164	1203.75	1249.25	1177	1271.05	1144.27	1157.04	1159.48	1121.18	1050.36	1018.58	1140.64	1095.49	1194.1	915.515	991.189	1035.04	1107.62	1081.6	1276.53	1259.76	1324.43	1269.2	1521.78
573	A0A2R8Y566	RELCH	RAB11-binding protein RELCH	Homo sapiens	134589	18	100	3.22837e-43	4.02015e-43	5.32301e-33	55.2466	6.39254	1.92435		91.6561	89.7115	87.7765	88.8774	82.1652	85.6225	84.0006	91.3979	76.2618	83.8348	101.619	87.3351	85.8271	88.2278	76.7117	86.0598	88.0997	88.8646	79.8796	75.2867	79.6498	81.9411	79.5927	85.3593	81.2859	75.4218	88.0933	86.1352	97.561	86.0361	83.7404	87.0368	98.4607	100.708	93.2202
574	A0A2R8Y575;Q8IWE5	PLEKHM2	Pleckstrin homology domain-containing family M member 2	Homo sapiens	108602	4	53.8	2.29395e-08	8.55079e-09	4.84418e-09	44.6951	5.08512	1.53077		49.8797	33.4998	28.2903	53.2753	46.6552	42.6446	27.8803	28.7651	30.1856	48.218	31.8224	44.6779	32.5846	43.2967	39.2241	32.0873	31.0207	29.5378	41.4072	34.0257	43.1882	34.6009	38.7409	33.151	32.124	34.8893	29.2947	33.4129	43.6192	26.5921	47.7003	54.0539	49.4825	31.0981	51.1613
575	A0A2R8Y595;A0A2R8Y6C1;A0A2R8Y6Z6;A0A2R8YFL0;P49711	CTCF	Transcriptional repressor CTCF;Transcriptional repressor CTCF (Fragment);Transcriptional repressor CTCF (Fragment);Transcriptional repressor CTCF;Transcriptional repressor CTCF	Homo sapiens	72999.9	1	37.8	2.2883e-16	9.96014e-17	1.12368e-15	48.3867	4.71703	1.41997		54.723	50.3941	35.1197	42.4681	43.7069	48.8694	21.1823	34.9309	52.9463	57.1358	13.1703	36.9708	22.9001	8.87694	44.8704	39.6253	22.6788	10.2322	46.1253	46.3844	47.0541	39.5424	39.0132	43.7465	69.562	33.0342	38.9566	36.512	32.9138	38.7993	58.2514	35.8388	60.1168	45.9823	44.4589
576	A0A2R8Y5A6;A0A2R8Y7E6;A0A2R8Y7P6;A0A2R8YDM9;A0A5F9ZHH4;A0A5F9ZHW5;A0A5F9ZHX3;A0A5F9ZI57;F8VQP2;H0YH87;Q99700;V9GY86	ATXN2	Ataxin-2	Homo sapiens	126009	10	93.7	6.55024e-11	2.57719e-11	2.87385e-11	46.0834	5.80418	1.74723		60.87	51.5124	48.4329	63.3372	61.0653	58.0688	51.9741	60.4736	54.9493	56.2262	39.3406	38.0441	51.6145	55.3121	71.3573	50.6869	42.5723	40.5857	63.1511	56.693	64.1756	49.9103	65.8705	53.1962	46.1095	63.1871	57.0178	40.2425	49.379	44.9502	61.5201	60.1809	47.7981	45.4404	62.7501
577	A0A2R8Y5D3;A0A2R8YEZ4;O15160	POLR1C	DNA-directed RNA polymerases I and III subunit RPAC1	Homo sapiens	38832.2	7	97.9	6.16136e-09	2.32615e-09	1.56713e-09	45.0187	6.37842	1.9201		67.0331	64.0286	84.9097	75.9367	84.702	75.2558	64.0191	79.6449	77.4896	63.8317	99.8524	107.3	94.5244	116.221	62.4821	79.6058	88.7926	89.205	78.4894	77.872	74.5437	91.4547	92.96	74.3788	107.08	111.756	90.8658	95.8833	96.9248	101.406	84.587	77.9866	83.9536	84.513	93.8505
578	A0A2R8Y5F1;A0A2R8Y7C8;A0A2R8Y7X5;A0A2R8YDR3;A0A2R8YDZ2;A0A2R8YGD6;A0A2R8YGU4;H3BMQ0;P49815;X5D2U8	TSC2	Tuberin;Tuberin;Tuberin;Tuberin (Fragment);Tuberin;Tuberin;Tuberin;Tuberin;Tuberin;Tuberin (Fragment)	Homo sapiens	193034	19	95.8	4.08888e-17	1.80608e-17	3.03162e-16	48.6539	5.79104	1.74328		58.739	60.2456	53.6285	54.8667	60.6743	56.7829	49.559	55.5266	66.7454	47.9027	47.5179	46.4469	52.478	44.8806	52.824	51.0289	50.9831	49.2899	57.8572	58.3374	50.8716	50.9647	55.3479	57.9844	66.087	58.6278	63.7782	48.3171	66.7731	49.3898	53.2397	67.6473	58.5389	60.1296	63.6159
579	A0A2R8Y5K2;A0A2R8Y5U5;A0A5F9ZHW7;Q96LT7	C9orf72	Guanine nucleotide exchange C9orf72	Homo sapiens	55573.2	3	59.4	1.28549e-12	5.21719e-13	1.0435e-12	46.8887	5.35361	1.6116		48.0773	39.8103	50.2393	34.4737	49.1249	45.1723	43.2159	35.9651	38.8936	50.3995	31.1016	29.0629	28.3092	43.7567	45.3246	28.5625	31.2073	32.1689	47.2033	47.2029	45.0876	47.1011	48.1322	42.5551	30.2039	44.6562	51.8917	33.7167	41.1083	34.8201	44.9149	49.1812	30.5709	46.0214	42.0317
580	A0A2R8Y5L0;A0A2R8Y6A4;A0A2R8Y6B3;A0A2R8Y6M5;A0A2R8YDU8;A0A2R8YEM0;A0A2R8YG40;A0A2R8YHG0;A0A2U3TZM3;E9PPN1;F2Z3M0;H0YCV5;Q8WW01	TSEN15	tRNA-splicing endonuclease subunit Sen15;tRNA-splicing endonuclease subunit Sen15;tRNA-splicing endonuclease subunit Sen15;tRNA-splicing endonuclease subunit Sen15;tRNA-splicing endonuclease subunit Sen15;tRNA-splicing endonuclease subunit Sen15;tRNA-splicing endonuclease subunit Sen15;tRNA-splicing endonuclease subunit Sen15;Chromosome 1 open reading frame 19, isoform CRA_a;tRNA-splicing endonuc…	Homo sapiens	5085.6	1	31.5	0.000111218	3.76135e-05	8.40995e-05	41.1174	6.6367	1.99785		31.6179	71.9763	48.9538	85.9824	22.2154	36.385	110.856	106.729	49.9331	27.9276	99.7483	110.482	39.572	24.9851	132.316	88.7958	99.0912	103.931	36.8769	52.219	34.6432	129.519	60.1581	52.9835	35.6339	56.6598	69.9016	59.4412	26.5181	51.3931	82.9556	116.524	22.5267	38.7242	114.834
581	A0A2R8Y5N2;A0A2R8Y5S3;A0A2R8YFV7;Q92574	TSC1	Hamartin	Homo sapiens	129341	6	90.2	2.50536e-22	1.26878e-22	4.52926e-20	50.3219	5.56622	1.6756		52.5788	37.4887	40.1825	55.5552	52.9006	48.0019	47.4565	51.208	45.3481	56.78	43.4938	56.8004	41.0698	48.9674	62.8437	46.0978	44.2098	56.3737	51.7213	50.2807	46.4866	38.7777	43.7238	41.6311	37.0061	41.1087	43.1432	41.9829	59.1408	37.8747	56.213	58.3949	56.4337	43.0026	57.3609
582	A0A2R8Y5S9;A0A2R8Y7Q9;A0A2R8YEK8;Q9Y5P4	CERT1	Ceramide transfer protein	Homo sapiens	67791.7	9	99.3	3.62339e-41	3.93933e-41	5.35462e-32	54.8373	5.99426	1.80445		79.0949	58.1781	55.0847	68.0881	71.1904	61.2095	50.2557	52.968	61.126	71.9528	55.115	58.4067	49.6964	57.4894	64.5223	51.8877	62.4526	52.9539	66.0714	61.377	81.9904	83.0958	76.9309	65.4684	55.0348	54.2681	71.046	64.0601	77.4378	51.046	75.2181	85.1258	59.3026	56.4713	66.8418
583	A0A2R8Y5T1;A0A2R8Y6H3;A0A2R8Y6V4;A0A2R8Y721;A0A2R8Y7U0;A0A2R8Y842;A0A2R8YEW8;A0A5F9UWT1;O75140	DEPDC5	GATOR complex protein DEPDC5	Homo sapiens	135030	6	49.7	0.0280908	0.00784504	0.171077	27.0534	5.40321	1.62653		50.4548	30.816	42.4528	53.0129	58.9101	30.5202	54.737	32.3806	31.2227	53.0425	52.3065	52.0387	54.9525	52.796	43.7868	57.2231	56.5148	47.619	30.0586	32.5452	35.5563	33.9189	28.903	35.0422	53.5062	31.8518	31.1607	45.0048	49.2181	44.2722	57.0838	53.7146	58.2489	52.8858	35.5776
584	A0A2R8Y5V9	TPM4	Tropomyosin alpha-4 chain	Homo sapiens	28608.9	24	100	2.33816e-51	5.15233e-51	1.16885e-36	56.7715	11.6898	3.51899		3579.83	3974.62	3027.36	2694.77	3746.41	4155.44	3119.43	3250.11	2943.17	2734.34	3278.72	3059.49	2821.31	3048.47	3125.31	3537.13	3348.69	3446.44	3856.87	3895.95	5446.4	5317.12	3396.23	3511.46	3928.34	3933.17	2900.62	2654.13	3401.24	3917.59	3827.33	3408.29	2776.3	2816.91	2621.99
585	A0A2R8Y602	CLPB	Caseinolytic peptidase B protein homolog (Fragment)	Homo sapiens	43351.4	1	100	2.42484e-34	1.87994e-34	3.49304e-28	53.3826	6.55222	1.97242		105.99	121.663	132.803	71.0924	133.519	166.87	142.581	135.474	123.429	146.859	133.039	115.881	129.614	86.826	130.853	135.428	138.95	140.183	98.8994	119.064	131.931	106.606	110.065	96.1589	87.0455	113.884	49.04	62.381	113.525	112.795	109.001	109.426	162.526	159.179	127.315
586	A0A2R8Y623	RPS7	40S ribosomal protein S7 (Fragment)	Homo sapiens	19405.6	2	72.7	2.08652e-09	7.97061e-10	6.0427e-10	45.2834	6.01642	1.81112		84.363	49.0897	44.0298	56.2237	88.3157	64.8467	36.6153	43.1028	47.2764	67.9953	78.7986	63.8871	33.5437	70.3521	48.4317	44.1058	77.9823	56.3352	63.3417	60.1583	63.1624	85.2508	58.0354	54.8669	59.7545	43.9359	49.7491	42.0467	65.4858	48.3295	91.9405	85.4431	49.4295	37.7901	57.5781
587	A0A2R8Y635;Q9H7F0	ATP13A3	Cation-transporting ATPase;Polyamine-transporting ATPase 13A3	Homo sapiens	141717	7	42	0.00099791	0.000311748	0.0172057	36.801	5.43473	1.63602		32.3248	39.2456	41.8595	33.2506	32.4409	38.2847	40.9159	39.3857	41.1251	31.5093	33.449	30.1936	40.4314	32.1727	38.7064	39.7495	34.5611	48.4842	38.6928	42.4865	39.7734	42.539	37.8023	40.9868	36.9695	37.5014	36.8865	63.2241	31.7484	44.134	31.4152	30.1059	38.7311	71.081	33.0923
588	A0A2R8Y6F3;Q9P2P5	HECW2	HECT-type E3 ubiquitin transferase;E3 ubiquitin-protein ligase HECW2	Homo sapiens	176601	4	44.8	1.24568e-08	4.6716e-09	2.88178e-09	44.8454	5.24351	1.57845		49.7109	31.7793	41.1388	54.1984	40.9608	31.7381	48.35	36.0758	33.7439	48.6327	55.4052	48.2888	38.8869	43.8538	49.0958	41.088	45.405	33.1591	30.7772	35.2896	46.3362	32.794	35.897	37.2359	33.0607	32.5109	29.445	39.294	48.3873	34.707	46.22	49.8143	45.6069	40.4515	42.5206
589	A0A2R8Y6G6	ENO1	2-phospho-D-glycerate hydro-lyase	Homo sapiens	47327.1	2	100	2.68962e-66	2.0379e-65	1.05658e-42	59.2527	11.6025	3.49269		4445.77	4761.43	4145.62	4262.06	3001.34	3217.24	4944.64	4857.58	6173.34	6839.96	2893.84	2854.26	5311.13	5651.82	3612.47	3880.54	3622.06	4193.62	3899.94	3502.5	2535.98	2430.48	3692.52	3485.95	1977.51	9474.9	4585.62	4435.49	2434.8	2634.87	2122.35	2367.57	3138.42	3513.84	3685.22
590	A0A2R8Y6I6;A0A2R8Y6L5;A0A2R8YDF3;Q13627	DYRK1A	Dual-specificity kinase;Dual-specificity kinase (Fragment);Dual-specificity kinase (Fragment);Dual specificity tyrosine-phosphorylation-regulated kinase 1A	Homo sapiens	81599.2	8	74.8	1.89242e-16	8.2516e-17	9.71794e-16	48.4166	5.6105	1.68893		58.0078	43.3679	39.155	49.1588	59.4361	53.9136	45.1781	47.2413	50.767	62.59	42.7392	52.3938	45.19	55.5875	60.2262	47.8918	38.5478	36.825	52.0072	41.3671	48.1175	43.4285	52.9467	46.5984	38.1748	55.5063	50.0492	29.4741	52.8359	39.6664	58.3961	72.2632	63.3794	39.304	59.7918
591	A0A2R8Y6W8;P19447	ERCC3	DNA excision repair protein ERCC-3;General transcription and DNA repair factor IIH helicase subunit XPB	Homo sapiens	91958	5	29.4	0.00999235	0.00292626	0.0793195	31.9426	5.27317	1.58738		35.2017	36.9448	46.0096	36.9997	34.9119	43.1072	41.7354	42.969	37.097	34.107	43.5719	37.3189	42.9959	37.8992	47.9983	42.2819	35.1217	33.8826	43.986	35.3213	42.1928	40.4855	37.0398	31.6883	42.0905	39.6902	33.6856	48.6535	43.4868	31.9973	38.2238	46.7532	38.8902	51.096	40.741
592	A0A2R8Y6X2;A0A2R8YCT7;Q8TEA8	DTD1	D-aminoacyl-tRNA deacylase;D-aminoacyl-tRNA deacylase;D-aminoacyl-tRNA deacylase 1	Homo sapiens	23967.5	3	98.6	1.03076e-24	5.6125e-25	9.27223e-22	50.9993	7.61497	2.29233		171.92	242.538	253.645	199.496	164.309	204.499	206.586	174.066	209.326	165.099	199.076	172.314	222.985	179.026	169.914	216.536	191.904	243.39	186.064	215.31	152.12	270.196	179.832	206.367	303.047	240.185	186.992	201.168	223.113	247.498	166.711	182.57	191.834	201.652	138.423
593	A0A2R8Y7R4;B2RUZ4;H3BS66	SMIM1	Small integral membrane protein 1	Homo sapiens	8252.49	2	94.4	1.2898e-12	5.23359e-13	1.04638e-12	46.8881	7.45426	2.24395		472.472	497.831	294.332	285.226	392.181	178.489	597.573	399.67	428.368	390.57	181.263	211.396	469.889	261.356	306.916	416.847	268.148	262.126	198.312	191.821	140.398	113.149	152.22	197.908	164.707	97.6766	279.943	262.783	131.893	169.168	353.504	418.799	224.341	219.805	339.621
594	A0A2R8Y7R9;Q13136	PPFIA1	Liprin-alpha-1 (Fragment);Liprin-alpha-1	Homo sapiens	NaN	13	96.5	3.2092e-31	2.16215e-31	3.44497e-26	52.6603	5.8843	1.77135		58.7661	49.1236	74.9194	66.9723	56.5395	69.5888	62.4146	66.3894	60.0111	55.8781	61.7586	64.6663	62.0307	55.3844	66.1995	67.0895	60.7035	60.5428	61.2709	61.3245	62.6231	70.2398	63.4744	56.1863	67.6501	62.5133	56.8351	55.0271	71.8808	73.0692	74.2082	75.036	57.8325	67.6734	68.9529
595	A0A2R8Y7X9;P69891	;HBG1	GLOBIN domain-containing protein;Hemoglobin subunit gamma-1	Homo sapiens	18420.2	1	52.4	2.11696e-08	7.8985e-09	4.52661e-09	44.7148	9.12941	2.74823		889.979	945.561	833.622	901.842	108.297	50.0392	344.333	348.538	1851.62	1822.42	401.49	417.699	289.491	334.176	286.351	292.603	467.255	425.901	600.507	685.591	429.622	413.457	217.09	249.292	224.677	194.692	3163.57	3402.83	29.1144	58.7136	3598.77	2960.76	659.926	592.702	627.369
596	A0A2R8Y7Y4;Q8N8A2	ANKRD44	Serine/threonine-protein phosphatase 6 regulatory ankyrin repeat subunit B	Homo sapiens	114297	10	55.2	0.0142467	0.00411405	0.0960145	30.4844	5.34119	1.60786		44.9523	46.5168	38.1664	37.1087	41.8101	36.6377	33.2295	32.6803	31.7367	36.0207	33.2031	39.5714	33.6716	40.679	42.6219	33.5025	39.2865	38.4977	36.9701	47.3395	35.6672	30.3003	48.575	39.2676	56.6123	43.3249	33.3936	36.7042	36.8307	30.0125	35.4268	39.5271	42.4093	34.3308	50.9332
597	A0A2R8Y811;P62263	RPS14	40S ribosomal protein S14 (Fragment);40S ribosomal protein S14	Homo sapiens	16159.5	8	100	9.75234e-28	5.80602e-28	7.47346e-24	51.8011	9.61651	2.89486		594.153	555.177	674.655	629.84	771.477	814.86	634.684	667.6	684.954	701.435	792.871	706.136	611.827	570.193	625.438	688.346	692.173	752.848	754.913	837.741	750.952	785.169	751.961	729.627	1299.08	1165.28	927.982	987.06	1154.79	935.369	923.384	958.179	992.203	869.352	763.346
598	A0A2R8Y849;A0A2R8YD14;E7ETK0;P62847	RPS24	40S ribosomal protein S24	Homo sapiens	15197	5	100	1.84431e-35	1.49765e-35	7.27071e-29	53.6319	9.11987	2.74536		518.279	592.67	498.442	538.505	723.873	667.923	500.633	525.975	595.984	588.68	489.493	409.689	470.541	419.959	593.972	613.39	485.678	563.904	599.585	616.428	616.514	663.02	621.164	643.492	743.07	567.339	517.327	510.195	609.447	726.599	1195.4	1147.96	747.215	645.498	662.994
599	A0A2R8Y852;A0A2R8YDI1	CUX1	Homeobox protein cut-like	Homo sapiens	159396	19	100	2.07692e-21	1.02008e-21	2.06747e-19	50.0485	5.90678	1.77812		53.5289	73.3974	69.4862	60.4615	52.8595	59.3363	72.4984	72.7448	70.3088	49.5261	71.684	47.7404	68.8	54.3761	54.263	65.6675	70.9572	65.4421	57.2556	60.0977	55.388	70.9818	59.3942	66.8542	70.5695	50.4255	72.0934	69.5373	51.95	73.5486	52.1485	53.4688	63.5611	79.8489	54.0103
600	A0A2R8Y855;B4DGM3;Q969G3	SMARCE1	SWI/SNF-related matrix-associated actin-dependent regulator of chromatin subfamily E member 1	Homo sapiens	41874	6	95.1	6.56742e-09	2.47851e-09	1.6568e-09	45.003	5.93079	1.78535		59.244	71.4385	41.5078	73.7171	63.5883	66.2174	51.8044	37.82	67.5286	65.4614	59.2794	61.4384	63.9128	63.6104	54.0785	57.0408	55.5523	53.4024	73.3487	68.5517	77.1055	62.7398	78.4011	89.1164	50.7029	53.4109	62.3634	52.4872	73.1688	83.1182	82.3163	83.7403	58.1046	47.7884	67.5099
601	A0A2R8YCJ8;Q5T2H3;Q5THU2;Q9NVV5	AIG1	Androgen-induced gene 1 protein;Androgen-induced gene 1 protein (Fragment);Androgen-induced gene 1 protein;Androgen-induced gene 1 protein	Homo sapiens	26541.4	1	92.3	8.0785e-13	3.2936e-13	7.12412e-13	46.9777	9.76547	2.9397		678.003	733.606	840.457	751.235	939.634	853.541	1027.28	927.878	1011.59	1030.98	833.026	797.391	794.036	885.529	1210.82	1138.86	950.742	773.79	957.532	901.043	643.453	799.908	1351.59	1256.68	1190.7	1120.73	950.352	894.958	1372.67	1427.97	1640.25	1699.76	1243.91	1288.55	1425.57
602	A0A2R8YD30;P11171	EPB41	Band 4.1;Protein 4.1	Homo sapiens	73668.6	1	29.4	1.80407e-07	6.59862e-08	2.66325e-08	44.1825	8.48476	2.55417		966.437	829.093	304.12	388.718	58.1599	173.007	226.286	218.377	319.255	268.723	32.8893	324.849	200.541	27.9901	38.5532	35.1395	232.423	21.1006	41.3122	191.666	410.49	391.601	39.9165	47.2952	228.717	50.5768	397.85	385.722	250.679	249.693	33.2752	23.2027	25.2361	290.905	54.637
603	A0A2R8YD58;A0A2R8YF43;E7EU96;P68400	CSNK2A1	Casein kinase II subunit alpha	Homo sapiens	44418.7	14	100	1.92586e-60	8.64225e-60	2.07322e-40	58.3212	8.24926	2.48328		312.519	314.827	281.974	286.44	299.608	316.851	314.54	308.088	317.731	288.288	331.254	343.119	297.723	294.358	346.702	336.395	344.874	333.506	338.53	279.695	313.924	323.275	295.214	298.245	299.374	271.909	309.44	325.069	312.416	300.536	271.465	287.061	265.093	271.518	313.818
604	A0A2R8YD85;Q96BY6	DOCK10	Dedicator of cytokinesis protein 10	Homo sapiens	251315	3	15.4	0.0193333	0.00549036	0.120957	28.9688	5.94483	1.78957		31.8779	30.6306	36.6858	44.4417	37.756	31.8846	53.6428	28.8422	31.0553	46.0761	49.1044	57.3317	46.4792	58.9938	29.8789	52.4529	48.6343	51.8575	32.1488	30.4015	30.9586	27.5425	29.7346	30.3649	49.8462	28.2563	33.2135	53.0775	43.3009	43.6262	31.3916	40.385	66.197	47.2974	29.141
605	A0A2R8YDE6;Q9UBN7	HDAC6	Histone deacetylase 6	Homo sapiens	125372	4	67.1	4.34632e-07	1.57946e-07	5.50148e-08	43.9544	5.52424	1.66296		43.7159	40.3133	40.2699	40.2211	39.5905	51.9724	43.8479	46.4233	32.5669	36.9351	38.593	34.0563	43.1897	35.4572	38.7409	41.0902	42.2272	45.7166	38.0308	37.0967	42.4223	46.9032	32.8352	35.92	38.4333	72.2685	47.067	37.9868	34.6022	36.6315	37.1537	70.3682	31.4216	42.6938	36.089
606	A0A2R8YDF1;P17213	BPI	Bactericidal permeability-increasing protein	Homo sapiens	53369.1	8	46.9	1.31614e-21	6.51781e-22	1.48851e-19	50.1081	5.76426	1.73522		43.2945	38.4677	34.1875	38.1421	42.4492	34.7113	33.0711	39.0006	38.5064	30.091	29.5407	49.9734	29.6218	34.1546	43.9403	49.5352	35.9435	35.0114	46.5813	41.9437	38.1908	34.0942	35.8697	39.191	119.085	53.8	50.1876	46.5268	43.0704	36.2183	44.7769	43.5504	35.8789	33.0346	40.9999
607	A0A2R8YDM5	LAMA2	Laminin subunit alpha-2 (Fragment)	Homo sapiens	NaN	4	97.9	6.83938e-13	2.79071e-13	6.21607e-13	47.0093	7.00221	2.10788		140.679	149.786	112.257	114.281	136.091	124.765	114.911	122.461	106.703	150.647	124.203	139.983	130.509	137.729	152.181	148.018	135.182	135.634	119.506	134.196	104.501	128.974	108.707	109.141	112.372	125.194	128.506	138.501	153.219	102.102	170.053	160.987	153.601	133.089	119.845
608	A0A2R8YDQ9	SUCLA2	Succinate--CoA ligase [ADP-forming] subunit beta, mitochondrial	Homo sapiens	43841.9	38	100	1.49766e-40	1.57354e-40	1.09794e-31	54.712	12.0865	3.63839		4072.24	3899.94	4182.85	4158.57	5020.65	4905.82	5739.41	6153.6	4930.15	5157.03	4489.87	4645.68	5945.74	6205.51	5252.23	5400.23	5031.7	5317.31	4324.57	4303.05	4051.69	4023.7	3743.11	3744.08	3158.49	3464	3888.45	3821.84	3769.9	3831.61	3079.71	3091.02	4300.32	4423.9	5124.46
609	A0A2R8YE77;A0A2R8YFN5;A0A2U3TZM1;A0A2U3TZM4;A0A2U3TZN6;A0A7I2RJN6;O14936;Q5JS79	CASK	Calcium/calmodulin-dependent serine protein kinase (MAGUK family), isoform CRA_c;Peripheral plasma membrane protein CASK;Peripheral plasma membrane protein CASK;Peripheral plasma membrane protein CASK;Peripheral plasma membrane protein CASK;Peripheral plasma membrane protein CASK;Peripheral plasma membrane protein CASK;Peripheral plasma membrane protein CASK	Homo sapiens	104469	15	100	1.34491e-58	5.17476e-58	1.14071e-39	58.0176	6.24572	1.88015		86.9422	71.1247	67.9604	66.1489	75.5012	78.4886	58.8429	69.3664	67.6864	69.5463	72.4328	70.5701	58.9921	60.3945	75.4315	60.9059	54.8939	65.9388	72.7225	75.5339	92.4807	104.762	78.7322	82.6968	92.9119	91.6013	67.9619	66.2089	84.183	89.8225	110.306	81.7424	77.2148	76.7313	76.2684
610	A0A2R8YEA7	ACTB	Actin, cytoplasmic 1 (Fragment)	Homo sapiens	17470.9	1	28	0.00215303	0.000656778	0.0323215	35.4201	5.40944	1.6284		97.6146	50.0682	45.7407	29.2702	83.3457	78.4561	51.8105	50.1663	50.6663	38.4168	54.0129	29.6852	51.8086	27.3304	59.2496	45.9519	28.3376	34.5944	64.7974	46.0478	58.7964	113.155	57.1953	44.8998	24.1511	44.1456	48.7512	31.5945	30.9888	31.388	46.1336	110.4	33.8921	55.4084	51.9529
611	A0A2R8YEU4	TPM4	Tropomyosin alpha-4 chain (Fragment)	Homo sapiens	NaN	5	53.1	4.27046e-16	1.84734e-16	1.81283e-15	48.2877	5.53755	1.66697		35.4582	44.533	58.3999	37.3729	34.5343	32.7681	53.3026	51.3102	43.9056	37.0957	52.0001	42.7667	51.7975	42.7624	35.6206	54.0982	56.4297	61.4854	32.169	44.5951	36.8252	47.0229	42.0264	46.3976	59.6024	36.858	40.7961	52.9954	42.7184	55.9805	36.4627	33.4697	49.2138	51.8741	35.0816
612	A0A2R8YF87;Q96AX1	VPS33A	Vacuolar protein sorting-associated protein 33A	Homo sapiens	71695.5	18	100	4.70651e-24	2.50387e-24	2.69633e-21	50.8164	7.04752	2.12152		120.846	136.713	128.77	121.011	158.627	147.093	128.715	126.544	126.67	111.94	150.649	142.684	139.314	125.942	119.962	140.845	148.623	142.483	116.961	137.997	132.596	143.206	117.668	140.793	169.692	106.906	125.303	150.658	124.187	133.331	166.728	134.109	131.878	144.692	141.361
613	A0A2R8YFA9;O94851	MICAL2	F-actin monooxygenase;[F-actin]-monooxygenase MICAL2	Homo sapiens	219061	4	74.1	4.26784e-05	1.47736e-05	8.32614e-06	42.1534	7.10268	2.13812		126.86	160.392	197.197	231.183	173.336	142.02	104.353	95.015	93.4858	82.3314	86.9486	103.064	69.4244	104.455	150.742	79.769	70.6518	62.3431	154.833	109.693	308.246	260.046	162.925	98.013	154.227	117.784	160.876	133.292	225.983	245.513	253.426	280.671	238.039	168.925	247.816
614	A0A2R8YFG2;Q96T66	NMNAT3	Nicotinamide-nucleotide adenylyltransferase;Nicotinamide/nicotinic acid mononucleotide adenylyltransferase 3	Homo sapiens	39296.9	11	98.6	5.18193e-46	7.62959e-46	2.65932e-34	55.7871	8.24856	2.48306		282.519	282.129	336.47	351.016	341.219	353.639	507.314	440.132	386.513	371.398	260.468	231.846	357.274	353.168	384.02	377.044	487.647	429.98	347.134	339.154	211.542	260.661	337.065	276.023	182.373	301.145	330.805	308.905	226.928	205.474	207.431	213.037	290.001	294.133	411.644
615	A0A2R8YFH5;Q15437	SEC23B	Protein transport protein SEC23;Protein transport protein Sec23B	Homo sapiens	84472.8	9	84.6	2.66084e-35	2.15095e-35	9.06362e-29	53.5967	5.51074	1.6589		37.4449	38.5679	44.5934	41.9181	34.8342	39.2592	46.9099	35.7751	35.3028	47.5139	48.1561	43.7185	43.135	45.5871	37.8223	48.7968	50.8535	54.4402	37.9616	37.3521	36.9012	46.1727	36.8485	40.8598	51.875	42.2482	43.3793	51.5228	41.6608	52.6259	41.9884	42.3494	55.0056	52.0574	38.7608
616	A0A2R8YFW3	TBL1X	F-box-like/WD repeat-containing protein TBL1X	Homo sapiens	56994.4	4	45.5	0.000772747	0.000243181	0.0123079	37.3398	5.29296	1.59334		40.306	30.2579	32.4107	48.5985	39.2652	35.0978	36.3512	32.9686	30.9572	39.2686	35.9983	44.9765	39.0627	41.3681	37.0311	33.664	41.2078	34.4466	39.0349	28.8473	36.8456	38.6943	36.2453	34.1384	40.0121	37.9738	29.8132	35.4263	57.4079	33.5825	36.9218	53.2855	36.513	39.9178	34.6834
617	A0A2R8YGD3	RAPGEF2	Cyclic nucleotide ras GEF	Homo sapiens	188310	10	62.9	1.06801e-23	5.61661e-24	4.80784e-21	50.7164	5.33914	1.60724		48.0576	36.3473	39.0942	39.1211	43.1154	43.2516	46.9205	46.3946	41.6703	47.2771	33.6992	52.7234	45.4784	38.7877	47.2799	45.9519	35.8919	44.1631	39.5672	40.388	41.3465	38.7317	41.2304	40.5491	35.4364	41.6383	36.8667	38.827	47.2809	40.9306	45.8614	40.1606	42.8659	40.5433	41.793
618	A0A2R8YGF8	ACTB	Actin, cytoplasmic 1 (Fragment)	Homo sapiens	18088.6	4	99.3	4.43787e-22	2.22741e-22	6.81948e-20	50.2487	12.9326	3.89311		9249.57	8216.8	8255.26	6532.69	6529.04	7491.63	8903.16	8466.78	6913.09	5027.85	7525.4	5309.19	9305.84	5115.64	8567.43	8365.31	6701.16	7345.76	9293.32	7454.06	10175.4	8320.96	7916.6	6076.78	11581.7	394.966	8841.78	6731.29	6828.85	9340.47	7281.84	6869.16	5869.57	9358.34	7043.7
619	A0A2R8YGH5;H7C1E4;P61966	AP1S1	AP complex subunit sigma;AP-1 complex subunit sigma-1A (Fragment);AP-1 complex subunit sigma-1A	Homo sapiens	18601.8	3	30.1	0.000731803	0.00023096	0.0112878	37.4628	5.80072	1.74619		42.4342	29.3807	27.1918	39.294	49.6111	46.5713	31.5376	28.0837	29.0882	38.3072	54.3569	38.5212	32.2041	39.8586	33.9146	29.1101	35.4866	54.2085	32.5732	27.431	44.4257	44.9131	29.1794	30.0418	89.0142	31.0322	45.7995	54.1852	50.8596	40.4245	48.1873	105.625	37.8109	32.6388	40.3084
620	A0A2R8YH07	HSPG2	Basement membrane-specific heparan sulfate proteoglycan core protein (Fragment)	Homo sapiens	25696.4	2	94.4	0.000189245	6.26998e-05	0.000397279	40.2854	9.73202	2.92963		1183.87	1027.67	1326.36	1478.63	920.369	1062.81	1246.44	1316.9	1028.14	1065.73	1164.11	1108.04	1467.55	1425.98	987.703	1034.02	1540.65	1445.42	861.529	918.228	434.556	550.666	956.557	782.185	748.455	784.566	1345.21	1368.57	557.528	537.262	1174.86	1205.8	867.812	934.736	1100.95
621	A0A2U3TZH3;Q05639	EEF1A2	Elongation factor 1-alpha;Elongation factor 1-alpha 2	Homo sapiens	54340.6	17	100	5.14008e-22	2.57592e-22	7.57662e-20	50.2298	11.772	3.54373		3864.44	4138.82	5095.9	4264.54	4548.5	4648	4457.56	4957.61	4501.88	4422.39	3778.65	3444.68	4400.16	4580.31	4073.22	3910.18	4217.61	4305.78	3421.63	3511.4	3250.9	3561.97	3406.88	3754	2679.63	3135.92	3800.03	3538.03	3103.69	3359.57	3285.93	3433.73	4084.8	4224.36	3850.74
622	A0A2U3TZH6	EPB41	Band 4.1	Homo sapiens	94060.4	15	100	4.32128e-20	2.05032e-20	1.8692e-18	49.6424	7.82069	2.35426		896.074	1091.91	373.609	340.619	194.15	182.594	222.753	222.846	399.009	365.281	248.025	277.322	223.104	234.433	201.135	216.84	220.352	246.841	219.906	228.919	356.879	429.37	234.312	209.904	215.895	177.785	299.542	357.525	245.777	242.727	250.466	313.086	429.996	434.504	195.618
623	A0A2U3TZL5;E9PNW4;P13987	CD59;;CD59	CD59 glycoprotein (Fragment);CD59 glycoprotein;CD59 glycoprotein	Homo sapiens	13343.3	4	99.3	7.58631e-26	4.27123e-26	1.50129e-22	51.3066	9.57344	2.88189		778.513	767.602	617.856	928.918	941.689	874.085	691.503	691.128	613.457	856.659	742.059	716.577	706.138	746.381	880.693	677.786	757.752	764.988	831.147	695.804	807.995	907.129	1008.68	664.695	978.85	727.879	683.348	738.25	735.377	668.008	918.388	938.013	742.465	692.332	788.413
624	A0A2U3TZV8;Q4KWH8	PLCH1	Phosphoinositide phospholipase C;1-phosphatidylinositol 4,5-bisphosphate phosphodiesterase eta-1	Homo sapiens	188675	1	79.7	7.7121e-07	2.78972e-07	8.92394e-08	43.7987	8.43287	2.53855		31.7205	330.935	275.934	27.5798	425.962	310.087	40.8168	121.848	186.943	217.258	36.7258	23.2929	39.4439	28.2934	257.806	234.26	33.423	173.58	520.633	541.567	707.334	821.51	35.7467	52.812	1056.17	1115.36	204.442	34.8796	453.909	459.211	29.7992	482.181	485.801	453.303	330.317
625	A0A2Y9D025;P56556	NDUFA6	Complex I-B14;NADH dehydrogenase [ubiquinone] 1 alpha subcomplex subunit 6	Homo sapiens	17870.8	10	100	5.66725e-26	3.20174e-26	1.22612e-22	51.3404	10.144	3.05364		898.657	872.504	1160.9	1152.79	1494.34	1369.82	1404.11	1437.31	1297.22	1380.49	1390.32	1492.84	1296.94	1133.09	1195.25	1318.11	1387.91	1346.81	1172.85	1311.45	674.758	707.743	879.689	931.66	797.769	851.858	1473.04	1331.51	1155.77	1242.72	698.878	749.183	1416.06	1369.03	1623.37
626	A0A384DVL8;Q8TD84	DSCAML1	Down syndrome cell adhesion molecule like 1, isoform CRA_b;Down syndrome cell adhesion molecule-like protein 1	Homo sapiens	230634	1	28.7	0.00676317	0.00200957	0.0642621	33.1765	6.60972	1.98972		81.199	72.4856	51.8034	124.778	122.118	146.668	116.391	129.215	47.1863	117.258	36.4663	24.569	149.882	122.133	82.7085	64.7015	118.371	58.457	39.0235	49.3465	36.6598	50.0534	37.7052	41.4771	33.6737	53.543	41.363	21.447	25.0593	36.4445	31.4318	44.5022	115.004	102.36	105.145
627	A0A384DVU0;Q8IY17	PNPLA6	Patatin-like phospholipase domain-containing protein 6	Homo sapiens	149924	18	100	1.99607e-19	9.30932e-20	5.73546e-18	49.4309	7.12178	2.14387		114.857	153.583	132.585	149.975	118.634	130.618	124.696	129.717	139.748	161.639	158.663	175.998	137.307	112.749	149.77	161.144	169.38	176.058	140.39	125.499	104.437	130.4	144.023	146.475	197.814	108.654	174.023	214.163	150.069	157.883	183.433	160.011	150.834	147.998	125.356
628	A0A3B3IRI2;P17812	CTPS1	CTP synthase;CTP synthase 1	Homo sapiens	63723.3	21	100	2.30978e-48	4.04827e-48	2.34826e-35	56.2275	7.1212	2.1437		164.339	163.825	157.1	161.351	157.964	165.769	127.256	140.348	137.861	149	137.422	125.803	140.233	122.352	111.843	121.931	133.81	145.538	138.106	143.854	186.776	191.149	126.505	138.926	203.61	176.893	134.106	133.992	148.389	130.274	154.824	157.173	131.084	137.114	132.64
629	A0A3B3IRK5;Q9H2D1	;SLC25A32	Uncharacterized protein;Mitochondrial folate transporter/carrier	Homo sapiens	30057	3	93.7	2.18547e-51	4.82666e-51	1.1355e-36	56.7767	6.15368	1.85244		67.8003	91.4527	58.2228	69.4123	74.5006	51.7543	52.5403	55.2678	66.2456	79.1447	69.3641	74.6816	52.5033	91.6569	86.8671	52.2167	78.2628	62.5248	57.7086	58.936	71.3151	58.5398	69.8394	78.4508	44.5155	97.988	67.1492	66.2903	77.7855	56.6694	74.8584	73.6829	97.4529	54.7922	86.1496
630	A0A3B3IRK8;A0A7P0Z4A9;Q9BYX4	IFIH1	RNA helicase;Interferon-induced helicase C domain-containing protein 1;Interferon-induced helicase C domain-containing protein 1	Homo sapiens	112285	1	26.6	0.000679449	0.000214884	0.00992938	37.6352	6.01914	1.81194		49.0532	54.6039	21.3306	21.6516	50.9845	46.4977	66.644	58.9521	53.2338	55.5349	24.5983	29.6704	22.9031	31.9294	45.0675	30.8042	26.2388	28.076	77.0342	50.9035	50.9897	115.593	43.5283	75.58	27.884	44.337	49.9515	25.9002	20.7507	110.754	80.4019	34.8675	28.7877	72.9204	47.8963
631	A0A3B3IRL2;O75629	CREG1	Cellular repressor of E1A-stimulated genes 1, isoform CRA_a;Protein CREG1	Homo sapiens	28058	2	33.6	0.0267919	0.00750038	0.16389	27.2934	5.82977	1.75494		50.5339	70.7604	43.9543	66.7572	55.6066	61.0773	59.101	51.6395	50.1834	78.5257	44.4493	38.5157	46.0125	39.4621	40.3912	42.7426	56.4413	93.3689	39.4049	39.8136	67.7246	60.0787	45.2975	59.0313	31.4028	37.5307	32.212	28.3305	32.3839	61.754	59.5631	78.0572	73.0002	82.6489	45.8319
632	A0A3B3IRL5;C9J381;P20839	IMPDH1	Inosine-5'-monophosphate dehydrogenase (Fragment);Inosine-5'-monophosphate dehydrogenase;Inosine-5'-monophosphate dehydrogenase 1	Homo sapiens	NaN	10	97.9	4.09788e-05	1.41952e-05	7.72766e-06	42.1839	6.33291	1.9064		78.7019	82.864	65.8468	82.583	103.029	64.8261	70.7077	61.9206	71.5116	87.3783	86.7275	89.9846	84.7094	93.6359	73.3045	70.4459	82.0238	59.9279	79.6293	70.3501	82.3152	79.4472	75.9032	71.4888	96.1253	86.4404	77.0892	83.0397	103.011	93.015	93.3675	91.1764	99.9958	79.653	91.0931
633	A0A3B3IRM5;P46439	GSTM5	Glutathione S-transferase (Fragment);Glutathione S-transferase Mu 5	Homo sapiens	22444.9	2	51	6.73556e-14	2.79879e-14	9.53905e-14	47.4351	6.40732	1.9288		80.7654	54.822	62.9789	32.8125	121.558	136.897	39.6304	108.467	90.1136	24.4721	104.328	133.128	32.8354	80.3154	94.8378	92.7015	97.6605	73.9144	178.485	176.761	306.272	190.869	94.5566	82.9749	215.704	217.816	69.2468	43.3777	26.1992	23.4154	169.401	118.474	32.1226	36.4525	62.69
634	A0A3B3IRN5;Q06828	FMOD	Fibromodulin	Homo sapiens	32768.5	6	100	4.63299e-45	6.46388e-45	7.26092e-34	55.6052	9.87031	2.97126		4113.23	3757.75	860.471	847.136	1175.67	1316.53	404.77	387.868	432.856	383.06	713.117	666.506	588.436	581.794	1279.38	1237.8	574.437	578.235	2903.22	2501.99	8376.41	7909.39	1369.48	1414.88	2862.99	2644.32	3369.21	3145.1	4276.74	4152.97	785.765	751.047	1765.08	1825.47	419.737
635	A0A3B3IRN8;P24311	COX7B	Cytochrome c oxidase subunit 7B, mitochondrial;Cytochrome c oxidase subunit 7B, mitochondrial	Homo sapiens	6848.73	3	99.3	2.52185e-11	1.00122e-11	1.26535e-11	46.2884	11.0323	3.32104		1550.61	1490.14	1739.26	1464.26	2160.52	2111.29	3582.88	3154.94	2059.67	1995.45	3111.73	2883.62	2888.64	2732.34	2897.75	3093.04	2322.42	2404.5	1774.96	1910.38	948.2	917.507	1620.26	1576.84	957.497	1097.31	2113.47	2163.95	1180.71	1130.14	950.492	975.637	2768.04	2666.88	2835.49
636	A0A3B3IRP5;Q6P1J9	CDC73	Parafibromin	Homo sapiens	54156.1	16	95.8	5.50541e-09	2.0821e-09	1.42039e-09	45.0464	6.08955	1.83314		62.9883	68.0345	78.6284	70.1032	77.6122	54.6248	63.7617	67.2614	70.2667	71.8116	79.5564	72.1707	63.7392	66.4373	56.3293	68.9661	78.0658	65.5278	63.3801	62.882	56.8544	53.3651	65.3193	70.9043	78.3358	51.3101	65.9181	80.8071	80.996	76.2871	73.6626	81.6624	85.775	75.2632	65.2918
637	A0A3B3IRQ9;A0A7P0Z4F9;P55265	ADAR	Double-stranded RNA-specific adenosine deaminase (Fragment);Double-stranded RNA-specific adenosine deaminase;Double-stranded RNA-specific adenosine deaminase	Homo sapiens	NaN	17	100	4.94166e-42	5.64025e-42	1.99324e-32	55.0115	6.7575	2.03421		116.793	106.814	97.2992	97.4859	105.407	103.172	95.417	105.769	106.972	106.462	88.222	85.8834	103.604	99.6365	112.798	98.0802	86.1459	88.4865	117.978	112.414	125.272	128.96	116.061	116.533	107.709	86.4443	104.174	107.19	97.6816	107.143	141.886	121.384	104.939	105.653	108.762
638	A0A3B3IRR1;A0A3F2YNY7;F5H345;P08397	HMBS	Hydroxymethylbilane synthase;Hydroxymethylbilane synthase;Hydroxymethylbilane synthase;Porphobilinogen deaminase	Homo sapiens	37193.8	12	100	3.26079e-17	1.44419e-17	2.55483e-16	48.6884	7.16611	2.15721		303.917	274.159	165.233	170.046	152.073	140.297	146.4	126.147	187.293	197.521	110.725	113.615	147.772	140.981	115.287	114.307	110.818	111.857	142.928	152.359	214.696	163.074	149.714	137.073	110.84	113.018	174.558	164.374	134.711	129.37	138.945	129.524	169.092	204.018	107.851
639	A0A3B3IRR6;A0A3B3IT54;A0A3B3ITA3;Q9H7E9	C8orf33	UPF0488 protein C8orf33	Homo sapiens	24464.9	3	69.9	0.000165216	5.50812e-05	0.000269129	40.5083	5.55622	1.67259		38.5339	60.9533	58.289	39.434	42.9896	48.7369	59.2671	46.0501	63.398	35.6186	47.0138	34.8857	51.9916	36.802	43.4565	63.859	37.3229	31.0596	48.0898	54.2858	53.646	78.513	50.6822	66.4665	56.2502	42.6095	63.929	50.8687	37.5025	70.0207	38.8815	35.5952	35.4895	61.7672	36.4627
640	A0A3B3IRR9	SORBS1	Sorbin and SH3 domain-containing protein 1 (Fragment)	Homo sapiens	16293	2	94.4	6.93554e-14	2.88006e-14	9.7649e-14	47.4299	8.7942	2.64732		648.65	633.751	457.193	480.172	371.837	428.154	687.824	705.243	534.992	478.5	174.818	243.988	632.211	682.077	355.225	372.964	396.141	369.295	228.895	254.503	229.468	259.794	309.158	342.319	239.731	380.85	65.2477	147.119	481.484	522.765	452.998	360.59	460.159	471.372	456.812
641	A0A3B3IRT8;P43307	SSR1	Signal sequence receptor subunit alpha;Translocon-associated protein subunit alpha	Homo sapiens	32449.6	4	100	5.17734e-41	5.5643e-41	6.40691e-32	54.8059	8.90227	2.67985		335.523	454.312	337.988	321.351	565.544	621.228	438.476	455.555	455.483	402.938	448.448	356.393	378.603	415.874	589.911	624.257	485.87	564.883	805.487	800.063	847.16	900.596	524.109	553.359	1013.45	611.624	462.268	505.016	517.825	494.441	697.03	557.262	487.299	579.294	429.94
642	A0A3B3IRX2;P14555	PLA2G2A	Phospholipase A2;Phospholipase A2, membrane associated	Homo sapiens	13036.9	5	88.1	9.70533e-05	3.2976e-05	5.67336e-05	41.3079	6.97114	2.09852		113.873	145.242	111.169	72.5171	149.748	152.609	128.47	100.723	107.4	85.2602	182.514	161.452	147.723	135.376	116.069	146.681	93.3994	90.8744	144.764	171.548	134.408	185.77	224.958	231.795	143.926	154.028	167.567	165.305	103.899	146.062	383.954	308.048	212.626	204.336	76.4171
643	A0A3B3IS24;C9JIR6;O75688	;PPM1B;PPM1B	Protein-serine/threonine phosphatase;Protein-serine/threonine phosphatase (Fragment);Protein phosphatase 1B	Homo sapiens	42443.6	6	99.3	2.22363e-38	2.0702e-38	1.53894e-30	54.2615	7.5042	2.25899		238.56	285.527	270.662	252.517	276.821	237.118	192.563	169.051	223.715	236.271	138.621	161.61	172.839	248.233	187.837	227.641	131.603	168.325	231.113	220.894	304.545	317.374	171.261	196.898	205.133	305.092	162.172	101.661	234.327	196.763	288.108	260.229	188.57	214.143	208.912
644	A0A3B3IS55	ABLIM1	Actin-binding LIM protein 1	Homo sapiens	94097.9	46	100	1.30174e-48	2.32495e-48	1.82316e-35	56.2735	9.99434	3.0086		1193.8	1113.02	1090.63	1107.17	1225.28	1171.3	1352.31	1389.61	1088.05	1215.37	1203.93	1186.95	1264.25	1305.11	1118.25	1096.88	1308.96	1207.55	846.017	875.951	697.374	736.394	1174.38	1148.42	780.657	773.8	983.917	981.922	1219.5	1161.92	1022.68	1009.41	1535.54	1499.43	1348.48
645	A0A3B3IS90;Q2TAA5	ALG11	GDP-Man:Man(3)GlcNAc(2)-PP-Dol alpha-1,2-mannosyltransferase;GDP-Man:Man(3)GlcNAc(2)-PP-Dol alpha-1,2-mannosyltransferase	Homo sapiens	55594	7	97.2	1.9613e-12	7.93054e-13	1.47905e-12	46.8068	6.82029	2.05311		66.5529	78.7904	94.4173	89.4619	111.389	77.7339	91.7217	84.7803	89.1065	87.9598	120.568	120.468	160.882	87.8763	91.706	133.979	122.862	120.311	96.4302	107.217	48.1083	94.1958	71.9784	69.166	234.961	104.832	85.2158	123.944	94.5855	124.111	165.754	143.628	107.495	164.233	135.905
646	A0A3B3ISA6	C4B	C4a anaphylatoxin (Fragment)	Homo sapiens	NaN	5	100	4.71436e-30	3.04302e-30	2.03936e-25	52.3792	9.34038	2.81174		1283.03	1092.13	1117.86	1096.75	909.846	855.683	873.013	863.054	855.447	779.147	603.78	671.245	1019.56	892.757	404.056	219.975	472.379	490.262	976.121	924.426	2267.72	1596.72	1168.71	1306.52	489.978	391.784	490.556	615.579	1005.6	923.788	1314.5	1288.83	705.567	573.696	360.277
647	A0A3B3ISD1;E7EU09;P11362	FGFR1	Fibroblast growth factor receptor;Fibroblast growth factor receptor;Fibroblast growth factor receptor 1	Homo sapiens	91380.1	2	87.4	1.26766e-13	5.2332e-14	1.58402e-13	47.3214	6.48821	1.95314		127.85	91.8545	99.7895	93.8995	111.793	97.0663	78.8573	93.1527	91.0823	123.423	83.9803	77.9234	79.741	121.383	107.158	74.8625	88.7627	77.437	97.8235	113.546	211.201	141.519	121.83	91.0213	80.8509	77.2499	102.466	76.7896	85.8557	65.9349	150.48	264.396	67.3435	70.608	126.384
648	A0A3B3ISE5;O00258	GET1	Guided entry of tail-anchored proteins factor 1	Homo sapiens	6525.95	2	30.1	0.00529929	0.00158584	0.055583	33.7754	6.29017	1.89353		54.0713	48.7464	66.6617	49.4393	52.7528	65.7823	44.258	44.5875	50.5631	59.6644	41.1424	38.2407	38.839	38.8666	79.1531	97.3544	32.6408	26.1403	160.827	39.6272	68.6038	47.0688	43.75	35.8578	77.8971	93.2808	30.4987	27.1647	37.4416	33.8456	53.7344	44.5136	90.6488	91.678	138.585
649	A0A3B3ISF9;P42892	ECE1	Endothelin-converting enzyme 1	Homo sapiens	94478.7	17	100	2.64352e-64	1.66915e-63	6.23438e-42	58.941	6.59048	1.98393		121.363	110.541	96.9935	115.051	133.741	103.87	81.7833	88.5575	93.492	101.543	98.0029	112.978	76.9516	109.799	106.193	109.272	93.8766	89.3428	105.3	100.379	101.992	114.251	92.0971	104.535	105.911	98.5167	95.9697	102.866	118.541	103.434	115.49	118.233	151.891	104.091	108.46
650	A0A3B3ISG5;A0A7I2V2P6;P14735	IDE	Insulin-degrading enzyme	Homo sapiens	117943	36	100	8.34795e-56	2.54574e-55	1.57697e-38	57.5476	8.60119	2.58922		407.63	381.275	429.188	423.673	437.257	418.21	369.696	374.821	455.334	451.388	317.735	366.554	425.835	420.574	404.313	371.829	364.824	377.626	368.719	385.968	403.294	387.012	356.55	354.743	320.543	313.016	377.852	349.287	339.566	349.186	343.346	326.106	405.34	387.514	400.808
651	A0A3B3ISH1	SNU13	NHP2-like protein 1 (Fragment)	Homo sapiens	4468.27	1	10.5	0.00172721	0.000529753	0.0278623	35.7933	5.20949	1.56821		36.6578	41.9874	36.6477	28.3172	35.2692	49.3073	56.1171	38.8904	43.068	32.3793	28.4487	26.3466	34.1314	24.4827	39.8997	58.3745	23.3666	23.9497	48.6496	31.6859	51.7863	43.3846	41.3106	45.699	21.988	40.5571	45.898	30.1818	29.5466	59.5852	34.4374	22.4197	27.1546	33.4002	37.5432
652	A0A3B3ISH4	PPP1R12A	Protein phosphatase 1 regulatory subunit 12A (Fragment)	Homo sapiens	NaN	4	95.8	4.05131e-29	2.52726e-29	8.62619e-25	52.1494	6.64201	1.99944		91.9487	107.602	145.716	116.204	87.4456	122.815	124.995	126.497	88.9512	88.0784	136.837	111.203	138.521	124.679	89.2462	112.012	137.183	126.429	86.6214	80.741	65.7278	77.188	93.4587	77.3142	108.679	73.0662	73.3439	108.09	67.4687	117.033	76.2142	82.8817	116.765	133.545	147.133
653	A0A3B3ISJ2;Q96KQ4	PPP1R13B	Apoptosis-stimulating of p53 protein 1 (Fragment);Apoptosis-stimulating of p53 protein 1	Homo sapiens	117815	4	35	0.0257724	0.00722317	0.158079	27.4914	5.26267	1.58422		54.1213	43.3786	40.8146	32.2841	67.7049	28.7107	49.2497	49.4776	69.7062	30.099	57.5457	52.9674	34.751	36.1558	52.5146	76.7859	45.5726	60.0923	50.8387	43.6591	38.7219	43.3031	41.0211	34.3059	41.4801	55.0353	44.9751	33.4235	30.4885	38.7635	56.7032	40.3356	38.9829	37.2273	46.913
654	A0A3B3ISJ8	CLIP1	CAP-Gly domain-containing linker protein 1 (Fragment)	Homo sapiens	99465.9	4	64.3	0.000190402	6.30725e-05	0.000404212	40.2752	5.72943	1.72473		60.5415	57.4384	42.5108	47.9221	59.2245	54.3586	38.8357	47.5333	45.5843	65.5801	43.1106	60.9691	39.494	48.1237	54.4307	41.5477	43.8038	42.3474	51.2695	56.3764	54.9051	56.7928	55.9869	61.5792	39.1795	57.7521	59.8855	41.488	57.2476	72.7396	57.1186	46.196	36.8809	40.7098	58.097
655	A0A3B3ISP1;Q92625	ANKS1A	Ankyrin repeat and SAM domain-containing protein 1A	Homo sapiens	129905	12	73.4	1.83728e-06	6.58919e-07	1.91414e-07	43.5467	5.42983	1.63454		33.7881	50.002	44.5742	45.0675	37.148	35.7569	53.954	43.3392	37.6237	44.8573	52.2141	45.9381	58.1822	40.2314	34.7071	49.2719	53.5013	49.1019	33.9518	35.0957	32.0478	35.7139	32.5649	35.5355	50.54	35.4033	33.03	47.7482	35.7015	49.1247	31.7903	44.2448	50.5154	52.241	35.3376
656	A0A3B3ISQ4;Q9H6S3	EPS8L2	Epidermal growth factor receptor kinase substrate 8-like protein 2	Homo sapiens	88064.3	8	69.9	0.00075416	0.000237673	0.0118497	37.3944	5.28963	1.59234		34.6141	47.2825	48.752	40.4233	37.0348	39.1699	45.1799	51.8924	52.8059	30.3675	44.1925	38.0219	46.2938	36.9646	39.5079	44.9376	44.4516	43.8698	40.066	38.1299	47.3	49.5	34.2622	37.9055	45.5237	35.237	35.6929	41.527	33.5687	38.0873	41.4479	44.3551	36.6648	47.3394	36.3479
657	A0A3B3ISR2;B4DPQ0;F5H2D0;P00736	C1R	Complement subcomponent C1r;Complement subcomponent C1r;Complement subcomponent C1r;Complement C1r subcomponent	Homo sapiens	80173.6	18	100	9.16746e-27	5.30861e-27	3.47862e-23	51.5493	7.56406	2.27701		241.709	244.456	181.045	188.39	215.093	239.759	137.271	130.149	166.596	149.69	161.996	141.732	140.691	140.032	133.183	130.876	120.791	134.876	211.287	190.297	329.077	276.15	195.83	239.196	196.474	211.022	173.23	187.816	218.591	195.734	280.189	296.172	168.977	192.457	118.402
658	A0A3B3ISS3;D6RB26;D6RCF5;F6SDC8;Q96CQ1;Q9BSK2	SLC25A36;SLC25A36;SLC25A36;SLC25A36;SLC25A36;SLC25A33	Solute carrier family 25 member 36;Solute carrier family 25 member 36;Solute carrier family 25 member 36;Solute carrier family 25 member 36;Solute carrier family 25 member 36;Solute carrier family 25 member 33	Homo sapiens	14900.3	1	59.4	0.000144325	4.83702e-05	0.000181378	40.7236	7.49304	2.25563		56.7079	27.142	23.6903	45.2461	154.886	124.954	152.044	25.14	27.8406	50.0892	20.5432	49.9507	136.132	46.4168	177.629	184.371	36.147	33.7817	128.208	29.1151	33.4764	213.654	197.6	236.236	274.927	21.392	150.167	57.2218	204.507	185.06	201.23	42.5055	51.4824	201.49	180.846
659	A0A3B3ISS6;Q14956	GPNMB	Transmembrane glycoprotein NMB	Homo sapiens	65942.1	5	100	1.53202e-24	8.30053e-25	1.22439e-21	50.9519	9.7933	2.94808		1130.08	1117.28	850.584	1000.61	809.322	989.77	933.221	990.811	1159.51	1088.34	902.354	796.212	954.338	885.128	1080.45	1041.81	1348	1513.58	1001.36	1068.93	947.134	1075.73	1423.76	1391.5	1270.62	746.604	1039.89	1149.81	998.971	776.448	1034.18	1232.1	778.394	739.346	1095.15
660	A0A3B3IST1;B5MD23;O75954	TSPAN9	Tetraspanin-9 (Fragment);Tetraspanin;Tetraspanin-9	Homo sapiens	14846.5	2	100	1.09252e-38	1.03425e-38	1.04552e-30	54.3264	7.71306	2.32186		267.998	410.542	409.37	326.02	359.591	322.457	343.142	401.123	272.94	197.363	263.96	263.197	289.815	313.608	294.711	285.837	385.09	252.401	240.88	193.021	287.928	273.951	227.222	220.51	200.079	266.752	300.558	351.092	336.595	330.791	307.17	288.651	344.76	348.798	319.013
661	A0A3B3IST8;E9PDL4;Q05084	ICA1	Islet cell autoantigen 1	Homo sapiens	54587.9	10	83.2	1.99505e-27	1.17813e-27	1.21963e-23	51.7213	6.02845	1.81475		73.8208	51.4087	59.691	60.422	68.3327	54.498	53.1742	52.6197	68.2907	71.661	58.1239	67.7468	53.9899	78.1172	66.6151	66.2819	57.5676	53.252	62.3989	65.8876	55.565	55.7503	61.258	53.6894	51.8576	68.2703	52.2769	47.811	65.211	66.4691	64.0001	75.831	73.768	64.6963	78.1393
662	A0A3B3ISU0;Q02487	DSC2	Desmocollin-2	Homo sapiens	83816.8	17	100	2.78962e-61	1.35693e-60	9.61151e-41	58.4576	7.78936	2.34483		260.499	239.346	186.36	189.655	159.243	175.111	263.756	331.623	238.127	222.467	289.497	286.147	327.233	296.398	334.272	326.757	372.922	375.061	305.126	281.869	188.672	213.902	286.231	271.749	202.693	197.93	199.903	214.014	217.202	204.57	302.356	265.053	250.708	235.964	300.741
663	A0A3B3ISV5;Q8N9N7	;LRRC57	Uncharacterized protein;Leucine-rich repeat-containing protein 57	Homo sapiens	28572.2	11	97.9	5.24518e-24	2.78442e-24	2.91037e-21	50.8032	7.49609	2.25655		196.615	195.463	205.814	202.706	200.768	181.121	187.055	152.008	177.708	190.127	161.745	175.233	143.315	177.812	157.141	171.91	187.685	188.647	165.858	165.496	215.29	205.042	176.446	185.894	220.976	170.788	189.055	216.533	216.118	228.048	203.346	228.26	220.292	189.519	191.536
664	A0A3B3ISX9	TNXB	Tenascin-X	Homo sapiens	485423	156	100	1.59758e-58	6.05238e-58	1.22294e-39	58.0052	10.103	3.04131		1500.3	1457.21	707.543	668.172	1016.33	1004.03	624.906	631.03	445.791	415.779	776.684	749.763	923.805	870.708	880.301	925.33	577.225	559.213	1437.27	1517.33	2325.25	2325.17	976.374	959.948	1760.34	1541.27	1081.03	1126.35	2273.25	2203.3	1848.74	1865.21	1728.25	1722.03	515.346
665	A0A3B3IT28;A0A3B3ITE5;A0A3B3ITF7;A0A3B3ITK3;A0A3B3ITW6;A0A3B3IU40;A0A3B3IUA1;A0A3F2YNW9;Q12756	KIF1A	Kinesin-like protein KIF1A;Kinesin-like protein KIF1A;Kinesin-like protein KIF1A;Kinesin-like protein KIF1A (Fragment);Kinesin-like protein KIF1A;Kinesin-like protein KIF1A;Kinesin-like protein KIF1A;Kinesin-like protein KIF1A;Kinesin-like protein KIF1A	Homo sapiens	192970	29	98.6	2.01412e-24	1.08499e-24	1.48378e-21	50.919	6.78836	2.0435		102.309	94.5396	92.9959	124.49	105.417	105.552	99.6169	101.889	109.325	125.129	103.811	120.339	97.6427	109.729	117.783	102.514	116.376	111.21	105.399	100.767	98.7213	98.6969	104.209	104.572	95.6539	90.9151	101.49	109.317	118.913	113.478	109.091	109.968	126.75	117.455	106.825
666	A0A3B3IT47;Q9Y2I8	WDR37	WD repeat-containing protein 37	Homo sapiens	63834	14	100	1.3173e-31	9.02007e-32	1.92334e-26	52.752	7.93121	2.38753		216.168	269.552	308.394	318.089	335.606	300.216	262.813	278.129	256.512	268.849	318.995	299.366	273.571	216.775	218.243	287.528	240.9	225.645	234.745	240.012	195.757	226.571	219.412	221.954	335.063	132.128	258.378	248.852	245.08	258.351	224.154	228.289	414.014	429.22	298.613
667	A0A3B3ITG3;H0Y3A3;Q5VWQ8	DAB2IP	Disabled homolog 2-interacting protein;Disabled homolog 2-interacting protein (Fragment);Disabled homolog 2-interacting protein	Homo sapiens	124418	6	91.6	1.02063e-08	3.8371e-09	2.42797e-09	44.8945	6.0948	1.83472		118.708	71.0465	83.88	77.3038	81.3922	83.1901	56.931	64.6711	68.2839	57.2708	68.4051	53.974	62.596	59.0079	75.1694	68.0647	54.5027	44.6025	64.9619	61.2168	71.6863	67.6458	78.3998	81.9264	66.75	68.1671	71.9232	55.3262	86.1779	78.1006	95.7309	90.428	76.6082	88.9554	83.9176
668	A0A3B3ITH3;Q9P2X3	IMPACT	Protein IMPACT	Homo sapiens	37452.5	5	93	1.72627e-11	6.87578e-12	9.16163e-12	46.368	6.14677	1.85036		81.4563	84.9254	90.0985	83.0666	44.3215	69.9984	89.1154	82.5886	98.312	60.0541	93.1798	65.2095	88.4621	94.6733	75.1848	75.9803	69.9404	77.0634	74.847	76.9953	79.5787	91.6963	66.7859	70.685	74.3446	98.205	62.9668	81.2828	69.0306	76.3132	61.5316	94.3375	68.8789	93.0026	58.2943
669	A0A3B3ITJ4	HNRNPL	Heterogeneous nuclear ribonucleoprotein L (Fragment)	Homo sapiens	59218.6	20	100	2.68962e-66	2.0379e-65	1.05658e-42	59.2527	9.54007	2.87185		786.11	793.149	746.739	745.155	755.805	711.402	710.615	728.216	807.214	813.559	828.284	802.016	671.499	660.053	848.107	832.666	791.66	788.113	720.46	722.513	803.615	789.631	869.425	865.853	985.919	831.812	754.638	850.11	723.754	779.707	922.397	1007.17	843.067	827.616	850.071
670	A0A3B3ITK0;A0A7I2V585;A0A7I2YQT6;P35442	THBS2	Thrombospondin-2	Homo sapiens	130524	9	72.7	3.70259e-19	1.71586e-19	9.03985e-18	49.3441	5.80924	1.74875		67.862	72.4057	49.9952	50.9255	51.3733	48.1122	45.5678	57.3887	58.5119	53.7791	53.2922	42.087	45.2402	37.324	53.2592	38.674	39.7077	44.7165	62.6214	57.1524	51.8331	57.5767	58.7199	54.6775	42.9363	63.8787	52.0293	42.2816	88.5987	83.6527	52.5258	44.6731	60.4595	56.6226	48.995
671	A0A3B3ITL8	SORBS2	Sorbin and SH3 domain-containing protein 2 (Fragment)	Homo sapiens	42846.7	5	91.6	7.88674e-30	5.04772e-30	2.87546e-25	52.3246	6.63307	1.99675		147.412	115.408	85.2574	93.6593	97.4545	89.9465	201.448	204.339	116.075	115.941	94.1114	93.066	103.185	117.889	88.968	83.6917	116.747	114.119	81.4523	82.2566	71.4817	78.1135	66.8532	64.9973	59.6261	47.9083	67.7419	71.2893	123.986	126.365	80.7032	84.959	135.426	130.609	173.592
672	A0A3B3ITN6;D6RA89;D6RBB0;O60683	PEX10	Peroxisome biogenesis factor 10 (Fragment);Peroxisome biogenesis factor 10;Peroxisome biogenesis factor 10;Peroxisome biogenesis factor 10	Homo sapiens	NaN	1	9.8	0.00062192	0.000197355	0.00838703	37.8466	5.83283	1.75586		29.6695	51.877	41.5538	22.9189	28.5456	20.7718	36.5456	48.0506	53.2122	34.3278	39.2647	32.5523	42.1707	30.2493	32.2934	47.2462	55.4667	51.8372	20.4948	55.6482	21.8162	35.1139	33.4353	56.4629	52.1942	32.8254	56.7088	37.2909	23.9139	48.226	27.8724	27.7004	33.5505	41.2672	25.9483
673	A0A3B3ITP4;Q495G5;Q8IVH4	MMAA	Methylmalonic aciduria type A protein, mitochondrial;MMAA protein;Methylmalonic aciduria type A protein, mitochondrial	Homo sapiens	44220.5	13	100	1.91513e-32	1.36597e-32	5.51104e-27	52.9485	7.93272	2.38799		267.702	275.208	270.545	287.129	316.49	294.723	403.984	343.8	269.78	264.978	200.492	224.207	274.629	318.372	246.592	251.469	284.55	287.918	217.478	238.32	215.11	257.005	283.978	268.321	166.091	173.027	272.18	241.284	212.884	178.046	204.631	201.923	239.012	245.659	266.619
674	A0A3B3ITR6;O95363	FARS2	Phenylalanyl-tRNA synthetase;Phenylalanine--tRNA ligase, mitochondrial	Homo sapiens	50076	13	100	6.33596e-28	3.79618e-28	5.56739e-24	51.8489	6.54138	1.96915		82.5695	86.9802	98.6401	93.8853	88.275	100.865	100.789	103.751	104.501	105.07	124.455	104.009	99.9848	110.484	118.164	97.3021	94.459	103.024	104.33	94.497	90.5412	81.2107	90.6664	98.5934	84.4864	94.5029	98.404	88.9308	87.0225	100.019	82.7726	82.2969	92.9761	89.8376	100.418
675	A0A3B3ITT5;P47914	RPL29	60S ribosomal protein L29	Homo sapiens	18511.9	4	100	4.6585e-09	1.76655e-09	1.2271e-09	45.0874	9.39924	2.82945		428.513	710.344	685.132	465.607	655.247	892.333	766.84	609.333	828.354	606.692	982.287	699.386	566.216	431.46	744.209	787.078	911.009	913.35	908.948	877.338	850.071	1031.92	900.83	918.992	1153.67	1116.65	949.111	598.272	1153.63	1235.43	961.215	1053.91	620.96	749.318	487.435
676	A0A3B3ITU8;A0A3B3IU04;A0A3F2YNW8;Q14643	ITPR1	Inositol 1,4,5-trisphosphate receptor type 1;Inositol 1,4,5-trisphosphate receptor type 1;Inositol 1,4,5-trisphosphate receptor type 1;Inositol 1,4,5-trisphosphate receptor type 1	Homo sapiens	312291	31	100	2.59359e-22	1.31178e-22	4.64274e-20	50.3174	7.16642	2.15731		141.458	127.546	133.194	153.288	153.552	136.125	125.238	119.063	127.572	144.419	135.834	152.403	132.403	138.498	138.731	138.181	156.935	148.751	147.429	124.253	160.764	161.974	143.259	132.518	160.953	155.308	119.827	148.377	158.602	156.637	189.665	201.552	140.414	133.982	162.53
677	A0A3B3ITW3;P28288	ABCD3	ATP-binding cassette sub-family D member 3	Homo sapiens	75421.9	19	100	5.78973e-44	7.50874e-44	2.35668e-33	55.3929	7.74145	2.33041		159.682	151.144	178.919	169.169	223.294	200.026	229.9	201.598	194.801	218.06	229.065	261.28	204.751	209.088	242.97	248.582	269.416	218.02	181.199	177.942	176.624	176.791	176.277	180.469	204.638	198.217	230.452	253.768	267.928	235.783	184.847	210.599	267.769	252.307	234.555
678	A0A3B3ITZ9;Q9Y2W1	THRAP3	Thyroid hormone receptor-associated protein 3	Homo sapiens	103523	22	99.3	4.86495e-24	2.58607e-24	2.76e-21	50.8124	7.412	2.23123		143.96	156.763	152.33	162.49	160.851	154.092	171.818	164.502	158.246	156.362	167.812	162.272	164.894	164.5	137.376	165.312	164.653	177.878	155.437	179.406	151.575	174.48	153.727	176.382	218.401	164.514	148.461	156.776	178.209	181.135	198.275	195.739	162.181	177.651	162.609
679	A0A3B3IU30;B0I1T2	MYO1G	Unconventional myosin-Ig	Homo sapiens	110557	1	26.6	0.0149366	0.0042962	0.0990069	30.2623	8.40473	2.53007		40.5754	22.5079	25.7874	52.5264	42.1729	56.2129	26.5053	24.3003	21.9432	43.1467	23.8487	35.8698	25.6138	38.6007	53.168	25.4803	21.704	29.0995	122.523	189.004	53.5219	155.84	169.424	265.844	23.0648	36.6743	274.692	31.3118	665.163	24.9626	45.8892	243.047	34.8026	258.826	39.6184
680	A0A3B3IU33;Q9Y303	AMDHD2	N-acetylglucosamine-6-phosphate deacetylase	Homo sapiens	41333.1	6	95.8	1.30772e-09	5.01501e-10	3.99326e-10	45.3961	6.93233	2.08684		131.384	157.92	177.796	111.855	108.056	145.485	97.4862	106.048	118.559	143.472	112.11	138.932	128.126	139.522	125.267	132.482	171.536	176.008	106.503	182.591	280.9	323.142	107.375	137.526	200.587	106.849	105.343	119.188	128.084	137.632	281.062	133.784	127.613	121.149	126.175
681	A0A3B3IU69;F8W717;O00423	EML1	Echinoderm microtubule-associated protein-like 1	Homo sapiens	92860.7	22	100	1.14094e-32	8.24827e-33	3.95172e-27	53.0007	7.90512	2.37968		254.397	217.4	262.846	289.459	247.488	273.563	262.51	278.54	229.82	252.394	248.467	253.184	260.775	287.201	265.305	282.04	278.04	282.233	246.946	246.834	315.123	325.405	242.973	238.377	254.539	248.707	247.959	223.549	190.855	186.062	277.18	258.09	171.351	165.517	226.415
682	A0A3B3IUB1;Q13144	EIF2B5	eIF-2B GDP-GTP exchange factor subunit epsilon;Translation initiation factor eIF-2B subunit epsilon	Homo sapiens	81222.9	13	100	2.95863e-36	2.48975e-36	2.45615e-29	53.8063	7.37778	2.22093		147.386	171.315	180.99	164.347	169.969	176.571	147.709	155.493	167.494	153.381	153.981	136.962	134.843	154.525	152.977	174.796	139.729	156.369	164.956	183.424	171.894	200.358	177.11	181.934	206.568	167.952	181.221	164.845	162.007	186.712	212.955	178.905	168.954	194.323	178.302
683	A0A3B3IUC1	NEDD4	E3 ubiquitin-protein ligase NEDD4	Homo sapiens	9168.67	4	81.8	0.000469965	0.000150664	0.00445861	38.5205	5.9688	1.79679		45.9281	75.1986	62.4851	61.1906	73.5053	41.7039	62.035	61.338	66.2099	76.0055	81.7804	81.7835	59.425	68.8023	75.4444	71.6423	81.0384	77.6693	48.8026	53.3953	44.829	53.0716	42.4069	35.3704	83.865	43.26	34.8527	60.9389	62.8301	51.9459	81.8397	99.9182	77.4858	104.442	48.8179
684	A0A3B3IUC4;A0A6Q8PFA9;P06280	GLA	Alpha-galactosidase;Alpha-galactosidase;Alpha-galactosidase A	Homo sapiens	53283.9	8	97.9	3.57335e-38	3.28795e-38	1.99642e-30	54.218	6.5542	1.97301		119.537	94.4299	97.9558	80.7474	161.317	140.256	97.137	77.4231	97.092	83.0745	86.4182	114.534	94.4745	93.5953	116.763	111.905	72.0693	74.106	119.438	148.407	96.2872	92.8375	116.886	98.0813	122.425	94.5951	126.804	128.439	95.5892	85.0734	106.943	109.919	97.0348	113.033	100.334
685	A0A3B3IUD4;P21453	S1PR1	Sphingosine 1-phosphate receptor 1 (Fragment);Sphingosine 1-phosphate receptor 1	Homo sapiens	19991.8	1	48.3	0.000907947	0.000284455	0.0153866	36.993	6.56091	1.97503		239.491	43.0177	65.3845	174.633	49.8745	34.5601	103.205	44.3761	123.738	126.371	63.293	125.826	120.278	50.6672	97.2291	109.197	121.21	124.953	30.8803	110.644	30.9111	31.3839	121.727	128.131	43.4197	23.8758	99.9489	102.643	109.963	121.673	261.216	208.16	132.381	143.722	125.307
686	A0A3B3IUD5;Q16769	QPCT	Glutaminyl-peptide cyclotransferase (Fragment);Glutaminyl-peptide cyclotransferase	Homo sapiens	15723	2	58	1.67852e-12	6.79269e-13	1.30038e-12	46.8371	6.97869	2.1008		419.927	76.1707	68.8165	74.7496	52.1807	269.823	87.4012	101.398	79.0935	45.4191	170.811	127.964	124.513	37.0672	116.288	73.9424	31.3679	117.294	115.757	63.6365	187.019	115.46	110.508	108.984	142.431	39.8924	107.039	77.0496	310.877	353.519	51.4716	117.128	238.365	214.418	58.7679
687	A0A3B3IUD7;Q14690	PDCD11	Programmed cell death 11, isoform CRA_a;Protein RRP5 homolog	Homo sapiens	208829	18	61.5	0.000356438	0.000115529	0.00221418	39.1262	5.45959	1.6435		40.7141	44.5687	42.9213	43.6759	45.3916	44.6815	39.6994	47.8902	46.1553	44.6618	40.6688	44.5407	39.1383	36.036	48.7621	37.765	35.8651	40.8077	48.7467	44.2108	44.8215	47.2889	50.5639	47.536	36.2922	46.8357	45.1555	41.5766	41.5715	44.8341	41.4417	43.5493	41.1443	40.7339	46.5618
688	A0A3F2YNX7;Q7L5Y1	ENOSF1	L-fuconate dehydratase;Mitochondrial enolase superfamily member 1	Homo sapiens	53063.1	5	70.6	1.30244e-11	5.20026e-12	7.21406e-12	46.4266	6.16987	1.85732		69.2442	52.8502	53.6938	86.8895	58.1749	64.2703	84.2132	55.1718	142.137	125.35	131.173	117.392	174.245	128.862	83.3661	76.0924	106.379	98.5786	51.3539	107.421	47.7996	51.155	45.7255	51.1444	92.2801	44.8899	44.3193	93.5897	76.7047	64.3979	104.244	103.626	87.3835	64.2964	48.1087
689	A0A494BZU0;P40189	IL6ST	Interleukin-6 receptor subunit beta	Homo sapiens	73219.2	10	97.2	3.49288e-06	1.24475e-06	3.49684e-07	43.3417	6.215	1.8709		67.1301	83.9087	94.9634	84.0961	73.267	57.9049	84.5623	86.5207	87.3119	81.1934	69.8975	63.7793	78.1847	70.437	84.6215	75.0343	83.7624	89.764	85.4456	88.6965	78.4102	89.2559	82.4853	84.5434	79.0686	70.1347	84.253	79.9168	58.0961	87.459	72.5025	97.1836	74.6969	72.1361	62.0542
690	A0A494BZV2	MPRIP	Myosin phosphatase Rho-interacting protein	Homo sapiens	274380	22	98.6	5.7819e-21	2.80896e-21	4.33144e-19	49.9134	6.12112	1.84264		73.9836	60.9779	57.4863	57.6192	62.9888	71.884	60.5171	56.0765	61.0069	69.4354	60.2153	74.0118	61.5616	69.8855	58.9094	65.2334	76.8545	72.4156	64.0662	67.5298	69.2823	77.3981	67.4615	68.9954	78.3349	68.9513	57.36	63.9444	92.6131	84.5266	75.618	63.7645	62.7693	61.8987	80.4657
691	A0A494BZW8;A0A494C0B6;A0A499FJL5;C9J8C7;E7ERD7;Q9UKU0	ACSL6	Long-chain-fatty-acid--CoA ligase 6	Homo sapiens	73773.1	4	62.9	9.61356e-14	3.97789e-14	1.26843e-13	47.3714	5.8923	1.77376		56.9873	64.3468	50.5837	59.5172	77.2827	70.9767	49.6652	50.83	63.6003	57.2231	80.6478	69.2951	48.1729	46.7123	87.1321	63.0532	64.7067	42.4283	56.0714	55.4218	68.8593	65.1721	66.7687	53.082	39.2513	48.6383	53.5899	66.381	67.1243	41.8405	69.534	71.2399	61.9328	49.9042	64.6093
692	A0A494C017;A0A499FIY8;C9JC07;C9JJV6;C9JZL8;Q96S97	MYADM	Myeloid-associated differentiation marker (Fragment);Myeloid-associated differentiation marker (Fragment);Myeloid-associated differentiation marker (Fragment);Myeloid-associated differentiation marker (Fragment);Myeloid-associated differentiation marker (Fragment);Myeloid-associated differentiation marker	Homo sapiens	13153.6	2	100	3.14766e-09	1.19731e-09	8.69147e-10	45.1833	11.3679	3.42209		1662.09	1768.55	2216.88	2674.69	2793.58	2269.4	2214.09	1924.53	2051.24	2231.27	2630.42	2642.39	1866.04	2212.12	3157.26	3256.36	2758.46	3319.07	2369.24	2291.07	2231.54	2052.82	2557.72	2484.44	3373.44	3417.87	3184.2	3536.31	3678.02	3312.89	4834.85	5030.21	3722.4	3465.7	4099.63
693	A0A494C021;H0Y4T6;H0Y610;H0Y8P6;J3KMW3;Q9Y237	PIN4	Peptidylprolyl isomerase;Peptidylprolyl isomerase;Peptidylprolyl isomerase;Peptidylprolyl isomerase;Peptidylprolyl isomerase;Peptidyl-prolyl cis-trans isomerase NIMA-interacting 4	Homo sapiens	12358.7	2	32.9	0.0172525	0.00492787	0.110007	29.5504	6.11867	1.8419		57.1212	36.4888	211.047	50.3677	230.101	40.7846	21.1504	158.345	194.399	207.65	50.6144	41.7018	25.2552	44.8767	39.0752	27.9587	47.2307	37.2669	37.977	39.1013	162.312	39.0523	34.6672	37.7776	39.5737	35.0098	77.0636	75.3365	28.6211	40.1669	82.4647	49.3445	147.997	138.184	50.1394
694	A0A494C031	ACTN2	Alpha-actinin-2 (Fragment)	Homo sapiens	6696	1	2.1	0.0145941	0.00420574	0.0975051	30.3721	9.09219	2.73702		54.5517	28.2148	24.6266	42.1398	52.4852	33.1336	28.4737	26.1337	28.941	48.1847	21.3552	51.925	22.9357	48.2514	59.3761	29.6191	34.7727	32.4973	32.6917	30.2659	34.7995	22.0133	20.961	30.7089	32.7211	20.5786	30.8427	59.4835	43.9693	30.2334	51.2474	44.1855	53.5172	30.1099	55.8693
695	A0A494C035;F2Z2W6;F2Z2Y5;H7BXJ5;P05114	HMGN1	High-mobility group nucleosome binding domain 1, isoform CRA_d;Non-histone chromosomal protein HMG-14;Non-histone chromosomal protein HMG-14;Non-histone chromosomal protein HMG-14;Non-histone chromosomal protein HMG-14	Homo sapiens	5915.86	1	14.7	0.0326293	0.00905349	0.19399	26.3043	6.04534	1.81983		57.2244	26.897	33.6214	44.8377	55.0567	22.4532	22.6255	24.9131	27.5893	50.5455	59.7067	42.0207	21.8645	45.2199	21.2369	21.7506	54.3373	34.0894	22.7567	28.8523	21.3783	29.2656	21.9879	29.2747	19.4934	39.6984	24.121	21.323	42.9721	20.6553	53.7582	42.1218	40.7705	23.4772	10.7419
696	A0A494C045;A0A7I2V4W4;A0A7I2V646;Q9UHD2	TBK1	Serine/threonine-protein kinase TBK1	Homo sapiens	83935.4	16	100	2.42905e-28	1.47464e-28	2.89867e-24	51.9546	6.24137	1.87884		83.7876	72.8705	73.5757	88.2884	72.4445	80.495	64.6726	62.6672	66.6384	77.7641	89.5318	89.327	67.8545	78.4718	71.5313	68.1459	72.0887	81.8627	70.813	70.747	71.3095	67.2574	69.8534	70.0212	86.5685	83.9257	70.0062	80.2796	85.598	66.7435	88.9946	97.5274	88.3305	81.3983	81.0327
697	A0A494C066;B7Z4W5;Q16773	KYAT1	Kynurenine--oxoglutarate transaminase 1;Cysteine conjugate-beta lyase cytoplasmic (Glutamine transaminase K, kyneurenine aminotransferase), isoform CRA_b;Kynurenine--oxoglutarate transaminase 1	Homo sapiens	57540.3	6	98.6	9.37701e-39	8.9154e-39	9.62622e-31	54.3403	7.13123	2.14672		166.527	138.777	145.237	145.474	118.378	112.74	106.486	155.279	177.12	179.39	129.052	151.272	168.195	166.599	153.796	167.008	140.561	149.771	184.102	214.91	115.958	117.964	138.985	136.823	160.477	89.5564	109.394	156.564	112.453	140.332	88.4919	118.469	99.5911	96.485	107.522
698	A0A494C0A9;Q13951	CBFB	Core-binding factor subunit beta	Homo sapiens	26450.9	4	35	0.0175483	0.00500799	0.11151	29.4641	5.74083	1.72816		36.8463	44.8711	59.2759	38.4123	53.8082	47.0212	53.1139	47.9608	43.751	32.9657	46.9159	39.6167	49.4951	28.6088	36.6569	47.2652	43.8671	50.2352	77.6774	98.9991	43.3194	41.577	33.4708	32.1942	40.9735	74.5931	36.1738	47.0758	32.6812	42.0167	35.3684	181.273	69.9811	50.0436	31.7217
699	A0A494C0F3		EXPERA domain-containing protein	Homo sapiens	32494.6	3	100	1.93924e-24	1.04609e-24	1.44481e-21	50.9236	9.66829	2.91045		636.423	635.984	748.931	723.199	664.575	717.091	889.471	846.6	755.454	763.427	890.968	872.756	815.897	820.598	1083.74	978.859	952.227	982.75	828.333	725.591	544.834	605.889	712.281	678.377	874.241	673.662	1239.44	1194.78	839.609	948.289	873.879	859.831	913.048	1032.77	1332.76
700	A0A494C0G5	AGRN	Agrin	Homo sapiens	203094	39	100	6.03388e-36	4.99653e-36	3.73663e-29	53.7386	10.2023	3.07119		1379.37	1402.54	1384.97	1482.98	1092.77	1010.21	1300.47	1313.4	931.248	972.302	1255.69	1240.19	1069.82	1075.65	1379.93	1409.13	1202.72	1272.18	1097.41	1042.56	1160.62	1193.52	1246.42	1104.12	1516.94	1339.86	1543	1493.18	2138.22	2255.25	1745.43	1785.42	1109.54	1078.76	1240.07
701	A0A494C0M7;P48549	KCNJ3	G protein-activated inward rectifier potassium channel 1	Homo sapiens	36240.9	2	15.4	0.00134679	0.000416575	0.0229951	36.2322	5.96229	1.79483		47.268	34.5013	31.1168	53.0463	68.4361	40.0935	158.163	31.6232	35.5131	52.2351	38.7169	114.49	36.0489	85.685	41.1989	34.2126	115.504	110.148	38.138	44.29	40.597	43.6645	36.6292	41.9943	33.35	34.7452	31.2577	33.8791	44.347	30.0377	51.2844	56.4666	50.7401	37.9028	47.4695
702	A0A494C0N4;A0A7P0T8P4;A0A7P0T962;A0A7P0TAJ8;A0A7P0TB61;A0A7P0TBE5;Q7Z4L5	TTC21B	Tetratricopeptide repeat protein 21B	Homo sapiens	146005	6	37.8	0.02922	0.00814769	0.177099	26.855	5.41364	1.62967		47.3071	37.6423	30.5531	40.0277	49.3877	58.3572	31.0373	40.2339	38.1902	44.5924	35.6033	36.5204	35.1823	35.8741	40.5623	32.0623	35.4144	29.9251	47.6786	37.8156	40.8404	37.9798	54.1717	48.0233	31.7379	38.1529	49.6284	34.6552	45.1145	29.6961	45.2542	52.8505	41.0125	35.8199	46.6558
703	A0A494C0R8	CLUH	Clustered mitochondria protein homolog	Homo sapiens	150466	42	98.6	8.67467e-39	8.26359e-39	9.23011e-31	54.3474	7.80204	2.34865		188.857	195.737	229.24	221.918	239.632	219.14	226.06	237.088	246.392	242.557	204.92	220.077	208.384	209.4	213.855	217.676	196.281	198.136	207.097	215.04	174.035	182.053	195.506	201.126	222.938	188.924	219.685	212.967	219.253	219.892	197.531	198.019	219.344	217.921	230.31
704	A0A494C0W5;Q86WV6	STING1	Stimulator of interferon genes protein	Homo sapiens	28999	10	100	1.99111e-42	2.3458e-42	1.27879e-32	55.0902	8.1201	2.44439		366.88	317.035	215.413	221.821	311.936	286.351	245.552	274.544	86.2278	86.4485	274.863	293.391	254.67	291.681	431.082	414.273	360.33	302.942	260.012	260.116	313.796	330.702	509.667	468.632	333.654	214.244	227.662	195.498	360.682	325.436	344.522	352.964	381.904	409.595	364.394
705	A0A494C0X0;Q99426	TBCB	Tubulin-folding cofactor B	Homo sapiens	31162	14	100	2.94946e-21	1.44359e-21	2.66268e-19	50.0025	8.00221	2.4089		273.821	233.34	254.374	270.469	258.674	264.999	269.184	271.855	252.473	297.117	264.088	277.897	246.941	244.063	289.173	218.971	299.43	241.014	233.931	251.717	322.439	309.498	241.942	257.731	226.756	258.952	230.4	267.984	280.037	242.821	254.064	241.61	265.527	253.134	236.138
706	A0A494C0X7	ITGB2	Integrin beta	Homo sapiens	84790.8	13	100	5.60828e-26	3.17025e-26	1.21726e-22	51.3416	7.33931	2.20935		141.392	132.854	159.109	137.018	166.99	171.878	115.241	119.744	106.034	98.9634	114.013	110.508	78.45	96.6186	147.908	119.902	110.382	116.574	263.447	254.388	262.453	278.855	259.081	228.033	259.051	240.092	180.629	162.074	153.477	136.71	228.041	211.425	169.327	183.818	92.2501
707	A0A494C0Y5;O75752	B3GALNT1	Hexosyltransferase (Fragment);UDP-GalNAc:beta-1,3-N-acetylgalactosaminyltransferase 1	Homo sapiens	29976.6	1	26.6	0.000396826	0.000127904	0.00291902	38.9003	7.39337	2.22562		155.805	227.694	172.333	23.9994	56.513	41.9489	35.518	39.1091	205.727	32.1983	31.9581	26.7679	34.3233	28.8058	236.893	181.12	216.605	228.688	42.516	234.661	39.9408	45.9418	41.0797	45.956	30.9076	49.1447	45.0648	153.36	23.0008	33.4507	249.254	219.724	25.9714	164.032	53.09
708	A0A494C0Y9	FAM120A	Constitutive coactivator of PPAR-gamma-like protein 1 (Fragment)	Homo sapiens	NaN	1	26.6	4.76242e-18	2.1543e-18	6.01992e-17	48.9761	4.70495	1.41633		49.3082	54.3214	31.8468	32.5861	51.2496	42.8479	22.0183	58.6472	4.42062	25.2348	27.0855	20.0468	22.7847	31.7642	45.3018	22.904	26.8891	28.222	42.2764	50.6401	45.0023	49.9249	43.7546	49.9095	25.3027	46.6711	39.8853	26.228	20.8586	15.1683	52.4875	34.6871	39.6718	28.9851	43.2028
709	A0A494C0Z5;Q9H082	RAB33B	Ras-related protein Rab-33B	Homo sapiens	30689.1	3	90.2	6.6139e-16	2.84733e-16	2.53821e-15	48.2176	7.43873	2.23928		197.826	92.9478	104.863	157.317	122.579	180.771	108.698	38.7379	91.301	161.722	108.955	65.3832	105.578	138.748	149.72	105.816	97.846	118.433	401.93	415.677	254.468	228.338	188.191	123.389	311.741	298.559	93.5382	141.348	173.907	107.494	447.841	401.914	188.155	297.556	139.36
710	A0A494C100		DNA helicase	Homo sapiens	112506	1	64.3	0.00015688	5.24176e-05	0.000231553	40.5915	6.85256	2.06283		49.9367	53.6377	20.9531	22.0416	51.9029	45.6749	136.661	147.062	148.647	35.0582	176.428	176.018	182.38	177.966	82.1921	117.114	138.36	112.846	46.2924	41.598	43.4884	42.194	118.267	49.2813	28.3863	45.1356	136.046	164.077	111.773	75.5003	37.2866	20.7065	28.2783	30.848	111.194
711	A0A494C105;H7C593;H7C5U3;Q9H3U5	MFSD1	Major facilitator superfamily domain-containing protein 1;Major facilitator superfamily domain-containing protein 1;Major facilitator superfamily domain-containing protein 1 (Fragment);Major facilitator superfamily domain-containing protein 1	Homo sapiens	46618.4	1	38.5	3.2325e-05	1.12351e-05	5.13842e-06	42.3485	6.71186	2.02047		27.9972	32.62	37.3728	36.2435	88.3638	27.7774	53.6386	35.2176	57.7696	31.6966	82.8582	51.9849	40.1281	55.9427	123.787	51.5644	75.3443	46.9975	120.672	30.4094	78.5772	23.6562	122.092	108.715	135.779	167.629	29.8407	86.0252	34.7354	50.5167	99.6885	116.297	50.4382	89.2645	66.0655
712	A0A494C115;K7N7A8;P29972	AQP1;;AQP1	Aquaporin-1 (Fragment);Ubiquitin carboxyl-terminal hydrolase MINDY (Fragment);Aquaporin-1	Homo sapiens	NaN	5	100	1.35569e-09	5.19593e-10	4.12295e-10	45.3875	8.26135	2.48691		291.875	301.206	274.394	206.597	210.988	190.719	339.682	284.839	255.446	196.885	403.398	392.207	411.527	230.833	227.409	380.672	356.966	398.336	260.307	210.536	300.346	368.302	271.784	376.33	362.623	207.158	385.332	340.623	249.511	349.262	240.695	246.305	316.116	343.519	139.443
713	A0A494C128;O00567	NOP56	Nucleolar protein 56	Homo sapiens	53050.2	20	100	5.14025e-56	1.6099e-55	1.29111e-38	57.5835	7.39603	2.22643		153.102	148.428	138.727	147.106	165.038	183.341	115.519	122.116	157.017	129.693	122.377	123.564	121.353	117.943	168.055	149.201	126.257	126.748	211.423	192.581	227.859	235.228	204.535	186.256	316.314	242.811	179.537	183.488	176.22	177.65	210.639	209.754	164.796	159.507	157.831
714	A0A494C143;Q14689	DIP2A	Disco-interacting protein 2 homolog A	Homo sapiens	171477	15	100	4.28514e-40	4.37849e-40	1.88456e-31	54.6185	6.15178	1.85187		58.8698	62.637	82.0496	84.0128	57.8119	64.4914	73.4871	72.8638	81.6747	62.2523	102.438	80.6448	82.6282	77.1394	73.3467	83.3572	75.7024	93.7242	68.0506	65.5408	61.1404	67.4019	73.1872	70.7862	80.7174	58.8449	72.9365	80.902	81.0068	83.4288	77.7999	72.4739	68.0462	70.4792	90.7527
715	A0A494C164;P52630	STAT2	Signal transducer and activator of transcription;Signal transducer and activator of transcription 2	Homo sapiens	94234.9	8	100	9.04228e-22	4.49603e-22	1.13641e-19	50.1569	5.82962	1.75489		63.1348	67.8134	68.5629	53.8762	63.9416	59.6792	62.6608	63.7723	59.8383	43.5307	49.3069	45.5466	52.8331	47.0838	49.6256	50.3674	50.0751	48.4361	50.1112	64.5201	69.369	77.1152	64.2243	59.8876	65.9096	58.7845	59.9	77.5837	48.6578	56.9452	72.793	70.1361	70.8792	62.3675	62.6017
716	A0A494C1B9;E9PCN2;Q02153	GUCY1B1	Guanylate cyclase;Guanylate cyclase;Guanylate cyclase soluble subunit beta-1	Homo sapiens	74124.6	12	99.3	6.54388e-21	3.17445e-21	4.73762e-19	49.897	6.84425	2.06032		137.999	94.4055	118.389	114.305	119.192	114.429	114.305	114.675	110.937	120.198	123.211	114.486	96.684	101.192	127.385	130.957	102.265	106.126	140.452	138.879	136.354	95.0835	158.748	137.87	110.742	56.1284	123.013	124.235	147.604	168.888	121.675	127.55	98.9097	94.7131	110.542
717	A0A494C1F2;P35658	NUP214	Nuclear pore complex protein Nup214	Homo sapiens	212484	23	100	4.98501e-18	2.25284e-18	6.22898e-17	48.9693	6.85153	2.06252		105.535	110.456	120.813	135.946	113.746	119.717	110.188	110.503	113.342	116.069	111.776	96.306	107.573	94.3282	115.019	106.924	103.361	110.02	118.076	104.432	112.732	142.756	137.459	126.068	142.514	104.473	126.108	92.7368	135.662	113.217	126.543	133.656	111.508	127.31	108.157
718	A0A494C1J1;F8WAN1;Q69YQ0	SPECC1L;SPECC1L-ADORA2A;SPECC1L	Cytospin-A	Homo sapiens	126316	6	55.2	0.000523797	0.00016716	0.00577524	38.2632	5.40883	1.62822		43.6293	51.2595	42.0426	35.1828	42.0402	47.3997	46.1477	43.7939	49.6288	33.8735	32.0255	31.2086	41.8547	31.6286	44.7457	41.8582	35.0046	37.6396	55.9877	47.892	45.8704	60.1048	57.2055	47.8121	30.4196	50.1261	46.5737	33.2829	35.2667	55.9036	43.1183	49.1416	32.2119	41.7838	39.5671
719	A0A494C1K7;E9PGP6;Q9UGJ0	PRKAG2	5'-AMP-activated protein kinase subunit gamma-2	Homo sapiens	58367.8	18	98.6	1.84458e-63	1.06877e-62	1.33067e-41	58.8073	9.15305	2.75534		587.809	580.064	770.047	725.933	651.429	675.573	845.443	918.777	767.133	768.883	619.547	624.246	738.238	676.659	674.105	654.258	768.113	777.577	587.79	575.313	413.918	399.42	509.536	479.148	453.52	407.409	464.74	485.569	572.419	548.795	468.045	467.339	647.31	601.834	733.151
720	A0A494C1L5	LRBA	Lipopolysaccharide-responsive and beige-like anchor protein	Homo sapiens	317789	48	100	1.16707e-44	1.5933e-44	1.1141e-33	55.5279	7.80271	2.34885		192.808	183.352	227.918	243.055	206.653	204.394	211.448	193.903	239.812	248.859	239.696	261.881	230.093	246.108	240.41	244.035	236.803	231.7	236.167	236.798	201.603	205.329	249.233	220.181	248.658	209.675	245.266	272.153	217.196	215.211	251.657	249.1	217.969	226.323	254.289
721	A0A494C1M4;Q3SY69	ALDH1L2	10-formyltetrahydrofolate dehydrogenase;Mitochondrial 10-formyltetrahydrofolate dehydrogenase	Homo sapiens	102850	22	99.3	5.79581e-25	3.17336e-25	6.19545e-22	51.0679	6.45654	1.94361		85.953	90.1193	85.1667	70.636	86.0655	92.4804	70.8404	83.9823	81.6613	76.5154	72.8983	68.4853	75.293	63.3016	74.9468	80.2043	74.8575	81.2051	99.4683	101.154	116.006	126.085	95.7481	92.3442	106.009	107.773	93.5077	81.1633	74.2986	86.9824	85.5987	74.2173	74.6391	99.7559	77.1622
722	A0A494C1N0;P26885	FKBP2	Peptidylprolyl isomerase;Peptidyl-prolyl cis-trans isomerase FKBP2	Homo sapiens	18562.6	9	100	4.07642e-18	1.84908e-18	5.35961e-17	48.9989	9.05101	2.72463		700.142	637.125	508.602	613.216	667.46	714.655	559.38	570.895	626.595	533.94	510.033	523.871	540.663	559.439	720.038	628.057	554.493	484.9	618.305	575.035	653.011	612.717	608.224	575.95	431.599	449.735	508.372	467.451	650.348	603.961	679.719	624.247	600.923	552.947	656.008
723	A0A499FI31;Q15020	SART3	Squamous cell carcinoma antigen recognized by T-cells 3	Homo sapiens	111958	25	100	5.68289e-34	4.33087e-34	5.92725e-28	53.2991	7.27912	2.19123		139.456	178.435	167.387	128.551	134.825	154.009	155.936	160.928	171.377	147.353	164.798	129.68	150.486	124.904	172.527	183.304	144.715	160.817	168.692	186.373	167.837	195.232	192.632	185.26	187.85	176.013	158.651	158.962	150.267	175.414	168.734	160.989	125.704	163.398	172.331
724	A0A499FI48;P13667	PDIA4	Protein disulfide-isomerase;Protein disulfide-isomerase A4	Homo sapiens	73060.6	44	100	6.86503e-56	2.10985e-55	1.4547e-38	57.5621	9.4145	2.83405		776.213	720.615	671.182	628.402	757.021	706.635	481.72	516.776	630.438	621.281	592.712	552.238	477.49	502.068	685.517	633.952	670.141	676.163	872.127	883.733	1034.71	969.668	751.445	758.733	1086.1	865.621	655.559	658.31	678.179	743.585	778.376	742.144	777.355	757.496	595.86
725	A0A499FIS5;A0A499FJN1;A0A499FJS1;Q9BUB5	MKNK1	MAP kinase-interacting serine/threonine-protein kinase 1	Homo sapiens	49971.8	4	72	8.90792e-11	3.49365e-11	3.75111e-11	46.016	5.38252	1.6203		46.7727	55.5599	54.3957	33.0058	41.1011	52.5	47.4102	50.6802	52.3161	41.9096	40.011	28.3235	41.9683	27.6352	47.7191	45.707	35.9123	44.8799	48.1421	54.0613	54.5396	53.9376	50.5611	50.1367	29.6998	58.2565	50.3783	32.3593	31.9299	30.4616	39.9054	30.735	32.3997	41.9307	61.4141
726	A0A499FIZ0	WDR26	WD repeat-containing protein 26	Homo sapiens	81358	16	100	5.88306e-22	2.94004e-22	8.34685e-20	50.2124	6.15497	1.85283		86.7493	79.4552	74.6634	77.962	96.7764	76.3587	55.8863	59.5317	74.4372	77.5445	68.6811	66.9327	57.5585	66.4303	65.1316	63.6149	79.0143	73.7197	75.3528	74.7814	63.8362	75.4376	64.8016	65.9884	77.9239	64.5233	73.4669	73.3728	76.7287	72.8936	88.4022	91.3888	73.2922	74.486	74.458
727	A0A499FJ41;K7ES72	CAPS	Calcyphosin;Calcyphosin (Fragment)	Homo sapiens	17770	8	90.2	1.27423e-44	1.73214e-44	1.16057e-33	55.5205	6.90592	2.07889		133.359	301.06	99.4382	74.6488	262.261	426.716	159.4	101.43	122.091	234.461	90.3773	123.222	145.567	86.4667	398.166	338.257	349.152	319.02	166.256	115.072	451	458.969	104.443	139.586	325.33	228.311	107.609	182.272	315.599	335.016	151.461	138.066	147.288	151.392	101.677
728	A0A499FJ85;Q6IEE8	SLFN12L	Schlafen family member 12-like	Homo sapiens	65167	1	32.9	0.00105581	0.000329471	0.018293	36.6897	8.12375	2.44549		356.065	294.374	39.0674	25.4409	691.576	686.863	234.127	188.964	45.9115	30.3739	228.621	28.0862	221.159	26.0991	37.4286	163.376	296.451	20.4851	258.379	48.0133	55.2055	40.6976	652.644	539.967	20.6262	38.0452	48.9284	32.1746	27.7166	302.089	32.3045	23.8999	412.304	349.893	35.218
729	A0A499FJI4;O75592	MYCBP2	RCR-type E3 ubiquitin transferase;E3 ubiquitin-protein ligase MYCBP2	Homo sapiens	510084	50	100	2.68893e-27	1.57842e-27	1.49661e-23	51.6878	6.34035	1.90864		65.5412	69.4778	80.3572	79.4734	75.2092	78.5606	81.125	71.0419	77.6783	93.9062	88.3272	87.0562	81.0175	78.99	85.7649	93.4359	87.6218	87.8048	85.2596	84.8535	77.7944	76.6014	87.5729	88.2865	103.037	73.7331	74.5813	84.0662	91.7461	93.6901	80.8095	95.6553	82.4728	86.6147	77.8772
730	A0A499FJK2;A0A7I2YQL8;P01137	TGFB1	Transforming growth factor beta;Transforming growth factor beta;Transforming growth factor beta-1 proprotein	Homo sapiens	44325.1	3	32.2	0.00223897	0.000682465	0.0331382	35.3546	5.94785	1.79048		47.6181	53.6955	52.4067	29.2761	30.4772	36.7192	41.7465	53.1556	53.5686	37.7906	41.2561	31.2	42.0281	38.8103	40.5375	42.0586	42.1464	50.1583	43.8434	49.83	43.0921	56.6271	56.0905	44.5535	56.2895	49.251	36.0824	31.5003	33.7163	42.1603	38.5339	33.025	43.9255	55.0529	48.1303
731	A0A4W8ZXM2	IGHV3-72	Immunoglobulin heavy variable 3-72	Homo sapiens	11167.4	7	98.6	9.39835e-20	4.4188e-20	3.2996e-18	49.5356	10.5858	3.18663		2442.04	2564.37	2949.57	2017.27	2437.9	2123.79	1275.88	1326.05	2646.6	1761.75	1108.49	1302.25	1368.84	1822.55	1202.81	873.523	1303.99	1331.79	1902.9	1578.93	3494.59	2010.21	3890.91	3607.9	3998.77	4429.76	1199.45	1467.1	2340.82	2215.03	2349.3	2083.26	1455.9	1251.79	1359.88
732	A0A590UIX5;A0A590UJ76;A0A590UJF8;A0A590UJZ9;A0A590UK99;Q9UGM3	DMBT1	Deleted in malignant brain tumors 1 protein (Fragment);Deleted in malignant brain tumors 1 protein;Deleted in malignant brain tumors 1 protein (Fragment);Deleted in malignant brain tumors 1 protein;Deleted in malignant brain tumors 1 protein (Fragment);Deleted in malignant brain tumors 1 protein	Homo sapiens	NaN	1	5.6	0.0303153	0.00843639	0.18273	26.6708	6.48885	1.95334		20.6791	27.9456	32.0173	42.3058	33.9669	23.7969	21.3479	23.5063	26.0314	53.5705	56.3353	44.5355	20.6299	47.9262	22.5079	20.5224	129.007	88.9333	24.1186	27.2231	22.6577	27.6131	23.3038	27.6216	54.4835	29.5382	25.5645	38.8764	40.5456	58.9665	56.9755	119.568	65.2742	59.2085	31.9095
733	A0A590UJA9;C9JCW7;C9JE12;Q9BVT8	TMUB1	Transmembrane and ubiquitin-like domain-containing protein 1;Transmembrane and ubiquitin-like domain-containing protein 1 (Fragment);Transmembrane and ubiquitin-like domain-containing protein 1 (Fragment);Transmembrane and ubiquitin-like domain-containing protein 1	Homo sapiens	37329.5	3	89.5	6.06583e-08	2.23777e-08	1.08931e-08	44.4551	6.60322	1.98777		101.841	201.442	76.5124	58.654	132.547	138.808	87.0152	109.439	101.096	42.7159	120.66	169.492	103.42	70.0428	102.795	125.923	112.054	135.253	78.7636	46.5709	31.2891	25.1452	54.6152	138.775	66.5073	180.892	127.569	112.228	144.414	168.228	130.86	169.31	88.4903	178.873	72.0936
734	A0A590UJB6;A0A5F9UN28;Q13303	KCNAB2	K(+) channel subunit beta-2;K(+) channel subunit beta-2;Voltage-gated potassium channel subunit beta-2	Homo sapiens	44108.8	6	79	2.26808e-06	8.10911e-07	2.32214e-07	43.4816	5.64845	1.70035		61.7904	55.1716	51.6656	43.0268	59.4504	56.969	57.2647	44.3441	55.3478	34.3164	34.7292	32.8826	39.9727	35.4425	55.6419	39.6602	34.572	41.7245	65.1311	60.3044	63.9229	58.4505	62.5559	54.7778	36.3342	51.5353	58.0882	38.7396	67.607	39.6666	59.3089	47.1481	43.0597	54.8104	52.8273
735	A0A590UJG5	GNAS	Guanine nucleotide-binding protein G(s) subunit alpha isoforms short (Fragment)	Homo sapiens	23871	1	78.3	2.35452e-05	8.22266e-06	3.16036e-06	42.5392	5.88562	1.77175		75.2505	65.037	65.9483	40.509	65.8306	72.711	115.263	62.9591	61.6773	53.0679	46.1182	97.7204	188.367	47.1662	73.8345	43.3586	52.4467	57.727	59.1585	77.3582	68.6785	72.2567	70.6229	89.4241	66.0543	48.9547	68.7108	47.3661	55.5778	41.4951	123.692	43.1806	54.8061	46.4023	64.9868
736	A0A590UJH9	OBSCN	Obscurin (Fragment)	Homo sapiens	31982.3	3	17.5	0.0111466	0.00324882	0.0837884	31.5296	5.55668	1.67273		41.555	32.8192	47.9234	36.7371	26.5177	34.8329	32.8762	31.1587	33.2467	36.7192	32.3749	41.1824	33.1827	40.0465	38.7335	33.2296	34.6299	29.7744	34.6991	36.1497	35.359	43.2469	43.8448	34.6639	34.1493	42.7719	34.037	27.223	37.413	33.4199	37.5084	50.9674	27.1839	33.3839	49.3884
737	A0A590UJJ5;H7C101;J3KSJ3;Q12887	COX10	Heme O synthase;Protoheme IX farnesyltransferase, mitochondrial;Protoheme IX farnesyltransferase, mitochondrial;Protoheme IX farnesyltransferase, mitochondrial	Homo sapiens	34532.1	2	10.5	0.00603552	0.00179987	0.0600879	33.4703	6.03773	1.81754		53.0612	56.7775	33.588	38.5211	52.6595	43.3015	91.0947	61.077	122.514	104.464	27.0988	22.4234	26.2536	61.1122	44.5694	26.2129	30.9655	27.6249	41.5695	57.9233	44.2497	57.1052	50.4712	45.6686	28.0011	51.043	37.7138	24.537	37.4666	27.2671	54.5257	52.7004	117.244	27.5242	99.9875
738	A0A590UJK3;Q14BN4	SLMAP	Sarcolemmal membrane-associated protein	Homo sapiens	96901.2	45	100	1.58221e-46	2.40321e-46	1.55251e-34	55.8847	10.1222	3.04709		1236.67	1233.51	1311.25	1339.91	1118.54	1088.12	1422.32	1458.89	1012.44	1077.15	1309.25	1293.18	1361.24	1323.9	1307.47	1387.06	1574.22	1556.4	1021.96	1027.72	927.621	876.51	1105.49	1110.83	909.504	912.524	1251.73	1389.71	1410.07	1392.96	930.238	952.673	1250.37	1194.45	1381.66
739	A0A590UJN1	TNNI3	Cardiac troponin I	Homo sapiens	25044.7	25	100	1.33983e-49	2.60818e-49	6.72825e-36	56.4544	13.8737	4.17639		18005.5	18706.4	18693.3	17806.2	20618.4	21441.3	30452.4	31151	20317.7	20064.2	19158.2	18324.1	28240.1	28879.9	18525.6	18261.1	25194.6	25484.1	17509.3	16753.4	14182.5	13868.7	12504.7	12106.5	11394	10809.7	18938.7	17630.6	11516.8	12044.1	8375.9	8213.72	13520	13774.9	19617.2
740	A0A590UJS4;Q6KC79	NIPBL	Nipped-B protein;Nipped-B-like protein	Homo sapiens	298882	13	96.5	8.26835e-40	8.33179e-40	2.65196e-31	54.5597	5.2946	1.59383		41.2172	47.6233	47.3152	34.8619	39.9689	44.3097	39.1467	40.0704	44.0661	40.3825	44.6924	33.8396	45.9281	40.5776	44.1162	39.4479	36.3125	32.8668	39.2833	39.6018	42.7794	43.2995	43.8018	36.0469	41.2668	47.1878	37.0879	37.496	39.7723	46.3484	45.0221	36.3175	34.7204	43.3325	41.2393
741	A0A590UJU8	MYL2	Myosin regulatory light chain 2, ventricular/cardiac muscle isoform	Homo sapiens	16845	3	18.9	1.34378e-05	4.72638e-06	1.50001e-06	42.8213	5.61238	1.68949		32.2607	40.5886	49.1701	35.6289	29.5751	36.4668	50.5642	46.8688	42.3225	38.3333	52.2285	45.3832	51.1092	59.5142	36.7427	40.0951	35.7093	48.2762	36.4076	43.9932	36.2565	43.7673	42.3096	39.8859	37.1355	41.9232	38.7113	29.311	31.5375	39.4296	37.762	37.3329	28.9227	35.7544	28.1594
742	A0A590UJZ8	RYR2	Ryanodine receptor 2 (Fragment)	Homo sapiens	NaN	1	30.1	0.00131208	0.000406286	0.0224893	36.2797	7.22961	2.17633		54.9493	28.0106	24.4485	42.4469	119.122	32.8939	28.6813	25.9446	145.764	164.516	31.8762	51.5493	29.6795	47.9023	34.7777	29.835	165.832	21.6657	32.4552	140.702	34.5478	22.1737	21.1137	154.294	32.9595	20.7286	30.6195	59.0532	44.2897	30.4538	211.654	195.663	53.13	30.3293	130.212
743	A0A590UK80		Uncharacterized protein (Fragment)	Homo sapiens	NaN	14	100	2.68962e-66	2.0379e-65	1.05658e-42	59.2527	9.02559	2.71697		476.493	460.795	417.175	411.994	466.745	490.869	337.962	364.727	515.59	412.306	436.085	442.153	401.871	373.745	535.46	454.073	420.96	448.15	629.138	602.925	659.857	635.521	595.191	580.939	785.103	778.48	532.423	511.72	537.608	550.288	650.835	625.187	474.538	517.297	518.756
744	A0A5F9UK94;H0Y360;Q01433	AMPD2	AMP deaminase;AMP deaminase;AMP deaminase 2	Homo sapiens	94890.1	12	93.7	0.000366631	0.000118657	0.00238195	39.068	6.63062	1.99602		89.7095	111.501	97.4812	89.7478	110.183	87.9527	85.9978	76.9294	80.4398	84.3208	90.2532	90.402	78.8109	88.4144	84.811	102.773	93.9826	97.4102	88.1101	90.1726	96.4043	199.156	90.6089	96.5668	138.915	132.491	81.3154	87.0459	104.558	163.175	127.385	138.604	126.061	105.334	101.862
745	A0A5F9UP49;Q9BRK5	SDF4	45 kDa calcium-binding protein	Homo sapiens	40936.7	4	38.5	0.000768683	0.000241979	0.0122084	37.3516	5.44277	1.63844		36.8024	48.7195	43.283	34.8595	34.8531	52.7313	43.793	47.2453	49.1088	30.826	38.4179	29.029	40.5284	28.4362	37.9955	46.2415	30.188	45.8663	52.5605	49.7725	46.0416	45.8916	39.0262	53.9121	51.0843	40.6593	49.6829	35.8998	29.4293	53.3223	35.1735	31.2271	29.416	39.9032	35.5471
746	A0A5F9UY30;A0A5H1ZRP2;O43493	TGOLN2	Trans-Golgi network integral membrane protein 2	Homo sapiens	47773.8	5	98.6	3.70389e-09	1.40781e-09	1.00316e-09	45.1435	5.70722	1.71805		54.3222	42.5689	69.2207	40.7636	42.4431	41.2911	50.2704	36.9355	46.3318	44.7445	49.1759	45.1307	41.9758	37.5567	47.5526	60.3809	47.6653	36.269	47.3118	61.4127	60.7504	60.1512	46.2974	46.2592	35.978	60.0269	45.6203	39.7103	83.7878	77.2856	44.6709	46.4448	78.0158	74.212	43.8518
747	A0A5F9VB99	SLMAP	Sarcolemmal membrane-associated protein	Homo sapiens	85923.7	2	96.5	1.26015e-15	5.39437e-16	4.1759e-15	48.1131	9.72605	2.92783		1732.24	1733.77	1874.92	1779.27	1313.6	1430.81	1997.39	1801.2	1123.66	1349.26	878.526	598.268	1478.2	1314.39	1541.7	1498.96	1522.1	1472.33	1060.12	1116.89	911.847	820.063	1142.39	1174.17	808.117	680.872	971.558	1017.54	1439.83	1530.58	861.915	809.593	1788.44	1582.01	1894.25
748	A0A5F9W493	CSNK1A1	Casein kinase 1, alpha 1, isoform CRA_d	Homo sapiens	40589.7	11	100	2.10274e-27	1.23987e-27	1.26438e-23	51.7154	7.41893	2.23332		204.498	186.415	173.416	205.547	201.626	190.776	159.627	164.376	188.327	199.975	147.563	126.691	176.974	153.701	208	177.644	209.051	151.055	152.125	157.91	141.856	154.424	186.068	173.52	134.88	146.387	156.291	135.942	165.495	157.873	155.04	176.588	212.307	183.199	221.567
749	A0A5F9YFS9;C9JBL1;Q9Y6A9	SPCS1	Microsomal signal peptidase 12 kDa subunit;Microsomal signal peptidase 12 kDa subunit;Signal peptidase complex subunit 1	Homo sapiens	11804.8	2	100	1.07062e-42	1.2837e-42	9.46759e-33	55.1438	7.52245	2.26448		109.445	155.566	148.777	151.28	153.228	171.299	134.851	145.057	103.575	91.035	176.361	135.954	125.609	121.85	146.992	149.27	160.851	150.607	195.959	201.495	188.727	210.206	185.404	259.704	280.661	284.038	139.697	165.213	188.906	209.963	196.201	164.757	154.819	189.513	166.612
750	A0A5F9ZA98;O75027	ABCB7	ATP-binding cassette sub-family B member 7, mitochondrial;Iron-sulfur clusters transporter ABCB7, mitochondrial	Homo sapiens	83271.1	25	100	2.11817e-40	2.202e-40	1.31098e-31	54.6812	8.46795	2.54911		287.283	263.796	312.922	316.905	358.816	375.604	462.237	441.768	359.363	363.586	385.599	371.454	360.974	369.599	395.727	360.974	390.136	365.064	333.056	298.401	261.976	247.259	314.476	317.906	343.33	267.659	356.645	351.126	424.001	397.392	283.565	305.68	469.487	421.982	522.573
751	A0A5F9ZH15;A0A5F9ZH80;C9JSN9;P43251	BTD	Biotinidase (Fragment);Biotinidase;Biotinidase (Fragment);Biotinidase	Homo sapiens	30426.9	1	10.5	0.00781669	0.00230799	0.0697693	32.7615	7.14207	2.14998		41.8658	36.7642	154.34	222.015	40.2799	43.1736	21.8522	34.0525	151.493	109.5	27.8261	23.0692	22.6128	21.4371	45.5683	22.7313	26.6863	24.9401	42.5977	39.4368	169.908	113.148	47.1797	40.0142	25.1118	46.3191	40.1884	26.4273	33.7443	23.2027	202.677	204.973	23.7766	23.1079	42.877
752	A0A5F9ZH30;A0A5F9ZHE4;D6RHE1	ANK2	Ankyrin-2	Homo sapiens	438068	53	100	1.09772e-42	1.31459e-42	9.58262e-33	55.1416	8.75587	2.63578		407.665	426.635	429.715	423.539	433.381	425.111	489.827	480.728	478.122	516.079	441.924	456.2	445.31	447.504	526.552	490.252	460.917	459.966	445.471	426.201	382.301	392.924	454.502	463.484	366.377	360.538	414.53	391.871	418.255	375.459	473.121	479.15	408.48	401.235	414.043
753	A0A5F9ZH78;P05089	ARG1	Arginase-1	Homo sapiens	25660.6	4	51.7	1.61667e-08	6.04908e-09	3.601e-09	44.7812	5.49715	1.65481		40.5076	43.1605	54.5957	34.6313	32.1045	30.5544	47.9336	54.6964	58.0644	38.7167	43.3027	42.4409	46.0096	37.4119	31.8024	54.9766	51.1527	54.1062	36.7972	54.9897	37.8642	50.8155	36.4011	40.4499	58.5964	41.607	38.8824	46.3339	32.9379	53.9542	33.9935	31.431	36.8063	46.1864	31.9898
754	A0A5F9ZH79;A0A5F9ZHP1	ASCC1	Activating signal cointegrator 1 complex subunit 1	Homo sapiens	36876.8	7	90.2	2.11812e-12	8.55937e-13	1.57632e-12	46.7917	5.79746	1.74521		46.2389	49.7398	84.4232	67.873	66.7814	60.9505	61.0198	65.1889	55.7744	54.526	68.5268	53.6602	54.7418	61.6452	52.4069	69.4329	46.8855	51.8244	52.7806	48.8069	75.2984	47.8868	53.8826	59.1276	50.5121	45.8302	54.879	51.1326	75.1953	65.0397	56.9028	57.902	64.3806	67.7361	54.0448
755	A0A5F9ZHJ0	ACAT1	Acetyl-CoA acetyltransferase, mitochondrial	Homo sapiens	35496.1	2	95.8	6.42796e-20	3.03307e-20	2.49854e-18	49.588	6.63107	1.99615		115.593	99.4643	64.3936	75.0818	109.375	97.2031	93.885	94.5587	110.627	89.4145	156.95	130.223	163.009	118.103	134.893	89.4186	76.8244	136.936	160.841	110.755	80.008	73.7289	86.0397	92.2638	52.8766	78.8485	95.0676	65.7823	87.6164	62.0396	95.3538	102.429	81.2004	88.4195	97.6931
756	A0A5F9ZHM9;Q9UQM7	CAMK2A	Calcium/calmodulin-dependent protein kinase;Calcium/calmodulin-dependent protein kinase type II subunit alpha	Homo sapiens	53039.5	4	79	3.18835e-14	1.33299e-14	5.25582e-14	47.5673	6.74597	2.03074		83.0591	90.3006	100.974	86.7672	125.558	117.135	178.905	81.6508	116.864	107.428	119.774	135.955	128.689	116.686	102.207	114.553	149.659	115.994	99.151	117	95.553	69.3495	88.9972	93.9634	88.7445	65.9287	128.33	138.284	108.636	94.3739	95.0373	117.372	109.41	99.9027	130.045
757	A0A5F9ZHN7;Q9NTJ5	SACM1L	Phosphatidylinositol-3-phosphatase SAC1	Homo sapiens	NaN	27	100	3.70299e-61	1.77924e-60	1.07552e-40	58.4377	8.63836	2.60041		330.608	305.618	400.532	386.294	370.518	381.756	306.501	322.881	416.715	418.932	349.838	349.349	298.948	285.532	407.178	405.886	380.054	354.737	387.064	390.154	390.846	375.887	356.96	399.711	461.464	518.174	435.751	377.206	441.613	445.478	509.749	481.111	433.299	403.448	451.307
758	A0A5F9ZHN9;P51648	ALDH3A2	Aldehyde dehydrogenase;Aldehyde dehydrogenase family 3 member A2	Homo sapiens	58681.3	22	100	5.19007e-56	1.62035e-55	1.29626e-38	57.5828	8.33014	2.50762		350.761	343.105	273.077	293.978	336.079	321.389	287.829	298.138	315.427	291.431	317.242	309.762	277.762	242.846	351.717	325.733	288.793	290.185	339.18	313.156	382.813	336.764	364.543	319.335	459.397	390.012	390.853	374.085	408.516	414.702	516.657	504.396	333.004	344.53	347.815
759	A0A5F9ZHR7;E9PHY0;P11117	ACP2	Lysosomal acid phosphatase	Homo sapiens	NaN	7	100	1.05873e-36	9.08797e-37	1.35065e-29	53.9032	7.62709	2.29598		220.346	238.855	177.32	149.848	189.529	176.075	191.885	185.559	203.084	195.988	260.497	268.694	225.289	188.574	205.402	247.216	237.684	230.261	250.193	266.162	212.645	267.848	199.793	221.631	252.755	262.143	230.118	238.324	176.307	180.69	208.988	208.267	177.536	170.119	151.613
760	A0A5F9ZHS1	ANK2	Ankyrin-2	Homo sapiens	437094	4	81.1	7.37181e-14	3.058e-14	1.02533e-13	47.419	6.87968	2.07099		69.0534	68.3864	89.3488	105.337	96.0185	95.9633	140.64	113.162	92.5831	118.505	180.108	193.371	154.569	121.371	217.979	164.341	118.182	144.174	166.509	60.9564	80.0536	76.0076	82.1658	307.716	112.128	58.9715	81.2946	138.24	90.8718	94.2494	91.8336	162.849	163.805	130.628	116.669
761	A0A5F9ZHU7;P49643	PRIM2	DNA primase large subunit	Homo sapiens	68333.1	4	19.6	0.0175826	0.00501633	0.111685	29.4541	5.28066	1.58964		52.5984	50.7479	37.3572	34.4853	53.8601	53.0223	33.225	36.6715	54.0024	50.51	27.5904	31.6806	31.2269	33.2584	48.1007	30.5982	28.7058	27.9332	52.5123	52.9553	50.9729	43.2029	47.8334	55.1495	29.757	46.5757	52.526	28.6836	43.7476	29.3391	59.6332	48.8096	32.4939	31.331	51.654
762	A0A5F9ZHW8;A0A6Q8PG76;A0A7I2PMD6;O94827;Q5SY18	PLEKHG5	Pleckstrin homology domain-containing family G member 5	Homo sapiens	122424	1	11.2	0.00947659	0.002781	0.0772306	32.1319	5.94553	1.78978		24.0261	38.0115	43.5498	31.1027	24.972	61.3875	84.9012	41.0384	37.0577	27.2008	50.2214	20.6545	46.7605	22.227	22.0739	44.2505	37.6923	40.3315	32.8061	35.4355	30.819	59.5396	21.32	34.9242	40.0556	21.7161	34.7728	52.8796	29.8086	55.4699	93.4908	86.2041	58.7748	47.7842	23.4595
763	A0A5F9ZI21;Q92974;V9GYM8	ARHGEF2	Guanine nucleotide exchange factor H1;Rho guanine nucleotide exchange factor 2;Guanine nucleotide exchange factor H1	Homo sapiens	126638	21	97.9	1.02136e-26	5.90226e-27	3.74766e-23	51.537	6.36699	1.91666		75.6325	84.017	74.4484	69.9419	81.0106	77.9434	72.9975	81.104	81.463	77.8839	64.9474	77.3228	65.5313	62.2827	82.5869	72.47	64.247	63.5626	87.5786	83.5003	90.3025	82.376	84.0643	89.0215	83.3829	88.4338	80.3141	62.4019	84.6003	81.4354	101.963	89.6033	79.6039	70.3561	85.3076
764	A0A5F9ZI26;P25189	MPZ	Myelin peripheral protein;Myelin protein P0	Homo sapiens	NaN	8	94.4	1.16145e-14	4.88795e-15	2.3647e-14	47.7421	7.72474	2.32538		146.934	126.44	167.721	157.574	411.332	479.797	208.285	219.494	215.281	151.227	202.113	180.253	201.799	171.447	336.781	320.72	221.853	386.381	185.257	208.276	808.682	732.965	210.437	263.485	175.741	180.388	209.14	175.498	130.43	166.617	139.581	152.692	113.837	153.521	138.946
765	A0A5F9ZI39;P23458	JAK1	Tyrosine-protein kinase;Tyrosine-protein kinase JAK1	Homo sapiens	133065	17	100	1.68433e-37	1.5103e-37	4.73303e-30	54.0748	6.23946	1.87826		78.4374	77.2256	81.397	63.3729	65.2113	61.1408	67.1192	77.1238	72.2445	63.8731	80.8957	65.444	67.9082	61.9256	59.2232	71.4264	79.2279	82.7239	65.6443	68.2187	60.9628	83.3165	59.2136	74.6579	96.2306	87.4601	73.4143	70.5993	74.3179	90.7399	77.7264	83.5986	65.1864	75.4685	62.6894
766	A0A5F9ZI63;O75530	EED	Polycomb protein EED	Homo sapiens	56294.5	1	12.6	0.0122215	0.00355266	0.0878836	31.1577	4.69934	1.41464		28.1328	54.7107	47.7531	21.7319	27.0671	21.9065	43.0667	50.6753	56.1188	24.8493	41.4094	34.3304	44.5657	31.9017	30.6208	44.7991	52.5938	23.585	21.6143	58.6879	23.0079	33.2952	47.6151	59.5471	49.4908	31.1253	20.3918	39.3278	22.6753	45.7282	26.4287	29.2135	40.6482	43.0045	28.8123
767	A0A5H1ZRP4	NELFB	Negative elongation factor B	Homo sapiens	70039	16	100	3.45691e-20	1.64496e-20	1.58826e-18	49.6729	5.80342	1.747		57.0588	57.2406	56.5913	56.1466	56.203	51.9471	45.9847	50.838	55.9207	55.3699	55.5457	60.3136	48.5494	46.8431	54.295	58.0891	54.5411	49.323	58.4421	62.8128	51.1643	54.7845	64.669	56.6513	62.5838	52.0489	54.6578	66.2137	59.5201	64.9154	59.4536	63.4198	58.524	53.4104	51.0269
768	A0A5H1ZRQ7;A0M8Q6	IGLC7	Immunoglobulin lambda constant 7 (Fragment);Immunoglobulin lambda constant 7	Homo sapiens	NaN	1	89.5	5.51643e-15	2.33406e-15	1.31794e-14	47.8685	6.74417	2.0302		126.229	122.178	3029.71	2581.94	136.427	96.158	812.704	852.776	105.935	112.833	36.5821	37.7239	195.594	260.527	43.3137	23.9553	20.8046	31.8623	181.329	151.411	276.973	284.627	287.074	251.245	499.293	557.066	38.1349	25.0769	113.485	147.462	740.374	654.683	56.031	48.6243	36.7581
769	A0A5H1ZRR2;G9CGD6;Q5T4Y8;Q6P9H4	CNKSR3;CNK3/IPCEF1;CNKSR3;CNKSR3	Connector enhancer of kinase suppressor of ras 3;CNK3/IPCEF1 fusion protein;Connector enhancer of kinase suppressor of ras 3 (Fragment);Connector enhancer of kinase suppressor of ras 3	Homo sapiens	52644.2	1	25.9	0.00182164	0.000558108	0.028922	35.7022	4.15001	1.24928		23.8124	42.0996	18.0306	28.2418	35.1752	15.7375	55.9676	19.477	11.5589	11.1813	21.2086	26.4171	57.9156	24.5481	21.3491	58.219	17.2159	32.5633	48.7796	12.5909	51.9247	43.269	50.4852	18.6078	21.9294	40.449	46.0207	30.2625	29.4678	24.0907	20.6492	30.0627	29.3613	59.1835	26.2268
770	A0A5H1ZRS1	PCM1	Pericentriolar material 1 protein	Homo sapiens	227731	10	96.5	1.59541e-36	1.36295e-36	1.71293e-29	53.8646	6.16003	1.85435		82.5431	81.758	80.3741	61.8335	76.4159	87.9927	77.0841	83.86	84.0663	89.96	60.3408	57.5744	61.5704	66.8678	80.7265	68.2395	62.2701	61.7226	86.5754	75.125	74.3386	70.8896	75.4547	72.5786	55.837	83.4459	79.439	61.2878	72.8538	68.2226	90.8452	77.1315	63.9654	61.0881	82.0428
771	A0A5H1ZRS2	IGKV2D-28	Immunoglobulin kappa variable 2D-28	Homo sapiens	11043.4	5	100	4.32137e-18	1.95749e-18	5.59833e-17	48.9903	10.0789	3.03407		1965.15	2381.16	2263.04	1391.71	941.059	1205.13	1351.4	912.946	2190.71	2100.67	957.239	955.17	1326.52	1131.4	642.416	659.611	1258.7	1741.45	1215.3	1220.68	1984.43	2451.54	3348.01	3302.05	1176.16	1517.38	1323.6	1812.41	1767.97	2880.34	1210.62	1342.85	740.278	844.365	590.077
772	A0A5K1VW60;Q99766	DMAC2L	ATP synthase subunit s, mitochondrial;ATP synthase subunit s, mitochondrial	Homo sapiens	23226.1	9	100	7.38291e-40	7.47781e-40	2.49981e-31	54.5698	8.02769	2.41657		279.77	300.065	248.048	243.593	260.236	261.737	356.226	366.112	277.714	263.715	280.356	303.356	288.489	281.223	268.367	289.962	289.576	259.161	246.27	247.12	209.667	224.347	220.116	251.458	211.082	169.987	261.26	265.891	241.251	274.295	156.865	168.271	314.915	330.483	337.373
773	A0A5K1VW61;A0A5K1VW71;A0A5K1VW79;A0A5K1VW93;Q7Z5Q1;Q8NE35	CPEB2;CPEB2;CPEB2;CPEB2;CPEB2;CPEB3	Cytoplasmic polyadenylation element-binding protein 2;Cytoplasmic polyadenylation element-binding protein 2;Cytoplasmic polyadenylation element-binding protein 2;Cytoplasmic polyadenylation element-binding protein 2;Cytoplasmic polyadenylation element-binding protein 2;Cytoplasmic polyadenylation element-binding protein 3	Homo sapiens	105583	1	2.8	0.0102962	0.00300942	0.0805169	31.8324	3.39861	1.02308		26.7071	57.6312	50.3021	20.6306	25.6954	23.0758	40.8843	53.3804	59.1145	30.0639	45.4386	36.163	42.3073	33.6046	24.3974	42.5289	49.9287	44.5767	22.768	32.0608	24.236	31.608	23.5641	31.5982	46.9829	29.548	21.4803	41.4271	21.5263	43.4109	28.2672	21.9608	37.2719	43.2335	27.3522
774	A0A5K1VW97;H0YMF1;P16112;Q6PID9	ACAN	Aggrecan core protein;Aggrecan core protein;Aggrecan core protein;Aggrecan	Homo sapiens	261453	4	24.5	2.77834e-05	9.67874e-06	4.04394e-06	42.4431	5.28356	1.59051		40.0712	46.4836	37.0102	43.4756	45.5146	43.7573	34.9883	30.7507	46.1972	36.3865	29.9187	33.6395	30.9446	33.5479	40.7016	33.0977	29.9423	48.4508	41.9196	39.1999	41.6625	38.2446	41.8286	50.7304	29.9601	39.5802	49.9785	29.365	47.6941	32.4252	38.1304	42.2838	32.6387	31.8645	42.7577
775	A0A669KA35;B1AMG5;Q92824	PCSK5	Proprotein convertase subtilisin/kexin type 5	Homo sapiens	210120	2	2.8	0.0316061	0.00878071	0.18911	26.4629	6.04218	1.81888		36.225	52.1852	60.1127	35.9617	35.8862	63.8101	60.5569	59.9637	63.8453	33.9322	58.4341	32.6641	58.2181	32.2946	35.2026	56.4733	59.4716	56.9756	59.3006	59.227	34.8393	59.4418	33.469	57.1466	51.7189	29.7514	50.6367	50.4234	30.3379	51.0713	35.3986	35.4075	37.3209	60.0422	36.7771
776	A0A669KAX3;O76024	WFS1	Wolframin	Homo sapiens	101540	20	100	8.71728e-41	9.24773e-41	8.337e-32	54.7599	8.6056	2.59054		355.156	340.045	446.691	468.042	494.312	459.928	406.146	382.179	392.864	480.551	364.033	411.709	419.546	445.933	535.537	474.294	542.416	503.039	357.71	344.014	316.566	302.446	361.383	365.175	454.911	348.065	445.121	468.443	444.012	408.696	508.139	481.105	351.708	365.196	446.549
777	A0A669KAX4;A0A7P0T954;K4DI93;Q13620	CUL4B	Cullin-4B;Cullin-4B;Cullin 4B, isoform CRA_e;Cullin-4B	Homo sapiens	102526	27	100	2.23336e-42	2.622e-42	1.35222e-32	55.0803	8.09255	2.4361		277.195	238	275.706	271.924	259.883	254.579	245.796	227.399	286.55	300.974	279.117	297.855	280.847	246.701	289.974	245.973	281.51	276.624	261.578	281.496	260.4	260.867	291.552	285.639	270.835	262.406	290.583	297.699	297.709	298.271	268.822	268.509	291.027	266.717	273.579
778	A0A669KB03;A0A669KBB4;A0A669KBK2;P40692	MLH1	DNA mismatch repair protein Mlh1	Homo sapiens	57532.5	6	39.9	0.0134124	0.00388451	0.092562	30.7578	5.23439	1.57571		44.0082	36.9263	29.4704	56.4857	46.6356	49.8315	33.1717	38.0447	33.5447	44.3744	31.7817	33.0681	30.9425	34.4655	44.3207	30.1999	30.306	31.3022	43.9221	37.937	41.9733	38.9303	41.5361	44.7111	30.7722	43.8026	40.7649	29.2955	38.5662	27.3137	44.6934	46.1452	34.6418	31.4302	47.1502
779	A0A669KB10;A0A669KBG8;A0A7I2YQM2;A0A7P0RGV0;Q92538	GBF1	Golgi-specific brefeldin A-resistance guanine nucleotide exchange factor 1	Homo sapiens	209213	33	100	2.68962e-66	2.0379e-65	1.05658e-42	59.2527	6.98143	2.10162		114.574	112.647	104.664	133.724	135.649	138.718	126.785	110.31	128.888	135.122	118.906	127.311	113.59	121.257	127.955	128.585	121.584	114.665	134.322	123.769	135.066	124.809	134.029	129.286	110.507	107.668	124.98	135.466	139.766	126.545	143.42	157.27	139.141	142.894	135.579
780	A0A669KB12;Q09472	EP300	Histone acetyltransferase;Histone acetyltransferase p300	Homo sapiens	261387	4	15.4	0.0250707	0.0070355	0.154012	27.6329	5.0346	1.51557		40.4356	35.5028	40.5111	49.4549	41.6931	57.8623	44.749	37.3064	34.644	43.6751	42.8816	42.7686	40.3599	33.2267	36.1004	38.0229	37.4148	37.1436	43.6237	32.3543	47.1898	34.2101	45.8237	35.4249	31.1504	33.4439	36.536	37.4027	40.6214	32.1046	45.3329	39.9547	44.5403	42.7342	40.9052
781	A0A669KB27;A0A669KBH7;Q9UHQ4	DUS4L-BCAP29;DUS4L-BCAP29;BCAP29	DUS4L-BCAP29 readthrough;DUS4L-BCAP29 readthrough;B-cell receptor-associated protein 29	Homo sapiens	55272.3	9	99.3	1.19195e-48	2.13661e-48	1.75373e-35	56.2805	6.55416	1.973		99.3491	107.318	110.56	86.9389	96.4743	93.2583	112.258	102.051	97.4425	83.1165	104.389	98.6083	95.8996	93.6723	109.972	124.307	105.39	117.062	82.8497	103.302	96.1971	75.7105	115.652	126.038	107.123	91.2084	148.828	103.925	97.5386	102.944	86.2426	96.0207	90.9919	92.6011	105.111
782	A0A669KB41;A0A669KBH5;E7EPV7;P37840	SNCA	Alpha-synuclein	Homo sapiens	15528.5	4	100	4.14192e-39	4.02743e-39	6.20776e-31	54.4145	7.42844	2.23618		316.483	373.075	445.481	458.483	217.248	186.464	228.018	176.153	247.095	221.446	145.376	146.779	213.901	189.09	218.187	230.275	174.069	146.534	220.498	185.628	290.299	260.04	197.681	162.702	132.123	169.984	218.541	129.039	126.93	138.583	250.744	248.827	317.798	320.257	165.609
783	A0A669KB45;O60741	HCN1	Potassium/sodium hyperpolarization-activated cyclic nucleotide-gated channel 1	Homo sapiens	68500	2	37.8	0.00399036	0.00120273	0.046917	34.3541	3.76848	1.13443		64.6938	54.4257	49.6518	27.2894	61.5265	55.8745	54.733	33.0091	55.3076	52.6937	48.7575	27.0629	49.2478	54.7844	60.8909	43.5757	30.3021	28.1607	64.4923	46.9471	52.5617	39.0106	49.3174	45.2977	38.0313	40.8612	41.7861	35.7775	40.3064	12.0871	61.8455	66.5027	56.5357	50.6924	64.5448
784	A0A669KB53;A0A669KB56;A0A669KB68;A0A669KBA4;P42224	STAT1	Signal transducer and activator of transcription;Signal transducer and activator of transcription;Signal transducer and activator of transcription;Signal transducer and activator of transcription;Signal transducer and activator of transcription 1-alpha/beta	Homo sapiens	91173.1	34	100	7.2217e-56	2.21601e-55	1.48542e-38	57.5583	8.7149	2.62345		462.102	485.729	381.388	383.552	435.885	417.406	346.531	322.842	346.264	332.824	374.192	379.98	323.904	333.33	368.886	359.29	309.927	331.235	440.509	438.744	591.946	688.314	452.788	475.894	479.373	430.083	598.313	618.831	450.728	423.668	622.166	587.379	562.613	567.718	398.215
785	A0A669KB69;Q6Q788	APOA5	Apolipoprotein A-V	Homo sapiens	44266.1	2	30.8	1.11971e-50	2.35666e-50	2.29252e-36	56.6495	6.42795	1.93501		130.175	157.957	164.752	130.138	49.1646	43.5975	53.8266	42.2988	59.7202	52.614	54.7275	56.9016	67.7361	36.3424	37.8224	43.3583	89.1413	81.6128	41.0247	49.5352	39.8878	41.3831	49.5297	47.4243	34.0069	36.2038	68.0127	66.3488	38.7505	32.4254	99.6546	38.6607	43.6343	80.8327	48.5279
786	A0A669KB77;P11137	MAP2	Microtubule-associated protein;Microtubule-associated protein 2	Homo sapiens	216906	5	67.8	0.0132178	0.00383153	0.0917801	30.8224	5.25435	1.58172		39.8136	42.4657	40.5873	37.9824	40.027	45.5809	43.9002	44.7257	36.4258	38.7645	43.8821	44.1093	38.1157	56.5724	41.7115	43.4981	39.1553	37.5763	47.9052	37.1461	35.8976	36.3693	32.8488	34.8262	36.6029	39.8473	40.2092	34.4386	40.4901	47.9616	40.8876	40.242	40.2724	46.2171	47.5271
787	A0A669KBE3;B1AKC3;O60260	PRKN	E3 ubiquitin-protein ligase parkin (Fragment);E3 ubiquitin-protein ligase parkin;E3 ubiquitin-protein ligase parkin	Homo sapiens	NaN	5	95.1	6.84144e-52	1.57633e-51	6.91053e-37	56.8666	6.34847	1.91108		85.8857	76.276	121.259	117.201	80.2977	71.6645	98.7217	72.4801	96.487	132.568	100.432	122.232	150.806	102.267	83.4645	109.199	104.417	82.5221	79.9938	118.201	84.9616	111.038	98.3915	72.5083	56.5422	62.4207	56.2307	55.3966	73.7971	93.9192	68.1012	63.8494	84.9047	108.228	38.8778
788	A0A669KBE6;A0A669KBF5;Q9NV96	TMEM30A	Cell cycle control protein;Cell cycle control protein;Cell cycle control protein 50A	Homo sapiens	36485.1	5	100	1.07733e-29	6.8507e-30	3.54278e-25	52.2914	6.71267	2.02071		128.596	96.8632	93.1789	103.442	123.437	131.953	105.868	103.741	98.9034	114.366	107.46	117.017	104.333	106.692	122.727	129.548	108.875	114.491	142.581	71.9387	147.27	105.378	140.347	96.8258	141.76	116.684	97.0363	106.772	93.4576	96.2266	132.903	145.392	109.427	111.705	136.686
789	A0A669KBG0;Q8NBP7	PCSK9	Proprotein convertase 9;Proprotein convertase subtilisin/kexin type 9	Homo sapiens	60293.1	1	18.9	1.42066e-06	5.10619e-07	1.51919e-07	43.6239	6.65307	2.00277		52.6041	131.664	64.6351	32.9706	26.4718	61.9076	48.795	38.7134	34.9583	28.8344	131.006	57.1451	153.816	76.9902	23.3996	46.9081	39.956	42.7536	30.9475	33.4279	29.073	21.52	22.6004	32.9456	42.4612	23.0203	32.8028	49.8837	31.5988	45.955	27.1111	22.8972	55.4449	46.1436	24.8683
790	A0A669KBH4;Q14999	CUL7	Cullin-7	Homo sapiens	194418	8	93.7	6.57359e-05	2.25648e-05	2.0516e-05	41.7714	5.90323	1.77705		48.313	58.9376	60.2808	59.166	54.0096	47.5768	74.2758	57.8808	57.7078	100.043	76.794	78.6432	81.6871	75.5898	59.0726	85.2004	64.7244	62.8573	88.5532	69.2938	57.5132	62.0845	70.6128	60.8243	81.308	47.9611	56.7464	79.3567	57.2331	75.9315	51.327	44.7264	76.2518	72.5152	64.1716
791	A0A669KBJ4;Q6P0Q8	MAST2	Non-specific serine/threonine protein kinase;Microtubule-associated serine/threonine-protein kinase 2	Homo sapiens	180989	4	30.1	0.00262248	0.000796788	0.0365462	35.0902	5.42467	1.63299		41.3414	30.774	33.2457	48.8812	52.455	42.8915	31.6835	48.3363	43.311	50.3045	30.1946	40.0391	28.0361	41.7787	45.7319	37.5638	52.7504	36.9568	41.8918	34.2375	40.8158	34.0374	34.7346	37.9797	32.1937	34.2331	27.2105	34.2954	42.7778	33.3735	52.0868	47.2209	42.8466	30.4926	43.5199
792	A0A669KBJ7;Q9H2P0	ADNP	Activity-dependent neuroprotector homeobox protein	Homo sapiens	131490	8	67.1	7.8236e-05	2.67114e-05	3.15486e-05	41.58	5.28584	1.5912		39.0583	32.3357	36.9939	45.7333	41.7216	33.1017	36.0053	33.3626	33.5089	35.9936	42.0803	49.8879	42.1109	52.4658	32.503	42.4047	41.8408	37.0629	32.4522	28.302	32.1101	28.7465	36.7894	30.7959	42.079	29.7478	30.4422	47.5295	47.2529	41.3222	44.6489	46.5307	47.0356	42.5539	35.8844
793	A0A669KBL1;Q93009	USP7	Ubiquitin carboxyl-terminal hydrolase 7	Homo sapiens	132328	38	100	2.48393e-35	2.01041e-35	8.69562e-29	53.6034	7.99616	2.40708		280.958	255.231	234.267	250.511	260.952	276.278	219.725	214.311	234.97	251.823	222.233	233.852	244.275	222.62	257.7	222.951	224.133	218.715	278.522	261.296	300.653	285.669	282.802	265.269	241.951	233.951	256.689	243.314	264.641	246.573	273.076	280.381	250.096	250.516	275.38
794	A0A6E1W127;A7E2Y1	MYH7B	Myosin-7B	Homo sapiens	221389	3	81.1	0.00894268	0.00262942	0.0749706	32.3311	13.2353	3.98422		9404.8	5907.95	12253.8	9408.86	6734.24	11044.3	6926.61	13752	7165.93	9860.13	17714.1	12978.1	10641.4	9737.78	26135.2	8451.2	9816.59	12231.9	10209.4	7298.42	8266.38	5812.26	6251.26	7442.75	8735.28	7737.59	8896.46	13935.2	7518.34	8271.69	7439.32	9480.14	12443.2	15632.9	8133.26
795	A0A6E2AE84;Q8IYJ2	C10orf67	Uncharacterized protein C10orf67, mitochondrial;Uncharacterized protein C10orf67, mitochondrial	Homo sapiens	63524.6	1	89.5	0.00212618	0.000648888	0.0320615	35.4411	10.1997	3.0704		1902.99	1482.07	993.513	29.0212	1255.12	1310.63	1501.11	989.191	1099.42	1682.19	1746.52	2748.2	639.305	29.7721	1750.99	1540.59	1195.2	2038.47	678.116	54.7702	508.039	342.341	2183.92	1927.38	53.0309	33.3517	1558.36	2048.96	2538.57	3390.81	1890.94	337.225	2010.67	40.6161	703.132
796	A0A6I8PIF8;A0A6I8PIP2;A0A6I8PU78;O75071	EFCAB14	EF-hand calcium-binding domain-containing protein 14	Homo sapiens	51535.7	2	18.2	0.000701801	0.000221775	0.010516	37.5594	6.27325	1.88844		113.12	56.1058	52.1663	49.1344	100.525	27.344	45.039	49.9198	58.0457	49.2039	42.8767	43.0169	41.792	43.3786	50.4702	38.8383	65.9256	43.0793	25.7008	37.2049	50.0289	37.1773	77.5317	72.984	49.9354	30.4806	53.0981	35.2086	29.8688	55.9536	58.0673	47.2156	50.2721	103.286	45.2274
797	A0A6I8PIT3;A0A6I8PIV1;Q9P2J5	LARS1	Leucyl-tRNA synthetase;Leucyl-tRNA synthetase;Leucine--tRNA ligase, cytoplasmic	Homo sapiens	133081	47	100	5.5541e-59	2.21489e-58	7.98258e-40	58.0812	8.50992	2.56174		326.089	326.787	341.946	366.775	367.981	369.484	260.82	275.441	319.139	350.078	297.823	291.091	298.922	299.219	369.098	333.325	330.592	349.763	354.765	333.72	341.042	341.885	360.619	328.534	419.483	318.841	401.857	382.911	441.552	389.743	365.206	407.041	373.112	386.085	370.314
798	A0A6I8PL80;A0A6I8PS19;Q9NVN8	GNL3L	Guanine nucleotide-binding protein-like 3-like protein;Guanine nucleotide binding protein-like 3 (Nucleolar)-like, isoform CRA_b;Guanine nucleotide-binding protein-like 3-like protein	Homo sapiens	60612.7	3	61.5	3.97198e-12	1.5982e-12	2.65868e-12	46.6676	5.49257	1.65343		44.9915	45.3763	32.9513	45.1113	38.9409	53.4935	31.0188	30.5532	42.6724	53.2664	47.4466	35.8786	31.7533	36.7929	26.8472	31.6605	48.311	34.6323	44.1613	39.4365	27.3087	35.7046	52.2821	40.4006	83.2869	46.8447	41.0836	37.3191	77.8841	26.9563	53.3142	48.6649	45.7638	31.7449	37.8293
799	A0A6I8PLD9;A0A6I8PRU6;Q8N6L1	KRTCAP2	Dolichyl-diphosphooligosaccharide--protein glycosyltransferase subunit KCP2;Dolichyl-diphosphooligosaccharide--protein glycosyltransferase subunit KCP2;Keratinocyte-associated protein 2	Homo sapiens	12545.9	1	93.7	6.94166e-08	2.55704e-08	1.21731e-08	44.4217	8.51867	2.56438		324.944	366.291	375.25	328.254	326.293	380.388	286.218	262.235	263.792	231.553	606.293	607.154	203.164	248.956	404.895	342.7	361.169	289.346	369.071	382.979	372.17	364.388	455.797	493.779	506.862	666.67	598.653	650.746	455.909	400.686	493.823	578.571	542.379	596.782	433.641
800	A0A6I8PRJ0;A0A6I8PRM6;A0A6I8PTT2;B1ALU1;B1ALU3;O95490	ADGRL2	Adhesion G protein-coupled receptor L2	Homo sapiens	164583	12	97.2	9.76985e-22	4.85412e-22	1.2014e-19	50.1469	5.80873	1.7486		66.4774	56.7499	46.0222	59.5728	62.9625	60.6742	64.4764	47.3029	64.0477	56.9397	54.1948	53.6263	53.3203	51.7296	70.6763	53.7331	52.5488	48.5506	68.5158	67.4026	57.6102	58.4034	67.5589	71.0851	42.3277	58.2902	62.2795	53.1434	73.2129	59.5389	54.502	60.7172	46.3433	49.7878	68.5042
801	A0A6I8PRS5;Q8N954	GPATCH11	Coiled-coil domain-containing protein 75;G patch domain-containing protein 11	Homo sapiens	30685.4	2	38.5	0.00157826	0.000485506	0.0260849	35.9497	5.82979	1.75494		208.797	142.078	49.9233	50.9224	51.5076	86.9821	46.1525	48.0041	79.6706	89.6854	34.3111	40.0471	52.5348	39.3224	46.6732	51.845	40.7849	49.0206	39.6319	37.343	39.4336	35.5443	88.3524	70.867	32.2573	97.3328	33.2928	29.0323	67.1184	71.6119	42.9679	55.5985	55.6698	37.2829	49.7383
802	A0A6I8PS32;A0A6I8PU73;Q99615	DNAJC7	DnaJ homolog subfamily C member 7 (Fragment);DnaJ homolog subfamily C member 7;DnaJ homolog subfamily C member 7	Homo sapiens	NaN	25	99.3	6.93086e-30	4.44604e-30	2.63758e-25	52.3383	7.15886	2.15503		152.532	159.56	143.338	148.968	152.9	152.048	147.333	156.318	137.916	133.468	142.902	142.297	157.049	141.043	119.145	136.151	144.56	134.691	127.734	123.501	138.195	151.662	121.914	127.623	136.072	116.465	159.262	150.564	165.219	160.865	124.784	119.155	165.627	165.559	139.48
803	A0A6I8PTT9;Q06210	GFPT1	Glutamine--fructose-6-phosphate transaminase (isomerizing);Glutamine--fructose-6-phosphate aminotransferase [isomerizing] 1	Homo sapiens	70431.6	19	100	8.34554e-28	4.97901e-28	6.71904e-24	51.8184	7.05409	2.12349		143.045	133.362	144.5	142.678	130.391	124.111	87.6145	100.965	92.4968	96.7735	105.099	101.815	89.4221	84.6738	115.021	96.1989	94.2481	86.655	127.567	144.495	175.439	191.108	125.603	130.156	178.581	170.943	118.729	103.87	162.361	179.621	176.96	165.97	145.087	122.683	128.119
804	A0A6I8PTZ8;Q9UL18	AGO1	Protein argonaute-1	Homo sapiens	NaN	24	100	5.51584e-41	5.91197e-41	6.61472e-32	54.8003	8.07994	2.43231		275.259	251.203	251.995	270.798	236.279	260.625	253.751	244.28	284.45	281.968	255.527	292.596	231.132	257.567	285.9	307.196	294.058	272.19	262.891	268.667	272.938	243.542	322.16	350.253	363.91	277.643	290.091	309.376	323.333	306.341	324.026	347.733	312.717	307.012	297.085
805	A0A6Q8JG94;Q96DT0	LGALS12	Galectin;Galectin-12	Homo sapiens	34165.6	1	0.7	0.000921205	0.000288426	0.0156655	36.9631	6.49609	1.95552		47.6235	32.3194	25.1409	53.877	45.8195	54.8038	27.1868	29.9356	33.1513	42.0651	24.4619	34.9706	26.2724	55.271	51.8352	26.1355	22.262	28.37	55.5447	34.6689	52.1803	35.1656	53.6682	35.1765	23.6579	37.6172	58.8746	30.5269	38.385	26.3937	44.7389	50.6136	33.9302	25.7095	40.6371
806	A0A6Q8JGF9;I3L1H5	DPH1	2-(3-amino-3-carboxypropyl)histidine synthase	Homo sapiens	48134.5	3	58	0.000101616	3.44668e-05	6.46948e-05	41.2451	5.8749	1.76852		44.8013	62.7403	30.1925	44.5478	46.4981	45.0354	56.147	30.0817	43.7517	46.7602	35.0801	39.0615	35.0546	43.8488	43.0218	37.7401	34.1319	34.865	44.7131	43.1268	42.8795	39.8953	42.2345	42.9071	55.1359	40.4355	48.3806	34.098	36.9829	38.6025	45.7797	51.695	41.9846	31.462	58.941
807	A0A6Q8KRG2;Q08379	GOLGA2	Golgin subfamily A member 2	Homo sapiens	111658	18	100	2.05466e-45	2.91619e-45	4.99278e-34	55.673	6.47804	1.95008		88.5072	88.16	95.0246	74.1257	78.2363	87.002	89.6151	100.145	90.2678	73.3206	80.854	81.1024	82.707	75.7183	82.4806	93.4771	100.1	108.299	79.5455	85.5418	80.6837	90.028	81.0508	78.1657	98.2778	68.706	74.3992	82.5373	85.1975	94.6739	85.127	71.142	92.0454	105.84	82.1425
808	A0A6Q8PEX8;A0A6Q8PFG4;A0A6Q8PGL3;A0A6Q8PGS2;A0A6Q8PH79;A0A6Q8PH88;A0A6Q8PH97;A0A6Q8PHC1;A0A6Q8PHN7;A0A7I2RYU0;B4DIH2;Q8TB36	GDAP1	Ganglioside-induced differentiation-associated protein 1	Homo sapiens	31368.6	3	83.9	1.56927e-06	5.63622e-07	1.6603e-07	43.5943	5.95536	1.79274		38.3819	36.2956	33.794	50.5988	64.648	62.5322	61.0917	64.676	72.0787	86.0379	30.951	46.6762	67.5598	38.5314	84.8554	50.4635	39.6075	172.784	79.0069	54.9182	54.9722	46.1263	87.3687	50.5905	39.3191	65.9858	50.4912	35.7192	36.9497	50.7059	104.937	62.0533	98.8926	45.3091	61.2737
809	A0A6Q8PEZ7;A0A6Q8PG30;A0A6Q8PHQ1;Q96S66	CLCC1	Chloride channel CLIC-like protein 1	Homo sapiens	63984	11	100	4.00917e-24	2.13981e-24	2.40826e-21	50.8359	7.27827	2.19098		149.374	138.532	161.807	185.371	158.418	162.641	171.437	159.514	145.496	153.305	191.312	193.847	156.036	169.453	138.99	167.815	191.354	185.181	138.936	125.754	170.533	148.385	144.337	127.035	166.714	146.979	160.501	176.27	189.294	161.713	143.507	162.417	186.836	165.286	148.324
810	A0A6Q8PF05;B4DHE8;Q96DH6	MSI2	RNA-binding protein Musashi homolog 2 (Fragment);RNA-binding protein Musashi homolog 2;RNA-binding protein Musashi homolog 2	Homo sapiens	36677.5	8	100	1.56827e-42	1.8589e-42	1.13886e-32	55.1108	7.31073	2.20075		219.031	180.652	195.033	191.611	196.007	181.693	238.508	203.568	210.202	205.454	198.228	192.599	215.678	218.015	193.359	191.628	210.223	211.784	142.442	159.892	122.52	156.632	148.976	173.929	126.511	158.544	215.811	206.638	166.06	175.44	182.878	151.601	216.761	180.029	200.305
811	A0A6Q8PF40;A0A6Q8PFC4;A0A6Q8PFY7;A0A6Q8PG00;A0A6Q8PG04;A0A6Q8PGS4;A0A6Q8PH27;A0A6Q8PH89;Q92734	TFG	Protein TFG	Homo sapiens	40925.3	11	100	2.4232e-36	2.05409e-36	2.18534e-29	53.8251	8.6152	2.59343		367.376	325.427	396.513	369.972	480.57	469.302	544.623	560.586	378.246	384.323	375.425	402.027	469.174	495.812	445.523	418.356	475.742	396.737	387.176	359.589	523.196	553.884	351.314	325.127	315.697	372.663	316.944	259.058	340.839	379.022	395.303	443.587	478.164	488.273	406.657
812	A0A6Q8PF62;A0A6Q8PF70;A0A6Q8PG59;A0A6Q8PGP4;A0A6Q8PGY7;A0A6Q8PHA1;A0A6Q8PHC7;A0A6Q8PHH5;A0A6Q8PHP5;Q92562	FIG4	Polyphosphoinositide phosphatase	Homo sapiens	103385	6	95.8	3.33619e-17	1.47659e-17	2.59935e-16	48.6849	5.44697	1.6397		55.3008	41.5842	41.552	47.9893	38.7341	36.1234	48.4274	42.4123	41.9865	42.6824	45.0934	46.2545	62.7427	44.8978	35.2037	45.7503	43.5236	41.1183	36.7275	36.4759	32.662	35.3827	43.3003	36.8755	56.0087	34.6903	37.2536	46.0581	44.1543	51.7928	35.7072	56.5554	51.5906	50.5628	50.9114
813	A0A6Q8PF81;Q7RTS9	DYM	Dymeclin	Homo sapiens	82370.8	5	76.9	1.39392e-06	5.01192e-07	1.49375e-07	43.6295	5.9928	1.80401		74.802	70.7972	42.8136	64.1357	65.7896	59.5854	41.1129	39.8906	46.1233	67.7228	44.1259	58.2817	45.0122	41.7152	71.2187	42.8455	48.0467	40.4401	61.3615	56.9869	51.775	49.0469	77.5024	57.5024	49.8843	80.7529	56.883	50.6678	59.7206	40.8457	56.3988	80.6932	41.4932	59.0938	57.8179
814	A0A6Q8PF94;O15344	MID1	E3 ubiquitin-protein ligase Midline-1	Homo sapiens	81508	5	88.1	4.40346e-05	1.52297e-05	8.82741e-06	42.1293	6.28362	1.89156		79.6314	78.0149	108.802	74.3931	82.3495	108.797	44.7929	45.3411	75.4423	65.2919	40.6077	35.4414	64.8139	43.8664	69.2414	69.3964	55.6853	41.2625	79.9155	71.6137	186.581	135.483	89.2449	74.9805	90.0668	129.138	59.9866	57.5886	93.1109	105.498	132.186	81.9013	121.141	117.84	104.814
815	A0A6Q8PFA6;A0A6Q8PG37;A0A6Q8PGH7;A0A6Q8PH57;O00139	KIF2A	Kinesin-like protein;Kinesin-like protein;Kinesin-like protein (Fragment);Kinesin-like protein;Kinesin-like protein KIF2A	Homo sapiens	78042.4	13	98.6	9.8492e-40	9.87929e-40	2.90588e-31	54.544	6.13393	1.8465		59.7786	85.5734	52.9429	71.4299	71.7808	61.3315	72.6062	64.2854	71.09	78.9337	77.1023	77.0002	56.2432	65.2125	75.8653	74.6965	73.4181	74.6546	66.7153	58.5508	67.3162	80.21	58.1082	60.9862	70.5808	70.7791	65.2563	69.496	63.6095	67.4688	79.4963	79.2163	62.7933	67.6792	73.1256
816	A0A6Q8PFC2;Q9UNW9	NOVA2	Neuro-oncological ventral antigen 2;RNA-binding protein Nova-2	Homo sapiens	55618.2	1	95.8	7.24006e-60	3.10739e-59	3.52026e-40	58.227	6.47232	1.94836		105.084	137.082	112.512	92.4542	86.9173	99.8438	83.7232	118.073	109.93	66.5886	81.1839	111.661	125.964	123.066	125.576	101.347	94.6764	94.532	93.5875	95.3845	107.713	86.0127	88.2682	135.705	88.5604	34.4404	98.2725	139.032	136.576	150.628	111.18	94.9199	128.048	101.145	110.361
817	A0A6Q8PFE0;A0A6Q8PFV8	GNB4	Guanine nucleotide-binding protein subunit beta-4	Homo sapiens	33921.1	5	100	9.87345e-22	4.90065e-22	1.21054e-19	50.1455	7.83145	2.3575		351.175	344.076	176.239	167.923	207.302	204.291	204.985	222.447	396.185	403.673	218.438	204.316	416.624	423.878	290.854	274.869	331.754	322.558	331.75	294.094	305.699	363.346	255.278	225.023	123.26	164.376	170.534	168.061	212.369	237.926	289.945	212.851	268.551	222.287	247.906
818	A0A6Q8PFE6;A0A7I2RVZ4;Q9UKA9	PTBP2	Polypyrimidine tract-binding protein 2	Homo sapiens	58403.8	9	97.9	1.15722e-38	1.09497e-38	1.0786e-30	54.3211	6.79163	2.04449		97.1268	116.364	134.421	118.547	89.0281	107.46	127.691	113.276	98.2958	104.222	103.792	90.9555	123.659	85.6239	105.385	142.469	111.971	113.635	118.897	119.502	110.646	111.388	164.821	122.582	139.506	100.021	128.842	132.374	131.174	135.716	116.403	122.302	159.259	136.545	151.484
819	A0A6Q8PFJ0;P02545	LMNA	Prelamin-A/C	Homo sapiens	80903.3	76	100	1.3349e-56	4.37563e-56	7.41673e-39	57.6829	13.639	4.10574		12567.6	12714.1	10058.9	10220	11462.9	11403.5	10219.2	10142.1	9710.9	9959.08	11923.5	12359.8	10001.5	10087	12557.6	13029.1	11887.4	11775.5	13203.7	12736.5	16833.5	16621.6	16853	16926.4	17980.3	17625.9	13623.3	13930.4	15950.1	16091.1	16181	15865.7	12027.6	11472.1	11579.6
820	A0A6Q8PFL5;A0A6Q8PGB2;A0A6Q8PGF7;A0A6Q8PGT8;Q6UWE0	LRSAM1	E3 ubiquitin-protein ligase LRSAM1	Homo sapiens	75550.3	21	99.3	7.07563e-34	5.37977e-34	6.79644e-28	53.2775	6.58028	1.98086		93.3405	82.243	85.4102	92.5134	105.889	119.904	108.858	110.505	94.8849	96.4401	85.0089	82.3074	101.199	95.7709	95.9635	94.475	86.2404	100.394	106.268	91.8993	107.284	106.089	91.5681	92.6333	81.4137	85.6413	91.9957	79.5635	92.5305	78.2632	80.92	101.969	89.2935	97.0568	92.1336
821	A0A6Q8PFQ0;A0A6Q8PH54;Q9P2F8	SIPA1L2	Signal-induced proliferation-associated 1-like protein 2	Homo sapiens	195993	11	69.9	0.00017156	5.709e-05	0.000300067	40.4471	5.51023	1.65875		50.9332	51.0384	45.2709	34.9301	50.652	50.1927	40.9431	42.5463	64.9432	61.3174	38.818	34.0252	42.5614	49.3636	60.828	43.3128	45.5483	66.8218	54.1477	48.4494	49.2245	47.2707	54.0973	57.2246	37.9037	48.93	51.8585	34.4067	62.9419	41.4475	45.7512	45.7242	33.1659	42.1075	51.1834
822	A0A6Q8PG39;A4D126	CRPPA	2-C-methyl-D-erythritol 4-phosphate cytidylyltransferase-like protein;D-ribitol-5-phosphate cytidylyltransferase	Homo sapiens	39504.7	7	95.1	1.36178e-54	3.81609e-54	5.02054e-38	57.3395	5.89256	1.77384		50.6894	58.6274	80.4204	85.2117	60.3768	64.0957	61.8647	56.3469	70.3601	84.5182	65.6874	74.0169	70.5865	70.1534	64.8688	91.0367	62.8798	79.636	55.5129	57.6576	53.7654	59.883	62.2507	55.1087	66.8686	45.0956	57.39	51.036	55.6505	57.7891	72.1523	51.3707	56.7801	56.2852	53.4201
823	A0A6Q8PG51;Q96PU5	NEDD4L	E3 ubiquitin-protein ligase;E3 ubiquitin-protein ligase NEDD4-like	Homo sapiens	99657	11	99.3	4.32236e-20	2.05034e-20	1.86953e-18	49.6424	6.61564	1.99151		107.288	83.5563	77.3943	104.847	119.697	96.6839	86.4392	88.5007	79.0575	83.9292	84.3066	109.486	89.8187	97.3765	97.1139	78.683	75.5378	84.5559	91.3931	74.1546	112.424	91.4776	99.2772	90.8691	76.4627	89.4694	89.3636	91.9251	123.338	81.7072	107.484	113.542	102.162	86.0028	107.117
824	A0A6Q8PGA8;P41250	GARS1	Diadenosine tetraphosphate synthetase;Glycine--tRNA ligase	Homo sapiens	77435.7	34	100	4.44122e-60	1.93139e-59	2.89479e-40	58.2618	8.70201	2.61957		400.508	386.832	459.769	483.39	441.159	395.224	402.571	355.618	403.505	433.726	406.332	408.849	423.995	438.905	376.515	374.201	458.857	419.438	443.184	411.761	547.117	514.779	386.169	375.331	471.97	343.844	366.205	426.78	507.257	478.529	388.718	450.505	433.003	423.833	378.042
825	A0A6Q8PGB0;P24928	POLR2A	DNA-directed RNA polymerase subunit;DNA-directed RNA polymerase II subunit RPB1	Homo sapiens	217246	35	99.3	6.67054e-07	2.41473e-07	7.88671e-08	43.8388	6.71927	2.0227		89.3993	97.3508	96.581	111.393	92.119	100.324	97.9531	91.9923	91.6094	96.8038	113.32	131.875	98.7725	114.099	98.8061	115.33	104.732	100.412	103.069	87.1135	115.045	93.9542	105.841	84.936	123.154	114.979	91.4165	113.235	128.764	98.1133	127.48	128.263	130.54	115.429	95.4905
826	A0A6Q8PGF4;A0A6Q8PH09;Q9NVI1	FANCI	Fanconi anemia group I protein	Homo sapiens	147743	3	18.9	0.019145	0.00543845	0.119932	29.019	5.48737	1.65186		33.9787	42.9169	34.8651	37.6767	34.7067	39.7279	27.6086	34.1036	41.915	42.5089	62.8244	40.1085	27.3087	28.0315	31.0758	27.2697	56.461	54.6236	37.4084	39.0935	36.0022	45.0856	28.6575	38.9358	42.3864	31.795	32.3464	38.1676	37.0818	44.7411	42.2808	35.0511	26.9864	27.1532	33.4838
827	A0A6Q8PGN3;A0A6Q8PH71;A0A6Q8PHA2;A0A6Q8PHG2;Q27J81	INF2	Inverted formin-2	Homo sapiens	134694	19	100	2.08496e-60	9.2717e-60	2.13994e-40	58.3155	7.22339	2.17446		166.147	159.777	143.836	157.844	160.915	154.977	123.903	149.846	156.135	165.235	135.191	137.981	126.382	134.099	157.435	136.038	133.293	143.61	149.127	150.104	184.444	223.478	162.487	159.844	222.164	168.83	147.101	123.481	208.158	202.891	228.305	236.841	148.121	135.036	143.341
828	A0A6Q8PGN5;P49588	AARS1	Alanine--tRNA ligase;Alanine--tRNA ligase, cytoplasmic	Homo sapiens	108287	47	100	3.48987e-45	4.89675e-45	6.37105e-34	55.6289	8.98124	2.70362		518.192	528.892	527.919	471.601	535.267	545.819	427.047	438.742	527.726	483.707	483.431	436.842	520.08	469.657	510.602	493.384	467.42	485.906	606.257	575.605	703.059	747.645	564.701	558.127	786.073	513.21	497.315	472.009	533.719	549.16	551.312	544.402	406.794	435.249	437.942
[truncated: 6,304 more rows]
[truncated: 26 more columns]

## Sheet: MS Quantity data 1_sums
	RA-SR	RA-SR	RA-SR	RA-SR	RA-SR	RA-SR	RA-SR	RA-SR	RA-SR	RA-SR	RA-SR	RA-SR	RA-SR	RA-SR	RA-SR	RA-SR	RA-SR	RA-SR	RA-SR	RA-SR	RA-SR	RA-SR	RA-SR	RA-SR	RA-SR	RA-SR	RA-SR	RA-SR	RA-SR	RA-SR	RA-SR	RA-SR	RA-SR	RA-SR	RA-SR	RA-SR	RA-SR	RA-SR	RA-SR	RA-SR	RA-SR	RA-SR	RA-SR	RA-SR	RA-SR	RA-persAF	RA-persAF	RA-persAF	RA-persAF
[truncated: 7,134 more rows]
[truncated: 44 more columns]

[truncated: 5 more sheets: MS Quantity data 2, MS Quantity data 2_sums, MS Quantity data 3, MS Quantity data 3_sums, recap_summary]
