# Supplementary material for: Mass spectrometric proteome profiling using a deep spectral library reveals homogenization of right and left atrial proteomes in persistent atrial fibrillation patients
Source: Cardiovasc Res. 2026 Apr 2;122(8):1037–54. doi: 10.1093/cvr/cvag076 (PMC13261532; doi:10.1093/cvr/cvag076)
Supplement: cvag076_Supplementary_Data [file cvag076_Supplementary_Data.zip › Supplementary Data 2.xlsx]

## Sheet: GEE analysis_log2transformed
PG.Genes	p value	FDR	log2FC(RA-AF/RA-SR)
AAMDC	1.15789e-07	0.00047503	-0.581913
FLII	1.33211e-07	0.00047503	0.248584
MOCS1	4.50144e-07	0.000824362	0.234497
FAM3C	4.62346e-07	0.000824362	0.274301
PTPN1	1.59507e-06	0.00191267	0.184967
COA7	1.60909e-06	0.00191267	0.258577
HINT1	2.32865e-06	0.00213143	-0.356931
PSMD8	2.39083e-06	0.00213143	0.252717
GOLT1B	5.96368e-06	0.00472589	0.582737
FARP1	9.29685e-06	0.00660632	0.431613
NCKIPSD	1.01892e-05	0.00660632	0.489796
CES2	1.59006e-05	0.00922954	0.638012
SLC25A36;SLC25A36;SLC25A36;SLC25A36;SLC25A36;SLC25A33	1.68233e-05	0.00922954	1.16556
COG6	1.89344e-05	0.00935468	0.296404
COG1	1.96747e-05	0.00935468	0.232957
CSNK2B	2.20908e-05	0.00984699	0.201024
PI4KA	2.54263e-05	0.0106671	0.212784
EBF1	2.74199e-05	0.0108644	0.244424
NUB1	3.14486e-05	0.0118048	0.268816
CCDC80	3.78489e-05	0.0132197	0.707011
GSTM2	3.8925e-05	0.0132197	-0.655799
AP3D1	4.33002e-05	0.013541	0.15129
SFXN3	4.61542e-05	0.013541	0.576716
ABHD12	4.71786e-05	0.013541	0.26628
TXNL1	4.74655e-05	0.013541	-0.22414
GABARAPL1	5.10601e-05	0.0140062	0.924276
UBE2F	5.6725e-05	0.0149838	-0.34376
RHOT1	7.77775e-05	0.019811	1.50691
EIF2B5	9.62973e-05	0.0230388	0.160044
LPCAT1	9.81206e-05	0.0230388	0.349615
SEC22B	0.000100141	0.0230388	0.261551
HRAS	0.000111413	0.0246446	0.446222
SELENOS	0.000114032	0.0246446	0.224014
GCN1	0.000120912	0.025137	0.16509
PRMT1	0.000123359	0.025137	0.178898
VAMP7	0.000128394	0.0254364	0.200904
PSMF1	0.000136289	0.0257309	-0.286296
KIDINS220	0.000137097	0.0257309	0.247197
SUMO3	0.000141432	0.0258169	-0.34082
PMVK	0.000144795	0.0258169	-0.272224
CAST	0.000155257	0.0270071	-0.638314
INTS14	0.000160708	0.0271734	0.331745
RGS6	0.000163833	0.0271734	-0.543586
ABTB2	0.000171486	0.0276019	0.488689
SEC24A	0.000174156	0.0276019	0.216489
SURF4	0.000184869	0.0284571	0.360104
KIF5B	0.000190641	0.0284571	0.136809
CNOT2	0.000191522	0.0284571	0.507464
LRPAP1	0.000197943	0.0288109	0.227466
ARL6IP5	0.000205011	0.0288705	0.26034
CASK	0.000206449	0.0288705	0.277806
SNRPN;SNRPB;SNRPN	0.000218619	0.0295653	0.436594
RTL8C	0.000224836	0.0295653	0.525317
GOLPH3	0.000226734	0.0295653	0.203649
HTRA1	0.000230816	0.0295653	0.830516
RPS19	0.000241262	0.0295653	0.181963
	0.00024248	0.0295653	-1.43037
SDC1	0.00025074	0.0295653	1.09676
GSTZ1	0.000254441	0.0295653	1.05235
TRAPPC1	0.000254621	0.0295653	0.246806
FMNL2	0.000256415	0.0295653	0.208492
CKAP5	0.000257018	0.0295653	0.128722
SON	0.000262514	0.0297183	0.145772
COG4	0.000282733	0.031507	0.187916
FAM177A1	0.000287241	0.0315169	0.591407
SLC12A4	0.000301204	0.0321587	0.218633
SRPX2	0.000302107	0.0321587	1.10025
DCTPP1	0.000321796	0.0337507	-0.315492
DIP2B	0.000344877	0.0356473	0.155554
ARMT1	0.000359294	0.0366069	-0.200118
PRDX1	0.000371377	0.0373051	-0.379664
COMT	0.000383493	0.037864	0.201273
RUSF1	0.00039091	0.037864	0.344277
EIF2B4	0.00040638	0.037864	0.285409
CRPPA	0.000407576	0.037864	-0.210854
PSMD3	0.000416167	0.037864	0.114718
COG2	0.000418178	0.037864	0.168102
NOMO3;NOMO3;NOMO2	0.000421113	0.037864	0.150513
TMEM33	0.000422703	0.037864	0.636428
MCEE	0.000424722	0.037864	0.497168
DNAJC10	0.000435912	0.0380914	0.133942
CCT7	0.000437954	0.0380914	0.130893
PCYOX1L	0.000452144	0.0388517	0.410842
CTNND1	0.000472938	0.0390723	0.111487
SLC35A4	0.000473872	0.0390723	0.289572
ART3	0.000481132	0.0390723	-0.486141
SEMA4B	0.000481487	0.0390723	-0.5288
EIF3H	0.000482103	0.0390723	0.151467
VWA8	0.000495731	0.0397253	0.208113
ARCN1	0.000522046	0.0409218	0.214563
LTBP2	0.000522137	0.0409218	0.915864
GOLGA3	0.000549333	0.0425852	0.215394
COL15A1	0.000562571	0.042842	0.277397
ACAD10	0.000574715	0.042842	0.22053
SNRPD3	0.000576117	0.042842	0.255697
RPL3L	0.000580124	0.042842	0.612487
PI4K2A	0.000584152	0.042842	0.19454
HAPLN1	0.000588688	0.042842	0.490396
STRN	0.000602601	0.043054	0.195717
CKAP4	0.000605823	0.043054	0.302348
AGO1	0.00061183	0.043054	0.139513
CHPF	0.000615747	0.043054	0.642695
AK1	0.000637009	0.0440696	-0.377612
PSMD2	0.000642631	0.0440696	0.0883807
MFGE8	0.00066081	0.0448848	0.663623
NDUFAF4	0.000679005	0.0449898	0.345494
RABEP2	0.000682947	0.0449898	0.164683
MOGS	0.000684213	0.0449898	0.24477
DLGAP4	0.000689153	0.0449898	0.245814
ACYP1	0.000693898	0.0449898	-0.310653
CHP1	0.000704485	0.0450731	0.253848
TSPAN9	0.00070787	0.0450731	2.52701
SPIRE1	0.000715239	0.0450731	0.482126
SRPRA	0.000720462	0.0450731	0.145218
DDX41	0.000731512	0.0451117	0.240034
MLST8	0.000734701	0.0451117	0.19346
DMTN	0.000745144	0.0451117	-0.759122
IGF2BP2	0.00074638	0.0451117	0.196763
ALDOC	0.000756486	0.0451696	-0.423819
KIF13A	0.000761865	0.0451696	0.123644
PRDX6	0.000766337	0.0451696	-0.364881
PTGDS	0.000778072	0.0454853	-0.346265
RPS7	0.000804582	0.0466527	0.217664
TM9SF3	0.000852627	0.0490398	0.220061
AP3B1	0.000876341	0.0496727	0.161745
HDHD2	0.000877561	0.0496727	-0.236719
CDC73	0.000885282	0.0497152	0.146479
MARS1	0.000893455	0.0497822	0.123999
MAMDC2	0.000909996	0.0503108	1.06861
LARS1	0.000942669	0.0517163	0.167229
TM9SF4	0.000961932	0.0523702	0.243447
CAPZA2	0.000976677	0.0525214	-0.210186
COPS3	0.000979436	0.0525214	-0.103771
TK2	0.000992834	0.0528425	0.314496
TMEM14C	0.00101919	0.0535475	0.44048
ACAD11	0.0010211	0.0535475	0.17082
MGP	0.00104758	0.0538542	0.766557
FLOT2	0.00105062	0.0538542	0.245145
EPB41	0.00105646	0.0538542	-1.36062
CPNE5	0.00105715	0.0538542	0.342073
LMF1	0.00106725	0.053983	0.941194
COPZ1	0.00107899	0.0541928	0.29721
EXOC8	0.00109628	0.0546759	0.114534
NSUN2	0.00111212	0.0547312	0.0995234
LYRM1	0.00112424	0.0547312	0.667324
MAP2K6	0.00112436	0.0547312	-0.360198
OLFML2A	0.00112808	0.0547312	0.190034
HOOK2	0.00113833	0.054855	0.162832
ECPAS	0.00115653	0.0552596	0.077861
GALNT2	0.00116691	0.0552596	0.120976
ARPC3	0.00117198	0.0552596	0.287078
DDT	0.00118328	0.0552596	-0.3868
RPL30	0.00118546	0.0552596	0.26326
CCDC90B	0.00121109	0.0560876	0.130726
MAN1A1	0.00123101	0.0566425	0.24938
SLC25A5	0.00124157	0.0567622	0.1721
CKM	0.00125993	0.0571682	-0.342226
SGSM1	0.0012706	0.0571682	-0.263856
DMGDH	0.0012789	0.0571682	-0.192494
SH3BGRL	0.00128719	0.0571682	-0.318155
GSDME	0.00129053	0.0571682	0.339749
PEBP1	0.0013384	0.0586582	-0.253697
LRRC59	0.00134454	0.0586582	0.360734
ALDOA	0.00135624	0.0586582	-0.324945
SNRPE	0.00137087	0.0586582	0.252912
CACNA2D2	0.00137273	0.0586582	-0.592434
RPS11	0.00137352	0.0586582	0.208896
VWF	0.00138958	0.0589912	0.179364
PDE8B	0.00139799	0.0589968	0.172299
ROGDI	0.00141065	0.059181	0.169647
STX17	0.00142321	0.0593588	0.239283
SNF8	0.00143325	0.0594299	-0.178307
CNOT9	0.00146706	0.0604802	0.264402
UROS	0.00149896	0.0614401	-0.216831
MINDY1	0.0015557	0.0628122	-0.191505
PGM1	0.00155587	0.0628122	-0.306678
PDLIM5	0.00157195	0.0628122	-0.740915
MTHFD1L	0.00157207	0.0628122	0.193448
CCDC91	0.00157647	0.0628122	0.128065
SRP9	0.00159258	0.0631015	0.249054
GTF2F1	0.00160937	0.0634145	0.127062
HLA-DRA	0.00162765	0.0634357	0.637284
COG3	0.00163347	0.0634357	0.171397
DNLZ	0.00163659	0.0634357	0.50296
LGALS3BP	0.00165833	0.0639307	-0.358499
COPA	0.00171385	0.0656747	0.204423
CD63	0.0017296	0.0656747	0.508603
PSMC4	0.00173165	0.0656747	0.0906787
EDC4	0.0017404	0.0656747	0.155621
GOLIM4	0.00176394	0.0662126	0.193702
SERPINE2	0.00178418	0.0664277	0.698779
NCLN	0.00178989	0.0664277	0.161239
PRKD1	0.00180413	0.0664277	0.423664
TUBA4A	0.00180692	0.0664277	0.323552
GSPT2	0.00183673	0.06687	0.388196
ATAD3A	0.00183771	0.06687	0.151196
M6PR	0.00184858	0.0669242	0.24366
RPS4X	0.00187369	0.0673417	0.291611
CARS2	0.00190201	0.0673417	0.212082
TMED10	0.00190993	0.0673417	0.157404
TMX3	0.00191339	0.0673417	0.0856045
DNAJB9	0.00193456	0.0673417	1.11651
SRP14	0.00193506	0.0673417	0.259317
EIF3F	0.00194349	0.0673417	0.158637
FLOT1	0.00195019	0.0673417	0.190929
COPS5	0.00196203	0.0673417	-0.140171
SEC24C	0.00196314	0.0673417	0.176567
ITGA5	0.00196397	0.0673417	0.258022
RAB5A	0.00198648	0.0675373	0.135188
CFHR5	0.00199039	0.0675373	0.99868
TP53I3	0.00202095	0.0675373	-0.328
GRIPAP1	0.00202897	0.0675373	0.125654
ITSN1	0.0020308	0.0675373	-0.174011
ACBD3	0.00203569	0.0675373	0.19267
RPS26	0.00203597	0.0675373	0.297754
PTPMT1	0.00208946	0.0689909	0.201441
VPS26B	0.00221555	0.0728169	0.132139
RAB3GAP1	0.00230522	0.0752318	0.0881771
GALT	0.0023188	0.0752318	-0.257882
SEC24D	0.00232067	0.0752318	0.500559
PTPRE	0.00234483	0.0754878	0.190455
LAMP1	0.00235547	0.0754878	0.353558
SPARC	0.00236258	0.0754878	0.161375
RPS15A	0.00237429	0.0754878	0.319387
POLD1	0.00238149	0.0754878	0.111286
EXOC4	0.00239221	0.0754922	0.120705
EFR3A	0.00240735	0.0756053	0.222713
PURB	0.00242702	0.0756053	0.274491
MROH1	0.00243439	0.0756053	0.175628
TFCP2	0.0024382	0.0756053	0.284116
SRP72	0.00248217	0.0763676	0.141588
EXT1	0.00249049	0.0763676	1.06729
PUS7	0.00249603	0.0763676	-0.088856
GLS	0.00250836	0.0763676	0.289489
CCT6A	0.00252694	0.0763676	0.119213
RPL9	0.00252703	0.0763676	0.228674
ACTN4	0.00255378	0.0768504	0.436573
METTL26	0.00256477	0.076857	-0.153327
AP3M1	0.00258063	0.0769833	0.199634
ATP6V0A1	0.00260526	0.0769833	0.168021
SELENBP1	0.00261181	0.0769833	-0.63055
EXOC5	0.00261216	0.0769833	0.0810974
RPL35A	0.00264096	0.0775116	0.317493
PNPO	0.00265864	0.0777108	-0.240566
MAP4	0.00267346	0.0778249	0.597038
ATP6AP2	0.0026941	0.0781071	0.136819
RCSD1	0.00271173	0.0782999	-0.26888
COPB1	0.00275362	0.0784473	0.166572
IGFBP2	0.00275435	0.0784473	0.322507
RPL31	0.00276063	0.0784473	0.231817
NOL3	0.00276083	0.0784473	-0.281659
ST3GAL1	0.00280728	0.0794503	0.231354
CLEC11A	0.00287013	0.0809081	0.776318
APEH	0.0028835	0.0809649	-0.232693
SYNCRIP	0.00293574	0.0821085	0.118383
VPS11	0.00302535	0.0840467	0.206501
TTC37	0.0030286	0.0840467	0.0987461
SSR4	0.00304865	0.0841216	0.227244
KPNA3	0.00305824	0.0841216	-0.141469
ISOC1	0.00306669	0.0841216	-0.333125
ELP2	0.00309713	0.0843611	0.0976515
TXNDC9	0.00309908	0.0843611	0.120468
TRMT61A	0.00315652	0.0855982	0.261607
ERGIC2	0.00317852	0.0857684	0.210212
UBE2N	0.00318685	0.0857684	-0.146213
NDRG2	0.00328593	0.0870902	-0.214786
NAA15	0.0033015	0.0870902	0.109407
SMIM8	0.00330464	0.0870902	0.992212
;KRT34;KRT34	0.00331441	0.0870902	1.05975
SPP2	0.00331538	0.0870902	1.65842
EIF2B1	0.00332035	0.0870902	0.111937
SMIM20	0.00332144	0.0870902	0.23183
COPG1	0.00336848	0.0876199	0.210949
POR	0.00336925	0.0876199	0.212443
PRPF19	0.0033785	0.0876199	0.212567
SLC39A14	0.00339854	0.0878201	0.337262
NCSTN	0.0035223	0.0902831	0.180763
SORBS2	0.00353004	0.0902831	0.440877
NDUFAF3	0.00353183	0.0902831	0.337918
RACK1	0.00354869	0.0903902	0.190082
USP13	0.00358245	0.0906826	0.181623
RNF170	0.00358572	0.0906826	0.212694
MTUS1	0.00360067	0.0906826	-0.216202
ACOT9	0.00361103	0.0906826	0.254604
PCOLCE2	0.00364044	0.0911004	0.711994
TBCC	0.00369053	0.0912059	0.263003
PYCR2	0.00369273	0.0912059	0.188582
SEC11A	0.00369355	0.0912059	0.234478
STMN1	0.00369581	0.0912059	0.273725
DIP2C	0.00377523	0.0926213	0.149795
ATP1B4	0.00377914	0.0926213	0.852703
RPS3	0.0038102	0.0930627	0.282073
MPDU1	0.00384046	0.0933273	0.330205
VPS45	0.00386989	0.0933273	0.131443
BPNT1	0.00387466	0.0933273	-0.202812
HNRNPDL	0.00387972	0.0933273	0.192232
TARS1	0.00389894	0.0933273	0.1381
EHD3	0.00391608	0.0933273	0.377685
AP2S1	0.0039262	0.0933273	0.149244
AP5B1	0.00393344	0.0933273	0.162935
PYGM	0.0039388	0.0933273	-0.476487
DHRS4	0.00399659	0.0942959	0.274938
VCAN	0.00401384	0.0942959	0.241381
ZFPL1	0.00402916	0.0942959	0.278477
ANK3	0.00403257	0.0942959	-0.540721
COPB2	0.0040629	0.0946949	0.170073
SYNE1	0.00412364	0.0957973	0.111945
PRXL2B	0.00414949	0.0959713	-0.175404
TMEM63A	0.00415804	0.0959713	0.285335
MYBPHL	0.00417891	0.0961418	-0.687156
GPD2	0.00419437	0.0961873	-0.283302
DERL1	0.00428751	0.098008	0.400223
CACNB2	0.00433674	0.0985608	-0.28964
ZFYVE16	0.00433933	0.0985608	0.178907
DDX27	0.0043622	0.0987656	0.307535
AKT1S1	0.00442309	0.0991305	0.201792
TUBG1	0.00443123	0.0991305	0.120411
COL18A1	0.00443557	0.0991305	0.385833
YIPF6	0.00444483	0.0991305	0.452538
SENP8	0.00444781	0.0991305	-0.193663
KYAT1	0.00447598	0.0994475	-0.225085
ZNFX1	0.00452729	0.100275	0.0975465
SACM1L	0.00456319	0.100715	0.193937
SERPINH1	0.00457739	0.100715	0.356723
SPCS3	0.00459068	0.100715	0.279154
POLR2B	0.00461104	0.100715	0.128363
DDX23	0.00461776	0.100715	0.164519
DARS1	0.00464831	0.101072	0.210031
GNB5	0.00468621	0.101587	-0.274718
FGF1	0.00471916	0.101593	0.258852
PLEKHA2	0.00473348	0.101593	0.233443
SFT2D3	0.00473521	0.101593	0.235488
SRPX	0.00474346	0.101593	1.43688
DPYSL4	0.004803	0.10256	0.355783
MICAL2	0.00482844	0.10261	0.528232
CCT5	0.00486627	0.10261	0.0953859
PARP12	0.00486828	0.10261	0.154559
CPOX	0.00487143	0.10261	0.230083
RPL23	0.00487727	0.10261	0.403646
HTRA3	0.00494731	0.103424	0.978064
GAR1	0.00495681	0.103424	0.478482
RPLP0	0.00495947	0.103424	0.173746
MTARC2	0.00500973	0.104042	0.241235
POLR3E	0.00501831	0.104042	-0.14452
HACL1	0.00508695	0.10516	0.144709
RNF40	0.00512165	0.105571	0.0959333
EIF3A	0.00519994	0.106876	0.0965124
PMM2	0.00522447	0.107072	0.208675
MTAP	0.00527433	0.10737	-0.156558
CKB	0.00527491	0.10737	-0.462938
COASY	0.00528418	0.10737	-0.158253
MYADM	0.00533498	0.108094	0.325115
AS3MT	0.00536586	0.108412	-0.205017
ANGPTL2	0.00538278	0.108446	0.505849
EXOSC3	0.00541908	0.108631	0.143058
OSBPL1A	0.00542241	0.108631	-0.167971
ABLIM3	0.00544287	0.108735	-0.27276
PSMC2	0.00546811	0.108935	0.097784
SRPRB	0.00555171	0.110292	0.153626
PGAM2	0.00559344	0.110784	-0.615381
HSPA13	0.00560756	0.110784	0.151846
CDC42BPB	0.00564416	0.110798	0.131658
SLC25A3	0.00566763	0.110798	0.629029
YIPF4	0.00568508	0.110798	0.397084
CARD19	0.00571411	0.110798	0.196152
FARSA	0.00571515	0.110798	0.187919
PSME3IP1	0.00572126	0.110798	-0.130227
DDX5	0.00572613	0.110798	0.15279
TSPAN9	0.00573252	0.110798	0.214434
DDX18	0.00575585	0.110948	0.281096
TNNC1	0.0058564	0.112582	-0.170142
RAB2A	0.0058745	0.112626	0.115225
BLVRA	0.00589239	0.112666	-0.178874
HEBP2	0.00596644	0.113777	-0.257487
RAB14	0.00609779	0.115972	0.105631
UFL1	0.00616553	0.116947	0.139798
NAXE	0.00618186	0.116947	-0.232378
RPL5	0.00626969	0.118295	0.157644
EPS15L1	0.00630272	0.118604	-0.10722
APOE	0.00635612	0.119294	1.29194
CTNNA1	0.0063956	0.11948	0.183848
HSPA4L	0.0063995	0.11948	0.235617
GAN	0.00643052	0.119581	0.126144
VPS51	0.0064501	0.119581	0.124854
PTBP2	0.00645524	0.119581	0.159487
NT5C	0.00653915	0.120822	-0.26909
SORT1	0.0066045	0.121453	0.153559
EMC1	0.00660735	0.121453	0.12827
CHMP4B	0.00666683	0.122231	0.165569
RNF11	0.00669763	0.122481	0.879002
RPS25	0.00675012	0.122802	0.24268
MOCS2	0.00675955	0.122802	-0.197588
UFM1	0.00677434	0.122802	0.313019
CSPG4	0.00679624	0.122802	0.238106
HNRNPM	0.00680126	0.122802	0.140294
RPS29	0.00683039	0.123016	0.780149
OLA1	0.006888	0.123741	-0.17686
ERGIC1	0.00695674	0.124662	0.237288
UPF2	0.00698676	0.124843	0.156718
ARHGAP1	0.00701868	0.124843	0.302715
ACOT11	0.00701934	0.124843	0.222937
VAT1L	0.00711201	0.125767	0.322633
FAHD1	0.0071195	0.125767	0.249143
PDE3A	0.00712423	0.125767	-0.205074
AHSG	0.00716317	0.126108	-0.771588
TM9SF2	0.00717886	0.126108	0.177597
LOXL1	0.00721556	0.126441	1.01996
GALK2	0.00723679	0.126502	0.726435
SNTB1	0.00725825	0.126567	0.221672
HAS1	0.00733022	0.12751	1.93535
NPPB	0.00741301	0.128429	0.601244
ATXN3	0.00742467	0.128429	-0.28246
CPSF3	0.00743706	0.128429	0.148326
UBE2L3	0.00750612	0.129308	-0.219806
MAP2K4	0.00752804	0.129373	-0.137839
AAAS	0.00755027	0.129444	0.167193
FAM114A1	0.0075717	0.1295	0.182879
RPL11	0.00762612	0.130118	0.146165
RPL22	0.00767215	0.130591	0.168325
PTBP3	0.00779823	0.131635	0.236579
IKBIP	0.00780571	0.131635	0.372517
GOLGA4	0.00780719	0.131635	0.11321
LEO1	0.00781095	0.131635	0.237042
DCTN3	0.00782764	0.131635	0.190779
GRK2	0.00787069	0.131635	0.156397
P4HA1	0.00794771	0.131635	0.440117
RPL26	0.00795741	0.131635	0.227498
IGHV1-8	0.00796557	0.131635	-1.07268
TRIP12	0.00797941	0.131635	0.112085
OGFOD3	0.00799286	0.131635	0.339983
PRPF31	0.00801268	0.131635	0.103187
ARL1	0.00801592	0.131635	0.11583
LYSMD2	0.00801709	0.131635	0.519777
PAK1	0.00802559	0.131635	-0.157774
SMPD4	0.00802875	0.131635	0.195112
EIF2S3	0.00814944	0.13306	0.143214
SF3B3	0.00815576	0.13306	0.194641
LEFTY2;LEFTY1	0.00818241	0.13306	0.590432
CLTC	0.00819515	0.13306	0.143344
GOLGA5	0.00820899	0.13306	0.143385
DCXR	0.00823816	0.13323	0.196835
ACTR3	0.0083025	0.133967	0.228259
YWHAQ	0.00841065	0.135406	0.139073
HK1	0.00847493	0.136133	0.211625
TUBB	0.0085115	0.136331	0.272881
EXOC7	0.00855197	0.136331	0.168396
DDX50	0.00855611	0.136331	0.207818
COPRS	0.00856367	0.136331	-0.234067
RPS3A	0.00867914	0.137621	0.165832
RANGRF	0.00868891	0.137621	-0.300103
LTA4H	0.00871968	0.137621	-0.228415
RNASEH2B	0.00872192	0.137621	-0.344072
ELP1	0.00879078	0.138401	0.121158
SLK	0.00882615	0.138652	0.11557
IGKV3D-11;IGKV3-11	0.00890864	0.139478	-0.939987
STING1	0.00891781	0.139478	0.427293
TNNT2	0.00896518	0.139912	-0.343921
GGCT	0.00910042	0.141712	-0.162484
STX16-NPEPL1;STX16	0.00914396	0.141788	0.141354
RPS9	0.00914505	0.141788	0.28325
ADAMTS1	0.0092743	0.14348	0.643702
COL6A3	0.00934087	0.14405	0.650983
GK	0.00935155	0.14405	0.315686
ACTR2	0.00938343	0.14423	0.197599
GNPNAT1	0.00946153	0.144776	0.196747
PHYHD1	0.00948633	0.144776	-0.370702
RPS2	0.00950803	0.144776	0.214813
TPM2	0.00953543	0.144776	-0.280471
SNRNP200	0.00953844	0.144776	0.138501
PRUNE1	0.00954079	0.144776	-0.257485
LMNB1	0.00956867	0.144891	0.316192
LRRFIP1	0.00962984	0.145509	0.141514
CA8	0.00973	0.146711	-0.309349
NBAS	0.00982028	0.14776	0.102247
LETMD1	0.00985494	0.147969	0.305343
HLA-DRB1	0.00988514	0.148111	0.884348
RPS24	0.00996907	0.149055	0.223501
NTN1	0.0100451	0.149878	0.211188
AGPAT1	0.0101661	0.150969	0.238171
SUMO1	0.0101725	0.150969	0.124948
EIF3D	0.0101817	0.150969	0.11098
RECQL	0.0102655	0.151895	0.270421
STK11IP	0.0104065	0.153428	0.123166
MPI	0.0104441	0.153428	-0.326919
RPL38	0.0104496	0.153428	0.213497
FARSB	0.0104579	0.153428	0.168804
PRKRA	0.0104918	0.153428	0.154785
PACS1	0.01053	0.153428	0.209945
VBP1	0.0105485	0.153428	-0.0966378
COMP	0.0105811	0.153428	0.39237
IGKV1D-33	0.0106288	0.153428	-0.929733
AGTRAP	0.0106341	0.153428	0.612692
RPS28	0.0106376	0.153428	0.237821
TOMM70	0.0106385	0.153428	0.118498
OXR1	0.0106518	0.153428	-0.208979
ALPK3	0.0106702	0.153428	-0.160901
TMOD1	0.0107136	0.153724	-0.221771
NRAP	0.010734	0.153724	0.412672
RPL23A	0.0107902	0.154064	0.213597
CD9	0.0108156	0.154064	0.413378
SHTN1	0.0108539	0.154064	0.16434
TAGLN	0.0108573	0.154064	-0.458484
SRP54	0.010898	0.154064	0.16344
NUCB1	0.0109456	0.154064	0.0988594
RALGAPB	0.0109559	0.154064	0.0783784
ACIN1	0.0109646	0.154064	0.393677
SLC35B2	0.0109716	0.154064	0.273293
CSNK1D	0.0109737	0.154064	0.170303
RPL27	0.0110237	0.154461	0.263344
EIF2B3	0.0110479	0.154498	0.125991
NTN4	0.0111911	0.156193	0.184625
GABARAPL2	0.0112247	0.156353	0.197984
MXRA5	0.0112641	0.156353	0.498303
SRR	0.0112683	0.156353	-0.287955
NIT2	0.0114143	0.158072	-0.245867
GLO1	0.0114641	0.158453	-0.294266
VARS1	0.0115863	0.159297	0.140612
VPS16	0.0116013	0.159297	0.111473
LIMA1	0.0116089	0.159297	0.23566
DYNC1I2	0.0116144	0.159297	0.113532
PTPA	0.0116403	0.159344	-0.209178
RPA2	0.011667	0.159379	-0.139041
POSTN	0.0116875	0.159379	0.766043
PRMT5	0.0117288	0.159468	0.149102
GCLM	0.0117597	0.159468	-0.296839
LRCH1	0.0118088	0.159468	0.189596
TPPP	0.0118241	0.159468	-0.292285
P4HB	0.0118292	0.159468	0.229235
ACHE	0.0118382	0.159468	0.512002
TPM2	0.0118621	0.159468	-0.366928
ADD2	0.0118961	0.159468	-0.685376
GNL3	0.0119178	0.159468	0.123949
ESD	0.0119203	0.159468	-0.197015
SFXN1	0.0119431	0.159468	0.244515
MTTP	0.0119733	0.159468	-0.166515
ITGAV	0.0119857	0.159468	0.155064
ZW10	0.0120422	0.159468	0.110335
RCC1	0.012081	0.159468	0.191905
STXBP6	0.0120982	0.159468	-0.737992
TMED5	0.0121574	0.159468	0.250107
HLA-DPA1	0.0121741	0.159468	0.588892
NSF	0.0121866	0.159468	0.139958
TGFBR2	0.0121885	0.159468	-0.168159
RAB10	0.0122526	0.159468	0.15203
TFIP11	0.012258	0.159468	-0.180476
SZRD1	0.0122626	0.159468	-0.274721
WDFY1	0.0122711	0.159468	0.172578
CFAP36	0.0122728	0.159468	0.542922
COL6A1	0.0122888	0.159468	0.574329
DRG1	0.0123084	0.159468	0.0928096
ADSS1	0.0123517	0.159468	-0.3076
DDRGK1	0.0123621	0.159468	0.180643
MYEF2	0.0123692	0.159468	0.223563
RPS27A	0.0123871	0.159468	0.145031
WASHC5	0.0124794	0.16008	0.119504
P3H3	0.0124796	0.16008	0.39731
EML1	0.0126099	0.161201	-0.172316
THRAP3	0.0126297	0.161201	0.0851561
AP1S2	0.0126348	0.161201	0.497225
SLC6A6	0.0126582	0.161211	0.617404
DKC1	0.0126895	0.161322	0.170508
PTPRJ	0.0127183	0.1614	0.183942
IPO5	0.0127714	0.161523	0.10652
TNXB	0.0127804	0.161523	0.578356
SEC31A	0.012796	0.161523	0.179752
EPRS1	0.0129421	0.163079	0.0817852
ELMO2	0.0130552	0.164214	0.254943
KIAA2013	0.0131748	0.165427	0.152763
EXOC2	0.0132664	0.166285	0.102373
PSMD12	0.0134043	0.167596	0.0890787
PLCH1	0.0134322	0.167596	1.13862
MYO1C	0.0134415	0.167596	0.233355
MTHFR	0.0135872	0.168783	-0.10353
COL6A2	0.0135897	0.168783	0.557917
TRAPPC5	0.0136077	0.168783	0.25548
SPTB	0.0136403	0.168834	-0.218956
CNPY3	0.0136755	0.168834	0.214781
	0.0136906	0.168834	0.264137
PSMD1	0.0137065	0.168834	0.0808167
LACTB2	0.0137928	0.169305	-0.204315
TJP1	0.0138051	0.169305	0.295226
CD84	0.013816	0.169305	0.563561
DDX1	0.0138814	0.169815	0.0831823
EMC10	0.0139401	0.170123	0.299607
FRZB	0.0139824	0.170123	1.21566
RPL8	0.0139884	0.170123	0.226124
EIF3I	0.0140101	0.170123	0.0983977
LIN7B	0.0140258	0.170123	0.628337
ELP3	0.0140843	0.170372	0.188152
UBE2D1	0.0140942	0.170372	-0.361056
JPH1	0.0141841	0.171169	-0.267294
SLC25A20	0.0142614	0.171812	0.276536
PPIL1	0.0143627	0.172527	-0.429038
ERCC1	0.0144288	0.172527	0.156251
PARG	0.0144425	0.172527	-0.168229
SMPD1	0.0144457	0.172527	0.254883
MUSTN1	0.0144764	0.172527	-0.687301
OGA	0.0144781	0.172527	0.152074
ACE2	0.0144901	0.172527	0.320508
ARMCX2	0.0145372	0.172799	0.124935
VPS8	0.0145795	0.172828	0.146133
CHL1	0.0145881	0.172828	-0.258511
PCID2	0.0146235	0.17296	-0.18285
PAPOLA	0.0148072	0.17457	0.112804
UBE4B	0.0148102	0.17457	-0.110491
TPM1	0.0148457	0.17457	-0.231087
MBLAC2	0.0148732	0.17457	-0.143837
GLYR1	0.014882	0.17457	0.172858
CLPX	0.0149202	0.17473	0.11118
NTM	0.0149974	0.175276	-0.275371
IRF9	0.0150159	0.175276	-0.343579
NCBP3	0.0151951	0.176893	0.331544
GATD1	0.0152041	0.176893	0.239578
MAP2K2	0.0152827	0.177074	-0.101775
ZCCHC8	0.0152873	0.177074	0.113131
PLOD3	0.0152941	0.177074	0.238825
PEX11B	0.0153729	0.177308	0.129456
LGALS9	0.015379	0.177308	0.309206
THUMPD3	0.0153889	0.177308	0.112267
HOMER2	0.0155235	0.178421	0.13094
HADHA	0.0155355	0.178421	0.202157
MGAT1	0.0156182	0.178858	0.363231
MTUS2	0.0156238	0.178858	-0.253036
NUDT2	0.0156707	0.179108	-0.204193
CTSF	0.0157607	0.179849	0.567571
TNNI1	0.0158981	0.180937	-0.719571
MPG	0.0159069	0.180937	0.161765
ABHD16A	0.0159561	0.181208	0.146583
BCL2L2	0.0160168	0.181323	0.531902
ANKHD1	0.0160171	0.181323	0.153718
SEC23A	0.0161384	0.182408	0.132378
PRKN	0.0161919	0.182722	-0.359568
RECK	0.0162189	0.182738	-0.132969
DDX21	0.0162784	0.183119	0.174314
HNRNPUL2	0.0163652	0.183806	0.169462
WDR26	0.0164369	0.18432	0.11768
FKBP10	0.016464	0.184334	0.360533
RBM4	0.0165798	0.18534	0.157861
EIF3G	0.016625	0.185381	0.136587
GCFC2	0.0166624	0.185381	-0.132113
HP	0.016676	0.185381	-0.58413
RPS16	0.0167109	0.185381	0.159966
COLGALT1	0.0167134	0.185381	0.321692
OSBPL2	0.0167466	0.185461	0.200338
FARS2	0.0167915	0.185669	-0.108349
EFEMP1	0.0168495	0.186023	0.478882
MVB12A	0.0169573	0.186596	0.220074
RPF2	0.0170243	0.186596	0.468977
SEC61A2	0.0170978	0.186596	0.334364
CMPK1	0.0171031	0.186596	-0.156442
ATP5MF-PTCD1	0.0171123	0.186596	0.142292
AP3M2	0.0171258	0.186596	0.159905
RAP1GDS1	0.0171307	0.186596	0.214225
ADK	0.0171386	0.186596	-0.211572
GALK1	0.0171455	0.186596	-0.128024
HAX1	0.0171795	0.186596	0.169191
GSTK1	0.0172322	0.186596	0.237239
GPAT3	0.0172488	0.186596	0.182372
TFRC	0.0172506	0.186596	0.240463
CSRP1	0.0172783	0.186596	-0.256095
RPS8	0.0172939	0.186596	0.219423
NPPA	0.0173614	0.187042	0.179586
FAM136A	0.0174148	0.187334	0.142356
NIT1	0.017471	0.187403	-0.154104
CMAS	0.0175007	0.187403	0.19591
ALDH18A1	0.0175046	0.187403	0.218481
INHBC	0.0175263	0.187403	0.38548
TMOD3	0.0176078	0.187992	0.165146
NEU1	0.017687	0.188373	0.375315
PLXNA2	0.0176963	0.188373	0.173085
GPT	0.0178047	0.189179	-0.389609
YIF1A	0.0178251	0.189179	0.21156
RRAD	0.0178805	0.189227	0.36365
ARMCX3	0.0178826	0.189227	0.19149
DNAJC6	0.0179403	0.189258	-0.190714
ALDH6A1	0.0179585	0.189258	0.295681
PPIB	0.0179892	0.189258	0.264588
MRPL33	0.0179952	0.189258	0.44202
XRN1	0.0180423	0.189258	0.0930536
PATJ	0.0180448	0.189258	-0.127655
HSPBP1	0.0181323	0.189689	-0.195973
PLEKHF1	0.0181394	0.189689	-0.320474
MAEA	0.0181656	0.189689	0.160078
PXK	0.0182514	0.190156	0.134066
GOLGA2	0.0182638	0.190156	0.111328
VIT	0.018364	0.190922	-0.113441
RALY	0.0185375	0.192445	0.234672
HMGCS1	0.0185973	0.192644	0.0743884
RAB7A	0.0186107	0.192644	0.172498
IGKV4-1	0.0186584	0.192857	-0.887803
NUP37	0.0188118	0.193887	0.173292
BORCS5	0.0188123	0.193887	0.272305
MAPK1IP1L	0.0188568	0.194065	-0.415485
DDX3X	0.0189811	0.194904	0.123276
SELENOH	0.0190272	0.194904	0.25975
LECT2	0.0190378	0.194904	0.794274
PRAF2	0.0190477	0.194904	0.226557
GATM	0.0190993	0.195152	0.318179
COG8	0.0191902	0.195801	0.175577
RPS14	0.0192685	0.196319	0.193952
DGLUCY	0.0193583	0.196681	-0.761705
IGHG2	0.0193593	0.196681	-0.718372
KIAA1109	0.0195967	0.19881	0.135812
SPTB	0.019657	0.199139	-0.227332
EIF3E	0.019769	0.19999	0.122317
GNG12	0.0198044	0.200064	0.293357
LGMN	0.0198814	0.200557	0.174829
WASL	0.0199282	0.200595	0.220233
GIGYF2	0.0199414	0.200595	0.131009
RABGAP1L	0.0199972	0.200873	-0.222764
HDDC2	0.0200834	0.20122	-0.28417
CYP20A1	0.0201165	0.20122	0.166076
ALPK2	0.0201549	0.20122	-0.131113
GSN	0.0201669	0.20122	0.166751
TMEM231	0.0201728	0.20122	0.258025
PSMD7	0.0202706	0.201689	0.0708017
TMEM123	0.0203261	0.201689	0.709347
TPRG1L	0.0203432	0.201689	0.279724
ARHGEF2	0.0203771	0.201689	0.122155
SRPK2	0.0203892	0.201689	0.0864424
SNX4	0.0203895	0.201689	0.0956092
TXNRD1	0.0204593	0.2021	-0.199799
MYH11	0.0205386	0.202394	-0.210792
PEAK1	0.0205458	0.202394	0.168773
FNTB	0.0206057	0.202397	-0.146524
SNRPD2	0.0206218	0.202397	0.230713
FN3KRP	0.0206687	0.202397	-0.203696
USP39	0.020683	0.202397	0.131173
DDX47	0.0206881	0.202397	0.301244
RBM22	0.0208714	0.203911	0.18008
STAT4	0.0209164	0.204071	0.162814
PLCD3	0.0209851	0.204461	-0.176793
THOC2	0.0210456	0.204667	0.091153
ITIH5	0.0210636	0.204667	0.433598
NAT10	0.0210975	0.204718	0.131577
ARHGEF10	0.0211999	0.205245	0.185571
ATP6V0A2	0.0212094	0.205245	0.110965
KBTBD11	0.0213308	0.20614	0.257991
PAIP1	0.0214099	0.206182	0.123723
NRBP2	0.0214228	0.206182	0.277049
STARD10	0.0214821	0.206182	-0.239084
ADAR	0.0214887	0.206182	0.110419
UBL7	0.0215064	0.206182	-0.113431
MICU2	0.0215295	0.206182	0.67794
DLG1	0.0215375	0.206182	0.131196
NACC1	0.0216284	0.206775	0.110389
ILF3	0.0216651	0.206848	0.162825
MYO1G	0.0217091	0.206991	1.18598
SLC27A4	0.0218568	0.208121	0.0918236
TSC2	0.0219252	0.208174	0.0889376
STAU1	0.0219427	0.208174	0.131908
TOR1AIP1	0.0219499	0.208174	-0.14855
GJC1	0.0220456	0.208804	-0.413912
SMTN	0.0222199	0.210175	-0.135907
LBR	0.0223943	0.211544	0.627322
CDC42BPA	0.0224768	0.212043	0.103414
PABPC1	0.0225914	0.212842	0.111758
SH3BGR	0.0226289	0.212915	-0.337256
EIF3L	0.022736	0.21364	0.111959
TBL1XR1	0.0228184	0.214132	0.137219
;KLC1;KLC1;KLC1;KLC1;KLC1	0.0228699	0.214334	0.126194
RBM14	0.0230002	0.215272	0.125556
CLIC5	0.0231017	0.215939	0.265278
TAPBP	0.0233234	0.217725	0.329496
ARMCX1	0.0234045	0.217968	0.185984
ARMC8	0.023476	0.217968	0.0842794
DYNC1H1	0.0234935	0.217968	0.0980973
UGGT1	0.023498	0.217968	0.0930288
DPM1	0.0235225	0.217968	0.190447
AK4	0.0235327	0.217968	0.279868
IPO7	0.0236282	0.21844	0.114677
LAMTOR4	0.0236449	0.21844	0.394855
PPBP	0.0237367	0.218665	-1.06895
MYO1D	0.0237821	0.218665	0.348732
SHMT2	0.0237904	0.218665	0.334101
DCLK2	0.0237919	0.218665	-0.472037
PPP4R2	0.0238963	0.219083	0.285759
SIRT2	0.0239601	0.219083	-0.12197
DHRS11	0.0239955	0.219083	-0.209524
CD93	0.0240385	0.219083	0.17761
TERF2	0.0240401	0.219083	0.252469
ADH5	0.0240667	0.219083	-0.219374
TMEM147	0.0240777	0.219083	0.388899
BUD31	0.0240863	0.219083	0.201432
EXOC1	0.0241139	0.219083	0.0830016
PRDX2	0.02428	0.220311	-0.171626
RNASET2	0.0244478	0.221553	0.494272
ORMDL3	0.0245187	0.221888	0.382742
VPS53	0.0245722	0.221888	0.112076
BCAM	0.0245782	0.221888	-0.22501
SLC27A1	0.02467	0.222436	0.17289
TAMM41	0.024779	0.222937	0.169343
RPL18A	0.0247882	0.222937	0.265613
RAB11FIP1	0.0248599	0.223301	0.141712
TMEM164	0.024936	0.223702	0.383297
HDLBP	0.0249848	0.223859	0.141813
B3GALT6	0.0250715	0.224354	-0.410519
EIF2S2	0.0252099	0.225309	0.0837002
EIF5B	0.0253384	0.225868	0.0914827
PSMB3	0.0253518	0.225868	0.0982376
PITPNA	0.0253673	0.225868	-0.114298
ENAH	0.0254439	0.226267	-0.101903
LSM4	0.025584	0.226953	0.147893
RPL13	0.02566	0.226953	0.275968
FAM185A	0.0256704	0.226953	-0.183793
PHYKPL	0.0257164	0.226953	-0.16175
CPNE3	0.0257592	0.226953	0.106731
CCT4	0.0257601	0.226953	0.0984402
APCS	0.0257794	0.226953	0.506424
NES	0.0258065	0.226953	0.472346
TGFBRAP1	0.0258074	0.226953	0.15769
VTA1	0.0258966	0.227417	0.181203
TXNDC12	0.025924	0.227417	0.189037
ANKRD17	0.0259847	0.227669	0.0756229
FHIT	0.0260578	0.22803	-0.277943
MKI67	0.0261722	0.22875	0.122095
CUL7	0.0262875	0.228876	-0.146627
FXR2	0.0262959	0.228876	0.128987
TUBGCP2	0.0263195	0.228876	0.0762911
SRA1	0.0263248	0.228876	-0.0967395
PPP1R18	0.026347	0.228876	0.197658
LHPP	0.0264212	0.229115	-0.136318
SIAE	0.0264388	0.229115	-0.187317
EDA	0.0265236	0.229218	0.573294
STARD7	0.0265553	0.229218	0.190458
CCT2	0.0265602	0.229218	0.0859759
VTN	0.0266353	0.229218	0.740873
SFPQ	0.0266392	0.229218	0.101825
RRBP1	0.0266435	0.229218	0.269379
CISD2	0.026678	0.229238	0.200371
LIG3	0.0268232	0.229611	0.121467
LSS	0.0268786	0.229611	-0.297849
SYNE2	0.0269031	0.229611	-0.0971195
DGKQ	0.0269292	0.229611	0.248196
NIBAN1	0.0269431	0.229611	-0.137391
RNLS	0.0269467	0.229611	-0.234533
TOR1AIP2	0.0269468	0.229611	-0.186623
TGFB1I1	0.0270031	0.229816	0.279227
XPO1	0.0270648	0.229951	0.130104
TCP1	0.0270834	0.229951	0.0983201
NT5C1A	0.027125	0.230031	-0.378129
PDK4	0.0272043	0.230429	0.344923
HLA-DQA1	0.0272949	0.230802	1.10912
MYDGF	0.0273401	0.230802	0.285283
CDC40	0.0273454	0.230802	0.155319
POTEI	0.0273867	0.230877	-0.292206
DYNLL1	0.0276365	0.232707	0.109922
DDR2	0.027676	0.232765	-0.128473
SRP68	0.0277401	0.23303	0.0934325
IGKC	0.0278886	0.234002	-0.744892
MTA2	0.0279963	0.234629	0.0996943
TRIM27	0.0281285	0.235449	-0.337589
PTGIS	0.0281839	0.235449	0.429876
BAG2	0.0281931	0.235449	0.144479
C11orf54	0.0283803	0.236731	-0.199298
BLVRB	0.0284257	0.236731	-0.433016
SAMD4B	0.0284462	0.236731	0.220007
MON1B	0.0287036	0.238594	0.297227
UBR1	0.0287932	0.239061	0.0887284
FAM210B	0.0288797	0.239106	0.440111
NUDC	0.028885	0.239106	-0.101382
GDAP2	0.0288993	0.239106	0.148658
PRRC2C	0.0290013	0.239424	-0.0711644
DHX15	0.0290376	0.239424	0.143971
MYLK	0.0290384	0.239424	-0.219458
SCRN2	0.0291026	0.239676	-0.233498
MYH14	0.0292338	0.240479	-0.109258
PRPF8	0.0293182	0.240664	0.151594
KCTD10	0.0293644	0.240664	0.187209
TAP2	0.0294029	0.240664	0.181807
BPGM	0.0294287	0.240664	-0.735595
C8orf88	0.0294539	0.240664	-0.719534
PSMD10	0.0294587	0.240664	-0.142566
AKR1A1	0.0296207	0.24171	-0.230424
IGHV3-64D	0.02972	0.242243	-0.651627
RARS1	0.0299648	0.243931	0.0841809
ARPC5	0.0299954	0.243931	0.354244
ALDH2	0.0300699	0.243945	-0.219876
PFDN1	0.0300807	0.243945	-0.0887443
EFEMP2	0.0300998	0.243945	0.452889
STRN3	0.0301715	0.244249	0.125463
LCMT1	0.0302191	0.24429	-0.15137
IGKV1-16	0.0302451	0.24429	-0.60731
CNTFR	0.0303398	0.244778	-0.788619
RAB31	0.0304356	0.245273	0.226187
CPNE2	0.0305124	0.245408	0.175725
NPEPPS	0.0305214	0.245408	-0.157824
LSM7	0.0305555	0.245408	0.423992
INPP5K	0.0306703	0.246052	-0.214001
SH3BP1	0.0309026	0.247258	0.239713
IGKV3-15	0.0309204	0.247258	-0.757296
DDX46	0.0309246	0.247258	0.0754258
PTER	0.0309922	0.247521	-0.416602
OPLAH	0.0310402	0.247627	-0.145313
RPL12	0.0311192	0.24798	0.205394
GSTM5	0.0312429	0.248688	-0.603514
AFG1L	0.0313113	0.248745	0.172053
CHMP3	0.0313199	0.248745	0.250609
MECP2	0.0313553	0.24875	-0.384176
LGALSL	0.0313929	0.248771	0.238877
LAMA2	0.0316045	0.249794	0.0941111
RPL28	0.0316155	0.249794	0.218885
RPL10A	0.0316613	0.249794	0.144604
CSNK2A2	0.0316967	0.249794	0.0915508
NFS1	0.0317357	0.249794	0.148038
ZNF22	0.0317731	0.249794	-0.163539
CIRBP	0.0317813	0.249794	0.104063
NAE1	0.0318021	0.249794	-0.10914
C1orf122	0.0319724	0.250439	-0.232271
MAPKAPK2	0.031981	0.250439	0.115113
ATG4A	0.0319897	0.250439	-0.263813
FAM120A	0.0321622	0.251514	0.0801536
ABCB7	0.0322078	0.251595	0.170053
EIF3M	0.0322745	0.25184	0.0718569
MTREX	0.0323709	0.252316	0.0979377
MTMR9	0.0324323	0.252519	0.0922494
CASTOR2	0.0326058	0.253593	-0.197855
PATL1	0.0327667	0.254567	-0.103086
CFI	0.0328587	0.255003	-0.15729
PIN1	0.0329943	0.255778	-0.110501
FGL2	0.0330584	0.255995	0.288749
PBRM1	0.0330941	0.255995	-0.0904564
COPS2	0.0331942	0.256341	-0.0752175
SNAP29	0.0332259	0.256341	0.105888
KIF1A	0.0332468	0.256341	0.093271
ARF6	0.0334959	0.257984	0.188773
GPLD1	0.0335662	0.258246	-0.576713
UBN2	0.0336777	0.258747	0.848656
EEF1G	0.0337783	0.258747	0.0886188
ZADH2	0.0337847	0.258747	0.227436
DAXX	0.0337969	0.258747	0.360536
CAD	0.0338471	0.258747	0.142905
NAP1L1	0.0338511	0.258747	0.339238
MYH7	0.0338853	0.258747	0.456394
PSMC5	0.0339316	0.258824	0.099985
VAC14	0.0339971	0.258906	0.0725622
NECTIN2	0.0340402	0.258906	0.404091
ALOX5AP	0.0340754	0.258906	0.797734
HLA-A	0.0340958	0.258906	0.244269
PSMC6	0.0341239	0.258906	0.0743776
OXCT1	0.0341984	0.259195	0.365636
ATXN2L	0.0342365	0.259209	0.0957784
NLE1	0.0345835	0.261559	-0.106378
ANP32B	0.0346555	0.261825	0.290957
EPHA2	0.0347288	0.262101	0.121288
MKRN2	0.0349442	0.262731	0.143757
DYM	0.0349475	0.262731	0.176726
TGOLN2	0.0349795	0.262731	0.194502
LEMD3	0.034989	0.262731	0.155205
STAT1	0.0349964	0.262731	0.250505
GCLC	0.0350864	0.263011	-0.174606
NEDD4L	0.0351074	0.263011	0.0988497
IGKV1D-16	0.0351801	0.263278	-0.7503
DMAC2	0.0352358	0.263383	0.200108
STXBP3	0.0352679	0.263383	0.0952505
CTNND2	0.0353841	0.263909	0.112764
ATP5MC1;ATP5MC1;ATP5MC1;ATP5MC1;ATP5MC3;ATP5MC2	0.0354371	0.263909	0.756916
AP1G1	0.0354494	0.263909	0.111516
ACTA2	0.0355275	0.264215	-0.522395
TPM1	0.0355651	0.264219	-0.227772
GSTM3	0.035717	0.265071	-0.33886
CRYAB	0.0358646	0.265876	-0.685958
RBM38;RBM24;RBM38	0.0359543	0.265876	0.185102
STT3A	0.0359718	0.265876	0.221876
MYL2	0.0359746	0.265876	-0.138466
CAPZB	0.0361723	0.267061	-0.09668
CACNA2D1	0.0362432	0.267086	0.145396
NDE1	0.0362506	0.267086	0.144291
BRIX1	0.0363318	0.267392	0.193862
STRIP1	0.0363671	0.267392	0.150942
PPCS	0.0364804	0.267771	0.17223
AGT	0.03652	0.267771	-0.649091
APOL1	0.0365555	0.267771	-0.681399
RPN1	0.0365688	0.267771	0.114552
RABAC1	0.0366733	0.268024	0.200119
PLEKHA7	0.0366804	0.268024	0.214035
HSPE1	0.036742	0.268024	0.138156
EFTUD2	0.0367537	0.268024	0.118595
BTF3L4	0.0368509	0.268451	0.146777
PDK1	0.0369077	0.268451	0.257627
IGHA1	0.0369252	0.268451	-0.494443
SEC61B	0.0370216	0.268789	0.169844
SMARCA1	0.037047	0.268789	0.102018
ALS2	0.0371721	0.269422	0.127345
PRCP	0.0372453	0.269639	0.208205
TMEM43	0.0372776	0.269639	0.242152
EMC7	0.0374319	0.270481	0.124727
ABCA6	0.0375933	0.271124	0.187473
H1-5	0.037597	0.271124	0.452529
IRAG1	0.0377226	0.271351	-0.131518
ALAD	0.0377841	0.271351	-0.309186
ALG11	0.0377997	0.271351	0.240888
RPL37A	0.0378122	0.271351	0.172499
DNPH1	0.0378188	0.271351	-0.139816
SCYL2	0.0378582	0.271362	0.106369
TBL2	0.0380187	0.271796	0.19595
NEK7	0.0381225	0.271796	0.216217
IGKV1-17	0.038133	0.271796	-0.362311
ATP2A3	0.0381364	0.271796	0.123448
SETD9	0.0381422	0.271796	-0.161889
FLT1	0.0381475	0.271796	0.358407
STAT2	0.038208	0.271955	0.126032
DPH1	0.0383346	0.272585	0.225316
ASB3	0.0385867	0.273886	0.39899
NRAS	0.0385944	0.273886	0.127808
VPS18	0.0386464	0.273982	0.071335
RNF14	0.0387396	0.27437	-0.21392
CCT8	0.0389772	0.27578	0.0760238
H2AC20;H2AC18	0.0390268	0.275817	0.337935
RAB11FIP5	0.039071	0.275817	0.126911
HECTD1	0.0390986	0.275817	0.0982807
ICAM2	0.0391541	0.275936	0.0930101
ANGPTL4	0.0393193	0.276447	0.291059
IGKV2D-28	0.0393663	0.276447	-0.444887
TSN	0.0395025	0.276447	-0.141147
HEBP1	0.0395239	0.276447	-0.177265
SLC25A4	0.0395343	0.276447	0.145963
S100A4	0.0395913	0.276447	0.421747
METTL15	0.0395993	0.276447	0.180607
IK	0.039606	0.276447	0.111831
DNAJC1	0.0396584	0.276447	0.368082
QPRT	0.0396652	0.276447	-0.561505
MMP15	0.0396912	0.276447	0.122269
ANKRD27	0.0396917	0.276447	-0.106192
DUS4L-BCAP29;DUS4L-BCAP29;BCAP29	0.0398543	0.277308	-0.0989334
CAPN1	0.039945	0.277405	-0.115541
MNDA	0.0399724	0.277405	0.198664
FUBP1	0.0399995	0.277405	0.127044
MAP4K3	0.0400237	0.277405	-0.136626
MLF2	0.04014	0.277449	0.143729
ARHGEF12	0.0401441	0.277449	0.0763906
CAB39L	0.0401531	0.277449	-0.150316
ACTN1	0.0401857	0.277449	0.148684
THAP4	0.0403634	0.278298	-0.166469
RNF2	0.0404585	0.278298	0.191518
EPB41L1	0.0405367	0.278298	0.431694
UBAP2	0.0405441	0.278298	-0.110144
RRP12	0.0405522	0.278298	0.102549
CALD1	0.040564	0.278298	-0.31147
NT5C2	0.040617	0.278298	0.133801
COG5	0.0406209	0.278298	0.0908142
DHTKD1	0.0407675	0.278637	0.190966
NMRAL1	0.0408056	0.278637	-0.482625
RPL10	0.0408371	0.278637	0.144309
MCRIP1	0.0408614	0.278637	0.219255
GAMT	0.0408657	0.278637	-0.484627
PLEKHG5	0.0409893	0.278832	0.277167
AP1M1	0.0410217	0.278832	0.115897
TMEM120A	0.0410376	0.278832	0.130875
WASH3P;WASH2P	0.0410508	0.278832	0.221899
BAX	0.0411569	0.279138	0.227446
FAIM	0.0411813	0.279138	-0.271575
ARGLU1	0.0412535	0.279138	0.14866
FCN3	0.041289	0.279138	-0.479016
ANO8	0.0413262	0.279138	-0.299633
ITGB6	0.0413819	0.279138	0.215958
SCFD2	0.0414046	0.279138	0.141869
MGAT2	0.0414089	0.279138	0.384084
RPL21	0.0415217	0.279544	0.217238
NDUFB11	0.0415475	0.279544	-0.254191
WDR7	0.0416399	0.279902	0.140995
TOP2B	0.0417305	0.280247	0.0971048
AP2A2	0.0421012	0.281404	0.212531
COPG2	0.0421034	0.281404	0.0872937
SNRPA1	0.0421041	0.281404	0.159044
AUH	0.0421204	0.281404	0.162761
SERPINA7	0.0421357	0.281404	-0.569359
PPP2R2A	0.0421396	0.281404	-0.10436
IGLV3-21	0.0422639	0.281556	-0.579531
EIF2S1	0.0422886	0.281556	0.0808296
ARL3	0.0423429	0.281556	-0.129278
CLTB	0.0423721	0.281556	0.118987
RICTOR	0.042374	0.281556	0.108538
ETFDH	0.0424299	0.281556	0.255555
COPS7A	0.0424386	0.281556	-0.0884268
RPLP2	0.0424984	0.28169	0.14101
ADCY6	0.042579	0.281963	0.179107
XPOT	0.0427344	0.282729	0.0971485
DNAJA4	0.042969	0.283807	0.224561
SEC23IP	0.0429958	0.283807	0.141983
DAPK3	0.0430167	0.283807	0.140709
HGH1	0.0430816	0.283972	0.137323
JMJD6	0.0432757	0.284753	-0.168872
OSTC	0.0432799	0.284753	0.339757
INPP4B	0.0433676	0.285067	0.123663
LOXL3	0.0434605	0.285414	0.181333
CCDC88C	0.0435016	0.285422	0.455486
DDX6	0.0435571	0.285439	0.0803843
GGA3	0.0436041	0.285439	-0.160492
DNAJC13	0.0436242	0.285439	0.107559
ARFIP1	0.0437037	0.285517	0.101214
C8orf82	0.0437257	0.285517	0.192729
CD47	0.0437845	0.285517	0.292462
RPL14	0.0437963	0.285517	0.1448
PLOD1	0.0438428	0.285559	0.356327
LRRC1	0.0439915	0.286266	-0.277403
TSKU	0.0441544	0.287064	0.14882
DMAC1	0.0442188	0.287221	1.36502
SKIV2L	0.0443014	0.287421	0.0833363
REEP5	0.044335	0.287421	0.15309
GCOM1	0.0443705	0.287421	-0.176005
SLC30A5	0.0447923	0.28989	0.271926
GGPS1	0.044835	0.289903	0.178916
FAR1	0.0448809	0.289937	0.206759
TRIM26	0.0449683	0.29009	0.0976524
ABCB6	0.0450397	0.29009	-0.188643
FAU	0.0450999	0.29009	0.274416
RPS23	0.0452018	0.29009	0.187797
MPEG1	0.0452209	0.29009	-0.125852
DNAJB4	0.0452229	0.29009	0.133927
VMA21	0.0452464	0.29009	0.911965
ATP5MF	0.0452815	0.29009	0.240183
IGLV1-40	0.0453257	0.29009	-0.808362
LYRM7	0.0453302	0.29009	-0.200855
ENDOD1	0.0453519	0.29009	0.107948
WRNIP1	0.0454793	0.290643	0.12792
MYLK3	0.0455354	0.290742	-0.186241
MTRF1	0.0456295	0.291082	-0.121783
TPST2	0.045748	0.291577	-0.726068
CYSTM1	0.0459429	0.291719	0.184614
RPS18	0.0459609	0.291719	0.16062
DPT	0.0459645	0.291719	0.133614
RGN	0.0459871	0.291719	-0.287351
TGFBI	0.0459979	0.291719	0.579813
DGLUCY	0.0460156	0.291719	-0.225752
IGHV3-7	0.0460871	0.291775	-0.432665
PGP	0.0461497	0.291775	-0.224861
TPRKB	0.0461523	0.291775	0.0913965
DCLK1	0.0461881	0.291775	-0.232509
MEMO1	0.0462681	0.291936	0.145051
HM13	0.0462955	0.291936	0.207898
SFRP1	0.0464065	0.292071	0.384172
CA14	0.0464302	0.292071	-0.403179
HMGN4	0.0464608	0.292071	0.507645
PTDSS2	0.0464896	0.292071	0.196184
RAI14	0.0465506	0.292071	0.0937854
RETN	0.046621	0.292071	0.581684
EMC8	0.0466904	0.292071	-0.0801265
ERP44	0.0467385	0.292071	0.103088
ATP13A1	0.0467915	0.292071	0.20273
SORD	0.0468597	0.292071	-0.310219
MAP4K4	0.0469512	0.292071	0.0811457
TUBA1A	0.0469868	0.292071	0.120593
PCMTD1	0.0470512	0.292071	-0.780373
EI24	0.0471077	0.292071	0.290805
UBAC1	0.0471541	0.292071	-0.140175
FER	0.0471737	0.292071	0.184592
WWOX	0.04718	0.292071	-0.126766
ANK1	0.0471813	0.292071	-0.337468
SGTA	0.0471891	0.292071	0.203926
SPOCK1	0.0472171	0.292071	0.741247
METTL5	0.0472229	0.292071	-0.163167
TAOK1	0.0472415	0.292071	-0.127157
LSP1	0.0472954	0.292071	0.757319
GIMAP5	0.0473194	0.292071	0.172433
HECTD4	0.0473407	0.292071	0.0798373
IGHG1	0.0475163	0.292901	-0.670059
WASHC2A	0.0475717	0.292989	-0.109172
H2AC21	0.0477683	0.29379	0.703013
MED11	0.0478252	0.29379	0.171312
ATP2B1	0.0478475	0.29379	0.13537
IREB2	0.0479303	0.29379	0.209583
SLC12A2	0.0479458	0.29379	0.160255
USO1	0.0479828	0.29379	0.0666178
HNRNPR	0.0479901	0.29379	0.107643
TUBB4B	0.0480658	0.293913	0.134415
TBK1	0.0480927	0.293913	0.0882619
SEPTIN5	0.0482106	0.293949	-0.159219
ARF1	0.0482528	0.293949	0.0927363
VKORC1L1	0.0482756	0.293949	-0.205797
HBS1L	0.048283	0.293949	0.0692357
DSTN	0.0483046	0.293949	-0.150757
MRPS12	0.0483588	0.293955	0.251342
GET4	0.048388	0.293955	0.182423
CTNNB1	0.0485575	0.294592	0.153947
RBMX	0.0486161	0.294592	0.10121
WARS1	0.0486168	0.294592	0.149537
ATG16L1	0.048699	0.29484	0.10597
EEFSEC	0.0490669	0.295911	0.0945029
CPSF1	0.0490691	0.295911	0.104199
EXOC6B	0.0490916	0.295911	0.0599233
ARPC5L	0.0491915	0.295911	0.135588
TYMP	0.0491972	0.295911	0.326568
SLC38A7	0.0492239	0.295911	0.271308
DYNLT3	0.0492724	0.295911	0.241638
IGHV3-49	0.0493235	0.295911	-0.682127
ARL15	0.049348	0.295911	0.119377
FAAH	0.049363	0.295911	-0.180288
MRPL23	0.0493715	0.295911	0.309415
KLC4	0.0493738	0.295911	-0.12194
USP14	0.0494213	0.295947	-0.0788726
ME1	0.0495916	0.296449	-0.202422
SPTAN1	0.0495983	0.296449	-0.173507
CHCHD2	0.0496299	0.296449	0.169253
SLC18A2	0.0497119	0.296691	0.506924
MED12	0.0497683	0.296726	0.128394
FBL	0.049801	0.296726	0.258901
FMNL3	0.0498778	0.296935	0.180232
SRSF2	0.0500786	0.297882	0.181595
EPB42	0.0501589	0.298111	-0.83437
MB	0.0502444	0.298371	-0.275107
VPS26C	0.050357	0.298626	0.178532
PLPP7	0.0504048	0.298626	0.468868
MTOR	0.050413	0.298626	0.0828052
ELAVL1	0.0504648	0.298685	0.131284
OAF	0.0505425	0.298896	0.4223
EIF4A3	0.0509207	0.300419	0.125066
WDR48	0.0509433	0.300419	0.0921445
NHEJ1	0.0509618	0.300419	0.233774
NARS1	0.0509867	0.300419	0.113643
EPN3	0.0510106	0.300419	-0.109625
OAS2	0.051069	0.300515	0.201451
GNAO1	0.0512463	0.300676	-0.185943
HYOU1	0.0513132	0.300676	0.139105
GFPT1	0.0513164	0.300676	0.218271
CLTA	0.0513472	0.300676	0.256849
SCRN3	0.0513792	0.300676	-0.139549
ATIC	0.0513996	0.300676	-0.142587
DDOST	0.0514125	0.300676	0.120527
ABAT	0.0514517	0.300676	0.437809
TMEM115	0.0514758	0.300676	0.396723
TOR4A	0.051545	0.300834	0.126731
DIAPH1	0.0516599	0.301258	0.122667
TRA2A	0.0517493	0.301478	0.129912
TNS1	0.0518061	0.301478	-0.518454
KCTD5	0.0518244	0.301478	-0.140353
DYNC1LI2	0.0520151	0.301858	0.0852465
ACAA2	0.0520203	0.301858	0.224619
ADAM17	0.0520482	0.301858	0.171785
TSC22D2	0.052059	0.301858	-0.188296
MCM6	0.0521907	0.302376	0.0752286
MDH1	0.0523054	0.302539	-0.187267
PMF1;PMF1-BGLAP	0.0523291	0.302539	-0.175049
BMPR1A	0.0523461	0.302539	-0.164271
RPS13	0.052463	0.302969	0.216464
LTBP4	0.0525709	0.303303	0.128091
SND1	0.0526331	0.303303	0.151712
NFKB2	0.0526484	0.303303	0.114915
BANF1	0.0527452	0.30357	0.231991
RAB4A	0.05278	0.30357	0.080331
LRRC17	0.052847	0.303711	0.299882
PAM	0.0529523	0.303859	-0.333346
WDR47	0.0529581	0.303859	0.0917049
SLC1A3	0.053119	0.304537	-0.437478
SERPINB4	0.0532102	0.304816	0.158451
SBF1	0.0532532	0.304817	0.0869627
RAB11B	0.0532989	0.304822	0.140004
ASH2L	0.0533396	0.304822	0.115241
CCDC141	0.0535113	0.305558	0.191179
HSPA2	0.053633	0.30581	0.364136
SPTA1	0.053641	0.30581	-0.518497
SAP30BP	0.0537352	0.305952	0.110128
SMYD5	0.0537519	0.305952	0.285032
;LRRC57	0.0538819	0.306448	0.0899356
ARMC6	0.0539714	0.306713	-0.0998727
HIC1	0.0540334	0.30682	-0.182317
ALDH1A1	0.0541739	0.307373	-0.401665
EEF1AKNMT	0.0542436	0.307524	0.0787769
DARS2	0.0544914	0.308684	0.176701
HSD11B1	0.0546028	0.309036	0.0974781
ACSF2	0.0546402	0.309036	-0.245787
PLBD1	0.0547679	0.309512	0.256517
RPN2	0.0548677	0.309831	0.133281
TMEM38B	0.0549763	0.310199	-0.201072
SNX24	0.0550202	0.310201	0.394543
CYB5R1	0.0551244	0.310505	0.192768
PPP5C	0.0551612	0.310505	0.113332
VCL	0.0554697	0.311995	0.0742347
RSAD1	0.0555882	0.312415	0.131871
PDE3B	0.055704	0.312819	-0.108875
VCAM1	0.0557534	0.312851	0.220348
LRRC25	0.0558437	0.313111	0.381868
SERPINF2	0.0559266	0.313288	-0.513627
BNIP3	0.0559631	0.313288	0.269139
ITGA1	0.0560746	0.313666	0.221403
COX18	0.0562627	0.313924	0.186114
GTPBP4	0.0562688	0.313924	0.0950891
TCP11L1	0.0563492	0.313924	0.119486
BCR	0.0563494	0.313924	0.0801032
DDX60	0.0563848	0.313924	0.135258
NCBP2	0.0563848	0.313924	0.173891
ALDOA	0.0564403	0.313933	-0.463401
KRT73	0.0564745	0.313933	-0.200161
HEATR5A	0.0566082	0.314204	0.0871884
USP7	0.0566298	0.314204	0.0732607
AGRN	0.0566666	0.314204	0.232375
TMTC3	0.0567382	0.314204	0.15514
PGAP1	0.0567435	0.314204	0.105825
SYMPK	0.0570121	0.315362	-0.057988
TOM1	0.0570689	0.315362	-0.116276
SLC4A1AP	0.0570853	0.315362	0.0613735
DCUN1D2	0.0572932	0.315956	-0.333709
FKBP1A	0.0573433	0.315956	0.0904787
ARPC4-TTLL3;ARPC4	0.0573611	0.315956	0.221281
ITPRIP	0.0574058	0.315956	0.158481
UBQLN4	0.0574523	0.315956	0.0992689
SNU13	0.0574587	0.315956	0.123677
RFT1	0.0575473	0.3162	0.411862
TATDN1	0.0576583	0.316566	-0.104434
RPS27	0.0577145	0.316631	0.152063
FAM126A	0.0578601	0.317013	0.115535
APOA2	0.0579331	0.317013	-0.784059
SLC25A13	0.0579595	0.317013	0.166606
OGFR	0.057962	0.317013	-0.133734
ARG1	0.0580391	0.317079	-0.127965
WDR37	0.0580708	0.317079	0.162122
DRAP1	0.0581075	0.317079	0.165957
LRSAM1	0.0581733	0.317196	-0.077466
HADHB	0.0583023	0.317278	0.18908
IGHG4	0.0583588	0.317278	-0.875972
WTAP	0.0583827	0.317278	-0.0794019
FKBP7	0.0583837	0.317278	0.174681
HMCN2	0.0584108	0.317278	0.0674605
GTF2E1	0.0584762	0.317391	0.21065
XRCC1	0.0586227	0.317944	0.102784
IMMP2L	0.0587387	0.318332	0.542557
RPS27L	0.0588086	0.318469	0.0881579
CLIC5	0.0588976	0.318708	0.140731
ARFGAP1	0.0589664	0.318839	0.162653
PYROXD2	0.0590511	0.3189	-0.218675
PRUNE2	0.0591101	0.3189	-0.101218
MSRA	0.0592152	0.3189	-0.161891
MXRA8	0.0592232	0.3189	0.27941
TRAPPC13	0.0592273	0.3189	-0.134317
TSPYL1	0.0593613	0.3189	0.775939
IFI16	0.0593648	0.3189	0.148541
LGALS8	0.0593801	0.3189	0.0846161
POLR1B	0.0594531	0.3189	0.126407
MAGOH	0.0594781	0.3189	0.250041
EPB41	0.0595439	0.3189	-0.349073
LOC102723996;ICOSLG;ICOSLG	0.0596248	0.3189	0.436343
ACBD5	0.0596912	0.3189	0.134488
FITM1	0.0597317	0.3189	0.384979
HLA-DPB1	0.0597441	0.3189	0.576112
RNMT	0.0597629	0.3189	0.115974
CTDP1	0.0598164	0.3189	0.122193
TAX1BP1	0.0598239	0.3189	0.0799911
LPA	0.0598274	0.3189	0.29794
CCZ1B;CCZ1	0.0599839	0.319496	0.0901114
SNCG	0.0601309	0.32004	-0.362267
ESRRA	0.0601925	0.320129	0.116015
SMAD5	0.0603731	0.320539	0.231632
LMO7	0.0603852	0.320539	0.318118
SLC25A40	0.0604043	0.320539	0.229048
PPFIBP1	0.060573	0.320982	0.0819046
RHOD	0.060578	0.320982	-0.315298
MYD88	0.0606806	0.321287	0.179034
DAG1	0.0608995	0.322207	-0.169517
DTYMK	0.0609691	0.322282	0.10857
HCN4	0.0610041	0.322282	-0.194219
PRNP	0.0611271	0.322596	-0.313677
MTFP1	0.0611538	0.322596	0.348517
PRKAR1B	0.0614886	0.323982	-0.147354
SMIM1	0.0615076	0.323982	-0.39108
IGKV3-20	0.061645	0.324327	-0.773977
HSPD1	0.0616639	0.324327	0.125323
ARRB2	0.0618881	0.325182	0.137222
THOC6	0.0619177	0.325182	0.10798
TMEM160	0.0620058	0.325245	0.266848
STX4	0.0620364	0.325245	0.129579
SLC1A4	0.0620666	0.325245	0.342398
GBP1	0.062388	0.326505	0.203538
SMPX	0.0623985	0.326505	-0.364961
GOLGB1	0.0624582	0.326578	0.0503708
SEC61A1	0.0626943	0.327572	0.198658
SEC62	0.0627894	0.327655	0.168111
ITIH4	0.0628354	0.327655	-0.444665
SARAF	0.0628481	0.327655	0.116264
UTP6	0.0630141	0.328138	-0.149157
IMP3	0.0630636	0.328138	0.253004
DAD1	0.0630786	0.328138	0.163184
ATP2A2	0.0632338	0.328336	-0.352375
AEBP1	0.0632354	0.328336	0.479042
NOP56	0.0632548	0.328336	0.208349
IGKV6-21	0.0635301	0.329525	-0.836624
ALG12	0.0636935	0.330132	0.530076
PGAM1	0.0638876	0.330823	-0.190149
DNAJC7	0.0639194	0.330823	0.098343
DEK	0.0639685	0.330836	0.131591
NUDT4B	0.0641335	0.331315	-0.108057
RTF1	0.0641539	0.331315	0.149401
FBXW5	0.0644708	0.332596	0.193202
PABPC4	0.0644953	0.332596	0.101008
WASF2	0.0646314	0.333057	0.150183
SH3D19	0.0648164	0.33377	0.101428
IGHV1OR15-1	0.0649534	0.334234	-1.48729
LAMA3	0.0650052	0.334259	0.0835017
S100A11	0.0651266	0.334642	0.229989
ANKRD1	0.065243	0.334999	0.254126
HBD	0.0653546	0.335256	-0.742269
CARHSP1	0.0654412	0.335256	-0.37504
MPST	0.0654931	0.335256	-0.142574
CEPT1	0.065499	0.335256	0.2965
PDS5A	0.0655326	0.335256	0.0675614
KCNJ3	0.0655751	0.335256	-0.247116
SLIT2	0.0657644	0.335751	0.284312
NAALAD2	0.0657754	0.335751	-0.10233
XIAP	0.0658133	0.335751	-0.109303
CA1	0.0659083	0.335794	-0.735221
SMARCA5	0.065941	0.335794	0.141503
CCM2	0.0659628	0.335794	0.406276
NSDHL	0.0661317	0.336413	-0.122329
PLCG1	0.0663605	0.337299	0.0709172
ABCF1	0.0664004	0.337299	0.112687
JAGN1	0.0664881	0.337338	0.31285
LYAR	0.0665027	0.337338	0.101661
DAB2IP	0.0665932	0.337557	0.145611
IGKV1-5	0.0667585	0.338155	-0.733778
RARS2	0.0670034	0.339142	0.154661
PPIC	0.0670485	0.339142	0.190348
TUBGCP6	0.0673727	0.34054	-0.17037
NAPRT	0.0674364	0.340614	-0.157762
PRPF4	0.0674829	0.340614	0.111852
AGPS	0.067586	0.340894	0.100363
ARF4	0.067723	0.341343	0.197316
VCP	0.0679175	0.342081	0.054783
NQO1	0.0682342	0.34323	-0.394094
HSP90B1	0.0682417	0.34323	0.163255
HPR	0.0684142	0.343379	-0.670181
BVES	0.0684335	0.343379	0.127379
SAP18	0.0684592	0.343379	0.147939
WNK1	0.0684639	0.343379	-0.109374
AKR7A2	0.0685598	0.343386	-0.086714
NCL	0.0685615	0.343386	0.127369
AP2A1	0.0686852	0.343668	0.107576
SIL1	0.0687142	0.343668	0.103266
WDR36	0.0688888	0.344299	0.0995705
DNAJB12	0.0689661	0.344444	0.256165
PRKACB	0.069193	0.345335	-0.102056
NPY	0.0693977	0.34576	-0.335544
ATP6AP1	0.0694041	0.34576	0.0964679
GPC1	0.0694708	0.34576	0.476355
ABI3BP	0.0695048	0.34576	0.31232
POPDC2	0.0695663	0.34576	0.222261
CUL1	0.0695689	0.34576	-0.0608212
NHP2	0.0698551	0.346711	0.167037
DIPK2A	0.0698846	0.346711	0.159455
TTN	0.0699061	0.346711	-0.334512
DHX9	0.0700668	0.347266	0.120231
SMDT1	0.0702071	0.34772	-0.181779
FSD2	0.0704353	0.348608	0.132485
GYS1	0.0706009	0.349186	0.255444
HARS1	0.0707411	0.349554	-0.0966715
;SLC25A32	0.0707735	0.349554	0.104885
MXRA7	0.0709548	0.350207	0.190335
NAXD	0.0710298	0.350335	-0.0972577
AP2B1	0.0712255	0.351007	0.10795
LMOD2	0.0713138	0.351007	0.204735
CCDC51	0.071459	0.351007	-0.133067
PUM1	0.0714692	0.351007	0.140251
KAT7	0.0714958	0.351007	0.124687
MYOZ2	0.0715234	0.351007	-0.217855
CYFIP1	0.0715686	0.351007	0.14021
EPS8L2	0.0716231	0.351007	-0.0951895
S100B	0.0716667	0.351007	-0.202282
PANK2	0.071723	0.351007	-0.147526
MYO1B	0.0718439	0.351007	0.258073
SUPT5H	0.0719056	0.351007	0.0948012
PPME1	0.0719314	0.351007	-0.0889704
PRRC1	0.0719574	0.351007	0.135167
PHLDB1	0.0721344	0.351007	0.117374
PPP3CA	0.072156	0.351007	0.104966
TINAGL1	0.0722003	0.351007	0.132616
STEEP1	0.0722127	0.351007	-0.159007
ADCY9	0.0722683	0.351007	0.088585
SRSF3	0.072282	0.351007	0.116364
CSDC2	0.0722896	0.351007	-0.365994
LRRC32	0.0723149	0.351007	0.157761
NCAM1	0.0724618	0.351007	-0.188433
ZC3HAV1L	0.0725175	0.351007	0.182744
LAMC3	0.0725398	0.351007	0.206002
ATP2B4	0.0725578	0.351007	0.434545
DHRS7B	0.072596	0.351007	0.166349
IGLL5	0.0726206	0.351007	-0.74368
GRHPR	0.0727336	0.351007	-0.130873
TBC1D22A	0.0727546	0.351007	0.298712
WASHC4	0.0727732	0.351007	0.0836744
TRAPPC12	0.0728037	0.351007	0.0852774
LMO7	0.0728345	0.351007	0.791151
NF2	0.0728394	0.351007	0.18439
TSPAN7;;TSPAN7	0.0730204	0.35121	-0.290564
SF3B1	0.0730262	0.35121	0.0746208
RPS5	0.0730292	0.35121	0.0849318
COPS8	0.073115	0.351386	-0.0998227
ANXA6	0.0731907	0.351387	0.130059
ZC3HAV1	0.0732138	0.351387	0.167829
CARNS1	0.0735255	0.352049	-0.278546
SERPINA6	0.0735303	0.352049	-0.593601
PIGR	0.0735476	0.352049	0.228928
LYRM2	0.0735492	0.352049	0.671027
MAP1B	0.0737894	0.352822	0.129319
FOXP1	0.0738187	0.352822	0.244069
GNAS	0.0738863	0.352822	0.122331
KPNB1	0.0739539	0.352822	0.0733016
SLC25A11	0.073958	0.352822	0.183589
EIF3CL;EIF3C	0.0741879	0.353361	0.087413
CWC15	0.0742176	0.353361	-0.118475
CPPED1	0.0742421	0.353361	-0.13788
HSD17B12	0.0742692	0.353361	0.141743
UBE2E2	0.0747982	0.35564	-0.26049
ITCH	0.0748925	0.355852	0.08217
IGHV3-38	0.0749586	0.355928	-0.778167
SSH3	0.0751657	0.356657	-0.154105
TMEM40	0.07525	0.356657	-0.161046
H2AC6	0.0752621	0.356657	0.199508
MOB2	0.0754729	0.357419	0.159417
C6orf89	0.0755732	0.357656	0.133591
GSS	0.0757353	0.358141	-0.130448
TLR3	0.0757761	0.358141	0.118913
ACSL4	0.0759137	0.358554	0.0980633
ERI1	0.0761024	0.359207	0.14637
NRIP2	0.0763904	0.360082	-0.159887
CILP	0.0764019	0.360082	0.152988
THBS2	0.0764391	0.360082	0.304919
ANXA4	0.0767143	0.360671	0.330989
IL4I1	0.0767431	0.360671	0.65725
MB	0.0768189	0.360671	-1.89728
RPLP1	0.0768796	0.360671	0.166169
CIAO2B	0.0768896	0.360671	0.117798
STXBP2	0.0769433	0.360671	0.126904
SEC11C	0.0769642	0.360671	0.233352
ADIRF	0.0769687	0.360671	-0.482506
IMPA2	0.0771142	0.361115	0.11868
STIM1	0.0774241	0.362296	0.126228
HSPB2-C11orf52;HSPB2	0.077486	0.362296	0.162706
MKLN1	0.0775739	0.362296	-0.114689
IGHG3	0.077656	0.362296	-0.54778
	0.0776656	0.362296	0.158706
DIS3	0.0777444	0.362296	0.0792231
GSTP1	0.0777686	0.362296	-0.148939
SAA2-SAA4	0.0777929	0.362296	-0.601216
TPP2	0.0778236	0.362296	0.0765542
TESC	0.0780039	0.362899	-0.192008
IGHV5-51	0.0781049	0.363132	-0.664789
SSR1	0.0781959	0.363289	0.239104
STX6	0.0782405	0.363289	0.292761
CCDC9B	0.0783127	0.363387	-0.2113
TUBB4A	0.0783733	0.363432	-0.141449
COL6A6	0.0785328	0.363935	0.438368
MYOC	0.0787175	0.364554	0.120646
EIF2B2	0.078933	0.365247	0.115141
MAP1LC3B2;MAP1LC3B;MAP1LC3B	0.0790348	0.365247	0.125258
CYP2J2	0.0790365	0.365247	0.162441
SNRPGP15;SNRPG	0.0791351	0.365247	0.191039
CA13	0.0791737	0.365247	-0.198501
ROCK2	0.0791821	0.365247	0.0518888
HGFAC	0.0792256	0.365247	-0.725355
MPC2	0.0795285	0.366407	0.25988
DCAF6	0.0795931	0.366468	-0.14044
PON1	0.079738	0.366725	-0.464665
PITHD1	0.0797927	0.366725	-0.166893
PLCB4	0.0798034	0.366725	0.0939297
PRKCI	0.0800569	0.367653	-0.104085
EMC3	0.0802035	0.36809	0.122392
HSD17B4	0.0804555	0.368574	0.0813149
ABCD2	0.0804837	0.368574	-0.173352
NUP85	0.0804985	0.368574	0.0997235
MAPK14	0.0805157	0.368574	0.102501
PPM1A	0.080592	0.368686	-0.0737066
UBE2O	0.0807266	0.369066	-0.0966007
INPP5J	0.080894	0.369594	-0.172934
RAB33B	0.0812	0.370382	0.372483
MTMR12	0.0812029	0.370382	0.0892217
P3H1	0.0812223	0.370382	0.208014
HNRNPH2	0.0813023	0.37051	0.116007
TGFBR3	0.081531	0.371315	-0.0915436
RPL34	0.081731	0.371823	0.239582
MMP2	0.0817626	0.371823	0.119783
ATP5F1A	0.0818423	0.371823	0.126151
DCAF1	0.0818739	0.371823	-0.0702853
TTC7B	0.0819215	0.371823	0.0775493
MRPL20	0.0819709	0.371823	-0.2001
NAA50	0.0820457	0.371823	0.0678386
EIPR1	0.0821061	0.371823	0.141205
DIRAS1	0.082137	0.371823	0.212657
SLC4A1	0.082164	0.371823	-0.75446
IGKV3D-15	0.0822235	0.371857	-0.734449
ARMC10	0.0822969	0.371953	0.114988
RPL17;RPL17-C18orf32;RPL17;RPL17;RPL17	0.0824128	0.372241	0.127348
DDIAS	0.0824783	0.372256	-0.210975
DENND4A	0.0825205	0.372256	0.117943
CASP3	0.0826049	0.372312	0.857346
MAPKAP1	0.0826373	0.372312	0.105167
RBM8A	0.0827221	0.372459	0.105472
PTX3	0.0828466	0.372784	0.108476
STX12	0.0829823	0.373154	0.109568
RPIA	0.0830737	0.373154	-0.15864
PARL	0.0830858	0.373154	0.215762
CRYZL1	0.0831926	0.373337	0.145384
DNPEP	0.0832312	0.373337	0.0703435
PRTFDC1	0.0832964	0.373394	-0.478617
ALB	0.0833556	0.373425	-0.335116
COPE	0.0834142	0.373453	0.089122
CAT	0.0835026	0.373614	-0.372668
DPYD	0.0837729	0.374588	0.278813
GNL3L	0.0838872	0.374864	0.206479
PRKAG1	0.0840142	0.374963	0.0991011
STX5	0.0840144	0.374963	0.11733
GLUD1	0.0841771	0.374974	0.108856
TAOK3	0.0841849	0.374974	0.0635742
SCAMP3	0.0842278	0.374974	0.136018
HBA1	0.0842664	0.374974	-0.422749
SP100	0.0843763	0.374974	-0.103162
GMPPB	0.0844477	0.374974	0.1536
SARNP	0.0844718	0.374974	0.130596
MAP3K5	0.0844733	0.374974	0.137083
SLC25A19	0.0844901	0.374974	0.100029
PRPF6	0.0848997	0.376558	0.101425
HNRNPC	0.0849538	0.376563	0.100711
REEP3	0.0856518	0.379421	0.343784
CBR1	0.08584	0.380019	-0.201951
CADM4	0.0859046	0.380069	-0.317753
RAD9A	0.0861278	0.38082	0.180806
PPP1R9B	0.0861953	0.380883	0.0880405
MSN	0.0862509	0.380892	0.108295
NFU1	0.0864044	0.381334	0.164932
EXOSC8	0.086628	0.38203	0.0900462
BCHE	0.0866692	0.38203	-0.157774
UBL4A	0.0868365	0.382288	0.104143
MT-ATP8	0.0868824	0.382288	0.233701
FBLN5	0.0868886	0.382288	0.355615
RNF181	0.0872039	0.383439	0.524889
PRORP	0.0873627	0.383901	-0.109452
SRSF5	0.0874593	0.384079	0.305624
MLIP	0.087511	0.384079	-0.229403
DDX20	0.0878869	0.385364	0.105776
RPS12	0.0879118	0.385364	0.107314
RCN3	0.0880108	0.385444	0.402483
NPR3	0.0882038	0.385444	-0.388501
RBMXL1	0.0882662	0.385444	0.12949
RBP4	0.088271	0.385444	-0.494786
RPL24	0.088288	0.385444	0.136742
GALNT16	0.0883068	0.385444	-0.105254
PHKG1	0.0883084	0.385444	-0.138306
TCOF1	0.0885011	0.385457	0.0882334
HIBCH	0.0885053	0.385457	-0.215211
LAS1L	0.088518	0.385457	0.124548
RHAG	0.0885275	0.385457	-0.681553
GBF1	0.0887133	0.38603	0.0619772
RBMS1	0.0887851	0.386107	0.154106
ANK1	0.0889707	0.386444	-0.644657
HPRT1	0.088971	0.386444	-0.136508
GC	0.0891556	0.38689	-0.187944
GAS6	0.0891822	0.38689	0.0866517
GMPPA	0.0893385	0.386947	0.160144
INPP1	0.0893863	0.386947	-0.173251
HEXB	0.0893999	0.386947	0.185168
PSMC3	0.0894123	0.386947	0.0724861
AP1B1	0.0896135	0.387565	0.151124
LEMD2	0.0897513	0.387565	0.163092
HEPH	0.0899503	0.387565	-0.131164
TRIM28	0.0900164	0.387565	0.109481
ITPK1	0.0900309	0.387565	-0.0904209
CCT6B	0.0900906	0.387565	0.216843
COMMD3	0.0901221	0.387565	0.207773
GALM	0.0902143	0.387565	-0.272331
RASIP1	0.0902346	0.387565	0.0932323
TMCO1	0.0902485	0.387565	0.116201
DEGS1	0.0902697	0.387565	-0.238088
TBC1D23	0.0902929	0.387565	0.162031
MRPL54	0.0902953	0.387565	-0.603498
COL5A1	0.090316	0.387565	0.0697537
BCL9L	0.0904851	0.388058	0.179314
NCKAP1L	0.0905802	0.388116	0.161956
SLC16A1	0.0906076	0.388116	0.136556
RILP	0.0909925	0.38914	-0.138143
MYBBP1A	0.0910263	0.38914	0.123742
TSPO	0.0910667	0.38914	0.372185
NEMF	0.0911031	0.38914	0.0926463
NCOA6	0.0911195	0.38914	-0.335541
LRIG1	0.0912641	0.389155	-0.102528
CLPB	0.0912708	0.389155	0.171812
FYN	0.09137	0.389155	-0.119131
ARF5	0.0914048	0.389155	0.0837756
RBP1	0.0914499	0.389155	-0.238143
EFHD1	0.0914503	0.389155	0.311097
SUGT1	0.0915921	0.389526	-0.124491
MLIP	0.0918604	0.390159	-0.278317
RMDN3	0.0919097	0.390159	0.0918289
SRRM2	0.0919839	0.390159	0.0844401
USP33	0.0920136	0.390159	-0.121888
MVP	0.0920145	0.390159	0.215409
TMED9	0.0921182	0.39018	0.110273
YOD1	0.092171	0.39018	-0.406292
SERPINB8	0.0921911	0.39018	0.277541
METAP2	0.0922383	0.39018	-0.0757275
BOD1L1	0.0923857	0.390572	-0.0550079
MPV17	0.0925435	0.390923	0.190772
IARS1	0.0926216	0.390923	0.073406
SNRPA	0.0926333	0.390923	0.239705
ALG5	0.0927933	0.391367	0.141534
EGFLAM	0.0931403	0.392598	0.209061
ELMO1	0.093429	0.393351	0.170804
NECTIN1	0.0934889	0.393351	-0.557403
RBX1	0.0935383	0.393351	-0.0877035
ANXA5	0.0935394	0.393351	0.18935
ARL2	0.0936757	0.393568	0.083416
PPIH	0.0937647	0.393568	-0.0909444
SMARCC2	0.0938322	0.393568	0.0803726
ATRN	0.0938505	0.393568	-0.476105
CAVIN1	0.0939238	0.393568	0.120874
BTNL9	0.0940048	0.393568	0.120657
SDC4	0.0940106	0.393568	0.386148
COQ5	0.0940325	0.393568	-0.178082
HK2	0.0942863	0.394399	0.308042
MLYCD	0.0946244	0.395527	0.2337
SYNGR2	0.094667	0.395527	0.172667
MRAS	0.0947682	0.395718	-0.213405
CRIP1	0.0949182	0.396113	0.266914
AP3S2	0.09502	0.396305	-0.129338
TARDBP	0.0953108	0.397201	0.0874447
CPN2	0.095346	0.397201	-0.393451
GANAB	0.095444	0.397322	0.137187
GPX8	0.095561	0.397322	0.19545
SPTAN1	0.0955864	0.397322	-0.376179
SNRNP70	0.095598	0.397322	0.105478
MYH6	0.0957573	0.397529	-0.180444
PHPT1	0.0957593	0.397529	-0.1537
NADK2	0.0960434	0.398477	0.082283
OAS3	0.0961216	0.398491	0.189015
TNNI3	0.0961585	0.398491	-0.237205
MAN2B2	0.0962708	0.398499	-0.17383
PHF5A	0.0962723	0.398499	0.117482
TXNDC17	0.0964373	0.39895	-0.14685
CLIP2	0.0967077	0.399837	0.104059
EFHD2	0.0968481	0.400186	0.221137
WNK2	0.0969119	0.400218	-0.1199
OSBP	0.097108	0.400795	-0.060434
GID8	0.0973952	0.401615	-0.0820846
TBCD	0.0974446	0.401615	0.135955
CRYAB	0.0974755	0.401615	0.0995158
DES	0.0976387	0.40193	0.172666
POF1B	0.0976648	0.40193	-0.273086
CTF1	0.0977461	0.402033	-0.464457
CETN2	0.0979373	0.402397	0.166454
ACSL1	0.0979474	0.402397	0.206338
COBL	0.0984336	0.404161	0.176322
PFN1	0.0989872	0.405079	0.13021
ROCK1	0.0989951	0.405079	0.0690654
CBSL;CBS	0.099039	0.405079	-0.0983928
MTERF2	0.0990582	0.405079	0.222751
TCEA1	0.0991255	0.405079	0.15986
TMEM192	0.099141	0.405079	-0.188459
GCC2	0.0992129	0.405079	0.0768556
UMPS	0.0992373	0.405079	0.110617
EBAG9	0.0992546	0.405079	0.135567
PLP2	0.0992955	0.405079	0.199527
KNG1	0.0993515	0.405079	-0.379297
MAP1LC3A	0.0993996	0.405079	0.248499
KIF1C	0.099468	0.405079	0.0855642
VPS13D	0.099577	0.405079	0.0607629
EEF1A1;EEF1A1;EEF1A1;EEF1A1P5	0.0995978	0.405079	0.118524
PDSS1	0.0996002	0.405079	-0.219337
APOA1	0.0996226	0.405079	-0.569333
EPN1	0.0997367	0.405262	-0.131468
PRKG2	0.0997813	0.405262	-0.0573051
UBR4	0.0999264	0.40562	0.0561267
IGLV4-69	0.100077	0.405804	-0.573531
SNAP23	0.100085	0.405804	0.109016
PRDX5	0.100323	0.406536	-0.207702
GLMN	0.100384	0.406553	0.116256
VAMP8	0.100635	0.407269	-0.130197
COG7	0.100675	0.407269	0.0895273
MYO5A	0.100843	0.407344	0.0992301
COL8A1	0.100844	0.407344	0.467563
PXDN	0.100865	0.407344	0.358698
RABGGTA	0.100939	0.407414	-0.102989
SCN5A	0.101019	0.407503	0.0843919
HLA-DRB4	0.101501	0.409089	0.567948
LYRM4	0.101526	0.409089	0.180049
SH3PXD2B	0.101672	0.409445	0.140528
SLC18A3	0.101859	0.409966	-0.377807
YIPF3	0.101938	0.410053	0.246266
S100A6	0.102081	0.410192	0.152906
ABR	0.102088	0.410192	0.0548887
TNPO1	0.102181	0.410337	0.0630482
KTN1	0.102248	0.410374	0.0582557
NDFIP1	0.10235	0.410549	0.29866
ABI2	0.102525	0.410809	0.0812191
FOLH1;FOLH1B	0.102529	0.410809	0.446551
ZFAND6	0.102737	0.411409	0.086491
CYHR1	0.103086	0.412506	0.0747939
ITGB5	0.103126	0.412506	0.12329
C18orf25	0.103262	0.412818	0.128686
POTEF	0.103499	0.413534	-0.389841
CA5B	0.103684	0.413833	0.143553
AKR1B15	0.10369	0.413833	-0.46101
SPCS2	0.103772	0.413927	0.153183
WDFY2	0.103841	0.413971	-0.148371
EFR3B	0.103942	0.414143	0.133339
RNF213	0.104217	0.415005	0.0729733
AP4B1	0.104307	0.415131	0.0952098
MED23	0.104408	0.415181	0.226065
IGLL1	0.104436	0.415181	-0.821692
ASPN	0.104656	0.415603	0.448958
GINS2	0.104658	0.415603	-0.153964
ALG2	0.104917	0.416399	0.136154
CPT1A	0.105049	0.416458	0.164266
PRKDC	0.105049	0.416458	0.127113
PPP2R1B	0.105202	0.416718	0.120815
NDUFS5	0.105231	0.416718	0.167024
UBA2	0.105404	0.417127	0.105042
MX2	0.105452	0.417127	0.168625
UBXN6	0.105687	0.417826	-0.0707062
HPX	0.105762	0.417892	-0.472951
HSPB3	0.105898	0.417981	0.198147
H2BC12;H2BC4	0.105902	0.417981	0.153874
DTNB	0.106081	0.41829	-0.246532
THOC7	0.106171	0.41829	-0.0563736
CTNNA2	0.106232	0.41829	0.338045
TXNL4A	0.106318	0.41829	-0.0813954
STK25	0.106321	0.41829	0.0997273
MAT2B	0.106332	0.41829	0.0847294
POLR2J3;POLR2J2;POLR2J3;POLR2J;POLR2J;POLR2J2;POLR2J3	0.106401	0.418333	-0.240862
CRYL1	0.106499	0.418487	-0.173597
KLHL40	0.107139	0.420521	0.0918807
ODF2	0.107235	0.420521	0.115903
RAB21	0.107308	0.420521	0.0700692
OAT	0.107361	0.420521	0.156849
PCBP4	0.107367	0.420521	-0.167872
FAH	0.107371	0.420521	-0.220502
FBXL8	0.107537	0.42094	-0.124884
MAGED2	0.107705	0.42132	0.108517
POLR1D	0.107798	0.42132	0.237774
NDRG4	0.107849	0.42132	-0.172624
FGF2	0.107906	0.42132	0.154847
UTP20	0.107974	0.42132	0.100338
FCGR3A	0.107998	0.42132	0.304615
CORO1C	0.108076	0.42132	0.144146
ME2	0.108106	0.42132	-0.236325
PF4;PF4V1	0.108181	0.421351	-0.773301
H2AX	0.10824	0.421351	0.246567
RAB6A	0.108292	0.421351	0.0726935
C7orf50	0.108656	0.422539	0.195986
OSBPL8	0.108892	0.423224	0.111037
HCFC1	0.109086	0.423518	0.0842514
PPWD1	0.109207	0.423518	0.0792337
UBA3	0.109216	0.423518	-0.0684941
DPP9	0.10924	0.423518	0.0719895
SAMD9L	0.109399	0.423518	-0.157263
SF3B2	0.109429	0.423518	0.0829208
ATE1	0.109432	0.423518	-0.197998
KDM3B	0.109445	0.423518	0.0715033
TNFSF12-TNFSF13	0.109514	0.423518	0.399143
ITGB2	0.109561	0.423518	0.321822
PARP14	0.109859	0.423976	0.0783188
TAP1	0.109934	0.423976	0.254855
TMA16	0.109946	0.423976	-0.117461
SRSF1	0.109976	0.423976	0.0954151
UCHL3	0.110079	0.423976	-0.133305
COX6B1	0.110092	0.423976	-0.13851
CRELD1	0.110096	0.423976	0.129923
RTN3	0.110276	0.42444	-0.0964131
PARS2	0.110418	0.42476	0.13046
SMG1	0.11055	0.425038	0.0776729
SLC22A18	0.110715	0.425434	0.382523
MYOM2	0.110773	0.425434	-0.239789
GRPEL1	0.110958	0.425915	0.12667
LMAN1	0.111073	0.425991	0.0938083
CLCN7	0.111097	0.425991	0.129397
CTNNAL1	0.111345	0.426712	0.0601138
ASB8	0.111629	0.427571	0.153705
EIF3G	0.111871	0.427655	0.0859469
STRIP2	0.111887	0.427655	0.0788823
IGHA2	0.111893	0.427655	-0.485317
OTUD4	0.111924	0.427655	0.0871927
AKR1C1	0.111951	0.427655	-0.240787
SELENOW	0.112098	0.427928	-0.230393
COMMD4	0.112157	0.427928	-0.0891132
LTBP1	0.112292	0.427928	0.116043
YEATS2	0.112468	0.427928	-0.165958
AASDHPPT	0.112472	0.427928	-0.117527
NT5C3A	0.112496	0.427928	-0.0908546
MRPS5	0.1125	0.427928	0.149142
SDSL	0.112502	0.427928	-0.146595
EBI3	0.112917	0.429277	0.777666
NDUFAF1	0.112997	0.429352	-0.155194
CLU	0.113103	0.429385	0.370016
EHHADH	0.113188	0.429385	0.0907051
LIMS4	0.11328	0.429385	0.15659
KBTBD4	0.113371	0.429385	0.0964893
ERO1A	0.113422	0.429385	0.244471
CCDC124	0.113427	0.429385	0.059433
FN1	0.113449	0.429385	0.371834
SLC35B1	0.113535	0.429385	0.527321
EHD1	0.11363	0.429385	0.0770276
COL6A3	0.113635	0.429385	0.806658
MRGBP	0.113668	0.429385	0.328083
AGL	0.113976	0.430204	-0.210876
AARS2	0.114049	0.430204	0.108069
TJP2	0.114133	0.430204	-0.0821582
FECH	0.114172	0.430204	0.141422
MBD3	0.114186	0.430204	0.0838056
RPS20	0.114368	0.430661	0.0918694
PBXIP1	0.115037	0.432953	-0.167063
TRNT1	0.115352	0.43391	0.147112
WIPI1	0.115528	0.43422	0.282987
MYL9	0.115626	0.43422	-0.100095
HNRNPU	0.115626	0.43422	0.0937383
DNTTIP1	0.115834	0.43422	-0.160187
GDAP1	0.115839	0.43422	0.234318
RPL6	0.115847	0.43422	0.184675
CHRD	0.115861	0.43422	0.398902
GIMAP1	0.116063	0.434749	0.11687
LANCL1	0.11615	0.434845	-0.123973
VAV1	0.116317	0.435108	0.151397
HSPA4	0.116358	0.435108	0.0823177
LETM1	0.116403	0.435108	0.0669334
DSG1	0.116536	0.435379	-0.271845
CYRIA	0.116843	0.436251	0.278863
RPL7A	0.116969	0.436251	0.190721
PKN1	0.11698	0.436251	0.0664149
DNAJB5	0.117015	0.436251	0.110065
EXD2	0.117355	0.437077	0.1073
FRMD8	0.117387	0.437077	0.210023
DDX39B	0.117551	0.437077	0.0840288
SEC16A	0.117563	0.437077	0.0780963
SFXN5	0.117602	0.437077	0.0937525
GRWD1	0.11765	0.437077	0.117288
MRM1	0.117665	0.437077	0.37574
ACTN1	0.117831	0.437464	0.149237
BCLAF1	0.117943	0.437654	0.080928
CNOT1	0.118082	0.43794	0.0639466
RPUSD2	0.118629	0.439621	0.0751569
PHKB	0.118705	0.439621	-0.126002
CDK2AP1	0.118767	0.439621	-0.0885682
HRC	0.118782	0.439621	-0.246069
SEPTIN2	0.119013	0.440248	0.239698
MAPK12	0.119384	0.441392	-0.185291
WDR45B	0.119461	0.441449	-0.0922962
IGLV7-43	0.119696	0.442089	-0.647292
MDH1	0.11985	0.442275	-0.152334
FBXO22	0.119871	0.442275	0.103229
NMNAT3	0.120038	0.44239	-0.242177
SHFL	0.120102	0.44239	0.309602
DBNL	0.120108	0.44239	0.11935
PEX10	0.12015	0.44239	-0.137135
NEBL	0.120522	0.443532	-0.195426
SERPIND1	0.120599	0.443584	-0.458987
ACSL3	0.121061	0.444824	0.0901843
EOGT	0.121093	0.444824	0.157323
SLC16A7	0.121123	0.444824	0.201826
HCLS1	0.121288	0.445087	0.219111
CUL4A	0.121319	0.445087	-0.0477886
GBP2	0.12158	0.445815	0.0917619
VWA1	0.121803	0.446402	0.221882
SDHC	0.122016	0.446953	0.297443
CWC27	0.122204	0.447347	0.136861
IGLV1-47	0.122282	0.447347	-0.412077
SH3BGRL2	0.122312	0.447347	-0.125099
HMGB1	0.122375	0.44735	0.105522
COMMD5	0.122598	0.447623	-0.0864263
PSMB9	0.122627	0.447623	0.297117
LPP	0.122784	0.447623	-0.102096
PADI4	0.122846	0.447623	-0.134584
NT5C3B	0.122857	0.447623	-0.132386
GABPB1	0.122869	0.447623	-0.160853
RTRAF	0.122907	0.447623	0.0571566
A2M	0.123023	0.447623	-0.511677
FUNDC2	0.12303	0.447623	0.155613
TIMM44	0.123077	0.447623	0.123265
ANAPC15	0.123315	0.448084	0.293726
POLR3F	0.12333	0.448084	-0.11263
RAPGEF2	0.123398	0.448103	-0.0555045
CFD	0.123462	0.448107	0.166156
GORASP2	0.123957	0.449673	0.0962515
GAP43	0.124318	0.450739	-0.457425
SEPTIN4	0.124389	0.450739	0.119168
UBE2D3	0.124535	0.450739	-0.14816
MCC	0.124627	0.450739	0.0733002
TRIM4	0.124637	0.450739	0.164224
KIF3A	0.124652	0.450739	-0.0987334
PVR	0.124693	0.450739	0.141964
DSP	0.124763	0.450763	-0.194487
PIP4K2C	0.124905	0.451051	0.0771081
RPSA	0.12529	0.451474	0.111817
H2BC18;H2BC9	0.125325	0.451474	-0.241407
NFKB1	0.125335	0.451474	0.0981909
PRPF4B	0.125359	0.451474	-0.0600542
NDUFB1	0.125383	0.451474	0.0783537
ATM	0.125423	0.451474	0.0702267
FMO3	0.125466	0.451474	0.10173
F12	0.125778	0.452156	0.15649
H4C1	0.125782	0.452156	0.155047
PTBP1	0.125951	0.452457	0.166231
ARIH1	0.125993	0.452457	0.0605671
UBE2K	0.126341	0.453185	-0.118062
DLAT	0.126385	0.453185	0.134242
PEX19	0.126432	0.453185	-0.0734424
NTAN1	0.12645	0.453185	0.303363
CTSL	0.126675	0.453577	0.0931872
POLR1C	0.126707	0.453577	0.117555
NAALADL2	0.126761	0.453577	0.0733929
RDH5	0.126813	0.453577	0.259947
ARMC1	0.126892	0.45363	0.10513
NUDT21	0.127012	0.453792	0.0877825
RABL3	0.127064	0.453792	0.0875265
MGST2	0.127138	0.453829	0.214872
DUSP13	0.127222	0.453899	-0.19177
[truncated: 5,133 more rows]

## Sheet: Volcano plot
PG.Genes	log2FC(RA-AF/RA-SR)	-log10 fdr
GOLT1B	0.582737	2.32552
CES2	0.638012	2.03482
SLC25A36;SLC25A36;SLC25A36;SLC25A36;SLC25A36;SLC25A33	1.16556	2.03482
CCDC80	0.707011	1.87878
GABARAPL1	0.924276	1.85368		Threshold:	FDR<0.05 and |log2(FC)|>0.58
RHOT1	1.50691	1.70309			Upregulated
HTRA1	0.830516	1.52922			Downregulated
SDC1	1.09676	1.52922			Non-significant
GSTZ1	1.05235	0.235369
FAM177A1	0.591407	1.50146
SRPX2	1.10025	1.4927
TMEM33	0.636428	1.42177
LTBP2	0.915864	1.38805
RPL3L	0.612487	1.36813
CHPF	0.642695	1.36599
MFGE8	0.663623	1.3479
TSPAN9	2.52701	1.34608
AAMDC	-0.581913	3.32328
GSTM2	-0.655799	1.87878
CAST	-0.638314	1.56852
	-1.43037
DMTN	-0.759122	1.34571
FLII	0.248584	3.32328
MOCS1	0.234497	3.08388
FAM3C	0.274301	3.08388
PTPN1	0.184967	2.71836
COA7	0.258577	2.71836
HINT1	-0.356931	2.67133
PSMD8	0.252717	2.67133
FARP1	0.431613	2.18004
NCKIPSD	0.489796	2.18004
COG6	0.296404	2.02897
COG1	0.232957	2.02897
CSNK2B	0.201024	2.0067
PI4KA	0.212784	1.97195
EBF1	0.244424	1.96399
NUB1	0.268816	1.92794
AP3D1	0.15129	1.86835
SFXN3	0.576716	1.86835
ABHD12	0.26628	1.86835
TXNL1	-0.22414	1.86835
UBE2F	-0.34376	1.82438
EIF2B5	0.160044	1.63754
LPCAT1	0.349615	1.63754
SEC22B	0.261551	1.63754
HRAS	0.446222	1.60828
SELENOS	0.224014	1.60828
GCN1	0.16509	1.59969
PRMT1	0.178898	1.59969
VAMP7	0.200904	1.59454
PSMF1	-0.286296	1.58954
KIDINS220	0.247197	1.58954
SUMO3	-0.34082	1.5881
PMVK	-0.272224	1.5881
INTS14	0.331745	1.56586
RGS6	-0.543586	1.56586
ABTB2	0.488689	1.55906
SEC24A	0.216489	1.55906
SURF4	0.360104	1.54581
KIF5B	0.136809	1.54581
CNOT2	0.507464	1.54581
LRPAP1	0.227466	1.54044
ARL6IP5	0.26034	1.53955
CASK	0.277806	1.53955
SNRPN;SNRPB;SNRPN	0.436594	1.52922
RTL8C	0.525317	1.52922
GOLPH3	0.203649	1.52922
RPS19	0.181963	1.52922
TRAPPC1	0.246806	1.52922
FMNL2	0.208492	1.52922
CKAP5	0.128722	1.52922
SON	0.145772	1.52698
COG4	0.187916	1.50159
SLC12A4	0.218633	1.4927
DCTPP1	-0.315492	1.47172
DIP2B	0.155554	1.44797
ARMT1	-0.200118	1.43644
PRDX1	-0.379664	1.42823
COMT	0.201273	1.42177
RUSF1	0.344277	1.42177
EIF2B4	0.285409	1.42177
CRPPA	-0.210854	1.42177
PSMD3	0.114718	1.42177
COG2	0.168102	1.42177
NOMO3;NOMO3;NOMO2	0.150513	1.42177
MCEE	0.497168	1.42177
DNAJC10	0.133942	1.41917
CCT7	0.130893	1.41917
PCYOX1L	0.410842	1.41059
CTNND1	0.111487	1.40813
SLC35A4	0.289572	1.40813
ART3	-0.486141	1.40813
SEMA4B	-0.5288	1.40813
EIF3H	0.151467	1.40813
VWA8	0.208113	1.40093
ARCN1	0.214563	1.38805
GOLGA3	0.215394	1.37074
COL15A1	0.277397	1.36813
ACAD10	0.22053	1.36813
SNRPD3	0.255697	1.36813
PI4K2A	0.19454	1.36813
HAPLN1	0.490396	1.36813
STRN	0.195717	1.36599
CKAP4	0.302348	1.36599
AGO1	0.139513	1.36599
AK1	-0.377612	1.35586
PSMD2	0.0883807	1.35586
NDUFAF4	0.345494	1.34689
RABEP2	0.164683	1.34689
MOGS	0.24477	1.34689
DLGAP4	0.245814	1.34689
ACYP1	-0.310653	1.34689
CHP1	0.253848	1.34608
SPIRE1	0.482126	1.34608
SRPRA	0.145218	1.34608
DDX41	0.240034	1.34571
MLST8	0.19346	1.34571
IGF2BP2	0.196763	1.34571
ALDOC	-0.423819	1.34515
KIF13A	0.123644	1.34515
PRDX6	-0.364881	1.34515
PTGDS	-0.346265	1.34213
RPS7	0.217664	0.222622
TM9SF3	0.220061	1.30945
AP3B1	0.161745	1.30388
HDHD2	-0.236719	1.30388
CDC73	0.146479	1.30351
MARS1	0.123999	1.30293
MAMDC2	1.06861	1.29834
LARS1	0.167229	1.28637
TM9SF4	0.243447	1.28092
CAPZA2	-0.210186	1.27966
COPS3	-0.103771	1.27966
TK2	0.314496	1.27702
TMEM14C	0.44048	1.27126
ACAD11	0.17082	1.27126
MGP	0.766557	1.26878
FLOT2	0.245145	1.26878
EPB41	-1.36062	0.496345
CPNE5	0.342073	0.113032
LMF1	0.941194	1.26774
COPZ1	0.29721	1.26606
EXOC8	0.114534	1.2622
NSUN2	0.0995234	1.26176
LYRM1	0.667324	1.26176
MAP2K6	-0.360198	1.26176
OLFML2A	0.190034	1.26176
HOOK2	0.162832	1.26078
ECPAS	0.077861	1.25759
GALNT2	0.120976	1.25759
ARPC3	0.287078	1.25759
DDT	-0.3868	1.25759
RPL30	0.26326	1.25759
CCDC90B	0.130726	1.25113
MAN1A1	0.24938	1.24686
SLC25A5	0.1721	1.24594
CKM	-0.342226	1.24285
SGSM1	-0.263856	1.24285
DMGDH	-0.192494	1.24285
SH3BGRL	-0.318155	1.24285
GSDME	0.339749	1.24285
PEBP1	-0.253697	1.23167
LRRC59	0.360734	1.23167
ALDOA	-0.324945	1.23167
SNRPE	0.252912	1.23167
CACNA2D2	-0.592434	1.23167
RPS11	0.208896	1.23167
VWF	0.179364	1.22921
PDE8B	0.172299	1.22917
ROGDI	0.169647	1.22782
STX17	0.239283	1.22652
SNF8	-0.178307	1.226
CNOT9	0.264402	1.21839
UROS	-0.216831	1.21155
MINDY1	-0.191505	1.20196
PGM1	-0.306678	1.20196
PDLIM5	-0.740915	1.20196
MTHFD1L	0.193448	1.20196
CCDC91	0.128065	1.20196
SRP9	0.249054	1.19996
GTF2F1	0.127062	1.19781
HLA-DRA	0.637284	1.19767
COG3	0.171397	1.19767
DNLZ	0.50296	1.19767
LGALS3BP	-0.358499	1.19429
COPA	0.204423	1.1826
CD63	0.508603	1.1826
PSMC4	0.0906787	1.1826
EDC4	0.155621	1.1826
GOLIM4	0.193702	1.17906
SERPINE2	0.698779	1.17765
NCLN	0.161239	1.17765
PRKD1	0.423664	1.17765
TUBA4A	0.323552	1.17765
GSPT2	0.388196	1.17477
ATAD3A	0.151196	1.17477
M6PR	0.24366	1.17442
RPS4X	0.291611	1.17172
CARS2	0.212082	1.17172
TMED10	0.157404	1.17172
TMX3	0.0856045	1.17172
DNAJB9	1.11651	1.17172
SRP14	0.259317	1.17172
EIF3F	0.158637	1.17172
FLOT1	0.190929	1.17172
COPS5	-0.140171	1.17172
SEC24C	0.176567	1.17172
ITGA5	0.258022	1.17172
RAB5A	0.135188	1.17046
CFHR5	0.99868	1.17046
TP53I3	-0.328	1.17046
GRIPAP1	0.125654	1.17046
ITSN1	-0.174011	1.17046
ACBD3	0.19267	1.17046
RPS26	0.297754	1.17046
PTPMT1	0.201441	1.16121
VPS26B	0.132139	1.13777
RAB3GAP1	0.0881771	1.1236
GALT	-0.257882	1.1236
SEC24D	0.500559	1.1236
PTPRE	0.190455	1.12212
LAMP1	0.353558	1.12212
SPARC	0.161375	1.12212
RPS15A	0.319387	1.12212
POLD1	0.111286	1.12212
EXOC4	0.120705	1.1221
EFR3A	0.222713	1.12145
PURB	0.274491	1.12145
MROH1	0.175628	1.12145
TFCP2	0.284116	1.12145
SRP72	0.141588	1.11709
EXT1	1.06729	1.11709
PUS7	-0.088856	1.11709
GLS	0.289489	1.11709
CCT6A	0.119213	1.11709
RPL9	0.228674	1.11709
ACTN4	0.436573	1.11435
METTL26	-0.153327	1.11432
AP3M1	0.199634	1.1136
ATP6V0A1	0.168021	1.1136
SELENBP1	-0.63055	1.1136
EXOC5	0.0810974	1.1136
RPL35A	0.317493	1.11063
PNPO	-0.240566	1.10952
MAP4	0.597038	0.0409766
ATP6AP2	0.136819	1.10731
RCSD1	-0.26888	1.10624
COPB1	0.166572	1.10542
IGFBP2	0.322507	1.10542
RPL31	0.231817	1.10542
NOL3	-0.281659	1.10542
ST3GAL1	0.231354	1.0999
CLEC11A	0.776318	1.09201
APEH	-0.232693	1.0917
SYNCRIP	0.118383	0.03463
VPS11	0.206501	1.07548
TTC37	0.0987461	1.07548
SSR4	0.227244	1.07509
KPNA3	-0.141469	1.07509
ISOC1	-0.333125	1.07509
ELP2	0.0976515	1.07386
TXNDC9	0.120468	1.07386
TRMT61A	0.261607	1.06754
ERGIC2	0.210212	1.06667
UBE2N	-0.146213	1.06667
NDRG2	-0.214786	1.06003
NAA15	0.109407	1.06003
SMIM8	0.992212	1.06003
;KRT34;KRT34	1.05975	1.06003
SPP2	1.65842	1.06003
EIF2B1	0.111937	1.06003
SMIM20	0.23183	1.06003
COPG1	0.210949	1.0574
POR	0.212443	1.0574
PRPF19	0.212567	1.0574
SLC39A14	0.337262	1.05641
NCSTN	0.180763	1.04439
SORBS2	0.440877	0.209036
NDUFAF3	0.337918	1.04439
RACK1	0.190082	1.04388
USP13	0.181623	1.04248
RNF170	0.212694	1.04248
MTUS1	-0.216202	1.04248
ACOT9	0.254604	1.04248
PCOLCE2	0.711994	1.04048
TBCC	0.263003	1.03998
PYCR2	0.188582	1.03998
SEC11A	0.234478	1.03998
STMN1	0.273725	1.03998
DIP2C	0.149795	1.03329
ATP1B4	0.852703	1.03329
RPS3	0.282073	1.03122
MPDU1	0.330205	1.02999
VPS45	0.131443	1.02999
BPNT1	-0.202812	1.02999
HNRNPDL	0.192232	0.135967
TARS1	0.1381	1.02999
EHD3	0.377685	1.02999
AP2S1	0.149244	1.02999
AP5B1	0.162935	1.02999
PYGM	-0.476487	1.02999
DHRS4	0.274938	1.02551
VCAN	0.241381	1.02551
ZFPL1	0.278477	1.02551
ANK3	-0.540721	1.02551
COPB2	0.170073	1.02367
SYNE1	0.111945	1.01865
PRXL2B	-0.175404	1.01786
TMEM63A	0.285335	1.01786
MYBPHL	-0.687156	1.01709
GPD2	-0.283302	1.01688
DERL1	0.400223	1.00874
CACNB2	-0.28964	1.0063
ZFYVE16	0.178907	1.0063
DDX27	0.307535	1.00539
AKT1S1	0.201792	1.00379
TUBG1	0.120411	1.00379
COL18A1	0.385833	1.00379
YIPF6	0.452538	1.00379
SENP8	-0.193663	1.00379
KYAT1	-0.225085	1.00241
ZNFX1	0.0975465	0.998806
SACM1L	0.193937	0.996905
SERPINH1	0.356723	0.996905
SPCS3	0.279154	0.996905
POLR2B	0.128363	0.996905
DDX23	0.164519	0.996905
DARS1	0.210031	0.995368
GNB5	-0.274718	0.993163
FGF1	0.258852	0.993137
PLEKHA2	0.233443	0.993137
SFT2D3	0.235488	0.993137
SRPX	1.43688	0.993137
DPYSL4	0.355783	0.989023
MICAL2	0.528232	0.988811
CCT5	0.0953859	0.988811
PARP12	0.154559	0.988811
CPOX	0.230083	0.988811
RPL23	0.403646	0.988811
HTRA3	0.978064	0.98538
GAR1	0.478482	0.98538
RPLP0	0.173746	0.98538
MTARC2	0.241235	0.98279
POLR3E	-0.14452	0.98279
HACL1	0.144709	0.97815
RNF40	0.0959333	0.976455
EIF3A	0.0965124	0.97112
PMM2	0.208675	0.970326
MTAP	-0.156558	0.969118
CKB	-0.462938	0.969118
COASY	-0.158253	0.969118
MYADM	0.325115	0.966199
AS3MT	-0.205017	0.964924
ANGPTL2	0.505849	0.964786
EXOSC3	0.143058	0.964047
OSBPL1A	-0.167971	0.964047
ABLIM3	-0.27276	0.963629
PSMC2	0.097784	0.962834
SRPRB	0.153626	0.957457
PGAM2	-0.615381	0.955522
HSPA13	0.151846	0.955522
CDC42BPB	0.131658	0.955469
SLC25A3	0.629029	0.955469
YIPF4	0.397084	0.955469
CARD19	0.196152	0.955469
FARSA	0.187919	0.955469
PSME3IP1	-0.130227	0.955469
DDX5	0.15279	0.955469
TSPAN9	0.214434	1.34608
DDX18	0.281096	0.954881
TNNC1	-0.170142	0.948532
RAB2A	0.115225	0.948361
BLVRA	-0.178874	0.948206
HEBP2	-0.257487	0.943945
RAB14	0.105631	0.935647
UFL1	0.139798	0.932011
NAXE	-0.232378	0.932011
RPL5	0.157644	0.927035
EPS15L1	-0.10722	0.9259
APOE	1.29194	0.92338
CTNNA1	0.183848	0.922706
HSPA4L	0.235617	0.922706
GAN	0.126144	0.922337
VPS51	0.124854	0.922337
PTBP2	0.159487	0.922337
NT5C	-0.26909	0.917855
SORT1	0.153559	0.915593
EMC1	0.12827	0.915593
CHMP4B	0.165569	0.912819
RNF11	0.879002	0.911932
RPS25	0.24268	0.910796
MOCS2	-0.197588	0.910796
UFM1	0.313019	0.910796
CSPG4	0.238106	0.910796
HNRNPM	0.140294	0.0253678
RPS29	0.780149	0.910039
OLA1	-0.17686	0.907486
ERGIC1	0.237288	0.904266
UPF2	0.156718	0.903637
ARHGAP1	0.302715	0.903637
ACOT11	0.222937	0.903637
VAT1L	0.322633	0.900432
FAHD1	0.249143	0.900432
PDE3A	-0.205074	0.900432
AHSG	-0.771588	0.899259
TM9SF2	0.177597	0.899259
LOXL1	1.01996	0.898113
GALK2	0.726435	0.897903
SNTB1	0.221672	0.89768
HAS1	1.93535	0.894456
NPPB	0.601244	0.891338
ATXN3	-0.28246	0.891338
CPSF3	0.148326	0.891338
UBE2L3	-0.219806	0.888373
MAP2K4	-0.137839	0.888155
AAAS	0.167193	0.887919
FAM114A1	0.182879	0.887731
RPL11	0.146165	0.885661
RPL22	0.168325	0.884086
PTBP3	0.236579	0.88063
IKBIP	0.372517	0.88063
GOLGA4	0.11321	0.88063
LEO1	0.237042	0.88063
DCTN3	0.190779	0.88063
GRK2	0.156397	0.88063
P4HA1	0.440117	0.88063
RPL26	0.227498	0.88063
IGHV1-8	-1.07268	0.88063
TRIP12	0.112085	0.88063
OGFOD3	0.339983	0.88063
PRPF31	0.103187	0.88063
ARL1	0.11583	0.88063
LYSMD2	0.519777	0.88063
PAK1	-0.157774	0.88063
SMPD4	0.195112	0.88063
EIF2S3	0.143214	0.875951
SF3B3	0.194641	0.875951
LEFTY2;LEFTY1	0.590432	0.875951
CLTC	0.143344	0.875951
GOLGA5	0.143385	0.875951
DCXR	0.196835	0.875397
ACTR3	0.228259	0.873002
YWHAQ	0.139073	0.868363
HK1	0.211625	0.866035
TUBB	0.272881	0.865407
EXOC7	0.168396	0.865407
DDX50	0.207818	0.865407
COPRS	-0.234067	0.865407
RPS3A	0.165832	0.861315
RANGRF	-0.300103	0.861315
LTA4H	-0.228415	0.861315
RNASEH2B	-0.344072	0.861315
ELP1	0.121158	0.85886
SLK	0.11557	0.858073
IGKV3D-11;IGKV3-11	-0.939987	0.855495
STING1	0.427293	0.855495
TNNT2	-0.343921	0.854146
GGCT	-0.162484	0.848593
STX16-NPEPL1;STX16	0.141354	0.84836
RPS9	0.28325	0.84836
ADAMTS1	0.643702	0.843208
COL6A3	0.650983	0.367153
GK	0.315686	0.841486
ACTR2	0.197599	0.840945
GNPNAT1	0.196747	0.839302
PHYHD1	-0.370702	0.839302
RPS2	0.214813	0.839302
TPM2	-0.280471	0.839302
SNRNP200	0.138501	0.839302
PRUNE1	-0.257485	0.839302
LMNB1	0.316192	0.838958
LRRFIP1	0.141514	0.837111
CA8	-0.309349	0.833537
NBAS	0.102247	0.830443
LETMD1	0.305343	0.829828
HLA-DRB1	0.884348	0.0457855
RPS24	0.223501	0.826652
NTN1	0.211188	0.824263
AGPAT1	0.238171	0.821113
SUMO1	0.124948	0.821113
EIF3D	0.11098	0.821113
RECQL	0.270421	0.818455
STK11IP	0.123166	0.814097
MPI	-0.326919	0.814097
RPL38	0.213497	0.814097
FARSB	0.168804	0.814097
PRKRA	0.154785	0.814097
PACS1	0.209945	0.814097
VBP1	-0.0966378	0.814097
COMP	0.39237	0.814097
IGKV1D-33	-0.929733	0.814097
AGTRAP	0.612692	0.814097
RPS28	0.237821	0.814097
TOMM70	0.118498	0.814097
OXR1	-0.208979	0.814097
ALPK3	-0.160901	0.814097
TMOD1	-0.221771	0.813257
NRAP	0.412672	0.307534
RPL23A	0.213597	0.812299
CD9	0.413378	0.812299
SHTN1	0.16434	0.812299
TAGLN	-0.458484	0.812299
SRP54	0.16344	0.812299
NUCB1	0.0988594	0.812299
RALGAPB	0.0783784	0.812299
ACIN1	0.393677	0.327215
SLC35B2	0.273293	0.812299
CSNK1D	0.170303	0.812299
RPL27	0.263344	0.81118
EIF2B3	0.125991	0.811078
NTN4	0.184625	0.806338
GABARAPL2	0.197984	0.805892
MXRA5	0.498303	0.805892
SRR	-0.287955	0.805892
NIT2	-0.245867	0.801145
GLO1	-0.294266	0.800099
VARS1	0.140612	0.797794
VPS16	0.111473	0.797794
LIMA1	0.23566	0.797794
DYNC1I2	0.113532	0.0387439
PTPA	-0.209178	0.797663
RPA2	-0.139041	0.797568
POSTN	0.766043	0.31004
PRMT5	0.149102	0.797327
GCLM	-0.296839	0.797327
LRCH1	0.189596	0.797327
TPPP	-0.292285	0.797327
P4HB	0.229235	0.797327
ACHE	0.512002	0.797327
TPM2	-0.366928	0.839302
ADD2	-0.685376	0.797327
GNL3	0.123949	0.797327
ESD	-0.197015	0.797327
SFXN1	0.244515	0.797327
MTTP	-0.166515	0.797327
ITGAV	0.155064	0.797327
ZW10	0.110335	0.797327
RCC1	0.191905	0.797327
STXBP6	-0.737992	0.797327
TMED5	0.250107	0.797327
HLA-DPA1	0.588892	0.797327
NSF	0.139958	0.797327
TGFBR2	-0.168159	0.797327
RAB10	0.15203	0.797327
TFIP11	-0.180476	0.797327
SZRD1	-0.274721	0.797327
WDFY1	0.172578	0.797327
CFAP36	0.542922	0.797327
COL6A1	0.574329	0.797327
DRG1	0.0928096	0.797327
ADSS1	-0.3076	0.797327
DDRGK1	0.180643	0.797327
MYEF2	0.223563	0.797327
RPS27A	0.145031	0.797327
WASHC5	0.119504	0.795662
P3H3	0.39731	0.795662
EML1	-0.172316	0.792631
THRAP3	0.0851561	0.792631
AP1S2	0.497225	0.792631
SLC6A6	0.617404	0.792606
DKC1	0.170508	0.792306
PTPRJ	0.183942	0.792097
IPO5	0.10652	0.791764
TNXB	0.578356	0.0663622
SEC31A	0.179752	0.791764
EPRS1	0.0817852	0.787601
ELMO2	0.254943	0.784589
KIAA2013	0.152763	0.781395
EXOC2	0.102373	0.779147
PSMD12	0.0890787	0.775737
PLCH1	1.13862	0.775737
MYO1C	0.233355	0.170042
MTHFR	-0.10353	0.772672
COL6A2	0.557917	0.772672
TRAPPC5	0.25548	0.772672
SPTB	-0.218956	0.772541
CNPY3	0.214781	0.772541
	0.264137	#N/A
PSMD1	0.0808167	0.772541
LACTB2	-0.204315	0.771329
TJP1	0.295226	0.214739
CD84	0.563561	0.771329
DDX1	0.0831823	0.770023
EMC10	0.299607	0.769237
FRZB	1.21566	0.769237
RPL8	0.226124	0.769237
EIF3I	0.0983977	0.769237
LIN7B	0.628337	0.769237
ELP3	0.188152	0.768601
UBE2D1	-0.361056	0.768601
JPH1	-0.267294	0.766575
SLC25A20	0.276536	0.764947
PPIL1	-0.429038	0.763143
ERCC1	0.156251	0.763143
PARG	-0.168229	0.763143
SMPD1	0.254883	0.763143
MUSTN1	-0.687301	0.763143
OGA	0.152074	0.763143
ACE2	0.320508	0.763143
ARMCX2	0.124935	0.76246
VPS8	0.146133	0.762387
CHL1	-0.258511	0.762387
PCID2	-0.18285	0.762054
PAPOLA	0.112804	0.75803
UBE4B	-0.110491	0.75803
TPM1	-0.231087	0.127321
MBLAC2	-0.143837	0.75803
GLYR1	0.172858	0.75803
CLPX	0.11118	0.757632
NTM	-0.275371	0.756278
IRF9	-0.343579	0.756278
NCBP3	0.331544	0.75229
GATD1	0.239578	0.75229
MAP2K2	-0.101775	0.751845
ZCCHC8	0.113131	0.751845
PLOD3	0.238825	0.751845
PEX11B	0.129456	0.751273
LGALS9	0.309206	0.751273
THUMPD3	0.112267	0.751273
HOMER2	0.13094	0.748554
HADHA	0.202157	0.748554
MGAT1	0.363231	0.747491
MTUS2	-0.253036	0.747491
NUDT2	-0.204193	0.746886
CTSF	0.567571	0.745093
TNNI1	-0.719571	0.742472
MPG	0.161765	0.742472
ABHD16A	0.146583	0.741822
BCL2L2	0.531902	0.741546
ANKHD1	0.153718	0.741546
SEC23A	0.132378	0.738957
PRKN	-0.359568	0.738208
RECK	-0.132969	0.738171
DDX21	0.174314	0.737267
HNRNPUL2	0.169462	0.73564
WDR26	0.11768	0.734427
FKBP10	0.360533	0.734394
RBM4	0.157861	0.73203
EIF3G	0.136587	0.368906
GCFC2	-0.132113	0.731936
HP	-0.58413	0.731936
RPS16	0.159966	0.731936
COLGALT1	0.321692	0.731936
OSBPL2	0.200338	0.731748
FARS2	-0.108349	0.73126
EFEMP1	0.478882	0.730433
MVB12A	0.220074	0.729097
RPF2	0.468977	0.729097
SEC61A2	0.334364	0.729097
CMPK1	-0.156442	0.729097
ATP5MF-PTCD1	0.142292	0.729097
AP3M2	0.159905	0.729097
RAP1GDS1	0.214225	0.729097
ADK	-0.211572	0.729097
GALK1	-0.128024	0.729097
HAX1	0.169191	0.729097
GSTK1	0.237239	0.729097
GPAT3	0.182372	0.729097
TFRC	0.240463	0.729097
CSRP1	-0.256095	0.177565
RPS8	0.219423	0.729097
NPPA	0.179586	0.728061
FAM136A	0.142356	0.727382
NIT1	-0.154104	0.727223
CMAS	0.19591	0.727223
ALDH18A1	0.218481	0.727223
INHBC	0.38548	0.727223
TMOD3	0.165146	0.72586
NEU1	0.375315	0.724982
PLXNA2	0.173085	0.724982
GPT	-0.389609	0.723127
YIF1A	0.21156	0.723127
RRAD	0.36365	0.723017
ARMCX3	0.19149	0.723017
DNAJC6	-0.190714	0.722946
ALDH6A1	0.295681	0.722946
PPIB	0.264588	0.722946
MRPL33	0.44202	0.722946
XRN1	0.0930536	0.722946
PATJ	-0.127655	0.722946
HSPBP1	-0.195973	0.721958
PLEKHF1	-0.320474	0.721958
MAEA	0.160078	0.721958
PXK	0.134066	0.720889
GOLGA2	0.111328	0.720889
VIT	-0.113441	0.719144
RALY	0.234672	0.715694
HMGCS1	0.0743884	0.715244
RAB7A	0.172498	0.715244
IGKV4-1	-0.887803	0.714764
NUP37	0.173292	0.712452
BORCS5	0.272305	0.712452
MAPK1IP1L	-0.415485	0.712054
DDX3X	0.123276	0.710179
SELENOH	0.25975	0.710179
LECT2	0.794274	0.710179
PRAF2	0.226557	0.710179
GATM	0.318179	0.709627
COG8	0.175577	0.708186
RPS14	0.193952	0.707038
DGLUCY	-0.761705	0.706237
IGHG2	-0.718372	0.706237
KIAA1109	0.135812	0.701561
SPTB	-0.227332	0.772541
EIF3E	0.122317	0.698992
GNG12	0.293357	0.698832
LGMN	0.174829	0.697762
WASL	0.220233	0.697679
GIGYF2	0.131009	0.697679
RABGAP1L	-0.222764	0.697079
HDDC2	-0.28417	0.696329
CYP20A1	0.166076	0.696329
ALPK2	-0.131113	0.696329
GSN	0.166751	0.0128607
TMEM231	0.258025	0.696329
PSMD7	0.0708017	0.695317
TMEM123	0.709347	0.695317
TPRG1L	0.279724	0.695317
ARHGEF2	0.122155	0.695317
SRPK2	0.0864424	0.695317
SNX4	0.0956092	0.695317
TXNRD1	-0.199799	0.694434
MYH11	-0.210792	0.693803
PEAK1	0.168773	0.693803
FNTB	-0.146524	0.693797
SNRPD2	0.230713	0.693797
FN3KRP	-0.203696	0.693797
USP39	0.131173	0.693797
DDX47	0.301244	0.693797
RBM22	0.18008	0.69056
STAT4	0.162814	0.690219
PLCD3	-0.176793	0.689389
THOC2	0.091153	0.688953
ITIH5	0.433598	0.688953
NAT10	0.131577	0.688845
ARHGEF10	0.185571	0.687728
ATP6V0A2	0.110965	0.687728
KBTBD11	0.257991	0.685838
PAIP1	0.123723	0.685749
NRBP2	0.277049	0.685749
STARD10	-0.239084	0.685749
ADAR	0.110419	0.685749
UBL7	-0.113431	0.685749
MICU2	0.67794	0.685749
DLG1	0.131196	0.685749
NACC1	0.110389	0.684503
ILF3	0.162825	0.684349
MYO1G	1.18598	0.684049
SLC27A4	0.0918236	0.681683
TSC2	0.0889376	0.681574
STAU1	0.131908	0.681574
TOR1AIP1	-0.14855	0.125296
GJC1	-0.413912	0.680261
SMTN	-0.135907	0.069923
LBR	0.627322	0.674598
CDC42BPA	0.103414	0.673576
PABPC1	0.111758	0.671942
SH3BGR	-0.337256	0.671795
EIF3L	0.111959	0.670317
TBL1XR1	0.137219	0.669318
;KLC1;KLC1;KLC1;KLC1;KLC1	0.126194	0.668909
RBM14	0.125556	0.667013
CLIC5	0.265278	0.496607
TAPBP	0.329496	0.662091
ARMCX1	0.185984	0.661608
ARMC8	0.0842794	0.661608
DYNC1H1	0.0980973	0.661608
UGGT1	0.0930288	0.661608
DPM1	0.190447	0.661608
AK4	0.279868	0.661608
IPO7	0.114677	0.660668
LAMTOR4	0.394855	0.660668
PPBP	-1.06895	0.660221
MYO1D	0.348732	0.660221
SHMT2	0.334101	0.660221
DCLK2	-0.472037	0.660221
PPP4R2	0.285759	0.659391
SIRT2	-0.12197	0.659391
DHRS11	-0.209524	0.659391
CD93	0.17761	0.659391
TERF2	0.252469	0.659391
ADH5	-0.219374	0.659391
TMEM147	0.388899	0.659391
BUD31	0.201432	0.659391
EXOC1	0.0830016	0.659391
PRDX2	-0.171626	0.656963
RNASET2	0.494272	0.654523
ORMDL3	0.382742	0.653866
VPS53	0.112076	0.653866
BCAM	-0.22501	0.653866
SLC27A1	0.17289	0.652796
TAMM41	0.169343	0.651817
RPL18A	0.265613	0.651817
RAB11FIP1	0.141712	0.651109
TMEM164	0.383297	0.65033
HDLBP	0.141813	0.650026
B3GALT6	-0.410519	0.649067
EIF2S2	0.0837002	0.647221
EIF5B	0.0914827	0.646146
PSMB3	0.0982376	0.646146
PITPNA	-0.114298	0.646146
ENAH	-0.101903	0.071435
LSM4	0.147893	0.644065
RPL13	0.275968	0.644065
FAM185A	-0.183793	0.644065
PHYKPL	-0.16175	0.644065
CPNE3	0.106731	0.644065
CCT4	0.0984402	0.644065
APCS	0.506424	0.644065
NES	0.472346	0.644065
TGFBRAP1	0.15769	0.644065
VTA1	0.181203	0.643177
TXNDC12	0.189037	0.643177
ANKRD17	0.0756229	0.642696
FHIT	-0.277943	0.642009
MKI67	0.122095	0.640638
CUL7	-0.146627	0.640401
FXR2	0.128987	0.640401
TUBGCP2	0.0762911	0.640401
SRA1	-0.0967395	0.640401
PPP1R18	0.197658	0.640401
LHPP	-0.136318	0.639947
SIAE	-0.187317	0.639947
EDA	0.573294	0.639751
STARD7	0.190458	0.639751
CCT2	0.0859759	0.639751
VTN	0.740873	0.639751
SFPQ	0.101825	0.639751
RRBP1	0.269379	0.639751
CISD2	0.200371	0.639713
LIG3	0.121467	0.639007
LSS	-0.297849	0.639007
SYNE2	-0.0971195	0.639007
DGKQ	0.248196	0.639007
NIBAN1	-0.137391	0.639007
RNLS	-0.234533	0.639007
TOR1AIP2	-0.186623	0.639007
TGFB1I1	0.279227	0.63862
XPO1	0.130104	0.638365
TCP1	0.0983201	0.279233
NT5C1A	-0.378129	0.638215
PDK4	0.344923	0.637463
HLA-DQA1	1.10912	0.0243533
MYDGF	0.285283	0.636761
CDC40	0.155319	0.636761
POTEI	-0.292206	0.636619
DYNLL1	0.109922	0.63319
DDR2	-0.128473	0.633082
SRP68	0.0934325	0.632588
IGKC	-0.744892	0.630781
MTA2	0.0996943	0.629617
TRIM27	-0.337589	0.628104
PTGIS	0.429876	0.628104
BAG2	0.144479	0.628104
C11orf54	-0.199298	0.625745
BLVRB	-0.433016	0.625745
SAMD4B	0.220007	0.625745
MON1B	0.297227	0.62234
UBR1	0.0887284	0.621491
FAM210B	0.440111	0.621409
NUDC	-0.101382	0.621409
GDAP2	0.148658	0.621409
PRRC2C	-0.0711644	0.620833
DHX15	0.143971	0.620833
MYLK	-0.219458	0.620833
SCRN2	-0.233498	0.620375
MYH14	-0.109258	0.618922
PRPF8	0.151594	0.618589
KCTD10	0.187209	0.618589
TAP2	0.181807	0.618589
BPGM	-0.735595	0.618589
C8orf88	-0.719534	0.618589
PSMD10	-0.142566	0.618589
AKR1A1	-0.230424	0.616705
IGHV3-64D	-0.651627	0.615748
RARS1	0.0841809	0.612733
ARPC5	0.354244	0.612733
ALDH2	-0.219876	0.612708
PFDN1	-0.0887443	0.612708
EFEMP2	0.452889	0.612708
STRN3	0.125463	0.612168
LCMT1	-0.15137	0.612094
IGKV1-16	-0.60731	0.612094
CNTFR	-0.788619	0.611228
RAB31	0.226187	0.61035
CPNE2	0.175725	0.610112
NPEPPS	-0.157824	0.610112
LSM7	0.423992	0.610112
INPP5K	-0.214001	0.608973
SH3BP1	0.239713	0.606849
IGKV3-15	-0.757296	0.606849
DDX46	0.0754258	0.606849
PTER	-0.416602	0.606388
OPLAH	-0.145313	0.606202
RPL12	0.205394	0.605584
GSTM5	-0.603514	0.604346
AFG1L	0.172053	0.604245
CHMP3	0.250609	0.604245
MECP2	-0.384176	0.0574753
LGALSL	0.238877	0.604199
LAMA2	0.0941111	0.080283
RPL28	0.218885	0.602419
RPL10A	0.144604	0.602419
CSNK2A2	0.0915508	0.602419
NFS1	0.148038	0.602419
ZNF22	-0.163539	0.602419
CIRBP	0.104063	0.602419
NAE1	-0.10914	0.602419
C1orf122	-0.232271	0.601297
MAPKAPK2	0.115113	0.601297
ATG4A	-0.263813	0.601297
FAM120A	0.0801536	0.197832
ABCB7	0.170053	0.599298
EIF3M	0.0718569	0.598875
MTREX	0.0979377	0.598055
MTMR9	0.0922494	0.597706
CASTOR2	-0.197855	0.595863
PATL1	-0.103086	0.594199
CFI	-0.15729	0.593454
PIN1	-0.110501	0.592138
FGL2	0.288749	0.591769
PBRM1	-0.0904564	0.591769
COPS2	-0.0752175	0.591181
SNAP29	0.105888	0.591181
KIF1A	0.093271	0.591181
ARF6	0.188773	0.588408
GPLD1	-0.576713	0.587966
UBN2	0.848656	0.587125
EEF1G	0.0886188	0.587125
ZADH2	0.227436	0.587125
DAXX	0.360536	0.587125
CAD	0.142905	0.587125
NAP1L1	0.339238	0.209272
MYH7	0.456394	0.587125
PSMC5	0.099985	0.586996
VAC14	0.0725622	0.586858
NECTIN2	0.404091	0.586858
ALOX5AP	0.797734	0.586858
HLA-A	0.244269	0.0142443
PSMC6	0.0743776	0.586858
OXCT1	0.365636	0.586373
ATXN2L	0.0957784	0.58635
NLE1	-0.106378	0.582431
ANP32B	0.290957	0.581989
EPHA2	0.121288	0.581531
MKRN2	0.143757	0.580489
DYM	0.176726	0.580489
TGOLN2	0.194502	0.580489
LEMD3	0.155205	0.580489
STAT1	0.250505	0.580489
GCLC	-0.174606	0.580027
NEDD4L	0.0988497	0.580027
IGKV1D-16	-0.7503	0.579585
DMAC2	0.200108	0.579412
STXBP3	0.0952505	0.579412
CTNND2	0.112764	0.578545
ATP5MC1;ATP5MC1;ATP5MC1;ATP5MC1;ATP5MC3;ATP5MC2	0.756916	0.578545
AP1G1	0.111516	0.578545
ACTA2	-0.522395	0.578043
TPM1	-0.227772	0.127321
GSTM3	-0.33886	0.576638
CRYAB	-0.685958	0.198345
RBM38;RBM24;RBM38	0.185102	0.57532
STT3A	0.221876	0.57532
MYL2	-0.138466	0.0423365
CAPZB	-0.09668	0.142143
CACNA2D1	0.145396	0.573349
NDE1	0.144291	0.573349
BRIX1	0.193862	0.572851
STRIP1	0.150942	0.572851
PPCS	0.17223	0.572237
AGT	-0.649091	0.572237
APOL1	-0.681399	0.572237
RPN1	0.114552	0.572237
RABAC1	0.200119	0.571827
PLEKHA7	0.214035	0.162986
HSPE1	0.138156	0.571827
EFTUD2	0.118595	0.571827
BTF3L4	0.146777	0.571135
PDK1	0.257627	0.571135
IGHA1	-0.494443	0.571135
SEC61B	0.169844	0.570589
SMARCA1	0.102018	0.570589
ALS2	0.127345	0.569566
PRCP	0.208205	0.569218
TMEM43	0.242152	0.569218
EMC7	0.124727	0.567864
ABCA6	0.187473	0.566832
H1-5	0.452529	0.566832
IRAG1	-0.131518	0.566468
ALAD	-0.309186	0.566468
ALG11	0.240888	0.566468
RPL37A	0.172499	0.566468
DNPH1	-0.139816	0.566468
SCYL2	0.106369	0.566452
TBL2	0.19595	0.565757
NEK7	0.216217	0.565757
IGKV1-17	-0.362311	0.565757
ATP2A3	0.123448	0.565757
SETD9	-0.161889	0.565757
FLT1	0.358407	0.565757
STAT2	0.126032	0.565503
DPH1	0.225316	0.564498
ASB3	0.39899	0.562431
NRAS	0.127808	0.562431
VPS18	0.071335	0.562278
RNF14	-0.21392	0.561663
CCT8	0.0760238	0.559438
H2AC20;H2AC18	0.337935	0.559378
RAB11FIP5	0.126911	0.559378
HECTD1	0.0982807	0.559378
ICAM2	0.0930101	0.559191
ANGPTL4	0.291059	0.558388
IGKV2D-28	-0.444887	0.558388
TSN	-0.141147	0.558388
HEBP1	-0.177265	0.558388
SLC25A4	0.145963	0.558388
S100A4	0.421747	0.558388
METTL15	0.180607	0.558388
IK	0.111831	0.558388
DNAJC1	0.368082	0.558388
QPRT	-0.561505	0.558388
MMP15	0.122269	0.558388
ANKRD27	-0.106192	0.558388
DUS4L-BCAP29;DUS4L-BCAP29;BCAP29	-0.0989334	0.557037
CAPN1	-0.115541	0.556886
MNDA	0.198664	0.556886
FUBP1	0.127044	0.556886
MAP4K3	-0.136626	0.556886
MLF2	0.143729	0.556818
ARHGEF12	0.0763906	0.556818
CAB39L	-0.150316	0.556818
ACTN1	0.148684	0.359058
THAP4	-0.166469	0.55549
RNF2	0.191518	0.55549
EPB41L1	0.431694	0.261491
UBAP2	-0.110144	0.55549
RRP12	0.102549	0.55549
CALD1	-0.31147	0.0410622
NT5C2	0.133801	0.55549
COG5	0.0908142	0.55549
DHTKD1	0.190966	0.554961
NMRAL1	-0.482625	0.554961
RPL10	0.144309	0.554961
MCRIP1	0.219255	0.554961
GAMT	-0.484627	0.554961
PLEKHG5	0.277167	0.554657
AP1M1	0.115897	0.554657
TMEM120A	0.130875	0.554657
WASH3P;WASH2P	0.221899	0.554657
BAX	0.227446	0.554181
FAIM	-0.271575	0.554181
ARGLU1	0.14866	0.554181
FCN3	-0.479016	0.554181
ANO8	-0.299633	0.554181
ITGB6	0.215958	0.554181
SCFD2	0.141869	0.554181
MGAT2	0.384084	0.554181
RPL21	0.217238	0.553549
NDUFB11	-0.254191	0.553549
WDR7	0.140995	0.552994
TOP2B	0.0971048	0.552459
AP2A2	0.212531	0.55067
COPG2	0.0872937	0.55067
SNRPA1	0.159044	0.55067
AUH	0.162761	0.55067
SERPINA7	-0.569359	0.55067
PPP2R2A	-0.10436	0.55067
IGLV3-21	-0.579531	0.550436
EIF2S1	0.0808296	0.550436
ARL3	-0.129278	0.550436
CLTB	0.118987	0.550436
RICTOR	0.108538	0.550436
ETFDH	0.255555	0.550436
COPS7A	-0.0884268	0.550436
RPLP2	0.14101	0.550228
ADCY6	0.179107	0.549809
XPOT	0.0971485	0.54863
DNAJA4	0.224561	0.546977
SEC23IP	0.141983	0.546977
DAPK3	0.140709	0.546977
HGH1	0.137323	0.546724
JMJD6	-0.168872	0.545532
OSTC	0.339757	0.545532
INPP4B	0.123663	0.545053
LOXL3	0.181333	0.544524
CCDC88C	0.455486	0.544513
DDX6	0.0803843	0.544487
GGA3	-0.160492	0.544487
DNAJC13	0.107559	0.544487
ARFIP1	0.101214	0.544369
C8orf82	0.192729	0.544369
CD47	0.292462	0.544369
RPL14	0.1448	0.544369
PLOD1	0.356327	0.544304
LRRC1	-0.277403	0.54323
TSKU	0.14882	0.542021
DMAC1	1.36502	0.541784
SKIV2L	0.0833363	0.541482
REEP5	0.15309	0.541482
GCOM1	-0.176005	0.541482
SLC30A5	0.271926	0.537767
GGPS1	0.178916	0.537747
FAR1	0.206759	0.537696
TRIM26	0.0976524	0.537468
ABCB6	-0.188643	0.537468
FAU	0.274416	0.537468
RPS23	0.187797	0.537468
MPEG1	-0.125852	0.537468
DNAJB4	0.133927	0.537468
VMA21	0.911965	0.537468
ATP5MF	0.240183	0.537468
IGLV1-40	-0.808362	0.537468
LYRM7	-0.200855	0.537468
ENDOD1	0.107948	0.537468
WRNIP1	0.12792	0.53664
MYLK3	-0.186241	0.536493
MTRF1	-0.121783	0.535985
TPST2	-0.726068	0.535246
CYSTM1	0.184614	0.535036
RPS18	0.16062	0.535036
DPT	0.133614	0.535036
RGN	-0.287351	0.535036
TGFBI	0.579813	0.535036
DGLUCY	-0.225752	0.706237
IGHV3-7	-0.432665	0.534952
PGP	-0.224861	0.534952
TPRKB	0.0913965	0.534952
DCLK1	-0.232509	0.534952
MEMO1	0.145051	0.534712
HM13	0.207898	0.534712
SFRP1	0.384172	0.534512
CA14	-0.403179	0.534512
HMGN4	0.507645	0.534512
PTDSS2	0.196184	0.534512
RAI14	0.0937854	0.534512
RETN	0.581684	0.534512
EMC8	-0.0801265	0.534512
ERP44	0.103088	0.534512
ATP13A1	0.20273	0.534512
SORD	-0.310219	0.534512
MAP4K4	0.0811457	0.534512
TUBA1A	0.120593	0.534512
PCMTD1	-0.780373	0.534512
EI24	0.290805	0.534512
UBAC1	-0.140175	0.534512
FER	0.184592	0.534512
WWOX	-0.126766	0.534512
ANK1	-0.337468	0.247402
SGTA	0.203926	0.534512
SPOCK1	0.741247	0.534512
METTL5	-0.163167	0.534512
TAOK1	-0.127157	0.534512
LSP1	0.757319	0.534512
GIMAP5	0.172433	0.534512
HECTD4	0.0798373	0.534512
IGHG1	-0.670059	0.53328
WASHC2A	-0.109172	0.533149
H2AC21	0.703013	0.531963
MED11	0.171312	0.531963
ATP2B1	0.13537	0.531963
IREB2	0.209583	0.531963
SLC12A2	0.160255	0.531963
USO1	0.0666178	0.531963
HNRNPR	0.107643	0.531963
TUBB4B	0.134415	0.531781
TBK1	0.0882619	0.531781
SEPTIN5	-0.159219	0.531728
ARF1	0.0927363	0.531728
VKORC1L1	-0.205797	0.531728
HBS1L	0.0692357	0.531728
DSTN	-0.150757	0.531728
MRPS12	0.251342	0.53172
GET4	0.182423	0.53172
CTNNB1	0.153947	0.530778
RBMX	0.10121	0.530778
WARS1	0.149537	0.530778
ATG16L1	0.10597	0.530414
EEFSEC	0.0945029	0.528839
CPSF1	0.104199	0.528839
EXOC6B	0.0599233	0.528839
ARPC5L	0.135588	0.528839
TYMP	0.326568	0.528839
SLC38A7	0.271308	0.528839
DYNLT3	0.241638	0.528839
IGHV3-49	-0.682127	0.528839
ARL15	0.119377	0.528839
FAAH	-0.180288	0.528839
MRPL23	0.309415	0.528839
KLC4	-0.12194	0.528839
USP14	-0.0788726	0.528786
ME1	-0.202422	0.528049
SPTAN1	-0.173507	0.400857
CHCHD2	0.169253	0.528049
SLC18A2	0.506924	0.527696
MED12	0.128394	0.527645
FBL	0.258901	0.527645
FMNL3	0.180232	0.527338
SRSF2	0.181595	0.525956
EPB42	-0.83437	0.525621
MB	-0.275107	0.442889
VPS26C	0.178532	0.524873
PLPP7	0.468868	0.524873
MTOR	0.0828052	0.524873
ELAVL1	0.131284	0.524787
OAF	0.4223	0.524479
EIF4A3	0.125066	0.522272
WDR48	0.0921445	0.522272
NHEJ1	0.233774	0.522272
NARS1	0.113643	0.522272
EPN3	-0.109625	0.522272
OAS2	0.201451	0.522134
GNAO1	-0.185943	0.521902
HYOU1	0.139105	0.521902
GFPT1	0.218271	0.521902
CLTA	0.256849	0.521902
SCRN3	-0.139549	0.521902
ATIC	-0.142587	0.521902
DDOST	0.120527	0.521902
ABAT	0.437809	0.521902
TMEM115	0.396723	0.521902
TOR4A	0.126731	0.521674
DIAPH1	0.122667	0.521062
TRA2A	0.129912	0.520745
TNS1	-0.518454	0.0382484
KCTD5	-0.140353	0.520745
DYNC1LI2	0.0852465	0.520198
ACAA2	0.224619	0.0464979
ADAM17	0.171785	0.520198
TSC22D2	-0.188296	0.520198
MCM6	0.0752286	0.519453
MDH1	-0.187267	0.519219
PMF1;PMF1-BGLAP	-0.175049	0.519219
BMPR1A	-0.164271	0.519219
RPS13	0.216464	0.518602
LTBP4	0.128091	0.518124
SND1	0.151712	0.518124
NFKB2	0.114915	0.518124
BANF1	0.231991	0.517741
RAB4A	0.080331	0.517741
LRRC17	0.299882	0.51754
PAM	-0.333346	0.517327
WDR47	0.0917049	0.517327
SLC1A3	-0.437478	0.516359
SERPINB4	0.158451	0.515963
SBF1	0.0869627	0.515961
RAB11B	0.140004	0.515953
ASH2L	0.115241	0.515953
CCDC141	0.191179	0.514906
HSPA2	0.364136	0.514549
SPTA1	-0.518497	0.514549
SAP30BP	0.110128	0.514346
SMYD5	0.285032	0.514346
;LRRC57	0.0899356	0.513643
ARMC6	-0.0998727	0.513268
HIC1	-0.182317	0.513116
ALDH1A1	-0.401665	0.512334
EEF1AKNMT	0.0787769	0.512121
DARS2	0.176701	0.510486
HSD11B1	0.0974781	0.509991
ACSF2	-0.245787	0.509991
PLBD1	0.256517	0.509322
RPN2	0.133281	0.508875
TMEM38B	-0.201072	0.50836
SNX24	0.394543	0.508357
CYB5R1	0.192768	0.507931
PPP5C	0.113332	0.507931
VCL	0.0742347	0.505852
RSAD1	0.131871	0.505268
PDE3B	-0.108875	0.504706
VCAM1	0.220348	0.504663
LRRC25	0.381868	0.504301
SERPINF2	-0.513627	0.504056
BNIP3	0.269139	0.504056
ITGA1	0.221403	0.503533
COX18	0.186114	0.503176
GTPBP4	0.0950891	0.503176
TCP11L1	0.119486	0.503176
BCR	0.0801032	0.503176
DDX60	0.135258	0.503176
NCBP2	0.173891	0.503176
ALDOA	-0.463401	1.23167
KRT73	-0.200161	0.503163
HEATR5A	0.0871884	0.502788
USP7	0.0732607	0.502788
AGRN	0.232375	0.502788
TMTC3	0.15514	0.502788
PGAP1	0.105825	0.502788
SYMPK	-0.057988	0.50119
TOM1	-0.116276	0.50119
SLC4A1AP	0.0613735	0.50119
DCUN1D2	-0.333709	0.500373
FKBP1A	0.0904787	0.500373
ARPC4-TTLL3;ARPC4	0.221281	0.500373
ITPRIP	0.158481	0.500373
UBQLN4	0.0992689	0.500373
SNU13	0.123677	0.0157499
RFT1	0.411862	0.500039
TATDN1	-0.104434	0.499536
RPS27	0.152063	0.499447
FAM126A	0.115535	0.498923
APOA2	-0.784059	0.498923
SLC25A13	0.166606	0.498923
OGFR	-0.133734	0.498923
ARG1	-0.127965	0.498832
WDR37	0.162122	0.498832
DRAP1	0.165957	0.498832
LRSAM1	-0.077466	0.498672
HADHB	0.18908	0.49856
IGHG4	-0.875972	0.49856
WTAP	-0.0794019	0.49856
FKBP7	0.174681	0.49856
HMCN2	0.0674605	0.49856
GTF2E1	0.21065	0.498405
XRCC1	0.102784	0.497649
IMMP2L	0.542557	0.49712
RPS27L	0.0881579	0.496933
CLIC5	0.140731	0.496607
ARFGAP1	0.162653	0.496429
PYROXD2	-0.218675	0.496345
PRUNE2	-0.101218	0.496345
MSRA	-0.161891	0.496345
MXRA8	0.27941	0.496345
TRAPPC13	-0.134317	0.496345
TSPYL1	0.775939	0.496345
IFI16	0.148541	0.496345
LGALS8	0.0846161	0.496345
POLR1B	0.126407	0.496345
MAGOH	0.250041	0.496345
EPB41	-0.349073	0.496345
LOC102723996;ICOSLG;ICOSLG	0.436343	0.496345
ACBD5	0.134488	0.496345
FITM1	0.384979	0.496345
HLA-DPB1	0.576112	0.496345
RNMT	0.115974	0.496345
CTDP1	0.122193	0.496345
TAX1BP1	0.0799911	0.496345
LPA	0.29794	0.496345
CCZ1B;CCZ1	0.0901114	0.495535
SNCG	-0.362267	0.494796
ESRRA	0.116015	0.494675
SMAD5	0.231632	0.49412
LMO7	0.318118	0.49412
SLC25A40	0.229048	0.49412
PPFIBP1	0.0819046	0.0949008
RHOD	-0.315298	0.493519
MYD88	0.179034	0.493106
DAG1	-0.169517	0.491865
DTYMK	0.10857	0.491764
HCN4	-0.194219	0.491764
PRNP	-0.313677	0.491342
MTFP1	0.348517	0.491342
PRKAR1B	-0.147354	0.489479
SMIM1	-0.39108	0.489479
IGKV3-20	-0.773977	0.489017
HSPD1	0.125323	0.489017
ARRB2	0.137222	0.487873
THOC6	0.10798	0.487873
TMEM160	0.266848	0.487789
STX4	0.129579	0.487789
SLC1A4	0.342398	0.487789
GBP1	0.203538	0.48611
SMPX	-0.364961	0.48611
GOLGB1	0.0503708	0.486014
SEC61A1	0.198658	0.484693
SEC62	0.168111	0.484583
ITIH4	-0.444665	0.484583
SARAF	0.116264	0.484583
UTP6	-0.149157	0.483944
IMP3	0.253004	0.483944
DAD1	0.163184	0.483944
ATP2A2	-0.352375	0.483682
AEBP1	0.479042	0.483682
NOP56	0.208349	0.483682
IGKV6-21	-0.836624	0.482112
ALG12	0.530076	0.481312
PGAM1	-0.190149	0.480405
DNAJC7	0.098343	0.480405
DEK	0.131591	0.480387
NUDT4B	-0.108057	0.479759
RTF1	0.149401	0.479759
FBXW5	0.193202	0.478083
PABPC4	0.101008	0.478083
WASF2	0.150183	0.477481
SH3D19	0.101428	0.476553
IGHV1OR15-1	-1.48729	0.47595
LAMA3	0.0835017	0.475917
S100A11	0.229989	0.47542
ANKRD1	0.254126	0.474957
HBD	-0.742269	0.474624
CARHSP1	-0.37504	0.474624
MPST	-0.142574	0.474624
CEPT1	0.2965	0.474624
PDS5A	0.0675614	0.474624
KCNJ3	-0.247116	0.474624
SLIT2	0.284312	0.473982
NAALAD2	-0.10233	0.473982
XIAP	-0.109303	0.473982
CA1	-0.735221	0.473928
SMARCA5	0.141503	0.473928
CCM2	0.406276	0.473928
NSDHL	-0.122329	0.473127
PLCG1	0.0709172	0.471985
ABCF1	0.112687	0.471985
JAGN1	0.31285	0.471935
LYAR	0.101661	0.471935
DAB2IP	0.145611	0.471653
IGKV1-5	-0.733778	0.470885
RARS2	0.154661	0.469619
PPIC	0.190348	0.469619
TUBGCP6	-0.17037	0.467832
NAPRT	-0.157762	0.467737
PRPF4	0.111852	0.467737
AGPS	0.100363	0.467381
ARF4	0.197316	0.466809
VCP	0.054783	0.46587
NQO1	-0.394094	0.464415
HSP90B1	0.163255	0.464415
HPR	-0.670181	0.464226
BVES	0.127379	0.464226
SAP18	0.147939	0.464226
WNK1	-0.109374	0.464226
AKR7A2	-0.086714	0.464218
NCL	0.127369	0.464218
AP2A1	0.107576	0.463861
SIL1	0.103266	0.463861
WDR36	0.0995705	0.463064
DNAJB12	0.256165	0.462881
PRKACB	-0.102056	0.461759
NPY	-0.335544	0.461226
ATP6AP1	0.0964679	0.461226
GPC1	0.476355	0.461226
ABI3BP	0.31232	0.461226
POPDC2	0.222261	0.461226
CUL1	-0.0608212	0.461226
NHP2	0.167037	0.460032
DIPK2A	0.159455	0.460032
TTN	-0.334512	0.242558
DHX9	0.120231	0.459337
SMDT1	-0.181779	0.45877
FSD2	0.132485	0.457663
GYS1	0.255444	0.456944
HARS1	-0.0966715	0.456485
;SLC25A32	0.104885	0.456485
MXRA7	0.190335	0.455675
NAXD	-0.0972577	0.455517
AP2B1	0.10795	0.454684
LMOD2	0.204735	0.454684
CCDC51	-0.133067	0.454684
PUM1	0.140251	0.454684
KAT7	0.124687	0.454684
MYOZ2	-0.217855	0.454684
CYFIP1	0.14021	0.454684
EPS8L2	-0.0951895	0.454684
S100B	-0.202282	0.454684
PANK2	-0.147526	0.454684
MYO1B	0.258073	0.454684
SUPT5H	0.0948012	0.454684
PPME1	-0.0889704	0.454684
PRRC1	0.135167	0.454684
PHLDB1	0.117374	0.454684
PPP3CA	0.104966	0.454684
TINAGL1	0.132616	0.454684
STEEP1	-0.159007	0.454684
ADCY9	0.088585	0.454684
SRSF3	0.116364	0.454684
CSDC2	-0.365994	0.454684
LRRC32	0.157761	0.454684
NCAM1	-0.188433	0.454684
ZC3HAV1L	0.182744	0.454684
LAMC3	0.206002	0.454684
ATP2B4	0.434545	0.454684
DHRS7B	0.166349	0.454684
IGLL5	-0.74368	0.454684
GRHPR	-0.130873	0.454684
TBC1D22A	0.298712	0.454684
WASHC4	0.0836744	0.454684
TRAPPC12	0.0852774	0.454684
LMO7	0.791151	0.49412
NF2	0.18439	0.454684
TSPAN7;;TSPAN7	-0.290564	0.454434
SF3B1	0.0746208	0.454434
RPS5	0.0849318	0.454434
COPS8	-0.0998227	0.454216
ANXA6	0.130059	0.454214
ZC3HAV1	0.167829	0.454214
CARNS1	-0.278546	0.453397
SERPINA6	-0.593601	0.453397
PIGR	0.228928	0.453397
LYRM2	0.671027	0.453397
MAP1B	0.129319	0.452445
FOXP1	0.244069	0.452445
GNAS	0.122331	0.452445
KPNB1	0.0733016	0.452445
SLC25A11	0.183589	0.452445
EIF3CL;EIF3C	0.087413	0.451782
CWC15	-0.118475	0.451782
CPPED1	-0.13788	0.451782
HSD17B12	0.141743	0.451782
UBE2E2	-0.26049	0.448989
ITCH	0.08217	0.448731
IGHV3-38	-0.778167	0.448637
SSH3	-0.154105	0.447749
TMEM40	-0.161046	0.447749
H2AC6	0.199508	0.447749
MOB2	0.159417	0.446822
C6orf89	0.133591	0.446534
GSS	-0.130448	0.445946
TLR3	0.118913	0.445946
ACSL4	0.0980633	0.445445
ERI1	0.14637	0.444655
NRIP2	-0.159887	0.443599
CILP	0.152988	0.443599
THBS2	0.304919	0.443599
ANXA4	0.330989	0.442889
IL4I1	0.65725	0.442889
MB	-1.89728	0.442889
RPLP1	0.166169	0.442889
CIAO2B	0.117798	0.442889
STXBP2	0.126904	0.442889
SEC11C	0.233352	0.442889
ADIRF	-0.482506	0.442889
IMPA2	0.11868	0.442354
STIM1	0.126228	0.440936
HSPB2-C11orf52;HSPB2	0.162706	0.440936
MKLN1	-0.114689	0.440936
IGHG3	-0.54778	0.440936
	0.158706	#N/A
DIS3	0.0792231	0.440936
GSTP1	-0.148939	0.440936
SAA2-SAA4	-0.601216	0.440936
TPP2	0.0765542	0.440936
TESC	-0.192008	0.440214
IGHV5-51	-0.664789	0.439936
SSR1	0.239104	0.439748
STX6	0.292761	0.439748
CCDC9B	-0.2113	0.43963
TUBB4A	-0.141449	0.439577
COL6A6	0.438368	0.438976
MYOC	0.120646	0.438238
EIF2B2	0.115141	0.437413
MAP1LC3B2;MAP1LC3B;MAP1LC3B	0.125258	0.437413
CYP2J2	0.162441	0.437413
SNRPGP15;SNRPG	0.191039	0.437413
CA13	-0.198501	0.437413
ROCK2	0.0518888	0.437413
HGFAC	-0.725355	0.437413
MPC2	0.25988	0.436037
DCAF6	-0.14044	0.435964
PON1	-0.464665	0.435659
PITHD1	-0.166893	0.435659
PLCB4	0.0939297	0.435659
PRKCI	-0.104085	0.434561
EMC3	0.122392	0.434046
HSD17B4	0.0813149	0.433476
ABCD2	-0.173352	0.433476
NUP85	0.0997235	0.433476
MAPK14	0.102501	0.433476
PPM1A	-0.0737066	0.433343
UBE2O	-0.0966007	0.432896
INPP5J	-0.172934	0.432275
RAB33B	0.372483	0.43135
MTMR12	0.0892217	0.43135
P3H1	0.208014	0.43135
HNRNPH2	0.116007	0.4312
TGFBR3	-0.0915436	0.430258
RPL34	0.239582	0.429663
MMP2	0.119783	0.429663
ATP5F1A	0.126151	0.0381465
DCAF1	-0.0702853	0.429663
TTC7B	0.0775493	0.429663
MRPL20	-0.2001	0.429663
NAA50	0.0678386	0.429663
EIPR1	0.141205	0.429663
DIRAS1	0.212657	0.429663
SLC4A1	-0.75446	0.429663
IGKV3D-15	-0.734449	0.429625
ARMC10	0.114988	0.429512
RPL17;RPL17-C18orf32;RPL17;RPL17;RPL17	0.127348	0.429176
DDIAS	-0.210975	0.429159
DENND4A	0.117943	0.429159
CASP3	0.857346	0.429093
MAPKAP1	0.105167	0.429093
RBM8A	0.105472	0.428922
PTX3	0.108476	0.428543
STX12	0.109568	0.428112
RPIA	-0.15864	0.428112
PARL	0.215762	0.428112
CRYZL1	0.145384	0.4279
DNPEP	0.0703435	0.4279
PRTFDC1	-0.478617	0.427833
ALB	-0.335116	0.427797
COPE	0.089122	0.427764
CAT	-0.372668	0.427577
DPYD	0.278813	0.426446
GNL3L	0.206479	0.426126
PRKAG1	0.0991011	0.426012
STX5	0.11733	0.426012
GLUD1	0.108856	0.425999
TAOK3	0.0635742	0.425999
SCAMP3	0.136018	0.425999
HBA1	-0.422749	0.425999
SP100	-0.103162	0.425999
GMPPB	0.1536	0.425999
SARNP	0.130596	0.425999
MAP3K5	0.137083	0.425999
SLC25A19	0.100029	0.425999
PRPF6	0.101425	0.424168
HNRNPC	0.100711	0.424162
REEP3	0.343784	0.420878
CBR1	-0.201951	0.420195
CADM4	-0.317753	0.420137
RAD9A	0.180806	0.41928
PPP1R9B	0.0880405	0.419209
MSN	0.108295	0.419198
NFU1	0.164932	0.418694
EXOSC8	0.0900462	0.417903
BCHE	-0.157774	0.417903
UBL4A	0.104143	0.417609
MT-ATP8	0.233701	0.417609
FBLN5	0.355615	0.417609
RNF181	0.524889	0.416303
PRORP	-0.109452	0.415781
SRSF5	0.305624	0.41558
MLIP	-0.229403	0.408758
DDX20	0.105776	0.414129
RPS12	0.107314	0.414129
RCN3	0.402483	0.414039
NPR3	-0.388501	0.414039
RBMXL1	0.12949	0.414039
RBP4	-0.494786	0.414039
RPL24	0.136742	0.414039
GALNT16	-0.105254	0.414039
PHKG1	-0.138306	0.414039
TCOF1	0.0882334	0.414024
HIBCH	-0.215211	0.414024
LAS1L	0.124548	0.414024
RHAG	-0.681553	0.414024
GBF1	0.0619772	0.413379
RBMS1	0.154106	0.413292
ANK1	-0.644657	0.247402
HPRT1	-0.136508	0.412913
GC	-0.187944	0.412412
GAS6	0.0866517	0.412412
GMPPA	0.160144	0.412349
INPP1	-0.173251	0.412349
HEXB	0.185168	0.412349
PSMC3	0.0724861	0.198888
AP1B1	0.151124	0.411655
LEMD2	0.163092	0.411655
HEPH	-0.131164	0.411655
TRIM28	0.109481	0.411655
ITPK1	-0.0904209	0.411655
CCT6B	0.216843	0.411655
COMMD3	0.207773	0.411655
GALM	-0.272331	0.411655
RASIP1	0.0932323	0.411655
TMCO1	0.116201	0.411655
DEGS1	-0.238088	0.411655
TBC1D23	0.162031	0.411655
MRPL54	-0.603498	0.411655
COL5A1	0.0697537	0.411655
BCL9L	0.179314	0.411104
NCKAP1L	0.161956	0.411038
SLC16A1	0.136556	0.411038
RILP	-0.138143	0.409894
MYBBP1A	0.123742	0.409894
TSPO	0.372185	0.409894
NEMF	0.0926463	0.409894
NCOA6	-0.335541	0.409894
LRIG1	-0.102528	0.409878
CLPB	0.171812	0.409878
FYN	-0.119131	0.409878
ARF5	0.0837756	0.409878
RBP1	-0.238143	0.409878
EFHD1	0.311097	0.409878
SUGT1	-0.124491	0.409464
MLIP	-0.278317	0.408758
RMDN3	0.0918289	0.408758
SRRM2	0.0844401	0.408758
USP33	-0.121888	0.408758
MVP	0.215409	0.408758
TMED9	0.110273	0.408735
YOD1	-0.406292	0.408735
SERPINB8	0.277541	0.408735
METAP2	-0.0757275	0.408735
BOD1L1	-0.0550079	0.408299
MPV17	0.190772	0.407908
IARS1	0.073406	0.407908
SNRPA	0.239705	0.407908
ALG5	0.141534	0.407416
EGFLAM	0.209061	0.406051
ELMO1	0.170804	0.40522
NECTIN1	-0.557403	0.40522
RBX1	-0.0877035	0.40522
ANXA5	0.18935	0.40522
ARL2	0.083416	0.40498
PPIH	-0.0909444	0.40498
SMARCC2	0.0803726	0.40498
ATRN	-0.476105	0.40498
CAVIN1	0.120874	0.40498
BTNL9	0.120657	0.40498
SDC4	0.386148	0.40498
COQ5	-0.178082	0.40498
HK2	0.308042	0.404065
MLYCD	0.2337	0.402824
SYNGR2	0.172667	0.402824
MRAS	-0.213405	0.402614
CRIP1	0.266914	0.402181
AP3S2	-0.129338	0.40197
TARDBP	0.0874447	0.40099
CPN2	-0.393451	0.40099
GANAB	0.137187	0.111599
GPX8	0.19545	0.400857
SPTAN1	-0.376179	0.400857
SNRNP70	0.105478	0.400857
MYH6	-0.180444	0.400631
PHPT1	-0.1537	0.400631
NADK2	0.082283	0.399597
OAS3	0.189015	0.399582
TNNI3	-0.237205	0.399582
MAN2B2	-0.17383	0.399573
PHF5A	0.117482	0.399573
TXNDC17	-0.14685	0.399081
CLIP2	0.104059	0.398117
EFHD2	0.221137	0.397738
WNK2	-0.1199	0.397704
OSBP	-0.060434	0.397077
GID8	-0.0820846	0.39619
TBCD	0.135955	0.39619
CRYAB	0.0995158	0.198345
DES	0.172666	0.395849
POF1B	-0.273086	0.395849
CTF1	-0.464457	0.395738
CETN2	0.166454	0.395345
ACSL1	0.206338	0.395345
COBL	0.176322	0.393445
PFN1	0.13021	0.392461
ROCK1	0.0690654	0.392461
CBSL;CBS	-0.0983928	0.392461
MTERF2	0.222751	0.392461
TCEA1	0.15986	0.392461
TMEM192	-0.188459	0.392461
GCC2	0.0768556	0.392461
UMPS	0.110617	0.392461
EBAG9	0.135567	0.392461
PLP2	0.199527	0.392461
KNG1	-0.379297	0.392461
MAP1LC3A	0.248499	0.392461
KIF1C	0.0855642	0.392461
VPS13D	0.0607629	0.392461
EEF1A1;EEF1A1;EEF1A1;EEF1A1P5	0.118524	0.392461
PDSS1	-0.219337	0.392461
APOA1	-0.569333	0.392461
EPN1	-0.131468	0.392264
PRKG2	-0.0573051	0.392264
UBR4	0.0561267	0.39188
IGLV4-69	-0.573531	0.391684
SNAP23	0.109016	0.391684
PRDX5	-0.207702	0.390901
GLMN	0.116256	0.390883
VAMP8	-0.130197	0.390119
COG7	0.0895273	0.390119
MYO5A	0.0992301	0.390039
COL8A1	0.467563	0.390039
PXDN	0.358698	0.390039
RABGGTA	-0.102989	0.389964
SCN5A	0.0843919	0.389869
HLA-DRB4	0.567948	0.388183
LYRM4	0.180049	0.388183
SH3PXD2B	0.140528	0.387804
SLC18A3	-0.377807	0.387252
YIPF3	0.246266	0.38716
S100A6	0.152906	0.387012
ABR	0.0548887	0.387012
TNPO1	0.0630482	0.386859
KTN1	0.0582557	0.38682
NDFIP1	0.29866	0.386635
ABI2	0.0812191	0.38636
FOLH1;FOLH1B	0.446551	0.38636
ZFAND6	0.086491	0.385726
CYHR1	0.0747939	0.38457
ITGB5	0.12329	0.38457
C18orf25	0.128686	0.384241
POTEF	-0.389841	0.383489
CA5B	0.143553	0.383175
AKR1B15	-0.46101	0.383175
SPCS2	0.153183	0.383076
WDFY2	-0.148371	0.383031
EFR3B	0.133339	0.38285
RNF213	0.0729733	0.381946
AP4B1	0.0952098	0.381815
MED23	0.226065	0.381762
IGLL1	-0.821692	0.381762
ASPN	0.448958	0.381321
GINS2	-0.153964	0.381321
ALG2	0.136154	0.380491
CPT1A	0.164266	0.380429
PRKDC	0.127113	0.380429
PPP2R1B	0.120815	0.380158
NDUFS5	0.167024	0.380158
UBA2	0.105042	0.379731
MX2	0.168625	0.379731
UBXN6	-0.0707062	0.379005
HPX	-0.472951	0.378936
HSPB3	0.198147	0.378844
H2BC12;H2BC4	0.153874	0.378844
DTNB	-0.246532	0.378523
THOC7	-0.0563736	0.378523
CTNNA2	0.338045	0.378523
TXNL4A	-0.0813954	0.378523
STK25	0.0997273	0.378523
MAT2B	0.0847294	0.378523
POLR2J3;POLR2J2;POLR2J3;POLR2J;POLR2J;POLR2J2;POLR2J3	-0.240862	0.378478
CRYL1	-0.173597	0.378318
KLHL40	0.0918807	0.376213
ODF2	0.115903	0.376213
RAB21	0.0700692	0.376213
OAT	0.156849	0.376213
PCBP4	-0.167872	0.376213
FAH	-0.220502	0.376213
FBXL8	-0.124884	0.375779
MAGED2	0.108517	0.375388
POLR1D	0.237774	0.375388
NDRG4	-0.172624	0.375388
FGF2	0.154847	0.375388
UTP20	0.100338	0.375388
FCGR3A	0.304615	0.375388
CORO1C	0.144146	0.375388
ME2	-0.236325	0.375388
PF4;PF4V1	-0.773301	0.375356
H2AX	0.246567	0.375356
RAB6A	0.0726935	0.375356
C7orf50	0.195986	0.374134
OSBPL8	0.111037	0.37343
HCFC1	0.0842514	0.373128
PPWD1	0.0792337	0.373128
UBA3	-0.0684941	0.373128
DPP9	0.0719895	0.373128
SAMD9L	-0.157263	0.373128
SF3B2	0.0829208	0.373128
ATE1	-0.197998	0.373128
KDM3B	0.0715033	0.373128
TNFSF12-TNFSF13	0.399143	0.373128
ITGB2	0.321822	0.373128
PARP14	0.0783188	0.372659
TAP1	0.254855	0.372659
TMA16	-0.117461	0.372659
SRSF1	0.0954151	0.372659
UCHL3	-0.133305	0.372659
COX6B1	-0.13851	0.372659
CRELD1	0.129923	0.372659
RTN3	-0.0964131	0.372183
PARS2	0.13046	0.371857
SMG1	0.0776729	0.371572
SLC22A18	0.382523	0.371168
MYOM2	-0.239789	0.371168
GRPEL1	0.12667	0.370677
LMAN1	0.0938083	0.370599
CLCN7	0.129397	0.370599
CTNNAL1	0.0601138	0.369865
ASB8	0.153705	0.368992
EIF3G	0.0859469	0.368906
STRIP2	0.0788823	0.368906
IGHA2	-0.485317	0.368906
OTUD4	0.0871927	0.368906
AKR1C1	-0.240787	0.368906
SELENOW	-0.230393	0.368629
COMMD4	-0.0891132	0.368629
LTBP1	0.116043	0.368629
YEATS2	-0.165958	0.368629
AASDHPPT	-0.117527	0.368629
NT5C3A	-0.0908546	0.0372136
MRPS5	0.149142	0.368629
SDSL	-0.146595	0.368629
EBI3	0.777666	0.367262
NDUFAF1	-0.155194	0.367187
CLU	0.370016	0.367153
EHHADH	0.0907051	0.367153
LIMS4	0.15659	0.367153
KBTBD4	0.0964893	0.367153
ERO1A	0.244471	0.367153
CCDC124	0.059433	0.367153
FN1	0.371834	0.367153
SLC35B1	0.527321	0.367153
EHD1	0.0770276	0.367153
COL6A3	0.806658	0.367153
MRGBP	0.328083	0.367153
AGL	-0.210876	0.366325
AARS2	0.108069	0.366325
TJP2	-0.0821582	0.366325
FECH	0.141422	0.366325
MBD3	0.0838056	0.366325
RPS20	0.0918694	0.365864
PBXIP1	-0.167063	0.363559
TRNT1	0.147112	0.3626
WIPI1	0.282987	0.36229
MYL9	-0.100095	0.36229
HNRNPU	0.0937383	0.36229
DNTTIP1	-0.160187	0.36229
GDAP1	0.234318	0.36229
RPL6	0.184675	0.36229
CHRD	0.398902	0.36229
GIMAP1	0.11687	0.361762
LANCL1	-0.123973	0.361665
VAV1	0.151397	0.361403
HSPA4	0.0823177	0.361403
LETM1	0.0669334	0.361403
DSG1	-0.271845	0.361133
CYRIA	0.278863	0.360264
RPL7A	0.190721	0.360264
PKN1	0.0664149	0.360264
DNAJB5	0.110065	0.360264
EXD2	0.1073	0.359442
FRMD8	0.210023	0.359442
DDX39B	0.0840288	0.359442
SEC16A	0.0780963	0.359442
SFXN5	0.0937525	0.359442
GRWD1	0.117288	0.359442
MRM1	0.37574	0.359442
ACTN1	0.149237	0.359058
BCLAF1	0.080928	0.358869
CNOT1	0.0639466	0.358585
RPUSD2	0.0751569	0.356921
PHKB	-0.126002	0.183314
CDK2AP1	-0.0885682	0.356921
HRC	-0.246069	0.356921
SEPTIN2	0.239698	0.197721
MAPK12	-0.185291	0.355175
WDR45B	-0.0922962	0.35512
IGLV7-43	-0.647292	0.35449
MDH1	-0.152334	0.519219
FBXO22	0.103229	0.354308
NMNAT3	-0.242177	0.354195
SHFL	0.309602	0.354195
DBNL	0.11935	0.196927
PEX10	-0.137135	0.354195
NEBL	-0.195426	0.353075
SERPIND1	-0.458987	0.353025
ACSL3	0.0901843	0.351812
EOGT	0.157323	0.351812
SLC16A7	0.201826	0.351812
HCLS1	0.219111	0.351555
CUL4A	-0.0477886	0.351555
GBP2	0.0917619	0.350845
VWA1	0.221882	0.350273
SDHC	0.297443	0.349738
CWC27	0.136861	0.349356
IGLV1-47	-0.412077	0.349356
SH3BGRL2	-0.125099	0.349356
HMGB1	0.105522	0.349353
COMMD5	-0.0864263	0.349088
PSMB9	0.297117	0.349088
LPP	-0.102096	0.349088
PADI4	-0.134584	0.349088
NT5C3B	-0.132386	0.349088
GABPB1	-0.160853	0.349088
RTRAF	0.0571566	0.349088
A2M	-0.511677	0.349088
FUNDC2	0.155613	0.349088
TIMM44	0.123265	0.349088
ANAPC15	0.293726	0.34864
POLR3F	-0.11263	0.34864
RAPGEF2	-0.0555045	0.348622
CFD	0.166156	0.348618
GORASP2	0.0962515	0.347103
GAP43	-0.457425	0.346075
SEPTIN4	0.119168	0.346075
UBE2D3	-0.14816	0.346075
MCC	0.0733002	0.346075
TRIM4	0.164224	0.346075
KIF3A	-0.0987334	0.346075
PVR	0.141964	0.346075
DSP	-0.194487	0.346051
PIP4K2C	0.0771081	0.345775
RPSA	0.111817	0.345367
H2BC18;H2BC9	-0.241407	0.345367
NFKB1	0.0981909	0.345367
PRPF4B	-0.0600542	0.345367
NDUFB1	0.0783537	0.345367
ATM	0.0702267	0.345367
FMO3	0.10173	0.345367
F12	0.15649	0.344712
H4C1	0.155047	0.344712
PTBP1	0.166231	0.344423
ARIH1	0.0605671	0.344423
UBE2K	-0.118062	0.343725
DLAT	0.134242	0.343725
PEX19	-0.0734424	0.343725
NTAN1	0.303363	0.343725
CTSL	0.0931872	0.343349
POLR1C	0.117555	0.343349
NAALADL2	0.0733929	0.343349
RDH5	0.259947	0.343349
ARMC1	0.10513	0.343298
NUDT21	0.0877825	0.343143
RABL3	0.0875265	0.343143
MGST2	0.214872	0.343108
DUSP13	-0.19177	0.343041
[truncated: 5,133 more rows]
