# Supplementary material for: Mass spectrometric proteome profiling using a deep spectral library reveals homogenization of right and left atrial proteomes in persistent atrial fibrillation patients
Source: Cardiovasc Res. 2026 Apr 2;122(8):1037–54. doi: 10.1093/cvr/cvag076 (PMC13261532; doi:10.1093/cvr/cvag076)
Supplement: cvag076_Supplementary_Data [file cvag076_Supplementary_Data.zip › Supplementary Data 3.xlsx]

## Sheet: EFO_0000275_associations_export
riskAllele	pValue	pValueAnnotation	riskFrequency	orValue	beta	ci	mappedGenes	traitName	efoTraits	bgTraits	accessionId	locations	pubmedId	author
rs31209-A	2e-08	-	0.62	1.17	-	[1.11-1.24]	PITX1,CATSPER3	Atrial fibrillation	atrial fibrillation	-	GCST008486	5:135024741	29237688	Weng LC
rs117640426-C	9e-09	-	0.01	1.7	-	[1.42-2.03]	MIR4302,RASSF8-AS1	Atrial fibrillation	atrial fibrillation	-	GCST008486	12:25905670	29237688	Weng LC
rs12044963-T	1e-12	-	NR	1.15	-	[1.11-1.20]	KCND3	Atrial fibrillation	atrial fibrillation	-	GCST012460	1:111849738	33990960	Hong M
rs4656762-C	5e-09	-	NR	1.13	-	[1.08-1.17]	HAUS4P1,LINC01681	Atrial fibrillation	atrial fibrillation	-	GCST012460	1:170368215	33990960	Hong M
rs2540951-A	5e-14	-	NR	1.18	-	[1.13-1.23]	LINC02576,LINC02245	Atrial fibrillation	atrial fibrillation	-	GCST012460	2:65049602	33990960	Hong M
rs16997168-T	1e-48	-	NR	1.39	-	[1.33-1.45]	LINC01438,PITX2	Atrial fibrillation	atrial fibrillation	-	GCST012460	4:110707883	33990960	Hong M
rs10024737-C	2e-13	-	NR	1.33	-	[1.23-1.43]	HAND2	Atrial fibrillation	atrial fibrillation	-	GCST012460	4:173526992	33990960	Hong M
rs1013168-G	1e-10	-	NR	1.19	-	[1.13-1.26]	KCNN2	Atrial fibrillation	atrial fibrillation	-	GCST012460	5:114413763	33990960	Hong M
rs9886216-A	5e-17	-	NR	1.21	-	[1.16-1.26]	CAV1	Atrial fibrillation	atrial fibrillation	-	GCST012460	7:116551643	33990960	Hong M
rs16932995-G	3e-10	-	NR	1.14	-	[1.09-1.18]	LRMDA	Atrial fibrillation	atrial fibrillation	-	GCST012460	10:76190062	33990960	Hong M
rs10509768-G	9e-16	-	NR	1.2	-	[1.14-1.25]	SH3PXD2A	Atrial fibrillation	atrial fibrillation	-	GCST012460	10:103713072	33990960	Hong M
rs2384407-A	4e-17	-	NR	1.19	-	[1.14-1.24]	LINC02459,TBX5	Atrial fibrillation	atrial fibrillation	-	GCST012460	12:114351421	33990960	Hong M
rs7197197-A	3e-12	-	NR	1.16	-	[1.11-1.21]	ZFHX3	Atrial fibrillation	atrial fibrillation	-	GCST012460	16:72877507	33990960	Hong M
rs7604968-T	8e-06	-	NR	1.14	-	[1.08-1.21]	KIF3C	Atrial fibrillation	atrial fibrillation	-	GCST012460	2:25937505	33990960	Hong M
rs12245149-C	7e-07	-	NR	1.11	-	[1.07-1.16]	REEP3	Atrial fibrillation	atrial fibrillation	-	GCST012460	10:63561387	33990960	Hong M
rs138645114-G	3e-06	-	NR	1.1	-	[1.06-1.15]	DNAJC12	Atrial fibrillation	atrial fibrillation	-	GCST012460	10:67826634	33990960	Hong M
rs60212594-G	9e-35	-	0.856	1.12	-	[1.10-1.15]	SYNPO2L,SYNPO2L-AS1	Atrial fibrillation	atrial fibrillation	-	GCST006414	10:73654586	30061737	Nielsen JB
rs10458660-G	7e-10	-	0.173	1.06	-	[1.04-1.07]	LRMDA	Atrial fibrillation	atrial fibrillation	-	GCST006414	10:76176818	30061737	Nielsen JB
rs11598047-G	9e-66	-	0.162	1.17	-	[1.15-1.19]	NEURL1	Atrial fibrillation	atrial fibrillation	-	GCST006414	10:103582915	30061737	Nielsen JB
rs10749053-T	1e-08	-	0.158	1.06	-	[1.04-1.08]	RBM20	Atrial fibrillation	atrial fibrillation	-	GCST006414	10:110816937	30061737	Nielsen JB
rs10741807-T	2e-20	-	0.245	1.08	-	[1.06-1.09]	NAV2	Atrial fibrillation	atrial fibrillation	-	GCST006414	11:19989899	30061737	Nielsen JB
rs4935786-T	5e-09	-	0.267	1.05	-	[1.03-1.06]	SORL1,RNU6-256P	Atrial fibrillation	atrial fibrillation	-	GCST006414	11:121790799	30061737	Nielsen JB
rs76097649-A	1e-20	-	0.093	1.12	-	[1.10-1.15]	KCNJ5	Atrial fibrillation	atrial fibrillation	-	GCST006414	11:128894675	30061737	Nielsen JB
rs4963776-G	2e-25	-	0.818	1.1	-	[1.08-1.11]	KNOP1P1,RN7SL38P	Atrial fibrillation	atrial fibrillation	-	GCST006414	12:24626557	30061737	Nielsen JB
rs17380837-C	5e-12	-	0.693	1.05	-	[1.04-1.07]	SSPN	Atrial fibrillation	atrial fibrillation	-	GCST006414	12:26192593	30061737	Nielsen JB
rs12809354-C	3e-14	-	0.144	1.07	-	[1.05-1.09]	PKP2	Atrial fibrillation	atrial fibrillation	-	GCST006414	12:32825503	30061737	Nielsen JB
rs2860482-A	1e-12	-	0.274	1.06	-	[1.04-1.07]	NACA,PTGES3	Atrial fibrillation	atrial fibrillation	-	GCST006414	12:56712154	30061737	Nielsen JB
rs71454237-G	2e-13	-	0.791	1.06	-	[1.05-1.08]	LRRC10,BEST3	Atrial fibrillation	atrial fibrillation	-	GCST006414	12:69619635	30061737	Nielsen JB
rs12426679-C	5e-09	-	0.472	1.04	-	[1.03-1.05]	SNORA70,RN7SL734P	Atrial fibrillation	atrial fibrillation	-	GCST006414	12:75844207	30061737	Nielsen JB
rs883079-T	3e-40	-	0.707	1.1	-	[1.09-1.12]	TBX5	Atrial fibrillation	atrial fibrillation	-	GCST006414	12:114355435	30061737	Nielsen JB
rs10773657-C	3e-08	-	0.138	1.06	-	[1.04-1.08]	HIP1R	Atrial fibrillation	atrial fibrillation	-	GCST006414	12:122843353	30061737	Nielsen JB
rs6560886-C	1e-08	-	0.788	1.05	-	[1.03-1.07]	FBRSL1	Atrial fibrillation	atrial fibrillation	-	GCST006414	12:132573624	30061737	Nielsen JB
rs9506925-T	3e-09	-	0.267	1.05	-	[1.03-1.06]	DDX39AP1,SNORD36	Atrial fibrillation	atrial fibrillation	-	GCST006414	13:22794804	30061737	Nielsen JB
rs35569628-T	1e-08	-	0.777	1.05	-	[1.03-1.06]	CUL4A	Atrial fibrillation	atrial fibrillation	-	GCST006414	13:113218398	30061737	Nielsen JB
rs422068-C	4e-10	-	0.349	1.04	-	[1.03-1.06]	MYH6	Atrial fibrillation	atrial fibrillation	-	GCST006414	14:23395595	30061737	Nielsen JB
rs11156751-C	7e-21	-	0.285	1.07	-	[1.06-1.09]	AKAP6	Atrial fibrillation	atrial fibrillation	-	GCST006414	14:32521231	30061737	Nielsen JB
rs73241997-T	3e-15	-	0.142	1.08	-	[1.06-1.10]	CFL2,RPL23AP8	Atrial fibrillation	atrial fibrillation	-	GCST006414	14:34704569	30061737	Nielsen JB
rs2738413-A	3e-31	-	0.495	1.08	-	[1.07-1.10]	SYNE2,ESR2	Atrial fibrillation	atrial fibrillation	-	GCST006414	14:64213242	30061737	Nielsen JB
rs74884082-C	3e-10	-	0.75	1.05	-	[1.03-1.07]	DPF3	Atrial fibrillation	atrial fibrillation	-	GCST006414	14:72782711	30061737	Nielsen JB
rs10873298-C	7e-09	-	0.366	1.04	-	[1.03-1.06]	LINC01629	Atrial fibrillation	atrial fibrillation	-	GCST006414	14:76960182	30061737	Nielsen JB
rs147301839-C	2e-10	-	0.007	1.39	-	[1.26-1.55]	MYZAP,GCOM1	Atrial fibrillation	atrial fibrillation	-	GCST006414	15:57632516	30061737	Nielsen JB
rs12188351-A	3e-09	-	0.056	1.09	-	[1.06-1.12]	SLIT3	Atrial fibrillation	atrial fibrillation	-	GCST006414	5:168959084	30061737	Nielsen JB
rs6891790-G	5e-22	-	0.717	1.08	-	[1.06-1.09]	Y_RNA,NKX2-5	Atrial fibrillation	atrial fibrillation	-	GCST006414	5:173243742	30061737	Nielsen JB
rs73366713-G	2e-25	-	0.86	1.11	-	[1.09-1.13]	ATXN1	Atrial fibrillation	atrial fibrillation	-	GCST006414	6:16415520	30061737	Nielsen JB
rs34969716-A	2e-19	-	0.305	1.07	-	[1.06-1.09]	KDM1B	Atrial fibrillation	atrial fibrillation	-	GCST006414	6:18209878	30061737	Nielsen JB
rs3176326-G	1e-13	-	0.802	1.06	-	[1.05-1.08]	CDKN1A	Atrial fibrillation	atrial fibrillation	-	GCST006414	6:36679512	30061737	Nielsen JB
rs2031522-A	1e-10	-	0.624	1.04	-	[1.03-1.06]	RCN1P1,CGA	Atrial fibrillation	atrial fibrillation	-	GCST006414	6:87111783	30061737	Nielsen JB
rs3951016-A	2e-22	-	0.459	1.07	-	[1.05-1.08]	SLC35F1	Atrial fibrillation	atrial fibrillation	-	GCST006414	6:118238495	30061737	Nielsen JB
rs13195459-G	4e-19	-	0.638	1.06	-	[1.05-1.08]	HMGB3P18,RNU1-18P	Atrial fibrillation	atrial fibrillation	-	GCST006414	6:122082413	30061737	Nielsen JB
rs117984853-T	1e-24	-	0.101	1.13	-	[1.10-1.16]	UST,TAB2	Atrial fibrillation	atrial fibrillation	-	GCST006414	6:149077964	30061737	Nielsen JB
rs55734480-A	2e-12	-	0.249	1.06	-	[1.04-1.07]	DGKB	Atrial fibrillation	atrial fibrillation	-	GCST006414	7:14332384	30061737	Nielsen JB
rs6462079-A	9e-10	-	0.721	1.05	-	[1.03-1.06]	CREB5	Atrial fibrillation	atrial fibrillation	-	GCST006414	7:28376208	30061737	Nielsen JB
rs35005436-C	3e-10	-	0.155	1.06	-	[1.04-1.08]	GTF2I,GTF2I-AS1	Atrial fibrillation	atrial fibrillation	-	GCST006414	7:74720592	30061737	Nielsen JB
rs56201652-G	2e-12	-	0.733	1.05	-	[1.04-1.07]	CDK6	Atrial fibrillation	atrial fibrillation	-	GCST006414	7:92648802	30061737	Nielsen JB
rs11773845-A	2e-55	-	0.586	1.11	-	[1.10-1.13]	CAV1	Atrial fibrillation	atrial fibrillation	-	GCST006414	7:116551247	30061737	Nielsen JB
rs55985730-G	5e-09	-	0.06	1.09	-	[1.06-1.12]	OPN1SW,CCDC136	Atrial fibrillation	atrial fibrillation	-	GCST006414	7:128776990	30061737	Nielsen JB
rs7789146-G	2e-11	-	0.821	1.06	-	[1.04-1.08]	KCNH2	Atrial fibrillation	atrial fibrillation	-	GCST006414	7:150964321	30061737	Nielsen JB
rs35620480-C	5e-09	-	0.157	1.06	-	[1.04-1.07]	GATA4,LINC00208	Atrial fibrillation	atrial fibrillation	-	GCST006414	8:11642399	30061737	Nielsen JB
rs7508-A	2e-21	-	0.711	1.07	-	[1.06-1.09]	ASAH1	Atrial fibrillation	atrial fibrillation	-	GCST006414	8:18056461	30061737	Nielsen JB
rs7834729-G	4e-10	-	0.885	1.07	-	[1.05-1.09]	XPO7	Atrial fibrillation	atrial fibrillation	-	GCST006414	8:21964267	30061737	Nielsen JB
rs62521286-G	4e-19	-	0.066	1.13	-	[1.10-1.16]	FBXO32	Atrial fibrillation	atrial fibrillation	-	GCST006414	8:123539735	30061737	Nielsen JB
rs6994744-C	1e-09	-	0.495	1.04	-	[1.03-1.05]	PTK2	Atrial fibrillation	atrial fibrillation	-	GCST006414	8:140730769	30061737	Nielsen JB
rs10821415-A	3e-34	-	0.413	1.09	-	[1.07-1.10]	AOPEP	Atrial fibrillation	atrial fibrillation	-	GCST006414	9:94951177	30061737	Nielsen JB
rs2274115-G	2e-10	-	0.7	1.05	-	[1.03-1.07]	LHX3	Atrial fibrillation	atrial fibrillation	-	GCST006414	9:136202927	30061737	Nielsen JB
rs12245149-C	2e-12	-	0.526	1.05	-	[1.03-1.06]	REEP3	Atrial fibrillation	atrial fibrillation	-	GCST006414	10:63561387	30061737	Nielsen JB
rs7096385-T	5e-08	-	0.092	1.07	-	[1.05-1.10]	SIRT1	Atrial fibrillation	atrial fibrillation	-	GCST006414	10:67905124	30061737	Nielsen JB
rs56181519-C	6e-18	-	0.732	1.07	-	[1.05-1.08]	H3P6,WIPF1	Atrial fibrillation	atrial fibrillation	-	GCST006414	2:174690986	30061737	Nielsen JB
rs2288327-G	7e-25	-	0.156	1.1	-	[1.08-1.12]	TTN,TTN-AS1	Atrial fibrillation	atrial fibrillation	-	GCST006414	2:178546938	30061737	Nielsen JB
rs3820888-C	6e-24	-	0.392	1.07	-	[1.06-1.09]	SPATS2L	Atrial fibrillation	atrial fibrillation	-	GCST006414	2:200315300	30061737	Nielsen JB
rs35544454-A	1e-11	-	0.808	1.06	-	[1.04-1.08]	ERBB4	Atrial fibrillation	atrial fibrillation	-	GCST006414	2:212401279	30061737	Nielsen JB
rs7650482-G	2e-24	-	0.64	1.07	-	[1.06-1.09]	CAND2	Atrial fibrillation	atrial fibrillation	-	GCST006414	3:12800305	30061737	Nielsen JB
rs73041705-T	2e-09	-	0.702	1.05	-	[1.03-1.06]	THRB	Atrial fibrillation	atrial fibrillation	-	GCST006414	3:24421744	30061737	Nielsen JB
rs6790396-G	2e-20	-	0.596	1.06	-	[1.05-1.08]	SCN10A	Atrial fibrillation	atrial fibrillation	-	GCST006414	3:38730434	30061737	Nielsen JB
rs34080181-G	1e-10	-	0.621	1.05	-	[1.03-1.06]	LRIG1	Atrial fibrillation	atrial fibrillation	-	GCST006414	3:66403767	30061737	Nielsen JB
rs17005647-T	3e-09	-	0.364	1.04	-	[1.03-1.06]	FRMD4B	Atrial fibrillation	atrial fibrillation	-	GCST006414	3:69357030	30061737	Nielsen JB
rs6771054-T	2e-11	-	0.596	1.05	-	[1.03-1.06]	EPHA3	Atrial fibrillation	atrial fibrillation	-	GCST006414	3:89440379	30061737	Nielsen JB
rs10804493-A	2e-15	-	0.651	1.06	-	[1.04-1.07]	PHLDB2,PLCXD2	Atrial fibrillation	atrial fibrillation	-	GCST006414	3:111835579	30061737	Nielsen JB
rs1278493-G	9e-09	-	0.436	1.04	-	[1.03-1.05]	PPP2R3A	Atrial fibrillation	atrial fibrillation	-	GCST006414	3:136095167	30061737	Nielsen JB
rs7612445-T	5e-09	-	0.188	1.05	-	[1.03-1.07]	MTHFD2P7,RPL29P34	Atrial fibrillation	atrial fibrillation	-	GCST006414	3:179455191	30061737	Nielsen JB
rs60902112-T	2e-08	-	0.226	1.05	-	[1.03-1.06]	XXYLT1	Atrial fibrillation	atrial fibrillation	-	GCST006414	3:195080124	30061737	Nielsen JB
rs1458038-T	2e-09	-	0.309	1.04	-	[1.03-1.06]	PRDM8,FGF5	Atrial fibrillation	atrial fibrillation	-	GCST006414	4:80243569	30061737	Nielsen JB
rs10006327-C	4e-08	-	0.49	1.04	-	[1.02-1.05]	SLC9B1	Atrial fibrillation	atrial fibrillation	-	GCST006414	4:102969823	30061737	Nielsen JB
rs67249485-T	7E-443	-	0.199	1.44	-	[1.42-1.46]	PITX2,LINC01438	Atrial fibrillation	atrial fibrillation	-	GCST006414	4:110778529	30061737	Nielsen JB
rs6829664-G	2e-13	-	0.262	1.06	-	[1.04-1.07]	CAMK2D	Atrial fibrillation	atrial fibrillation	-	GCST006414	4:113527500	30061737	Nielsen JB
rs10213171-G	1e-11	-	0.061	1.1	-	[1.07-1.12]	ARHGAP10	Atrial fibrillation	atrial fibrillation	-	GCST006414	4:148016386	30061737	Nielsen JB
rs12648245-T	3e-13	-	0.924	1.1	-	[1.07-1.12]	LINC02269	Atrial fibrillation	atrial fibrillation	-	GCST006414	4:173720033	30061737	Nielsen JB
rs6596717-C	3e-09	-	0.395	1.04	-	[1.03-1.06]	LINC01950,PSMC1P5	Atrial fibrillation	atrial fibrillation	-	GCST006414	5:107091908	30061737	Nielsen JB
rs337705-G	2e-16	-	0.375	1.06	-	[1.04-1.07]	KCNN2	Atrial fibrillation	atrial fibrillation	-	GCST006414	5:114401365	30061737	Nielsen JB
rs2012809-G	5e-10	-	0.79	1.06	-	[1.04-1.08]	SLC27A6	Atrial fibrillation	atrial fibrillation	-	GCST006414	5:128854670	30061737	Nielsen JB
rs2040862-T	1e-35	-	0.178	1.11	-	[1.10-1.13]	WNT8A	Atrial fibrillation	atrial fibrillation	-	GCST006414	5:138084300	30061737	Nielsen JB
rs6580277-G	2e-17	-	0.237	1.07	-	[1.05-1.09]	NR3C1,RNU7-156P	Atrial fibrillation	atrial fibrillation	-	GCST006414	5:143438558	30061737	Nielsen JB
rs7170477-A	5e-08	-	0.304	1.04	-	[1.03-1.05]	HERC1	Atrial fibrillation	atrial fibrillation	-	GCST006414	15:63811578	30061737	Nielsen JB
rs74022964-T	4e-36	-	0.157	1.12	-	[1.10-1.14]	REC114,HCN4	Atrial fibrillation	atrial fibrillation	-	GCST006414	15:73384923	30061737	Nielsen JB
rs12908004-G	4e-16	-	0.164	1.08	-	[1.06-1.10]	ARNT2-DT	Atrial fibrillation	atrial fibrillation	-	GCST006414	15:80384583	30061737	Nielsen JB
rs4965430-C	1e-10	-	0.386	1.05	-	[1.03-1.06]	IGF1R	Atrial fibrillation	atrial fibrillation	-	GCST006414	15:98725621	30061737	Nielsen JB
rs140185678-A	2e-14	-	0.035	1.18	-	[1.13-1.23]	RPL3L	Atrial fibrillation	atrial fibrillation	-	GCST006414	16:1953015	30061737	Nielsen JB
rs2359171-A	5e-91	-	0.176	1.19	-	[1.17-1.21]	ZFHX3	Atrial fibrillation	atrial fibrillation	-	GCST006414	16:73019123	30061737	Nielsen JB
rs7225165-G	3e-09	-	0.887	1.07	-	[1.04-1.09]	YWHAE,CRK	Atrial fibrillation	atrial fibrillation	-	GCST006414	17:1406556	30061737	Nielsen JB
rs9899183-T	2e-09	-	0.714	1.05	-	[1.03-1.06]	TNFSF12,TNFSF12-TNFSF13	Atrial fibrillation	atrial fibrillation	-	GCST006414	17:7549660	30061737	Nielsen JB
rs72811294-G	1e-11	-	0.887	1.07	-	[1.05-1.10]	MYOCD	Atrial fibrillation	atrial fibrillation	-	GCST006414	17:12715363	30061737	Nielsen JB
rs11658278-T	3e-11	-	0.479	1.05	-	[1.03-1.06]	ZPBP2	Atrial fibrillation	atrial fibrillation	-	GCST006414	17:39874911	30061737	Nielsen JB
rs1563304-T	3e-12	-	0.178	1.07	-	[1.05-1.09]	WNT3	Atrial fibrillation	atrial fibrillation	-	GCST006414	17:46797087	30061737	Nielsen JB
rs12604076-T	4e-08	-	0.478	1.04	-	[1.02-1.05]	CYTH1	Atrial fibrillation	atrial fibrillation	-	GCST006414	17:78777556	30061737	Nielsen JB
rs9953366-C	2e-11	-	0.663	1.05	-	[1.04-1.07]	SMAD7	Atrial fibrillation	atrial fibrillation	-	GCST006414	18:48947822	30061737	Nielsen JB
rs8088085-A	5e-08	-	0.535	1.04	-	[1.02-1.05]	MEX3C	Atrial fibrillation	atrial fibrillation	-	GCST006414	18:51182178	30061737	Nielsen JB
rs2834618-T	3e-17	-	0.894	1.1	-	[1.08-1.12]	LINC01426	Atrial fibrillation	atrial fibrillation	-	GCST006414	21:34746814	30061737	Nielsen JB
rs464901-T	2e-12	-	0.665	1.05	-	[1.04-1.07]	TUBA8	Atrial fibrillation	atrial fibrillation	-	GCST006414	22:18114735	30061737	Nielsen JB
rs133902-T	9e-10	-	0.427	1.04	-	[1.03-1.06]	MYO18B	Atrial fibrillation	atrial fibrillation	-	GCST006414	22:25768112	30061737	Nielsen JB
rs77316573-T	2e-08	-	0.199	1.05	-	[1.03-1.07]	E4F1,PGP	Atrial fibrillation	atrial fibrillation	-	GCST006414	16:2215270	30061737	Nielsen JB
rs876727-T	7e-09	-	0.791	1.05	-	[1.03-1.07]	ZFHX3	Atrial fibrillation	atrial fibrillation	-	GCST006414	16:73033862	30061737	Nielsen JB
rs9963878-C	2e-08	-	0.085	1.07	-	[1.04-1.09]	SMAD4,SRSF10P1	Atrial fibrillation	atrial fibrillation	-	GCST006414	18:51153152	30061737	Nielsen JB
rs72700118-A	2e-36	-	0.127	1.14	-	[1.12-1.16]	LINC01681	Atrial fibrillation	atrial fibrillation	-	GCST006414	1:170225682	30061737	Nielsen JB
rs3853445-T	4e-52	-	0.734	1.16	-	[1.13-1.18]	MIR297,LINC01438	Atrial fibrillation	atrial fibrillation	-	GCST006414	4:110840331	30061737	Nielsen JB
rs35176054-A	8e-41	-	0.13	1.15	-	[1.12-1.17]	SH3PXD2A	Atrial fibrillation	atrial fibrillation	-	GCST006414	10:103720629	30061737	Nielsen JB
rs284277-C	1e-09	-	0.383	1.04	-	[1.03-1.06]	CASZ1	Atrial fibrillation	atrial fibrillation	-	GCST006414	1:10730740	30061737	Nielsen JB
rs7529220-C	2e-10	-	0.847	1.06	-	[1.04-1.08]	CELA3B,HSPG2	Atrial fibrillation	atrial fibrillation	-	GCST006414	1:21956126	30061737	Nielsen JB
rs2885697-G	3e-10	-	0.352	1.04	-	[1.03-1.06]	SCMH1	Atrial fibrillation	atrial fibrillation	-	GCST006414	1:41078607	30061737	Nielsen JB
rs11590635-A	4e-09	-	0.024	1.16	-	[1.10-1.21]	AGBL4	Atrial fibrillation	atrial fibrillation	-	GCST006414	1:48844092	30061737	Nielsen JB
rs146518726-A	8e-15	-	0.033	1.17	-	[1.13-1.22]	MIR6500,C1orf185	Atrial fibrillation	atrial fibrillation	-	GCST006414	1:51069367	30061737	Nielsen JB
rs1545300-C	1e-14	-	0.691	1.06	-	[1.04-1.07]	KCND3	Atrial fibrillation	atrial fibrillation	-	GCST006414	1:111921382	30061737	Nielsen JB
rs4073778-A	5e-13	-	0.564	1.05	-	[1.04-1.06]	CASQ2	Atrial fibrillation	atrial fibrillation	-	GCST006414	1:115755137	30061737	Nielsen JB
rs79187193-G	3e-14	-	0.943	1.12	-	[1.09-1.16]	GJA5,GJA8	Atrial fibrillation	atrial fibrillation	-	GCST006414	1:147783720	30061737	Nielsen JB
rs11264280-T	3e-79	-	0.333	1.14	-	[1.13-1.16]	KCNN3,PMVK	Atrial fibrillation	atrial fibrillation	-	GCST006414	1:154890476	30061737	Nielsen JB
rs72700114-C	3e-54	-	0.076	1.22	-	[1.19-1.26]	LINC01681	Atrial fibrillation	atrial fibrillation	-	GCST006414	1:170224684	30061737	Nielsen JB
rs10753933-T	1e-19	-	0.448	1.06	-	[1.05-1.08]	PPFIA4	Atrial fibrillation	atrial fibrillation	-	GCST006414	1:203057086	30061737	Nielsen JB
rs4951258-A	2e-08	-	0.416	1.04	-	[1.02-1.05]	NUCKS1	Atrial fibrillation	atrial fibrillation	-	GCST006414	1:205722188	30061737	Nielsen JB
rs7578393-T	2e-12	-	0.796	1.06	-	[1.05-1.08]	KIF3C	Atrial fibrillation	atrial fibrillation	-	GCST006414	2:25942659	30061737	Nielsen JB
rs11125871-C	6e-09	-	0.605	1.04	-	[1.03-1.05]	USP34	Atrial fibrillation	atrial fibrillation	-	GCST006414	2:61242991	30061737	Nielsen JB
rs2540949-A	3e-22	-	0.615	1.07	-	[1.05-1.08]	CEP68	Atrial fibrillation	atrial fibrillation	-	GCST006414	2:65057097	30061737	Nielsen JB
rs6747542-T	1e-16	-	0.536	1.06	-	[1.04-1.07]	GMCL1	Atrial fibrillation	atrial fibrillation	-	GCST006414	2:69879700	30061737	Nielsen JB
rs72926475-G	2e-11	-	0.877	1.07	-	[1.05-1.09]	U8,KDM3A	Atrial fibrillation	atrial fibrillation	-	GCST006414	2:86367364	30061737	Nielsen JB
rs28387148-T	6e-11	-	0.105	1.08	-	[1.05-1.10]	GYPC	Atrial fibrillation	atrial fibrillation	-	GCST006414	2:126675889	30061737	Nielsen JB
rs67969609-G	2e-08	-	0.071	1.07	-	[1.05-1.10]	TEX41	Atrial fibrillation	atrial fibrillation	-	GCST006414	2:145002786	30061737	Nielsen JB
rs10465885-C	1e-10	-	0.472	1.04	-	[1.03-1.06]	GJA5	Atrial fibrillation	atrial fibrillation	-	GCST006414	1:147760632	30061737	Nielsen JB
rs6689306-A	1e-18	-	0.413	1.06	-	[1.05-1.08]	IL6R	Atrial fibrillation	atrial fibrillation	-	GCST006414	1:154423470	30061737	Nielsen JB
rs4999127-A	2e-23	-	0.839	1.1	-	[1.08-1.12]	KCNN3	Atrial fibrillation	atrial fibrillation	-	GCST006414	1:154741530	30061737	Nielsen JB
rs577676-C	2e-20	-	0.562	1.07	-	[1.05-1.08]	GORAB,PRRX1	Atrial fibrillation	atrial fibrillation	-	GCST006414	1:170618199	30061737	Nielsen JB
rs7374540-A	7e-12	-	0.607	1.05	-	[1.03-1.06]	SCN5A	Atrial fibrillation	atrial fibrillation	-	GCST006414	3:38592651	30061737	Nielsen JB
rs7373065-T	3e-16	-	0.049	1.23	-	[1.17-1.29]	SCN10A,SCN5A	Atrial fibrillation	atrial fibrillation	-	GCST006414	3:38668824	30061737	Nielsen JB
rs244017-T	8e-11	-	0.776	1.06	-	[1.04-1.08]	ZBED1P1,ENPEP	Atrial fibrillation	atrial fibrillation	-	GCST006414	4:110334761	30061737	Nielsen JB
rs61501369-T	1e-28	-	0.234	1.1	-	[1.09-1.12]	PANCR	Atrial fibrillation	atrial fibrillation	-	GCST006414	4:110603473	30061737	Nielsen JB
rs6850025-A	9e-11	-	0.049	1.12	-	[1.08-1.16]	PITX2,LINC01438	Atrial fibrillation	atrial fibrillation	-	GCST006414	4:110675204	30061737	Nielsen JB
rs79399769-C	2e-18	-	0.966	1.24	-	[1.18-1.30]	RNU6-289P,LYPLA1P2	Atrial fibrillation	atrial fibrillation	-	GCST006414	4:111004500	30061737	Nielsen JB
rs1532170-G	8e-18	-	0.451	1.07	-	[1.05-1.08]	RNU6-289P,LYPLA1P2	Atrial fibrillation	atrial fibrillation	-	GCST006414	4:111244056	30061737	Nielsen JB
rs138311480-C	3e-09	-	0.978	1.18	-	[1.12-1.25]	RPL36AP23,RNU6-289P	Atrial fibrillation	atrial fibrillation	-	GCST006414	4:111533139	30061737	Nielsen JB
rs114904067-G	9e-09	-	0.972	1.13	-	[1.09-1.18]	LINC02945,RPL36AP23	Atrial fibrillation	atrial fibrillation	-	GCST006414	4:111683665	30061737	Nielsen JB
rs7687819-A	9e-09	-	0.771	1.05	-	[1.03-1.06]	ALPK1	Atrial fibrillation	atrial fibrillation	-	GCST006414	4:112408189	30061737	Nielsen JB
rs10520260-A	6e-10	-	0.679	1.05	-	[1.03-1.06]	HAND2	Atrial fibrillation	atrial fibrillation	-	GCST006414	4:173526198	30061737	Nielsen JB
rs28439930-G	2e-11	-	0.517	1.05	-	[1.03-1.06]	CPEB4,C5orf47	Atrial fibrillation	atrial fibrillation	-	GCST006414	5:173966108	30061737	Nielsen JB
rs9401451-G	3e-11	-	0.9	1.08	-	[1.05-1.10]	HMGB3P18,RPL23AP48	Atrial fibrillation	atrial fibrillation	-	GCST006414	6:121778006	30061737	Nielsen JB
rs4871397-G	1e-09	-	0.089	1.09	-	[1.06-1.12]	RN7SKP155,KLHL38	Atrial fibrillation	atrial fibrillation	-	GCST006414	8:123622957	30061737	Nielsen JB
rs55693294-T	4e-09	-	0.061	1.09	-	[1.06-1.12]	NEURL1	Atrial fibrillation	atrial fibrillation	-	GCST006414	10:103517717	30061737	Nielsen JB
rs2291437-G	2e-17	-	0.105	1.09	-	[1.07-1.12]	SOX5	Atrial fibrillation	atrial fibrillation	-	GCST006414	12:24562114	30061737	Nielsen JB
rs11614818-C	2e-08	-	0.363	1.04	-	[1.03-1.05]	TMT1B,PSMB3P1	Atrial fibrillation	atrial fibrillation	-	GCST006414	12:55662031	30061737	Nielsen JB
rs775498-G	9e-09	-	0.28	1.04	-	[1.03-1.06]	BEST3	Atrial fibrillation	atrial fibrillation	-	GCST006414	12:69677733	30061737	Nielsen JB
rs1957021-C	5e-15	-	0.222	1.06	-	[1.05-1.08]	AKAP6	Atrial fibrillation	atrial fibrillation	-	GCST006414	14:32455299	30061737	Nielsen JB
rs2759301-A	9e-09	-	0.454	1.04	-	[1.03-1.05]	ABHD17C	Atrial fibrillation	atrial fibrillation	-	GCST006414	15:80701947	30061737	Nielsen JB
rs118159104-G	2e-08	-	0.014	1.2	-	[1.13-1.28]	CRAMP1	Atrial fibrillation	atrial fibrillation	-	GCST006414	16:1626803	30061737	Nielsen JB
rs6455-G	3e-06	-	0.015	1.96	-	[0.51-7.58]	CYP21A2	Postoperative atrial fibrillation in coronary artery bypass grafting surgery	atrial fibrillation	coronary artery bypass	GCST002975	6:32039119	26385043	Kertai MD
rs10504554-A	4e-06	-	0.82	1.82	-	[1.01-3.23]	LY96	Postoperative atrial fibrillation in coronary artery bypass grafting surgery	atrial fibrillation	coronary artery bypass	GCST002975	8:74007478	26385043	Kertai MD
rs11015781-A	7e-06	-	0.3	1.2	-	[0.76-1.91]	ARL5B,AIFM1P1	Postoperative atrial fibrillation in coronary artery bypass grafting surgery	atrial fibrillation	coronary artery bypass	GCST002975	10:18705654	26385043	Kertai MD
rs17059534-A	3e-10	(Japanese)	0.081	1.201	-	[1.134-1.271]	HAND2,RNU6-1096P	Atrial fibrillation	atrial fibrillation	-	GCST004373	4:173523751	28416822	Low SK
rs6843082-G	1e-126	(Japanese)	0.68	1.842	-	[1.751-1.939]	LINC01438	Atrial fibrillation	atrial fibrillation	-	GCST004373	4:110796911	28416822	Low SK
rs3853445-T	2e-34	(Japanese)	0.67	1.33	-	[1.271-1.391]	MIR297,LINC01438	Atrial fibrillation	atrial fibrillation	-	GCST004373	4:110840331	28416822	Low SK
rs12044963-A	4e-15	-	0.502	1.11	-	[1.082-1.14]	KCND3	Atrial fibrillation	atrial fibrillation	-	GCST004373	1:111849738	28416822	Low SK
rs17461925-A	9e-11	-	0.797	1.077	-	[1.053-1.102]	PPFIA4	Atrial fibrillation	atrial fibrillation	-	GCST004373	1:203057463	28416822	Low SK
rs2540953-G	3e-17	-	0.65	1.094	-	[1.071-1.117]	LINC02245,LINC02576	Atrial fibrillation	atrial fibrillation	-	GCST004373	2:65045228	28416822	Low SK
rs7698692-A	8e-16	-	0.505	1.129	-	[1.096-1.163]	LINC02269,HAND2-AS1	Atrial fibrillation	atrial fibrillation	-	GCST004373	4:173682953	28416822	Low SK
rs2296610-T	2e-14	-	0.125	1.195	-	[1.141-1.251]	NEBL	Atrial fibrillation	atrial fibrillation	-	GCST004373	10:20868692	28416822	Low SK
rs2047036-G	2e-11	-	0.257	1.078	-	[1.055-1.102]	SH3PXD2A	Atrial fibrillation	atrial fibrillation	-	GCST004373	10:103717405	28416822	Low SK
rs13385-A	2e-07	(Japanese)	0.375	1.094	-	[1.058-1.131]	HBEGF	Atrial fibrillation	atrial fibrillation	-	GCST004373	5:140333293	28416822	Low SK
rs1675334-G	6e-06	(Japanese)	0.291	1.087	-	[1.048-1.126]	SYK	Atrial fibrillation	atrial fibrillation	-	GCST004373	9:90890978	28416822	Low SK
rs2220427-T	2e-134	(Japanese)	0.45	1.707	-	[1.635-1.783]	LINC01438,PITX2	Atrial fibrillation	atrial fibrillation	-	GCST004373	4:110793733	28416822	Low SK
rs1049334-G	2e-14	(Japanese)	0.71	1.203	-	[1.148-1.261]	CAV1	Atrial fibrillation	atrial fibrillation	-	GCST004373	7:116560326	28416822	Low SK
rs60572254-T	3e-24	(Japanese)	0.09	1.43	-	[1.336-1.532]	LINC02720,COX6A1P4	Atrial fibrillation	atrial fibrillation	-	GCST004373	11:80889048	28416822	Low SK
rs13219206-C	4e-08	(Japanese)	0.72	1.144	-	[1.091-1.198]	RNU1-18P,HMGB3P18	Atrial fibrillation	atrial fibrillation	-	GCST004373	6:122093011	28416822	Low SK
rs639652-G	4e-09	(Japanese)	0.54	1.135	-	[1.086-1.184]	GORAB,PRRX1	Atrial fibrillation	atrial fibrillation	-	GCST004373	1:170643732	28416822	Low SK
rs883079-T	5e-15	(Japanese)	0.42	1.184	-	[1.134-1.236]	TBX5	Atrial fibrillation	atrial fibrillation	-	GCST004373	12:114355435	28416822	Low SK
rs4766566-T	7e-06	(Japanese)	0.68	1.11	-	[1.062-1.162]	CUX2	Atrial fibrillation	atrial fibrillation	-	GCST004373	12:111269073	28416822	Low SK
rs2106261-T	1e-35	(Japanese)	0.31	1.326	-	[1.267-1.387]	ZFHX3	Atrial fibrillation	atrial fibrillation	-	GCST004373	16:73017721	28416822	Low SK
rs2540949-A	3e-10	-	0.61	1.08	-	[1.06-1.13]	CEP68	Atrial fibrillation	atrial fibrillation	-	GCST004295	2:65057097	28416818	Christophersen IE
rs337711-T	3e-08	-	0.39	1.07	-	[1.05-1.11]	KCNN2	Atrial fibrillation	atrial fibrillation	-	GCST004295	5:114412874	28416818	Christophersen IE
rs520525-A	6e-16	-	0.71	1.12	-	[1.09-1.20]	PRRX1	Atrial fibrillation	atrial fibrillation	-	GCST004295	1:170669192	28416818	Christophersen IE
rs6843082-G	3e-155	-	0.25	1.45	-	[1.41-1.99]	LINC01438	Atrial fibrillation	atrial fibrillation	-	GCST004295	4:110796911	28416818	Christophersen IE
rs12664873-T	1e-08	-	0.7	1.08	-	[1.05-1.12]	HMGB3P18,RNU1-18P	Atrial fibrillation	atrial fibrillation	-	GCST004295	6:122142045	28416818	Christophersen IE
rs1997572-G	7e-15	-	0.59	1.1	-	[1.08-1.17]	CAV1	Atrial fibrillation	atrial fibrillation	-	GCST004295	7:116558774	28416818	Christophersen IE
rs11598047-G	2e-22	-	0.16	1.18	-	[1.14-1.31]	NEURL1	Atrial fibrillation	atrial fibrillation	-	GCST004295	10:103582915	28416818	Christophersen IE
rs883079-T	2e-15	-	0.7	1.11	-	[1.09-1.19]	TBX5	Atrial fibrillation	atrial fibrillation	-	GCST004295	12:114355435	28416818	Christophersen IE
rs1152591-A	1e-10	-	0.46	1.09	-	[1.06-1.13]	ESR2,SYNE2	Atrial fibrillation	atrial fibrillation	-	GCST004295	14:64214130	28416818	Christophersen IE
rs2106261-T	8e-32	-	0.19	1.2	-	[1.17-1.37]	ZFHX3	Atrial fibrillation	atrial fibrillation	-	GCST004295	16:73017721	28416818	Christophersen IE
rs72700118-A	3e-07	-	0.12	1.21	-	[1.12-1.29]	LINC01681	Atrial fibrillation	atrial fibrillation	-	GCST004296	1:170225682	28416818	Christophersen IE
rs35176054-A	6e-09	-	0.13	1.24	-	[1.15-1.33]	SH3PXD2A	Atrial fibrillation	atrial fibrillation	-	GCST004296	10:103720629	28416818	Christophersen IE
rs11264280-T	4e-15	-	0.31	1.23	-	[1.17-1.30]	KCNN3,PMVK	Atrial fibrillation	atrial fibrillation	-	GCST004296	1:154890476	28416818	Christophersen IE
rs6843082-G	2e-62	-	0.25	1.6	-	[1.51-1.69]	LINC01438	Atrial fibrillation	atrial fibrillation	-	GCST004296	4:110796911	28416818	Christophersen IE
rs1997572-G	5e-09	-	0.59	1.16	-	[1.11-1.22]	CAV1	Atrial fibrillation	atrial fibrillation	-	GCST004296	7:116558774	28416818	Christophersen IE
rs7026071-T	2e-06	-	0.4	1.13	-	[1.07-1.19]	AOPEP	Atrial fibrillation	atrial fibrillation	-	GCST004296	9:94730238	28416818	Christophersen IE
rs11598047-G	2e-06	-	0.16	1.17	-	[1.14-1.31]	NEURL1	Atrial fibrillation	atrial fibrillation	-	GCST004296	10:103582915	28416818	Christophersen IE
rs2106261-T	1e-14	-	0.19	1.27	-	[1.20-1.35]	ZFHX3	Atrial fibrillation	atrial fibrillation	-	GCST004296	16:73017721	28416818	Christophersen IE
rs10800507-C	2e-11	-	0.51	1.09	-	[1.06-1.12]	LINC01681	Atrial fibrillation	atrial fibrillation	-	GCST004297	1:170216500	28416818	Christophersen IE
rs62133983-G	1e-10	-	0.52	1.09	-	[1.06-1.12]	ANXA4	Atrial fibrillation	atrial fibrillation	-	GCST004297	2:69749252	28416818	Christophersen IE
rs2723064-T	2e-10	-	0.61	1.09	-	[1.06-1.12]	LINC02576,LINC02245	Atrial fibrillation	atrial fibrillation	-	GCST004297	2:65052671	28416818	Christophersen IE
rs6864727-C	1e-08	-	0.31	1.08	-	[1.05-1.11]	PKD2L2	Atrial fibrillation	atrial fibrillation	-	GCST004297	5:137912251	28416818	Christophersen IE
rs281868-G	1e-08	-	0.5	1.08	-	[1.05-1.10]	SLC35F1	Atrial fibrillation	atrial fibrillation	-	GCST004297	6:118252898	28416818	Christophersen IE
rs7508-A	6e-10	-	0.73	1.1	-	[1.06-1.13]	ASAH1	Atrial fibrillation	atrial fibrillation	-	GCST004297	8:18056461	28416818	Christophersen IE
rs35176054-A	2e-11	-	0.13	1.14	-	[1.10-1.18]	SH3PXD2A	Atrial fibrillation	atrial fibrillation	-	GCST004297	10:103720629	28416818	Christophersen IE
rs75190942-A	3e-08	-	0.08	1.18	-	[1.11-1.25]	KCNJ5	Atrial fibrillation	atrial fibrillation	-	GCST004297	11:128894676	28416818	Christophersen IE
rs2921421-G	3e-08	-	0.03	1.72	-	[1.42-2.09]	CGNL1,NDUFB10P1	Atrial fibrillation	atrial fibrillation	-	GCST004297	15:57351688	28416818	Christophersen IE
rs11264280-T	3e-17	-	0.32	1.13	-	[1.10-1.16]	KCNN3,PMVK	Atrial fibrillation	atrial fibrillation	-	GCST004297	1:154890476	28416818	Christophersen IE
rs651386-A	6e-15	-	0.57	1.11	-	[1.08-1.14]	GORAB,PRRX1	Atrial fibrillation	atrial fibrillation	-	GCST004297	1:170622169	28416818	Christophersen IE
rs2129977-A	7e-136	-	0.22	1.45	-	[1.41-1.49]	PITX2,LINC01438	Atrial fibrillation	atrial fibrillation	-	GCST004297	4:110791276	28416818	Christophersen IE
rs12664873-T	2e-08	-	0.69	1.08	-	[1.05-1.12]	HMGB3P18,RNU1-18P	Atrial fibrillation	atrial fibrillation	-	GCST004297	6:122142045	28416818	Christophersen IE
rs11773845-A	3e-13	-	0.6	1.1	-	[1.07-1.13]	CAV1	Atrial fibrillation	atrial fibrillation	-	GCST004297	7:116551247	28416818	Christophersen IE
rs7026071-T	3e-11	-	0.41	1.09	-	[1.07-1.12]	AOPEP	Atrial fibrillation	atrial fibrillation	-	GCST004297	9:94730238	28416818	Christophersen IE
rs10824026-A	8e-11	-	0.84	1.13	-	[1.09-1.17]	SYNPO2L-AS1,SYNPO2L	Atrial fibrillation	atrial fibrillation	-	GCST004297	10:73661450	28416818	Christophersen IE
rs11598047-G	3e-21	-	0.17	1.18	-	[1.14-1.22]	NEURL1	Atrial fibrillation	atrial fibrillation	-	GCST004297	10:103582915	28416818	Christophersen IE
rs883079-T	1e-13	-	0.72	1.11	-	[1.08-1.15]	TBX5	Atrial fibrillation	atrial fibrillation	-	GCST004297	12:114355435	28416818	Christophersen IE
rs7183206-A	8e-12	-	0.15	1.13	-	[1.09-1.18]	HCN4,REC114	Atrial fibrillation	atrial fibrillation	-	GCST004297	15:73376665	28416818	Christophersen IE
rs2106261-T	4e-24	-	0.18	1.19	-	[1.15-1.23]	ZFHX3	Atrial fibrillation	atrial fibrillation	-	GCST004297	16:73017721	28416818	Christophersen IE
rs2723334-T	8e-46	-	0.7	1.94	-	[1.98-2.25]	PITX2,LINC01438	Atrial fibrillation	atrial fibrillation	-	GCST004298	4:110767596	28416818	Christophersen IE
rs6843082-G	4e-08	-	0.3	1.4	-	[1.24-1.58]	LINC01438	Atrial fibrillation	atrial fibrillation	-	GCST004299	4:110796911	28416818	Christophersen IE
rs11264280-T	4e-09	-	0.32	1.12	-	1.08-1.16	KCNN3,PMVK	Incident atrial fibrillation	atrial fibrillation	-	GCST004300	1:154890476	28416818	Christophersen IE
rs6843082-G	8e-57	-	0.21	1.38	-	1.33-1.44	LINC01438	Incident atrial fibrillation	atrial fibrillation	-	GCST004300	4:110796911	28416818	Christophersen IE
rs7394190-G	3e-08	-	0.84	1.15	-	1.09-1.21	SYNPO2L-AS1,SYNPO2L	Incident atrial fibrillation	atrial fibrillation	-	GCST004300	10:73661890	28416818	Christophersen IE
rs60848348-T	2e-08	-	0.2	1.13	-	1.09-1.18	NEURL1	Incident atrial fibrillation	atrial fibrillation	-	GCST004300	10:103562124	28416818	Christophersen IE
rs4499262-A	4e-08	-	0.17	1.14	-	1.09-1.19	ZFHX3	Incident atrial fibrillation	atrial fibrillation	-	GCST004300	16:73025260	28416818	Christophersen IE
rs72700118-A	1e-14	-	0.11	1.24	-	1.17-1.31	LINC01681	Prevalent atrial fibrillation	atrial fibrillation	-	GCST004301	1:170225682	28416818	Christophersen IE
rs6546550-C	1e-08	-	0.54	1.12	-	1.08-1.16	ANXA4	Prevalent atrial fibrillation	atrial fibrillation	-	GCST004301	2:69811100	28416818	Christophersen IE
rs1454934-T	4e-08	-	0.16	1.16	-	1.1-1.22	PKP2	Prevalent atrial fibrillation	atrial fibrillation	-	GCST004301	12:32820006	28416818	Christophersen IE
rs36004974-G	4e-10	-	0.32	1.14	-	1.1-1.19	KCNN3	Prevalent atrial fibrillation	atrial fibrillation	-	GCST004301	1:154845927	28416818	Christophersen IE
rs577676-C	3e-12	-	0.55	1.15	-	1.1-1.19	GORAB,PRRX1	Prevalent atrial fibrillation	atrial fibrillation	-	GCST004301	1:170618199	28416818	Christophersen IE
rs61303432-T	7e-92	-	0.14	1.71	-	1.62-1.8	LINC01438,PITX2	Prevalent atrial fibrillation	atrial fibrillation	-	GCST004301	4:110789386	28416818	Christophersen IE
rs2109514-A	7e-13	-	0.51	1.15	-	1.11-1.19	CAV1,CAV2	Prevalent atrial fibrillation	atrial fibrillation	-	GCST004301	7:116519907	28416818	Christophersen IE
rs11598047-G	4e-16	-	0.17	1.24	-	1.18-1.31	NEURL1	Prevalent atrial fibrillation	atrial fibrillation	-	GCST004301	10:103582915	28416818	Christophersen IE
rs2106261-T	1e-19	-	0.18	1.25	-	1.19-1.31	ZFHX3	Prevalent atrial fibrillation	atrial fibrillation	-	GCST004301	16:73017721	28416818	Christophersen IE
rs3737883-A	2e-09	-	0.68	1.48	-	[1.31-1.68]	PPFIA4	Early onset atrial fibrillation	atrial fibrillation	-	GCST004352	1:203065778	28460022	Lee JY
rs4615152-C	1e-12	-	0.42	1.51	-	[1.35-1.68]	LINC02269,HAND2-AS1	Early onset atrial fibrillation	atrial fibrillation	-	GCST004352	4:173678308	28460022	Lee JY
rs3903239-G	1e-07	-	0.543	1.41	-	[1.24-1.60]	GORAB,PRRX1	Early onset atrial fibrillation	atrial fibrillation	-	GCST004352	1:170600176	28460022	Lee JY
rs6817105-C	6e-38	-	0.525	2.43	-	[2.12-2.78]	PITX2,LINC01438	Early onset atrial fibrillation	atrial fibrillation	-	GCST004352	4:110784612	28460022	Lee JY
rs6584555-C	3e-07	-	0.126	1.58	-	[1.33-1.88]	NEURL1	Early onset atrial fibrillation	atrial fibrillation	-	GCST004352	10:103539854	28460022	Lee JY
rs2106261-T	3e-30	-	0.348	2.08	-	[1.83-2.36]	ZFHX3	Early onset atrial fibrillation	atrial fibrillation	-	GCST004352	16:73017721	28460022	Lee JY
rs4776472-?	8e-06	-	NR	-	-	-	DRAIC	Atrial fibrillation	atrial fibrillation	-	GCST000109	15:69714534	17903304	Larson MG
rs958546-?	5e-06	-	NR	-	-	-	LRRC63	Atrial fibrillation	atrial fibrillation	-	GCST000109	13:46259582	17903304	Larson MG
rs10501920-?	9e-06		NR	-	-	-	CNTN5	Atrial fibrillation	atrial fibrillation	-	GCST000109	11:99622442	17903304	Larson MG
rs10033464-T	7e-11		0.08	1.39	-	[1.26-1.53]	LINC01438,MIR297	Atrial fibrillation/atrial flutter	atrial fibrillation	-	GCST000051	4:110799605	17603472	Gudbjartsson DF
rs2200733-T	3e-41		0.11	1.72	-	[1.59-1.86]	LINC01438,PITX2	Atrial fibrillation/atrial flutter	atrial fibrillation	-	GCST000051	4:110789013	17603472	Gudbjartsson DF
rs6666258-C	2e-14	-	0.3	1.18	-	[1.13-1.23]	KCNN3	Atrial fibrillation	atrial fibrillation	-	GCST001499	1:154841792	22544366	Ellinor PT
rs6817105-C	2e-74	-	0.13	1.64	-	[1.55-1.73]	PITX2,LINC01438	Atrial fibrillation	atrial fibrillation	-	GCST001499	4:110784612	22544366	Ellinor PT
rs2106261-T	3e-16	-	0.176	1.24	-	[1.17-1.30]	ZFHX3	Atrial fibrillation	atrial fibrillation	-	GCST001499	16:73017721	22544366	Ellinor PT
rs3903239-G	8e-14	-	0.45	1.14	-	[1.10-1.17]	GORAB,PRRX1	Atrial fibrillation	atrial fibrillation	-	GCST001499	1:170600176	22544366	Ellinor PT
rs2040862-T	3e-07	-	0.18	1.12	-	[1.07-1.17]	WNT8A	Atrial fibrillation	atrial fibrillation	-	GCST001499	5:138084300	22544366	Ellinor PT
rs3807989-G	4e-12	-	0.6	1.11	-	[1.09-1.15]	CAV1	Atrial fibrillation	atrial fibrillation	-	GCST001499	7:116546187	22544366	Ellinor PT
rs10821415-A	4e-11	-	0.42	1.11	-	[1.08-1.15]	AOPEP	Atrial fibrillation	atrial fibrillation	-	GCST001499	9:94951177	22544366	Ellinor PT
rs10824026-A	4e-09	-	0.84	1.15	-	[1.10-1.20]	SYNPO2L-AS1,SYNPO2L	Atrial fibrillation	atrial fibrillation	-	GCST001499	10:73661450	22544366	Ellinor PT
rs1152591-A	6e-13	-	0.48	1.13	-	[1.09-1.17]	ESR2,SYNE2	Atrial fibrillation	atrial fibrillation	-	GCST001499	14:64214130	22544366	Ellinor PT
rs7164883-G	3e-17	-	0.16	1.19	-	[1.14-1.24]	HCN4	Atrial fibrillation	atrial fibrillation	-	GCST001499	15:73359833	22544366	Ellinor PT
rs2200733-?	1e-14	-	0.12	1.42	-	[NR]	LINC01438,PITX2	Atrial fibrillation	atrial fibrillation	-	GCST000446	4:110789013	19597491	Gudbjartsson DF
rs7193343-T	1e-10	-	NR	1.21	-	[1.14-1.29]	ZFHX3	Atrial fibrillation	atrial fibrillation	-	GCST000446	16:72995261	19597491	Gudbjartsson DF
rs2106261-T	2e-15	-	0.174	1.25	-	-	ZFHX3	Atrial fibrillation	atrial fibrillation	-	GCST000445	16:73017721	19597492	Benjamin EJ
rs17375901-T	6e-07	-	0.053	1.26	-	-	MTHFR	Atrial fibrillation	atrial fibrillation	-	GCST000445	1:11792459	19597492	Benjamin EJ
rs17042171-A	4e-63	-	0.12	1.65	-	-	PITX2,LINC01438	Atrial fibrillation	atrial fibrillation	-	GCST000445	4:110787131	19597492	Benjamin EJ
rs6843082-G	3e-28	-	0.26	2.03	-	[1.79-2.30]	LINC01438	Atrial fibrillation	atrial fibrillation	-	GCST000602	4:110796911	20173747	Ellinor PT
rs13376333-T	2e-21	-	0.3	1.52	-	[1.40-1.64]	KCNN3	Atrial fibrillation	atrial fibrillation	-	GCST000602	1:154841877	20173747	Ellinor PT
rs13038095-?	2e-07	-	NR	1.47	-	[1.39-1.54]	RNU7-173P,SULF2	Atrial fibrillation	atrial fibrillation	-	GCST000602	20:47796832	20173747	Ellinor PT
rs10824026-A	2e-06	-	0.85084	1.16206	-	[1.09713391-1.23081772]	SYNPO2L-AS1,SYNPO2L	Atrial fibrillation	atrial fibrillation	-	GCST005306	10:73661450	29290336	Nielsen JB
rs2288327-G	9e-10	-	0.15803	1.18987	-	[1.12883991331669-1.25418946585943]	TTN,TTN-AS1	Atrial fibrillation	atrial fibrillation	-	GCST005306	2:178546938	29290336	Nielsen JB
rs35176054-A	7e-07	-	0.12699	1.1749	-	[1.10854284427068-1.24522171699374]	SH3PXD2A	Atrial fibrillation	atrial fibrillation	-	GCST005306	10:103720629	29290336	Nielsen JB
rs56202902-C	2e-11	-	0.021	1.22	-	[1.14-1.31]	FAF1	Atrial fibrillation	atrial fibrillation	-	GCST005306	1:50525780	29290336	Nielsen JB
rs12614435-G	7e-18	-	0.155	1.1	-	[1.08-1.13]	TTN-AS1,TTN	Atrial fibrillation	atrial fibrillation	-	GCST005306	2:178624999	29290336	Nielsen JB
rs34245846-G	7e-09	-	0.302	1.14	-	[1.09-1.19]	KCNN3	Atrial fibrillation	atrial fibrillation	-	GCST005306	1:154858667	29290336	Nielsen JB
rs72700114-C	4e-10	-	0.069	1.26	-	[1.17-1.36]	LINC01681	Atrial fibrillation	atrial fibrillation	-	GCST005306	1:170224684	29290336	Nielsen JB
rs77831929-T	2e-39	-	0.18	1.41	-	[1.34-1.48]	TRPC7,SMIM32	Atrial fibrillation	atrial fibrillation	-	GCST005306	5:136209152	29290336	Nielsen JB
rs60572254-T	2e-14	-	0.137	1.25	-	[1.19-1.33]	LINC02720,COX6A1P4	Atrial fibrillation	atrial fibrillation	-	GCST005306	11:80889048	29290336	Nielsen JB
rs4404097-A	6e-10	-	0.16	1.18	-	[1.12-1.24]	ZFHX3	Atrial fibrillation	atrial fibrillation	-	GCST005306	16:72998133	29290336	Nielsen JB
rs1307274-T	4e-08	-	0.08	1.08	-	[1.05-1.11]	RPL35P2,NUDT3	Atrial fibrillation	atrial fibrillation	-	GCST006061	6:34272799	29892015	Roselli C
rs13105878-C	2e-39	(EA)	0.9	1.2	-	-	LINC01438	Atrial fibrillation	atrial fibrillation	-	GCST006061	4:110796991	29892015	Roselli C
rs13191450-A	9e-21	-	0.66	1.07	-	[1.06-1.09]	RNU1-18P,HMGB3P18	Atrial fibrillation	atrial fibrillation	-	GCST006061	6:122070990	29892015	Roselli C
rs133902-T	1e-07	-	0.47	1.04	-	[1.03-1.06]	MYO18B	Atrial fibrillation	atrial fibrillation	-	GCST006061	22:25768112	29892015	Roselli C
rs140185678-A	6e-14	(EA)	0.04	1.2	-	-	RPL3L	Atrial fibrillation	atrial fibrillation	-	GCST006061	16:1953015	29892015	Roselli C
rs143269342-C	8e-12	(EA)	0.99	1.37	-	-	PITX2,LINC01438	Atrial fibrillation	atrial fibrillation	-	GCST006061	4:110733185	29892015	Roselli C
rs1443926-A	4e-09	(EA)	0.68	1.05	-	[1.03-1.07]	KCND3	Atrial fibrillation	atrial fibrillation	-	GCST006061	1:111919280	29892015	Roselli C
rs1458038-T	7e-06	-	0.3	1.04	-	[1.02-1.05]	PRDM8,FGF5	Atrial fibrillation	atrial fibrillation	-	GCST006061	4:80243569	29892015	Roselli C
rs146311723-C	6e-09	(EA)	0.18	1.06	-	[1.04-1.08]	USP3	Atrial fibrillation	atrial fibrillation	-	GCST006061	15:63512308	29892015	Roselli C
rs146518726-A	2e-10	-	0.03	1.18	-	[1.12-1.24]	MIR6500,C1orf185	Atrial fibrillation	atrial fibrillation	-	GCST006061	1:51069367	29892015	Roselli C
rs146518726-A	2e-10	(EA)	0.03	1.18	-	[1.12-1.24]	MIR6500,C1orf185	Atrial fibrillation	atrial fibrillation	-	GCST006061	1:51069367	29892015	Roselli C
rs149829837-A	1e-38	(EA)	0.05	1.28	-	-	LINC01438,MIR297	Atrial fibrillation	atrial fibrillation	-	GCST006061	4:110859850	29892015	Roselli C
rs17079881-G	4e-16	-	0.14	1.09	-	[1.07-1.11]	SLC35F1	Atrial fibrillation	atrial fibrillation	-	GCST006061	6:118245024	29892015	Roselli C
rs174048-C	1e-11	-	0.16	1.07	-	[1.05-1.09]	ARHGAP26,NR3C1	Atrial fibrillation	atrial fibrillation	-	GCST006061	5:143270839	29892015	Roselli C
rs174048-C	6e-11	(EA)	0.16	1.07	-	[1.05-1.09]	ARHGAP26,NR3C1	Atrial fibrillation	atrial fibrillation	-	GCST006061	5:143270839	29892015	Roselli C
rs17490701-G	5e-11	-	0.86	1.07	-	[1.05-1.1]	PHLDB2	Atrial fibrillation	atrial fibrillation	-	GCST006061	3:111869032	29892015	Roselli C
rs17516287-C	8e-32	(EA)	0.66	1.1	-	-	CAV2,CAV1	Atrial fibrillation	atrial fibrillation	-	GCST006061	7:116514132	29892015	Roselli C
rs17570669-A	1e-15	(EA)	0.92	1.13	-	-	MIR297,LINC01438	Atrial fibrillation	atrial fibrillation	-	GCST006061	4:110815726	29892015	Roselli C
rs1822273-G	9e-17	-	0.27	1.07	-	[1.05-1.09]	NAV2	Atrial fibrillation	atrial fibrillation	-	GCST006061	11:19988967	29892015	Roselli C
rs187585530-A	1e-10	-	0.0053	1.55	-	[1.36-1.77]	UBE4B	Atrial fibrillation	atrial fibrillation	-	GCST006061	1:10107367	29892015	Roselli C
rs187585530-A	1e-10	(EA)	0.0053	1.55	-	[1.36-1.77]	UBE4B	Atrial fibrillation	atrial fibrillation	-	GCST006061	1:10107367	29892015	Roselli C
rs1957021-C	1e-13	(EA)	0.23	1.07	-	-	AKAP6	Atrial fibrillation	atrial fibrillation	-	GCST006061	14:32455299	29892015	Roselli C
rs2012809-G	2e-07	-	0.82	1.05	-	[1.03-1.07]	SLC27A6	Atrial fibrillation	atrial fibrillation	-	GCST006061	5:128854670	29892015	Roselli C
rs210632-A	3e-08	(EA)	0.25	1.05	-	[1.03-1.07]	DCBLD1	Atrial fibrillation	atrial fibrillation	-	GCST006061	6:117559179	29892015	Roselli C
rs2129977-A	6e-09	(AA)	0.32	1.32	-	[1.20-1.45]	PITX2,LINC01438	Atrial fibrillation	atrial fibrillation	-	GCST006061	4:110791276	29892015	Roselli C
rs2145587-A	2e-17	(EA)	0.28	1.07	-	[1.06-1.09]	AKAP6	Atrial fibrillation	atrial fibrillation	-	GCST006061	14:32512278	29892015	Roselli C
rs2286466-G	4e-14	-	0.81	1.07	-	[1.05-1.09]	RPS2	Atrial fibrillation	atrial fibrillation	-	GCST006061	16:1964282	29892015	Roselli C
rs2288327-G	3e-23	(EA)	0.16	1.11	-	[1.08-1.13]	TTN,TTN-AS1	Atrial fibrillation	atrial fibrillation	-	GCST006061	2:178546938	29892015	Roselli C
rs2359171-A	2e-76	(EA)	0.17	1.2	-	[1.17-1.22]	ZFHX3	Atrial fibrillation	atrial fibrillation	-	GCST006061	16:73019123	29892015	Roselli C
rs242557-G	4e-09	-	0.61	1.04	-	[1.03-1.06]	MAPT	Atrial fibrillation	atrial fibrillation	-	GCST006061	17:45942346	29892015	Roselli C
rs2540949-A	8e-25	-	0.62	1.08	-	[1.06-1.09]	CEP68	Atrial fibrillation	atrial fibrillation	-	GCST006061	2:65057097	29892015	Roselli C
rs2595104-T	5e-88	(EA)	0.31	1.18	-	-	PITX2	Atrial fibrillation	atrial fibrillation	-	GCST006061	4:110631977	29892015	Roselli C
rs2625322-A	2e-14	(EA)	0.22	1.07	-	[1.05-1.09]	NAV2	Atrial fibrillation	atrial fibrillation	-	GCST006061	11:19988805	29892015	Roselli C
rs2723064-T	8e-20	(EA)	0.62	1.07	-	[1.06-1.09]	LINC02576,LINC02245	Atrial fibrillation	atrial fibrillation	-	GCST006061	2:65052671	29892015	Roselli C
rs2738413-A	2e-29	-	0.47	1.08	-	[1.07-1.1]	SYNE2,ESR2	Atrial fibrillation	atrial fibrillation	-	GCST006061	14:64213242	29892015	Roselli C
rs2738413-A	1e-24	(EA)	0.48	1.08	-	[1.06-1.1]	SYNE2,ESR2	Atrial fibrillation	atrial fibrillation	-	GCST006061	14:64213242	29892015	Roselli C
rs2834618-T	3e-18	-	0.9	1.12	-	[1.09-1.14]	LINC01426	Atrial fibrillation	atrial fibrillation	-	GCST006061	21:34746814	29892015	Roselli C
rs2129977-A	3E-525	-	0.26	1.49	-	[1.47-1.52]	PITX2,LINC01438	Atrial fibrillation	atrial fibrillation	-	GCST006061	4:110791276	29892015	Roselli C
rs2145274-A	7e-13	-	0.91	1.11	-	[1.08-1.14]	CASC20,LINC01713	Atrial fibrillation	atrial fibrillation	-	GCST006061	20:6591367	29892015	Roselli C
rs2145274-A	5e-13	(EA)	0.91	1.11	-	[1.08-1.14]	CASC20,LINC01713	Atrial fibrillation	atrial fibrillation	-	GCST006061	20:6591367	29892015	Roselli C
rs2145587-A	2e-21	-	0.28	1.08	-	[1.06-1.1]	AKAP6	Atrial fibrillation	atrial fibrillation	-	GCST006061	14:32512278	29892015	Roselli C
rs2306272-C	5e-11	-	0.32	1.05	-	[1.04-1.07]	SLC25A26,LRIG1	Atrial fibrillation	atrial fibrillation	-	GCST006061	3:66384219	29892015	Roselli C
rs2359171-A	3e-100	-	0.19	1.21	-	[1.19-1.23]	ZFHX3	Atrial fibrillation	atrial fibrillation	-	GCST006061	16:73019123	29892015	Roselli C
rs2441380-C	2e-09	(EA)	0.61	1.05	-	[1.03-1.06]	XPO1,RPS29P10	Atrial fibrillation	atrial fibrillation	-	GCST006061	2:61548229	29892015	Roselli C
rs2834618-T	5e-16	(EA)	0.9	1.11	-	[1.08-1.14]	LINC01426	Atrial fibrillation	atrial fibrillation	-	GCST006061	21:34746814	29892015	Roselli C
rs28387148-T	7e-06	-	0.1	1.06	-	[1.03-1.09]	GYPC	Atrial fibrillation	atrial fibrillation	-	GCST006061	2:126675889	29892015	Roselli C
rs2860482-A	1e-09	(EA)	0.28	1.05	-	[1.04-1.07]	NACA,PTGES3	Atrial fibrillation	atrial fibrillation	-	GCST006061	12:56712154	29892015	Roselli C
rs28631169-T	4e-14	-	0.2	1.07	-	[1.05-1.09]	MYH7	Atrial fibrillation	atrial fibrillation	-	GCST006061	14:23418974	29892015	Roselli C
rs28631169-T	7e-15	(EA)	0.2	1.08	-	[1.06-1.1]	MYH7	Atrial fibrillation	atrial fibrillation	-	GCST006061	14:23418974	29892015	Roselli C
rs2885697-G	2e-07	-	0.33	1.04	-	[1.02-1.06]	SCMH1	Atrial fibrillation	atrial fibrillation	-	GCST006061	1:41078607	29892015	Roselli C
rs10027347-T	7e-13	(EA)	0.06	1.12	-	[1.08-1.15]	ARHGAP10	Atrial fibrillation	atrial fibrillation	-	GCST006061	4:148025539	29892015	Roselli C
rs10165883-C	6e-19	-	0.54	1.07	-	[1.05-1.08]	GMCL1,SNRNP27	Atrial fibrillation	atrial fibrillation	-	GCST006061	2:69889883	29892015	Roselli C
rs10213171-G	6e-14	-	0.08	1.11	-	[1.08-1.14]	ARHGAP10	Atrial fibrillation	atrial fibrillation	-	GCST006061	4:148016386	29892015	Roselli C
rs11773845-A	5e-58	-	0.59	1.12	-	[1.11-1.14]	CAV1	Atrial fibrillation	atrial fibrillation	-	GCST006061	7:116551247	29892015	Roselli C
rs10479177-G	2e-32	(EA)	0.31	1.1	-	[1.08-1.12]	FAM13B,RNU6-1148P	Atrial fibrillation	atrial fibrillation	-	GCST006061	5:138052751	29892015	Roselli C
rs11773884-A	5e-09	(EA)	0.7	1.05	-	[1.03-1.07]	CDK6	Atrial fibrillation	atrial fibrillation	-	GCST006061	7:92655809	29892015	Roselli C
rs117984853-T	8e-17	-	0.09	1.12	-	[1.09-1.15]	UST,TAB2	Atrial fibrillation	atrial fibrillation	-	GCST006061	6:149077964	29892015	Roselli C
rs10749053-T	2e-07	-	0.15	1.06	-	[1.03-1.08]	RBM20	Atrial fibrillation	atrial fibrillation	-	GCST006061	10:110816937	29892015	Roselli C
rs11846704-T	9e-13	(EA)	0.27	1.06	-	[1.04-1.08]	CFL2,RPL12P6	Atrial fibrillation	atrial fibrillation	-	GCST006061	14:34717488	29892015	Roselli C
rs10760361-G	7e-09	-	0.65	1.04	-	[1.03-1.06]	PSMB7,ADGRD2	Atrial fibrillation	atrial fibrillation	-	GCST006061	9:124415987	29892015	Roselli C
rs12122060-A	8e-34	(EA)	0.12	1.15	-	-	LINC01681	Atrial fibrillation	atrial fibrillation	-	GCST006061	1:170224718	29892015	Roselli C
rs10786662-G	2e-11	(EA)	0.44	1.05	-	[1.04-1.07]	PITX3,ELOVL3	Atrial fibrillation	atrial fibrillation	-	GCST006061	10:102230055	29892015	Roselli C
rs12142379-C	4e-11	(EA)	0.06	1.11	-	-	PRRX1	Atrial fibrillation	atrial fibrillation	-	GCST006061	1:170724397	29892015	Roselli C
rs10842383-C	1e-21	(EA)	0.85	1.11	-	[1.09-1.13]	KNOP1P1,RN7SL38P	Atrial fibrillation	atrial fibrillation	-	GCST006061	12:24619033	29892015	Roselli C
rs12298484-C	2e-09	-	0.67	1.05	-	[1.03-1.06]	CCDC92,DNAH10OS,DNAH10	Atrial fibrillation	atrial fibrillation	-	GCST006061	12:123934127	29892015	Roselli C
rs11001667-G	1e-11	-	0.22	1.06	-	[1.05-1.08]	LRMDA	Atrial fibrillation	atrial fibrillation	-	GCST006061	10:76175587	29892015	Roselli C
rs11180703-G	4e-10	-	0.56	1.05	-	[1.03-1.06]	RN7SL734P,SNORA70	Atrial fibrillation	atrial fibrillation	-	GCST006061	12:75830037	29892015	Roselli C
rs12809354-C	3e-16	(EA)	0.15	1.09	-	[1.07-1.11]	PKP2	Atrial fibrillation	atrial fibrillation	-	GCST006061	12:32825503	29892015	Roselli C
rs112599895-G	7e-71	(EA)	0.01	1.9	-	-	PITX2,LINC01438	Atrial fibrillation	atrial fibrillation	-	GCST006061	4:110735436	29892015	Roselli C
rs12810346-T	2e-09	-	0.15	1.07	-	[1.05-1.09]	OSTF1P1,Y_RNA	Atrial fibrillation	atrial fibrillation	-	GCST006061	12:114653212	29892015	Roselli C
rs11264280-T	1e-57	(EA)	0.32	1.14	-	[1.12-1.16]	KCNN3,PMVK	Atrial fibrillation	atrial fibrillation	-	GCST006061	1:154890476	29892015	Roselli C
rs113819537-C	2e-09	-	0.74	1.05	-	[1.03-1.07]	SSPN	Atrial fibrillation	atrial fibrillation	-	GCST006061	12:26195496	29892015	Roselli C
rs113819537-C	7e-09	(EA)	0.75	1.05	-	[1.03-1.07]	SSPN	Atrial fibrillation	atrial fibrillation	-	GCST006061	12:26195496	29892015	Roselli C
rs11598047-G	5e-58	-	0.16	1.17	-	[1.14-1.19]	NEURL1	Atrial fibrillation	atrial fibrillation	-	GCST006061	10:103582915	29892015	Roselli C
rs11598047-G	1e-47	(EA)	0.16	1.16	-	[1.13-1.18]	NEURL1	Atrial fibrillation	atrial fibrillation	-	GCST006061	10:103582915	29892015	Roselli C
rs11658278-T	3e-06	-	0.52	1.03	-	[1.02-1.05]	ZPBP2	Atrial fibrillation	atrial fibrillation	-	GCST006061	17:39874911	29892015	Roselli C
rs11768850-T	5e-08	-	0.42	1.04	-	[1.03-1.05]	SUN1	Atrial fibrillation	atrial fibrillation	-	GCST006061	7:836590	29892015	Roselli C
rs1044258-T	1e-09	-	0.66	1.05	-	[1.03-1.06]	ARMH3	Atrial fibrillation	atrial fibrillation	-	GCST006061	10:101845957	29892015	Roselli C
rs11773845-A	2e-50	(EA)	0.6	1.12	-	[1.11-1.14]	CAV1	Atrial fibrillation	atrial fibrillation	-	GCST006061	7:116551247	29892015	Roselli C
rs10520260-A	9e-12	-	0.69	1.06	-	[1.04-1.07]	HAND2	Atrial fibrillation	atrial fibrillation	-	GCST006061	4:173526198	29892015	Roselli C
rs10520260-A	8e-10	(EA)	0.68	1.05	-	[1.04-1.07]	HAND2	Atrial fibrillation	atrial fibrillation	-	GCST006061	4:173526198	29892015	Roselli C
rs117984853-T	3e-17	(EA)	0.09	1.12	-	[1.09-1.15]	UST,TAB2	Atrial fibrillation	atrial fibrillation	-	GCST006061	6:149077964	29892015	Roselli C
rs10753933-T	6e-25	-	0.48	1.08	-	[1.06-1.09]	PPFIA4	Atrial fibrillation	atrial fibrillation	-	GCST006061	1:203057086	29892015	Roselli C
rs12044963-T	2e-12	-	0.18	1.08	-	[1.06-1.11]	KCND3	Atrial fibrillation	atrial fibrillation	-	GCST006061	1:111849738	29892015	Roselli C
rs10773657-C	4e-07	-	0.14	1.06	-	[1.03-1.08]	HIP1R	Atrial fibrillation	atrial fibrillation	-	GCST006061	12:122843353	29892015	Roselli C
rs12129500-T	1e-09	(EA)	0.43	1.05	-	-	IL6R	Atrial fibrillation	atrial fibrillation	-	GCST006061	1:154451288	29892015	Roselli C
rs10842383-C	1e-25	-	0.86	1.11	-	[1.09-1.14]	KNOP1P1,RN7SL38P	Atrial fibrillation	atrial fibrillation	-	GCST006061	12:24619033	29892015	Roselli C
rs12208899-A	2e-08	-	0.21	1.05	-	[1.03-1.07]	EYA4,MTCYBP4	Atrial fibrillation	atrial fibrillation	-	GCST006061	6:133153164	29892015	Roselli C
rs10873299-A	1e-10	-	0.38	1.05	-	[1.03-1.07]	LINC01629	Atrial fibrillation	atrial fibrillation	-	GCST006061	14:76960368	29892015	Roselli C
rs12591736-G	2e-09	-	0.82	1.06	-	[1.04-1.08]	TLE3,RNU6-745P	Atrial fibrillation	atrial fibrillation	-	GCST006061	15:70161800	29892015	Roselli C
rs12809354-C	5e-16	-	0.15	1.08	-	[1.06-1.11]	PKP2	Atrial fibrillation	atrial fibrillation	-	GCST006061	12:32825503	29892015	Roselli C
rs11180703-G	8e-09	(EA)	0.54	1.04	-	[1.03-1.06]	RN7SL734P,SNORA70	Atrial fibrillation	atrial fibrillation	-	GCST006061	12:75830037	29892015	Roselli C
rs12810346-T	9e-09	(EA)	0.15	1.07	-	-	OSTF1P1,Y_RNA	Atrial fibrillation	atrial fibrillation	-	GCST006061	12:114653212	29892015	Roselli C
rs11264280-T	5e-59	-	0.31	1.14	-	[1.12-1.15]	KCNN3,PMVK	Atrial fibrillation	atrial fibrillation	-	GCST006061	1:154890476	29892015	Roselli C
rs12810346-T	9e-09	(EA)	0.15	1.07	-	[1.04-1.09]	OSTF1P1,Y_RNA	Atrial fibrillation	atrial fibrillation	-	GCST006061	12:114653212	29892015	Roselli C
rs12908004-G	2e-14	-	0.16	1.08	-	[1.06-1.1]	ARNT2-DT	Atrial fibrillation	atrial fibrillation	-	GCST006061	15:80384583	29892015	Roselli C
rs12908004-G	2e-13	(EA)	0.16	1.08	-	[1.06-1.1]	ARNT2-DT	Atrial fibrillation	atrial fibrillation	-	GCST006061	15:80384583	29892015	Roselli C
rs12908437-T	1e-10	-	0.39	1.05	-	[1.03-1.06]	IGF1R	Atrial fibrillation	atrial fibrillation	-	GCST006061	15:98744146	29892015	Roselli C
rs12908437-T	2e-10	(EA)	0.37	1.05	-	[1.03-1.07]	IGF1R	Atrial fibrillation	atrial fibrillation	-	GCST006061	15:98744146	29892015	Roselli C
rs12992412-T	2e-08	-	0.38	1.04	-	[1.03-1.06]	MBD5	Atrial fibrillation	atrial fibrillation	-	GCST006061	2:148035096	29892015	Roselli C
rs4484922-G	5e-16	-	0.68	1.07	-	[1.05-1.08]	CASQ2	Atrial fibrillation	atrial fibrillation	-	GCST006061	1:115768197	29892015	Roselli C
rs4484922-G	3e-15	(EA)	0.71	1.07	-	[1.05-1.09]	CASQ2	Atrial fibrillation	atrial fibrillation	-	GCST006061	1:115768197	29892015	Roselli C
rs4590732-C	1e-18	(EA)	0.45	1.07	-	[1.05-1.09]	PPFIA4	Atrial fibrillation	atrial fibrillation	-	GCST006061	1:203059583	29892015	Roselli C
rs465276-G	2e-11	-	0.61	1.05	-	[1.04-1.07]	TUBA8	Atrial fibrillation	atrial fibrillation	-	GCST006061	22:18117816	29892015	Roselli C
rs465276-G	2e-11	(EA)	0.62	1.06	-	[1.04-1.07]	TUBA8	Atrial fibrillation	atrial fibrillation	-	GCST006061	22:18117816	29892015	Roselli C
rs4743034-A	4e-09	-	0.23	1.05	-	[1.03-1.07]	ZNF462	Atrial fibrillation	atrial fibrillation	-	GCST006061	9:106870072	29892015	Roselli C
rs4855074-T	3e-09	(EA)	0.14	1.07	-	[1.04-1.09]	GNB4	Atrial fibrillation	atrial fibrillation	-	GCST006061	3:179450674	29892015	Roselli C
rs4855075-T	4e-09	-	0.14	1.06	-	[1.04-1.08]	MTHFD2P7,RPL29P34	Atrial fibrillation	atrial fibrillation	-	GCST006061	3:179452706	29892015	Roselli C
rs4871397-G	1e-10	(EA)	0.07	1.11	-	-	RN7SKP155,KLHL38	Atrial fibrillation	atrial fibrillation	-	GCST006061	8:123622957	29892015	Roselli C
rs4951261-C	1e-09	-	0.38	1.05	-	[1.03-1.06]	NUCKS1	Atrial fibrillation	atrial fibrillation	-	GCST006061	1:205748695	29892015	Roselli C
rs4977397-A	9e-09	-	0.57	1.04	-	[1.03-1.06]	MLLT3,SLC24A2	Atrial fibrillation	atrial fibrillation	-	GCST006061	9:20235006	29892015	Roselli C
rs4999127-A	6e-16	(EA)	0.86	1.09	-	-	KCNN3	Atrial fibrillation	atrial fibrillation	-	GCST006061	1:154741530	29892015	Roselli C
rs503706-T	2e-39	(EA)	0.44	1.1	-	[1.09-1.12]	PRRX1	Atrial fibrillation	atrial fibrillation	-	GCST006061	1:170665943	29892015	Roselli C
rs55734480-A	7e-10	-	0.27	1.05	-	[1.03-1.07]	DGKB	Atrial fibrillation	atrial fibrillation	-	GCST006061	7:14332384	29892015	Roselli C
rs55734480-A	1e-10	(EA)	0.26	1.06	-	[1.04-1.08]	DGKB	Atrial fibrillation	atrial fibrillation	-	GCST006061	7:14332384	29892015	Roselli C
rs55754224-T	9e-09	-	0.25	1.05	-	[1.03-1.07]	CAMK2D	Atrial fibrillation	atrial fibrillation	-	GCST006061	4:113507558	29892015	Roselli C
rs55754224-T	2e-09	(EA)	0.26	1.05	-	[1.03-1.07]	CAMK2D	Atrial fibrillation	atrial fibrillation	-	GCST006061	4:113507558	29892015	Roselli C
rs55985730-G	2e-08	-	0.06	1.1	-	[1.06-1.14]	OPN1SW,CCDC136	Atrial fibrillation	atrial fibrillation	-	GCST006061	7:128776990	29892015	Roselli C
rs56181519-C	2e-19	-	0.74	1.08	-	[1.06-1.1]	H3P6,WIPF1	Atrial fibrillation	atrial fibrillation	-	GCST006061	2:174690986	29892015	Roselli C
rs56181519-C	6e-20	(EA)	0.74	1.08	-	[1.07-1.1]	H3P6,WIPF1	Atrial fibrillation	atrial fibrillation	-	GCST006061	2:174690986	29892015	Roselli C
rs60212594-G	6e-27	-	0.85	1.12	-	[1.09-1.14]	SYNPO2L,SYNPO2L-AS1	Atrial fibrillation	atrial fibrillation	-	GCST006061	10:73654586	29892015	Roselli C
rs608930-G	2e-42	-	0.44	1.1	-	[1.09-1.12]	PRRX1,GORAB	Atrial fibrillation	atrial fibrillation	-	GCST006061	1:170648165	29892015	Roselli C
rs60902112-T	6e-07	-	0.27	1.04	-	[1.03-1.06]	XXYLT1	Atrial fibrillation	atrial fibrillation	-	GCST006061	3:195080124	29892015	Roselli C
rs62011291-G	6e-09	-	0.23	1.05	-	[1.04-1.07]	USP3	Atrial fibrillation	atrial fibrillation	-	GCST006061	15:63507814	29892015	Roselli C
rs62483627-A	5e-09	-	0.24	1.05	-	[1.03-1.07]	COG5	Atrial fibrillation	atrial fibrillation	-	GCST006061	7:107215557	29892015	Roselli C
rs295114-C	2e-20	-	0.6	1.07	-	[1.05-1.09]	SPATS2L	Atrial fibrillation	atrial fibrillation	-	GCST006061	2:200330879	29892015	Roselli C
rs295114-C	4e-17	(EA)	0.59	1.07	-	[1.05-1.08]	SPATS2L	Atrial fibrillation	atrial fibrillation	-	GCST006061	2:200330879	29892015	Roselli C
rs30252-T	4e-14	(EA)	0.69	1.07	-	[1.05-1.09]	RPL3L	Atrial fibrillation	atrial fibrillation	-	GCST006061	16:1955981	29892015	Roselli C
rs3176326-G	8e-11	-	0.8	1.06	-	[1.04-1.08]	CDKN1A	Atrial fibrillation	atrial fibrillation	-	GCST006061	6:36679512	29892015	Roselli C
rs332388-C	8e-10	(EA)	0.4	1.05	-	[1.03-1.06]	SLC25A26	Atrial fibrillation	atrial fibrillation	-	GCST006061	3:66361431	29892015	Roselli C
rs34292822-C	1e-56	(EA)	0.31	1.14	-	-	KCNN3	Atrial fibrillation	atrial fibrillation	-	GCST006061	1:154839924	29892015	Roselli C
rs34750263-T	3e-30	-	0.31	1.09	-	[1.08-1.11]	NME5,WNT8A	Atrial fibrillation	atrial fibrillation	-	GCST006061	5:138098483	29892015	Roselli C
rs34969716-A	3e-25	-	0.31	1.09	-	[1.07-1.11]	KDM1B	Atrial fibrillation	atrial fibrillation	-	GCST006061	6:18209878	29892015	Roselli C
rs34969716-A	4e-22	(EA)	0.31	1.09	-	[1.07-1.11]	KDM1B	Atrial fibrillation	atrial fibrillation	-	GCST006061	6:18209878	29892015	Roselli C
rs35006907-A	3e-09	-	0.33	1.05	-	[1.03-1.06]	LINC00964	Atrial fibrillation	atrial fibrillation	-	GCST006061	8:124847575	29892015	Roselli C
rs35006907-A	3e-09	(EA)	0.31	1.05	-	[1.03-1.07]	LINC00964	Atrial fibrillation	atrial fibrillation	-	GCST006061	8:124847575	29892015	Roselli C
rs35176054-A	1e-40	(EA)	0.13	1.16	-	-	SH3PXD2A	Atrial fibrillation	atrial fibrillation	-	GCST006061	10:103720629	29892015	Roselli C
rs35349325-T	9e-13	-	0.54	1.05	-	[1.04-1.07]	RAB3IP,BEST3	Atrial fibrillation	atrial fibrillation	-	GCST006061	12:69703684	29892015	Roselli C
rs35349325-T	8e-13	(EA)	0.53	1.06	-	[1.04-1.07]	RAB3IP,BEST3	Atrial fibrillation	atrial fibrillation	-	GCST006061	12:69703684	29892015	Roselli C
rs35504893-T	7e-25	-	0.25	1.09	-	[1.08-1.11]	TTN-AS1,TTN	Atrial fibrillation	atrial fibrillation	-	GCST006061	2:178556567	29892015	Roselli C
rs35544454-A	2e-06	-	0.82	1.05	-	[1.03-1.07]	ERBB4	Atrial fibrillation	atrial fibrillation	-	GCST006061	2:212401279	29892015	Roselli C
rs35620480-C	1e-06	-	0.16	1.05	-	[1.03-1.07]	GATA4,LINC00208	Atrial fibrillation	atrial fibrillation	-	GCST006061	8:11642399	29892015	Roselli C
rs3789967-T	6e-09	(EA)	0.66	1.05	-	[1.03-1.06]	CCDC92	Atrial fibrillation	atrial fibrillation	-	GCST006061	12:123962792	29892015	Roselli C
rs3822259-T	2e-09	-	0.68	1.05	-	[1.03-1.06]	RAF1P1,WDR1	Atrial fibrillation	atrial fibrillation	-	GCST006061	4:10117121	29892015	Roselli C
rs3844438-T	3e-09	(EA)	0.48	1.05	-	[1.03-1.06]	CALM2P1,CASC17	Atrial fibrillation	atrial fibrillation	-	GCST006061	17:70351197	29892015	Roselli C
rs3853445-T	6e-113	(EA)	0.74	1.22	-	-	MIR297,LINC01438	Atrial fibrillation	atrial fibrillation	-	GCST006061	4:110840331	29892015	Roselli C
rs3960788-C	2e-12	-	0.42	1.05	-	[1.04-1.07]	SLC9B1	Atrial fibrillation	atrial fibrillation	-	GCST006061	4:102994461	29892015	Roselli C
rs3960788-C	4e-11	(EA)	0.41	1.05	-	[1.04-1.07]	SLC9B1	Atrial fibrillation	atrial fibrillation	-	GCST006061	4:102994461	29892015	Roselli C
rs4355822-A	2e-10	(EA)	0.51	1.05	-	[1.03-1.07]	PTK2	Atrial fibrillation	atrial fibrillation	-	GCST006061	8:140736225	29892015	Roselli C
rs4385527-A	2e-36	-	0.39	1.1	-	[1.08-1.11]	AOPEP	Atrial fibrillation	atrial fibrillation	-	GCST006061	9:94886305	29892015	Roselli C
rs76774446-A	1e-08	-	0.13	1.07	-	[1.04-1.09]	GOSR2	Atrial fibrillation	atrial fibrillation	-	GCST006061	17:46969002	29892015	Roselli C
rs76774446-A	4e-09	(EA)	0.13	1.07	-	[1.04-1.09]	GOSR2	Atrial fibrillation	atrial fibrillation	-	GCST006061	17:46969002	29892015	Roselli C
rs7770062-G	9e-21	(EA)	0.86	1.11	-	[1.09-1.14]	ATXN1	Atrial fibrillation	atrial fibrillation	-	GCST006061	6:16413394	29892015	Roselli C
rs7789146-G	7e-10	-	0.8	1.06	-	[1.04-1.08]	KCNH2	Atrial fibrillation	atrial fibrillation	-	GCST006061	7:150964321	29892015	Roselli C
rs7789146-G	9e-11	(EA)	0.82	1.07	-	[1.05-1.09]	KCNH2	Atrial fibrillation	atrial fibrillation	-	GCST006061	7:150964321	29892015	Roselli C
rs78332318-T	9e-17	(EA)	0.06	1.14	-	[1.11-1.18]	FBXO32	Atrial fibrillation	atrial fibrillation	-	GCST006061	8:123533862	29892015	Roselli C
rs7846485-C	4e-15	-	0.87	1.09	-	[1.07-1.12]	XPO7	Atrial fibrillation	atrial fibrillation	-	GCST006061	8:21946224	29892015	Roselli C
rs79187193-G	8e-10	-	0.95	1.12	-	[1.08-1.16]	GJA5,GJA8	Atrial fibrillation	atrial fibrillation	-	GCST006061	1:147783720	29892015	Roselli C
rs79187193-G	2e-10	(EA)	0.95	1.12	-	[1.08-1.16]	GJA5,GJA8	Atrial fibrillation	atrial fibrillation	-	GCST006061	1:147783720	29892015	Roselli C
rs7919685-G	5e-16	-	0.53	1.06	-	[1.04-1.07]	REEP3	Atrial fibrillation	atrial fibrillation	-	GCST006061	10:63556040	29892015	Roselli C
rs7919685-G	2e-14	(EA)	0.52	1.06	-	[1.04-1.08]	REEP3	Atrial fibrillation	atrial fibrillation	-	GCST006061	10:63556040	29892015	Roselli C
rs7978685-T	6e-12	-	0.28	1.06	-	[1.04-1.07]	NACA,PTGES3	Atrial fibrillation	atrial fibrillation	-	GCST006061	12:56709370	29892015	Roselli C
rs7987944-C	1e-12	(EA)	0.34	1.06	-	[1.04-1.07]	DDX39AP1,SNORD36	Atrial fibrillation	atrial fibrillation	-	GCST006061	13:22797335	29892015	Roselli C
rs8073937-G	1e-11	-	0.37	1.05	-	[1.04-1.07]	POLR2A,Y_RNA	Atrial fibrillation	atrial fibrillation	-	GCST006061	17:7531723	29892015	Roselli C
rs8088085-A	5e-06	-	0.57	1.03	-	[1.02-1.05]	MEX3C	Atrial fibrillation	atrial fibrillation	-	GCST006061	18:51182178	29892015	Roselli C
rs8181996-G	2e-09	(EA)	0.38	1.05	-	[1.03-1.06]	LINC01629	Atrial fibrillation	atrial fibrillation	-	GCST006061	14:76961126	29892015	Roselli C
rs868155-C	2e-16	(EA)	0.65	1.07	-	[1.05-1.08]	RNU1-18P,HMGB3P18	Atrial fibrillation	atrial fibrillation	-	GCST006061	6:122068760	29892015	Roselli C
rs880315-C	5e-09	-	0.37	1.04	-	[1.03-1.06]	CASZ1	Atrial fibrillation	atrial fibrillation	-	GCST006061	1:10736809	29892015	Roselli C
rs883079-T	1e-51	-	0.69	1.13	-	[1.11-1.14]	TBX5	Atrial fibrillation	atrial fibrillation	-	GCST006061	12:114355435	29892015	Roselli C
rs883079-T	5e-41	(EA)	0.72	1.12	-	[1.1-1.14]	TBX5	Atrial fibrillation	atrial fibrillation	-	GCST006061	12:114355435	29892015	Roselli C
rs9481842-G	2e-16	(EA)	0.27	1.07	-	[1.05-1.09]	CEP85L	Atrial fibrillation	atrial fibrillation	-	GCST006061	6:118653635	29892015	Roselli C
rs949078-C	5e-11	-	0.27	1.05	-	[1.04-1.07]	SORL1,RNU6-256P	Atrial fibrillation	atrial fibrillation	-	GCST006061	11:121758299	29892015	Roselli C
rs951366-C	8e-09	(EA)	0.39	1.05	-	[1.03-1.06]	NUCKS1	Atrial fibrillation	atrial fibrillation	-	GCST006061	1:205716224	29892015	Roselli C
rs9580438-C	1e-13	-	0.32	1.06	-	[1.04-1.07]	SNORD36,DDX39AP1	Atrial fibrillation	atrial fibrillation	-	GCST006061	13:22799267	29892015	Roselli C
rs9675122-C	5e-12	(EA)	0.36	1.06	-	[1.04-1.07]	POLR2A,Y_RNA	Atrial fibrillation	atrial fibrillation	-	GCST006061	17:7516977	29892015	Roselli C
rs62521286-G	1e-16	-	0.07	1.13	-	[1.1-1.16]	FBXO32	Atrial fibrillation	atrial fibrillation	-	GCST006061	8:123539735	29892015	Roselli C
rs6462078-A	1e-11	-	0.75	1.06	-	[1.04-1.08]	CREB5	Atrial fibrillation	atrial fibrillation	-	GCST006061	7:28373568	29892015	Roselli C
rs6462078-A	3e-11	(EA)	0.75	1.06	-	[1.04-1.08]	CREB5	Atrial fibrillation	atrial fibrillation	-	GCST006061	7:28373568	29892015	Roselli C
rs6480708-C	6e-27	(EA)	0.85	1.12	-	[1.1-1.15]	SYNPO2L-AS1,SYNPO2L	Atrial fibrillation	atrial fibrillation	-	GCST006061	10:73660356	29892015	Roselli C
rs6546553-C	1e-17	(EA)	0.56	1.07	-	[1.05-1.08]	SNRNP27,GMCL1	Atrial fibrillation	atrial fibrillation	-	GCST006061	2:69884579	29892015	Roselli C
rs6546620-C	3e-14	-	0.75	1.07	-	[1.05-1.09]	KIF3C	Atrial fibrillation	atrial fibrillation	-	GCST006061	2:25937071	29892015	Roselli C
rs6596717-C	3e-06	-	0.38	1.03	-	[1.02-1.05]	LINC01950,PSMC1P5	Atrial fibrillation	atrial fibrillation	-	GCST006061	5:107091908	29892015	Roselli C
rs6742276-A	2e-11	-	0.61	1.05	-	[1.03-1.06]	XPO1,RPS29P10	Atrial fibrillation	atrial fibrillation	-	GCST006061	2:61541610	29892015	Roselli C
rs6790396-G	4e-18	-	0.61	1.07	-	[1.05-1.08]	SCN10A	Atrial fibrillation	atrial fibrillation	-	GCST006061	3:38730434	29892015	Roselli C
rs6790396-G	6e-15	(EA)	0.59	1.06	-	[1.05-1.08]	SCN10A	Atrial fibrillation	atrial fibrillation	-	GCST006061	3:38730434	29892015	Roselli C
rs67969609-G	5e-06	-	0.21	1.06	-	[1.03-1.09]	TEX41	Atrial fibrillation	atrial fibrillation	-	GCST006061	2:145002786	29892015	Roselli C
rs6810325-C	5e-23	-	0.63	1.08	-	[1.06-1.09]	CAND2	Atrial fibrillation	atrial fibrillation	-	GCST006061	3:12799435	29892015	Roselli C
rs6843082-G	4E-427	(EA)	0.22	1.47	-	-	LINC01438	Atrial fibrillation	atrial fibrillation	-	GCST006061	4:110796911	29892015	Roselli C
rs6847935-T	2E-427	(EA)	0.22	1.48	-	[1.45-1.5]	LINC01438,PITX2	Atrial fibrillation	atrial fibrillation	-	GCST006061	4:110775495	29892015	Roselli C
rs6882776-G	3e-14	-	0.67	1.06	-	[1.05-1.08]	Y_RNA,NKX2-5	Atrial fibrillation	atrial fibrillation	-	GCST006061	5:173237160	29892015	Roselli C
rs6891790-G	1e-14	(EA)	0.71	1.07	-	[1.05-1.09]	Y_RNA,NKX2-5	Atrial fibrillation	atrial fibrillation	-	GCST006061	5:173243742	29892015	Roselli C
rs6907805-G	1e-08	-	0.51	1.04	-	[1.03-1.06]	ZNF292,RCN1P1	Atrial fibrillation	atrial fibrillation	-	GCST006061	6:87146285	29892015	Roselli C
rs6993266-A	1e-09	-	0.54	1.05	-	[1.03-1.06]	PTK2	Atrial fibrillation	atrial fibrillation	-	GCST006061	8:140752560	29892015	Roselli C
rs6998692-T	4e-13	(EA)	0.88	1.09	-	[1.07-1.12]	XPO7	Atrial fibrillation	atrial fibrillation	-	GCST006061	8:21947754	29892015	Roselli C
rs7026071-T	2e-35	(EA)	0.41	1.1	-	[1.08-1.12]	AOPEP	Atrial fibrillation	atrial fibrillation	-	GCST006061	9:94730238	29892015	Roselli C
rs716845-A	1e-13	-	0.27	1.06	-	[1.04-1.08]	KCNN2	Atrial fibrillation	atrial fibrillation	-	GCST006061	5:114400719	29892015	Roselli C
rs716845-A	1e-10	(EA)	0.28	1.05	-	[1.04-1.07]	KCNN2	Atrial fibrillation	atrial fibrillation	-	GCST006061	5:114400719	29892015	Roselli C
rs7172038-G	2e-27	(EA)	0.17	1.11	-	[1.09-1.14]	HCN4,REC114	Atrial fibrillation	atrial fibrillation	-	GCST006061	15:73374914	29892015	Roselli C
rs7219869-G	1e-10	-	0.44	1.05	-	[1.03-1.06]	CASC17,CALM2P1	Atrial fibrillation	atrial fibrillation	-	GCST006061	17:70341044	29892015	Roselli C
rs7269123-C	6e-09	-	0.58	1.05	-	[1.03-1.06]	MIR1-1HG	Atrial fibrillation	atrial fibrillation	-	GCST006061	20:62560732	29892015	Roselli C
rs72700114-C	7e-48	-	0.07	1.22	-	[1.19-1.26]	LINC01681	Atrial fibrillation	atrial fibrillation	-	GCST006061	1:170224684	29892015	Roselli C
rs72700114-C	1e-46	(EA)	0.08	1.23	-	[1.19-1.26]	LINC01681	Atrial fibrillation	atrial fibrillation	-	GCST006061	1:170224684	29892015	Roselli C
rs72811294-G	7e-09	-	0.89	1.07	-	[1.05-1.09]	MYOCD	Atrial fibrillation	atrial fibrillation	-	GCST006061	17:12715363	29892015	Roselli C
rs72926475-G	3e-10	-	0.87	1.07	-	[1.05-1.1]	U8,KDM3A	Atrial fibrillation	atrial fibrillation	-	GCST006061	2:86367364	29892015	Roselli C
rs72926475-G	4e-11	(EA)	0.87	1.08	-	[1.06-1.1]	U8,KDM3A	Atrial fibrillation	atrial fibrillation	-	GCST006061	2:86367364	29892015	Roselli C
rs73032363-A	4e-08	-	0.7	1.04	-	[1.03-1.06]	THRB	Atrial fibrillation	atrial fibrillation	-	GCST006061	3:24431375	29892015	Roselli C
rs73228543-G	3e-11	(EA)	0.85	1.07	-	[1.05-1.1]	PHLDB2	Atrial fibrillation	atrial fibrillation	-	GCST006061	3:111873991	29892015	Roselli C
rs73241997-T	1e-13	-	0.16	1.07	-	[1.05-1.1]	CFL2,RPL23AP8	Atrial fibrillation	atrial fibrillation	-	GCST006061	14:34704569	29892015	Roselli C
rs73366713-G	6e-21	-	0.86	1.11	-	[1.09-1.14]	ATXN1	Atrial fibrillation	atrial fibrillation	-	GCST006061	6:16415520	29892015	Roselli C
rs7373065-T	7e-14	(EA)	0.02	1.24	-	-	SCN10A,SCN5A	Atrial fibrillation	atrial fibrillation	-	GCST006061	3:38668824	29892015	Roselli C
rs7374540-A	2e-08	(EA)	0.61	1.04	-	-	SCN5A	Atrial fibrillation	atrial fibrillation	-	GCST006061	3:38592651	29892015	Roselli C
rs74022964-T	1e-27	-	0.16	1.11	-	[1.09-1.13]	REC114,HCN4	Atrial fibrillation	atrial fibrillation	-	GCST006061	15:73384923	29892015	Roselli C
rs7460121-A	2e-08	-	0.1	1.07	-	[1.05-1.1]	ZFAT,MIR30B	Atrial fibrillation	atrial fibrillation	-	GCST006061	8:134800173	29892015	Roselli C
rs74884082-C	7e-08	-	0.76	1.05	-	[1.03-1.06]	DPF3	Atrial fibrillation	atrial fibrillation	-	GCST006061	14:72782711	29892015	Roselli C
rs74910854-G	3e-09	-	0.07	1.1	-	[1.07-1.13]	GTF2I-AS1,GTF2I	Atrial fibrillation	atrial fibrillation	-	GCST006061	7:74696373	29892015	Roselli C
rs75021220-T	2E-340	(EA)	0.12	1.57	-	-	LINC01438,PITX2	Atrial fibrillation	atrial fibrillation	-	GCST006061	4:110737238	29892015	Roselli C
rs7508-A	2e-19	-	0.71	1.07	-	[1.06-1.09]	ASAH1	Atrial fibrillation	atrial fibrillation	-	GCST006061	8:18056461	29892015	Roselli C
rs7508-A	4e-18	(EA)	0.73	1.08	-	[1.06-1.1]	ASAH1	Atrial fibrillation	atrial fibrillation	-	GCST006061	8:18056461	29892015	Roselli C
rs7578393-T	6e-12	(EA)	0.8	1.07	-	[1.05-1.09]	KIF3C	Atrial fibrillation	atrial fibrillation	-	GCST006061	2:25942659	29892015	Roselli C
rs76097649-A	2e-20	-	0.08	1.13	-	[1.1-1.17]	KCNJ5	Atrial fibrillation	atrial fibrillation	-	GCST006061	11:128894675	29892015	Roselli C
rs76097649-A	9e-21	(EA)	0.09	1.14	-	[1.11-1.17]	KCNJ5	Atrial fibrillation	atrial fibrillation	-	GCST006061	11:128894675	29892015	Roselli C
rs762624-A	7e-11	(EA)	0.73	1.06	-	[1.04-1.08]	DINOL,CDKN1A	Atrial fibrillation	atrial fibrillation	-	GCST006061	6:36677811	29892015	Roselli C
rs7632427-T	1e-08	-	0.61	1.04	-	[1.03-1.06]	MTCO2P6,EPHA3	Atrial fibrillation	atrial fibrillation	-	GCST006061	3:89485227	29892015	Roselli C
rs7632427-T	2e-09	(EA)	0.6	1.05	-	[1.03-1.06]	MTCO2P6,EPHA3	Atrial fibrillation	atrial fibrillation	-	GCST006061	3:89485227	29892015	Roselli C
rs7650482-G	4e-22	(EA)	0.65	1.08	-	[1.06-1.1]	CAND2	Atrial fibrillation	atrial fibrillation	-	GCST006061	3:12800305	29892015	Roselli C
rs9872035-C	2e-08	(EA)	0.45	1.04	-	[1.03-1.06]	PAK2	Atrial fibrillation	atrial fibrillation	-	GCST006061	3:196767831	29892015	Roselli C
rs9953366-C	9e-11	-	0.66	1.05	-	[1.04-1.07]	SMAD7	Atrial fibrillation	atrial fibrillation	-	GCST006061	18:48947822	29892015	Roselli C
rs9953366-C	2e-10	(EA)	0.68	1.05	-	[1.04-1.07]	SMAD7	Atrial fibrillation	atrial fibrillation	-	GCST006061	18:48947822	29892015	Roselli C
rs4855075-T	2e-09	-	NR	-	0.0844 unit increase	[0.057-0.112]	MTHFD2P7,RPL29P34	Atrial fibrillation/atrial flutter	atrial fibrillation	-	GCST90018796	3:179452706	34594039	Sakaue S
rs73041705-C	2e-08	-	NR	-	0.0576 unit decrease	[0.037-0.078]	THRB	Atrial fibrillation/atrial flutter	atrial fibrillation	-	GCST90018796	3:24421744	34594039	Sakaue S
rs6801957-C	3e-11	-	NR	-	0.0642 unit increase	[0.045-0.083]	SCN10A	Atrial fibrillation/atrial flutter	atrial fibrillation	-	GCST90018796	3:38725824	34594039	Sakaue S
rs34080181-A	2e-08	-	NR	-	0.0555 unit decrease	[0.036-0.075]	LRIG1	Atrial fibrillation/atrial flutter	atrial fibrillation	-	GCST90018796	3:66403767	34594039	Sakaue S
rs9310148-C	5e-09	-	NR	-	0.0576 unit decrease	[0.038-0.077]	FRMD4B	Atrial fibrillation/atrial flutter	atrial fibrillation	-	GCST90018796	3:69350572	34594039	Sakaue S
rs6771054-C	3e-09	-	NR	-	0.0587 unit decrease	[0.039-0.078]	EPHA3	Atrial fibrillation/atrial flutter	atrial fibrillation	-	GCST90018796	3:89440379	34594039	Sakaue S
rs12644625-T	6e-306	-	NR	-	0.4969 unit increase	[0.47-0.52]	LINC01438	Atrial fibrillation/atrial flutter	atrial fibrillation	-	GCST90018796	4:110795357	34594039	Sakaue S
rs1458038-T	1e-10	-	NR	-	0.0649 unit increase	[0.045-0.084]	PRDM8,FGF5	Atrial fibrillation/atrial flutter	atrial fibrillation	-	GCST90018796	4:80243569	34594039	Sakaue S
rs337684-C	6e-09	-	NR	-	0.0577 unit increase	[0.038-0.077]	KCNN2	Atrial fibrillation/atrial flutter	atrial fibrillation	-	GCST90018796	5:114423288	34594039	Sakaue S
rs17149944-A	1e-08	-	NR	-	0.0682 unit increase	[0.045-0.092]	PRDM6	Atrial fibrillation/atrial flutter	atrial fibrillation	-	GCST90018796	5:123120403	34594039	Sakaue S
rs141654122-T	2e-21	-	NR	-	0.1046 unit increase	[0.083-0.126]	RNU6-1148P,WNT8A	Atrial fibrillation/atrial flutter	atrial fibrillation	-	GCST90018796	5:138070140	34594039	Sakaue S
rs6874428-C	3e-14	-	NR	-	0.0752 unit decrease	[0.056-0.095]	Y_RNA,NKX2-5	Atrial fibrillation/atrial flutter	atrial fibrillation	-	GCST90018796	5:173247874	34594039	Sakaue S
rs11153653-C	2e-08	-	NR	-	0.0569 unit increase	[0.037-0.077]	RNA5SP214,VGLL2	Atrial fibrillation/atrial flutter	atrial fibrillation	-	GCST90018796	6:117208687	34594039	Sakaue S
rs77710920-C	3e-08	-	NR	-	0.1325 unit increase	[0.086-0.179]	CEP85L,SLC35F1	Atrial fibrillation/atrial flutter	atrial fibrillation	-	GCST90018796	6:118370282	34594039	Sakaue S
rs868155-T	1e-10	-	NR	-	0.064 unit decrease	[0.045-0.083]	RNU1-18P,HMGB3P18	Atrial fibrillation/atrial flutter	atrial fibrillation	-	GCST90018796	6:122068760	34594039	Sakaue S
rs117984853-T	2e-16	-	NR	-	0.1387 unit increase	[0.11-0.17]	UST,TAB2	Atrial fibrillation/atrial flutter	atrial fibrillation	-	GCST90018796	6:149077964	34594039	Sakaue S
rs7770062-A	8e-18	-	NR	-	0.1293 unit decrease	[0.1-0.159]	ATXN1	Atrial fibrillation/atrial flutter	atrial fibrillation	-	GCST90018796	6:16413394	34594039	Sakaue S
rs34969716-A	1e-12	-	NR	-	0.0732 unit increase	[0.053-0.093]	KDM1B	Atrial fibrillation/atrial flutter	atrial fibrillation	-	GCST90018796	6:18209878	34594039	Sakaue S
rs730506-C	1e-08	-	NR	-	0.0697 unit decrease	[0.046-0.094]	DINOL,CDKN1A	Atrial fibrillation/atrial flutter	atrial fibrillation	-	GCST90018796	6:36678191	34594039	Sakaue S
rs9362415-G	4e-08	-	NR	-	0.0509 unit decrease	[0.033-0.069]	ZNF292	Atrial fibrillation/atrial flutter	atrial fibrillation	-	GCST90018796	6:87258847	34594039	Sakaue S
rs11773845-A	8e-31	-	NR	-	0.1094 unit increase	[0.091-0.128]	CAV1	Atrial fibrillation/atrial flutter	atrial fibrillation	-	GCST90018796	7:116551247	34594039	Sakaue S
rs12154315-T	8e-11	-	NR	-	0.0686 unit increase	[0.048-0.089]	DGKB	Atrial fibrillation/atrial flutter	atrial fibrillation	-	GCST90018796	7:14334089	34594039	Sakaue S
rs78332318-T	9e-17	-	NR	-	0.1755 unit increase	[0.13-0.22]	FBXO32	Atrial fibrillation/atrial flutter	atrial fibrillation	-	GCST90018796	8:123533862	34594039	Sakaue S
rs13268718-G	2e-09	-	NR	-	0.0563 unit decrease	[0.038-0.075]	PTK2	Atrial fibrillation/atrial flutter	atrial fibrillation	-	GCST90018796	8:140677101	34594039	Sakaue S
rs139743358-ATAACAATATTATG	1e-08	-	NR	-	0.0716 unit increase	[0.047-0.096]	PCM1	Atrial fibrillation/atrial flutter	atrial fibrillation	-	GCST90018796	8:17939376	34594039	Sakaue S
rs551033057-G	2e-11	-	NR	-	0.6676 unit increase	[0.47-0.86]	KIF1B	Atrial fibrillation/atrial flutter	atrial fibrillation	-	GCST90018796	1:10329982	34594039	Sakaue S
rs2120436-T	7e-14	-	NR	-	0.0835 unit decrease	[0.062-0.105]	KCND3	Atrial fibrillation/atrial flutter	atrial fibrillation	-	GCST90018796	1:111908825	34594039	Sakaue S
rs4484922-C	8e-09	-	NR	-	0.0581 unit decrease	[0.038-0.078]	CASQ2	Atrial fibrillation/atrial flutter	atrial fibrillation	-	GCST90018796	1:115768197	34594039	Sakaue S
rs79187193-A	8e-09	-	NR	-	0.136 unit decrease	[0.09-0.182]	GJA5,GJA8	Atrial fibrillation/atrial flutter	atrial fibrillation	-	GCST90018796	1:147783720	34594039	Sakaue S
rs11264278-C	4e-41	-	NR	-	0.1396 unit increase	[0.12-0.16]	PMVK,KCNN3	Atrial fibrillation/atrial flutter	atrial fibrillation	-	GCST90018796	1:154873058	34594039	Sakaue S
rs72700114-C	2e-29	-	NR	-	0.2272 unit increase	[0.19-0.27]	LINC01681	Atrial fibrillation/atrial flutter	atrial fibrillation	-	GCST90018796	1:170224684	34594039	Sakaue S
rs4590732-G	4e-23	-	NR	-	0.0944 unit decrease	[0.076-0.113]	PPFIA4	Atrial fibrillation/atrial flutter	atrial fibrillation	-	GCST90018796	1:203059583	34594039	Sakaue S
rs7574892-A	2e-09	-	NR	-	0.0566 unit increase	[0.038-0.075]	WIPF1	Atrial fibrillation/atrial flutter	atrial fibrillation	-	GCST90018796	2:174648092	34594039	Sakaue S
rs890578-A	2e-19	-	NR	-	0.1076 unit increase	[0.084-0.131]	TTN,TTN-AS1	Atrial fibrillation/atrial flutter	atrial fibrillation	-	GCST90018796	2:178549906	34594039	Sakaue S
rs10931898-G	7e-15	-	NR	-	0.074 unit increase	[0.055-0.093]	SPATS2L	Atrial fibrillation/atrial flutter	atrial fibrillation	-	GCST90018796	2:200306468	34594039	Sakaue S
rs148785604-TTTCCTTCC	6e-09	-	NR	-	0.0705 unit increase	[0.047-0.094]	C2orf74-DT,SANBR	Atrial fibrillation/atrial flutter	atrial fibrillation	-	GCST90018796	2:61138961	34594039	Sakaue S
rs74181299-C	5e-15	-	NR	-	0.0757 unit decrease	[0.057-0.095]	CEP68	Atrial fibrillation/atrial flutter	atrial fibrillation	-	GCST90018796	2:65056838	34594039	Sakaue S
rs6546558-T	3e-09	-	NR	-	0.0557 unit decrease	[0.037-0.074]	MXD1	Atrial fibrillation/atrial flutter	atrial fibrillation	-	GCST90018796	2:69918585	34594039	Sakaue S
rs397874511-GT	2e-11	-	NR	-	0.0937 unit decrease	[0.066-0.121]	-	Atrial fibrillation/atrial flutter	atrial fibrillation	-	GCST90018796	-	34594039	Sakaue S
rs7650482-G	9e-17	-	NR	-	0.0812 unit increase	[0.062-0.1]	CAND2	Atrial fibrillation/atrial flutter	atrial fibrillation	-	GCST90018796	3:12800305	34594039	Sakaue S
rs7846485-A	6e-09	-	NR	-	0.0868 unit decrease	[0.058-0.116]	XPO7	Atrial fibrillation/atrial flutter	atrial fibrillation	-	GCST90018796	8:21946224	34594039	Sakaue S
rs113304312-G	2e-08	-	NR	-	0.1094 unit decrease	[0.071-0.148]	MIR3149,ZFHX4	Atrial fibrillation/atrial flutter	atrial fibrillation	-	GCST90018796	8:76948760	34594039	Sakaue S
rs149672087-T	3e-15	-	NR	-	0.9792 unit increase	[0.74-1.22]	AOPEP,FANCC	Atrial fibrillation/atrial flutter	atrial fibrillation	-	GCST90018796	9:95129587	34594039	Sakaue S
rs185158502-G	5e-50	-	NR	-	2.7338 unit increase	[2.37-3.09]	NEURL1	Atrial fibrillation/atrial flutter	atrial fibrillation	-	GCST90018796	10:103574950	34594039	Sakaue S
rs2296610-T	1e-08	-	NR	-	0.1539 unit increase	[0.1-0.21]	NEBL	Atrial fibrillation/atrial flutter	atrial fibrillation	-	GCST90018796	10:20868692	34594039	Sakaue S
rs7916868-T	5e-10	-	NR	-	0.0589 unit increase	[0.04-0.078]	JMJD1C	Atrial fibrillation/atrial flutter	atrial fibrillation	-	GCST90018796	10:63229171	34594039	Sakaue S
rs10823051-C	2e-10	-	NR	-	0.08 unit increase	[0.055-0.105]	CTNNA3	Atrial fibrillation/atrial flutter	atrial fibrillation	-	GCST90018796	10:67504839	34594039	Sakaue S
rs60212594-C	2e-16	-	NR	-	0.1085 unit decrease	[0.083-0.134]	SYNPO2L,SYNPO2L-AS1	Atrial fibrillation/atrial flutter	atrial fibrillation	-	GCST90018796	10:73654586	34594039	Sakaue S
rs78907918-C	1e-14	-	NR	-	0.1449 unit increase	[0.11-0.18]	KCNJ5	Atrial fibrillation/atrial flutter	atrial fibrillation	-	GCST90018796	11:128898062	34594039	Sakaue S
rs7116230-A	2e-09	-	NR	-	0.058 unit increase	[0.039-0.077]	SPON1	Atrial fibrillation/atrial flutter	atrial fibrillation	-	GCST90018796	11:14014033	34594039	Sakaue S
rs10741807-C	5e-16	-	NR	-	0.0881 unit decrease	[0.067-0.109]	NAV2	Atrial fibrillation/atrial flutter	atrial fibrillation	-	GCST90018796	11:19989899	34594039	Sakaue S
rs11066015-A	2e-14	-	NR	-	0.2056 unit decrease	[0.15-0.26]	ACAD10	Atrial fibrillation/atrial flutter	atrial fibrillation	-	GCST90018796	12:111730205	34594039	Sakaue S
rs883079-T	8e-29	-	NR	-	0.1137 unit increase	[0.094-0.134]	TBX5	Atrial fibrillation/atrial flutter	atrial fibrillation	-	GCST90018796	12:114355435	34594039	Sakaue S
rs556992087-C	4e-08	-	NR	-	0.0695 unit decrease	[0.045-0.094]	RFLNA	Atrial fibrillation/atrial flutter	atrial fibrillation	-	GCST90018796	12:124016178	34594039	Sakaue S
rs11047527-C	4e-17	-	NR	-	0.1145 unit decrease	[0.088-0.141]	KNOP1P1,RN7SL38P	Atrial fibrillation/atrial flutter	atrial fibrillation	-	GCST90018796	12:24609567	34594039	Sakaue S
rs113819537-G	6e-10	-	NR	-	0.0646 unit decrease	[0.044-0.085]	SSPN	Atrial fibrillation/atrial flutter	atrial fibrillation	-	GCST90018796	12:26195496	34594039	Sakaue S
rs34791177-T	5e-10	-	NR	-	0.0842 unit increase	[0.058-0.111]	PKP2	Atrial fibrillation/atrial flutter	atrial fibrillation	-	GCST90018796	12:32837485	34594039	Sakaue S
rs7978685-C	7e-09	-	NR	-	0.0609 unit decrease	[0.04-0.081]	NACA,PTGES3	Atrial fibrillation/atrial flutter	atrial fibrillation	-	GCST90018796	12:56709370	34594039	Sakaue S
rs710719-C	8e-09	-	NR	-	0.057 unit increase	[0.038-0.076]	BEST3	Atrial fibrillation/atrial flutter	atrial fibrillation	-	GCST90018796	12:69675839	34594039	Sakaue S
rs1565765-T	3e-09	-	NR	-	0.0568 unit decrease	[0.038-0.076]	RN7SL734P,SNORA70	Atrial fibrillation/atrial flutter	atrial fibrillation	-	GCST90018796	12:75845075	34594039	Sakaue S
rs9510344-G	5e-08	-	NR	-	0.0612 unit increase	[0.039-0.083]	SNORD36,DDX39AP1	Atrial fibrillation/atrial flutter	atrial fibrillation	-	GCST90018796	13:22792608	34594039	Sakaue S
rs365990-G	9e-15	-	NR	-	0.0903 unit increase	[0.067-0.113]	MYH6	Atrial fibrillation/atrial flutter	atrial fibrillation	-	GCST90018796	14:23392602	34594039	Sakaue S
rs8011444-C	2e-11	-	NR	-	0.0732 unit increase	[0.052-0.095]	AKAP6	Atrial fibrillation/atrial flutter	atrial fibrillation	-	GCST90018796	14:32453874	34594039	Sakaue S
rs35219728-G	3e-10	-	NR	-	0.0607 unit decrease	[0.042-0.08]	-	Atrial fibrillation/atrial flutter	atrial fibrillation	-	GCST90018796	-	34594039	Sakaue S
rs2738413-G	3e-16	-	NR	-	0.0764 unit decrease	[0.058-0.095]	SYNE2,ESR2	Atrial fibrillation/atrial flutter	atrial fibrillation	-	GCST90018796	14:64213242	34594039	Sakaue S
rs3814864-A	5e-08	-	NR	-	0.0535 unit decrease	[0.034-0.073]	DPF3,DCAF4	Atrial fibrillation/atrial flutter	atrial fibrillation	-	GCST90018796	14:72894562	34594039	Sakaue S
rs7178084-C	6e-18	-	NR	-	0.0993 unit increase	[0.077-0.122]	HCN4,REC114	Atrial fibrillation/atrial flutter	atrial fibrillation	-	GCST90018796	15:73375705	34594039	Sakaue S
rs12908004-G	2e-10	-	NR	-	0.0823 unit increase	[0.057-0.108]	ARNT2-DT	Atrial fibrillation/atrial flutter	atrial fibrillation	-	GCST90018796	15:80384583	34594039	Sakaue S
rs140185678-A	4e-13	-	NR	-	0.1928 unit increase	[0.14-0.24]	RPL3L	Atrial fibrillation/atrial flutter	atrial fibrillation	-	GCST90018796	16:1953015	34594039	Sakaue S
rs2359171-A	4e-75	-	NR	-	0.2132 unit increase	[0.19-0.24]	ZFHX3	Atrial fibrillation/atrial flutter	atrial fibrillation	-	GCST90018796	16:73019123	34594039	Sakaue S
rs1008723-T	9e-09	-	NR	-	0.0544 unit decrease	[0.036-0.073]	GSDMB	Atrial fibrillation/atrial flutter	atrial fibrillation	-	GCST90018796	17:39910014	34594039	Sakaue S
rs9953366-C	2e-08	-	NR	-	0.0551 unit increase	[0.036-0.075]	SMAD7	Atrial fibrillation/atrial flutter	atrial fibrillation	-	GCST90018796	18:48947822	34594039	Sakaue S
rs181513970-A	5e-08	-	NR	-	0.358 unit increase	[0.23-0.49]	POLD1	Atrial fibrillation/atrial flutter	atrial fibrillation	-	GCST90018796	19:50399948	34594039	Sakaue S
rs362021-A	1e-08	-	NR	-	0.0539 unit decrease	[0.035-0.073]	TUBA8	Atrial fibrillation/atrial flutter	atrial fibrillation	-	GCST90018796	22:18114652	34594039	Sakaue S
chr22:38115217-CAAATAAATAAAT	8e-10	-	NR	-	0.6046 unit decrease	[0.41-0.8]	-	Atrial fibrillation/atrial flutter	atrial fibrillation	-	GCST90018796	-	34594039	Sakaue S
rs77806999-G	4e-09	-	NR	-	0.0574 unit decrease	[0.038-0.076]	SOWAHD,SEPTIN6	Atrial fibrillation/atrial flutter	atrial fibrillation	-	GCST90018796	X:119698761	34594039	Sakaue S
rs2129742-T	2e-13	-	NR	-	0.0711 unit increase	[0.052-0.09]	RNU6-985P,RN7SKP31	Atrial fibrillation/atrial flutter	atrial fibrillation	-	GCST90018796	X:138333934	34594039	Sakaue S
rs144361223-A	2e-13	-	0.00271091	-	2.0641139 unit increase	[1.52-2.61]	LBX1-AS1,RNU2-43P	Atrial fibrillation/atrial flutter	atrial fibrillation	-	GCST90018576	10:101306718	34594039	Sakaue S
rs185158502-G	5e-50	-	0.00571365	-	2.7338204 unit increase	[2.37-3.09]	NEURL1	Atrial fibrillation/atrial flutter	atrial fibrillation	-	GCST90018576	10:103574950	34594039	Sakaue S
rs671-A	2e-14	-	0.248091	-	0.2056489 unit decrease	[0.15-0.26]	ALDH2	Atrial fibrillation/atrial flutter	atrial fibrillation	-	GCST90018576	12:111803962	34594039	Sakaue S
rs2359171-A	2e-34	-	0.301007	-	0.30836138 unit increase	[0.26-0.36]	ZFHX3	Atrial fibrillation/atrial flutter	atrial fibrillation	-	GCST90018576	16:73019123	34594039	Sakaue S
rs588837-G	7e-12	-	0.461876	-	0.15811305 unit decrease	[0.11-0.2]	GORAB,PRRX1	Atrial fibrillation/atrial flutter	atrial fibrillation	-	GCST90018576	1:170653968	34594039	Sakaue S
rs4590732-G	9e-12	-	0.303904	-	0.17080374 unit decrease	[0.12-0.22]	PPFIA4	Atrial fibrillation/atrial flutter	atrial fibrillation	-	GCST90018576	1:203059583	34594039	Sakaue S
rs4540107-A	2e-101	-	0.445669	-	0.49842852 unit increase	[0.45-0.54]	PITX2,LINC01438	Atrial fibrillation/atrial flutter	atrial fibrillation	-	GCST90018576	4:110789946	34594039	Sakaue S
rs149672087-T	3e-15	-	0.0129613	-	0.9791886 unit increase	[0.74-1.22]	AOPEP,FANCC	Atrial fibrillation/atrial flutter	atrial fibrillation	-	GCST90018576	9:95129587	34594039	Sakaue S
rs528903211-?	1e-08	-	NR	-	-	-	U3,NMNAT1P2	Atrial fibrillation	atrial fibrillation	-	GCST90095475	1:164093291	34827661	Emmert DB
rs750729995-?	5e-08	-	NR	-	-	-	RNU5F-6P,HMGB3P6	Atrial fibrillation	atrial fibrillation	-	GCST90095475	1:164354848	34827661	Emmert DB
rs747358876-?	5e-08	-	NR	-	-	-	LMX1A	Atrial fibrillation	atrial fibrillation	-	GCST90095475	1:165247437	34827661	Emmert DB
rs745582874-?	4e-08	-	NR	-	-	-	RXRG,LMX1A	Atrial fibrillation	atrial fibrillation	-	GCST90095475	1:165362063	34827661	Emmert DB
rs182836018-?	7e-07	-	NR	-	-	-	HS1BP3	Atrial fibrillation	atrial fibrillation	-	GCST90095475	2:20576675	34827661	Emmert DB
rs77616117-?	9e-07	-	NR	-	-	-	SLC39A8,BANK1	Atrial fibrillation	atrial fibrillation	-	GCST90095475	4:102192657	34827661	Emmert DB
rs189051215-?	3e-07	-	NR	-	-	-	ERI1	Atrial fibrillation	atrial fibrillation	-	GCST90095475	8:9026103	34827661	Emmert DB
rs768476991-?	4e-08	-	NR	-	-	-	PCCA	Atrial fibrillation	atrial fibrillation	-	GCST90095475	13:100490655	34827661	Emmert DB
rs535535747-?	3e-07	-	NR	-	-	-	NALCN-AS1	Atrial fibrillation	atrial fibrillation	-	GCST90095475	13:100743542	34827661	Emmert DB
rs12939857-?	6e-07	-	NR	-	-	-	MPRIP	Atrial fibrillation	atrial fibrillation	-	GCST90095475	17:17199699	34827661	Emmert DB
rs10753933-T	5e-20	-	NR	-	0.013 unit increase	[0.011-0.015]	PPFIA4	Atrial fibrillation (MTAG)	atrial fibrillation	-	GCST90132229	1:203057086	35872910	C├Īrcel-M├Īrquez J
rs11125871-T	3e-09	-	NR	-	0.009 unit decrease	[0.007-0.011]	USP34	Atrial fibrillation (MTAG)	atrial fibrillation	-	GCST90132229	2:61242991	35872910	C├Īrcel-M├Īrquez J
rs6747542-T	2e-16	-	NR	-	0.012 unit increase	[0.01-0.014]	GMCL1	Atrial fibrillation (MTAG)	atrial fibrillation	-	GCST90132229	2:69879700	35872910	C├Īrcel-M├Īrquez J
rs12621647-A	1e-08	-	NR	-	0.013 unit increase	[0.0091-0.0169]	TEX41	Atrial fibrillation (MTAG)	atrial fibrillation	-	GCST90132229	2:144977379	35872910	C├Īrcel-M├Īrquez J
rs56181519-T	1e-17	-	NR	-	0.014 unit decrease	[0.01-0.018]	H3P6,WIPF1	Atrial fibrillation (MTAG)	atrial fibrillation	-	GCST90132229	2:174690986	35872910	C├Īrcel-M├Īrquez J
rs2288327-A	3e-24	-	NR	-	0.02 unit decrease	[0.016-0.024]	TTN,TTN-AS1	Atrial fibrillation (MTAG)	atrial fibrillation	-	GCST90132229	2:178546938	35872910	C├Īrcel-M├Īrquez J
rs1458038-T	1e-09	-	NR	-	0.009 unit increase	[0.0051-0.0129]	PRDM8,FGF5	Atrial fibrillation (MTAG)	atrial fibrillation	-	GCST90132229	4:80243569	35872910	C├Īrcel-M├Īrquez J
rs17042098-A	1e-09	-	NR	-	0.087 unit increase	[0.083-0.091]	LINC01438,PITX2	Atrial fibrillation (MTAG)	atrial fibrillation	-	GCST90132229	4:110743002	35872910	C├Īrcel-M├Īrquez J
rs55754224-T	1e-13	-	NR	-	0.012 unit increase	[0.0081-0.0159]	CAMK2D	Atrial fibrillation (MTAG)	atrial fibrillation	-	GCST90132229	4:113507558	35872910	C├Īrcel-M├Īrquez J
rs337705-T	2e-16	-	NR	-	0.012 unit decrease	[0.01-0.014]	KCNN2	Atrial fibrillation (MTAG)	atrial fibrillation	-	GCST90132229	5:114401365	35872910	C├Īrcel-M├Īrquez J
rs17171711-T	2e-35	-	NR	-	0.023 unit increase	[0.019-0.027]	FAM13B	Atrial fibrillation (MTAG)	atrial fibrillation	-	GCST90132229	5:138029106	35872910	C├Īrcel-M├Īrquez J
rs6882776-A	1e-22	-	NR	-	0.015 unit decrease	[0.011-0.019]	Y_RNA,NKX2-5	Atrial fibrillation (MTAG)	atrial fibrillation	-	GCST90132229	5:173237160	35872910	C├Īrcel-M├Īrquez J
rs3176326-A	5e-14	-	NR	-	0.013 unit decrease	[0.0091-0.0169]	CDKN1A	Atrial fibrillation (MTAG)	atrial fibrillation	-	GCST90132229	6:36679512	35872910	C├Īrcel-M├Īrquez J
rs12211255-A	2e-08	-	NR	-	0.013 unit increase	[0.0091-0.0169]	FILIP1	Atrial fibrillation (MTAG)	atrial fibrillation	-	GCST90132229	6:75478614	35872910	C├Īrcel-M├Īrquez J
rs72966339-T	7e-19	-	NR	-	0.013 unit decrease	[0.011-0.015]	HMGB3P18,RNU1-18P	Atrial fibrillation (MTAG)	atrial fibrillation	-	GCST90132229	6:122077095	35872910	C├Īrcel-M├Īrquez J
rs11773845-A	1e-54	-	NR	-	0.022 unit increase	[0.02-0.024]	CAV1	Atrial fibrillation (MTAG)	atrial fibrillation	-	GCST90132229	7:116551247	35872910	C├Īrcel-M├Īrquez J
rs55985730-T	3e-09	-	NR	-	0.018 unit decrease	[0.012-0.024]	OPN1SW,CCDC136	Atrial fibrillation (MTAG)	atrial fibrillation	-	GCST90132229	7:128776990	35872910	C├Īrcel-M├Īrquez J
rs2269001-A	2e-11	-	NR	-	0.012 unit decrease	[0.0081-0.0159]	KCNH2	Atrial fibrillation (MTAG)	atrial fibrillation	-	GCST90132229	7:150954728	35872910	C├Īrcel-M├Īrquez J
rs6994744-A	8e-10	-	NR	-	0.009 unit decrease	[0.007-0.011]	PTK2	Atrial fibrillation (MTAG)	atrial fibrillation	-	GCST90132229	8:140730769	35872910	C├Īrcel-M├Īrquez J
rs10821415-A	9e-34	-	NR	-	0.017 unit increase	[0.015-0.019]	AOPEP	Atrial fibrillation (MTAG)	atrial fibrillation	-	GCST90132229	9:94951177	35872910	C├Īrcel-M├Īrquez J
rs7096385-T	4e-08	-	NR	-	0.013 unit increase	[0.0091-0.0169]	SIRT1	Atrial fibrillation (MTAG)	atrial fibrillation	-	GCST90132229	10:67905124	35872910	C├Īrcel-M├Īrquez J
rs7915134-T	3e-34	-	NR	-	0.025 unit decrease	[0.021-0.029]	SYNPO2L,SYNPO2L-AS1	Atrial fibrillation (MTAG)	atrial fibrillation	-	GCST90132229	10:73660422	35872910	C├Īrcel-M├Īrquez J
rs11001667-A	6e-10	-	NR	-	0.012 unit decrease	[0.0081-0.0159]	LRMDA	Atrial fibrillation (MTAG)	atrial fibrillation	-	GCST90132229	10:76175587	35872910	C├Īrcel-M├Īrquez J
rs11598047-A	7e-63	-	NR	-	0.032 unit decrease	[0.028-0.036]	NEURL1	Atrial fibrillation (MTAG)	atrial fibrillation	-	GCST90132229	10:103582915	35872910	C├Īrcel-M├Īrquez J
rs10749053-T	2e-09	-	NR	-	0.012 unit increase	[0.0081-0.0159]	RBM20	Atrial fibrillation (MTAG)	atrial fibrillation	-	GCST90132229	10:110816937	35872910	C├Īrcel-M├Īrquez J
rs76097649-A	2e-20	-	NR	-	0.022 unit increase	[0.018-0.026]	KCNJ5	Atrial fibrillation (MTAG)	atrial fibrillation	-	GCST90132229	11:128894675	35872910	C├Īrcel-M├Īrquez J
rs883079-T	3e-39	-	NR	-	0.02 unit increase	[0.016-0.024]	TBX5	Atrial fibrillation (MTAG)	atrial fibrillation	-	GCST90132229	12:114355435	35872910	C├Īrcel-M├Īrquez J
rs10773657-A	2e-08	-	NR	-	0.011 unit decrease	[0.0071-0.0149]	HIP1R	Atrial fibrillation (MTAG)	atrial fibrillation	-	GCST90132229	12:122843353	35872910	C├Īrcel-M├Īrquez J
rs2738413-A	2e-30	-	NR	-	0.016 unit increase	[0.014-0.018]	SYNE2,ESR2	Atrial fibrillation (MTAG)	atrial fibrillation	-	GCST90132229	14:64213242	35872910	C├Īrcel-M├Īrquez J
rs7172038-T	4e-35	-	NR	-	0.024 unit decrease	[0.02-0.028]	HCN4,REC114	Atrial fibrillation (MTAG)	atrial fibrillation	-	GCST90132229	15:73374914	35872910	C├Īrcel-M├Īrquez J
rs12908004-A	3e-16	-	NR	-	0.016 unit decrease	[0.012-0.02]	ARNT2-DT	Atrial fibrillation (MTAG)	atrial fibrillation	-	GCST90132229	15:80384583	35872910	C├Īrcel-M├Īrquez J
rs6598541-A	1e-10	-	NR	-	0.009 unit increase	[0.007-0.011]	IGF1R	Atrial fibrillation (MTAG)	atrial fibrillation	-	GCST90132229	15:98727906	35872910	C├Īrcel-M├Īrquez J
rs140185678-A	2e-14	-	NR	-	0.029 unit increase	[0.021-0.037]	RPL3L	Atrial fibrillation (MTAG)	atrial fibrillation	-	GCST90132229	16:1953015	35872910	C├Īrcel-M├Īrquez J
rs2106261-T	1e-90	-	NR	-	0.037 unit increase	[0.033-0.041]	ZFHX3	Atrial fibrillation (MTAG)	atrial fibrillation	-	GCST90132229	16:73017721	35872910	C├Īrcel-M├Īrquez J
rs9899183-T	1e-09	-	NR	-	0.01 unit increase	[0.0061-0.0139]	TNFSF12,TNFSF12-TNFSF13	Atrial fibrillation (MTAG)	atrial fibrillation	-	GCST90132229	17:7549660	35872910	C├Īrcel-M├Īrquez J
rs199497-T	1e-10	-	NR	-	0.012 unit decrease	[0.0081-0.0159]	WNT3	Atrial fibrillation (MTAG)	atrial fibrillation	-	GCST90132229	17:46789236	35872910	C├Īrcel-M├Īrquez J
rs2834618-T	2e-17	-	NR	-	0.019 unit increase	[0.015-0.023]	LINC01426	Atrial fibrillation (MTAG)	atrial fibrillation	-	GCST90132229	21:34746814	35872910	C├Īrcel-M├Īrquez J
rs284277-A	9e-10	-	NR	-	0.009 unit decrease	[0.007-0.011]	CASZ1	Atrial fibrillation (MTAG)	atrial fibrillation	-	GCST90132229	1:10730740	35872910	C├Īrcel-M├Īrquez J
rs7529220-T	1e-09	-	NR	-	0.012 unit decrease	[0.0081-0.0159]	CELA3B,HSPG2	Atrial fibrillation (MTAG)	atrial fibrillation	-	GCST90132229	1:21956126	35872910	C├Īrcel-M├Īrquez J
rs1545300-T	8e-13	-	NR	-	0.011 unit decrease	[0.0071-0.0149]	KCND3	Atrial fibrillation (MTAG)	atrial fibrillation	-	GCST90132229	1:111921382	35872910	C├Īrcel-M├Īrquez J
rs4073778-A	3e-12	-	NR	-	0.01 unit increase	[0.008-0.012]	CASQ2	Atrial fibrillation (MTAG)	atrial fibrillation	-	GCST90132229	1:115755137	35872910	C├Īrcel-M├Īrquez J
rs4951258-A	1e-07	-	NR	-	0.008 unit increase	[0.006-0.01]	NUCKS1	Atrial fibrillation (MTAG)	atrial fibrillation	-	GCST90132229	1:205722188	35872910	C├Īrcel-M├Īrquez J
rs6546620-T	5e-12	-	NR	-	0.012 unit decrease	[0.0081-0.0159]	KIF3C	Atrial fibrillation (MTAG)	atrial fibrillation	-	GCST90132229	2:25937071	35872910	C├Īrcel-M├Īrquez J
rs2723064-T	1e-20	-	NR	-	0.014 unit increase	[0.012-0.016]	LINC02576,LINC02245	Atrial fibrillation (MTAG)	atrial fibrillation	-	GCST90132229	2:65052671	35872910	C├Īrcel-M├Īrquez J
rs72926475-A	4e-11	-	NR	-	0.014 unit decrease	[0.01-0.018]	U8,KDM3A	Atrial fibrillation (MTAG)	atrial fibrillation	-	GCST90132229	2:86367364	35872910	C├Īrcel-M├Īrquez J
rs113949548-T	4e-10	-	NR	-	0.014 unit increase	[0.01-0.018]	GYPC	Atrial fibrillation (MTAG)	atrial fibrillation	-	GCST90132229	2:126679788	35872910	C├Īrcel-M├Īrquez J
rs56326533-T	4e-23	-	NR	-	0.014 unit decrease	[0.012-0.016]	MAIP1,SPATS2L	Atrial fibrillation (MTAG)	atrial fibrillation	-	GCST90132229	2:200304035	35872910	C├Īrcel-M├Īrquez J
rs6738011-T	4e-10	-	NR	-	0.011 unit increase	[0.0071-0.0149]	ERBB4	Atrial fibrillation (MTAG)	atrial fibrillation	-	GCST90132229	2:212395133	35872910	C├Īrcel-M├Īrquez J
rs4642101-T	1e-23	-	NR	-	0.015 unit decrease	[0.013-0.017]	CAND2	Atrial fibrillation (MTAG)	atrial fibrillation	-	GCST90132229	3:12800724	35872910	C├Īrcel-M├Īrquez J
rs73041705-T	5e-09	-	NR	-	0.009 unit increase	[0.0051-0.0129]	THRB	Atrial fibrillation (MTAG)	atrial fibrillation	-	GCST90132229	3:24421744	35872910	C├Īrcel-M├Īrquez J
rs7508-A	1e-20	-	NR	-	0.015 unit increase	[0.011-0.019]	ASAH1	Atrial fibrillation (MTAG)	atrial fibrillation	-	GCST90132229	8:18056461	35872910	C├Īrcel-M├Īrquez J
rs7834729-T	4e-10	-	NR	-	0.014 unit decrease	[0.01-0.018]	XPO7	Atrial fibrillation (MTAG)	atrial fibrillation	-	GCST90132229	8:21964267	35872910	C├Īrcel-M├Īrquez J
rs62521286-A	8e-18	-	NR	-	0.024 unit decrease	[0.018-0.03]	FBXO32	Atrial fibrillation (MTAG)	atrial fibrillation	-	GCST90132229	8:123539735	35872910	C├Īrcel-M├Īrquez J
rs2274115-A	2e-10	-	NR	-	0.01 unit decrease	[0.0061-0.0139]	LHX3	Atrial fibrillation (MTAG)	atrial fibrillation	-	GCST90132229	9:136202927	35872910	C├Īrcel-M├Īrquez J
rs10822156-T	1e-11	-	NR	-	0.01 unit decrease	[0.008-0.012]	JMJD1C	Atrial fibrillation (MTAG)	atrial fibrillation	-	GCST90132229	10:63320967	35872910	C├Īrcel-M├Īrquez J
rs4757877-A	9e-20	-	NR	-	0.015 unit increase	[0.011-0.019]	NAV2	Atrial fibrillation (MTAG)	atrial fibrillation	-	GCST90132229	11:19988745	35872910	C├Īrcel-M├Īrquez J
rs2156664-T	2e-08	-	NR	-	0.009 unit increase	[0.0051-0.0129]	RNU6-256P,SORL1	Atrial fibrillation (MTAG)	atrial fibrillation	-	GCST90132229	11:121774297	35872910	C├Īrcel-M├Īrquez J
rs4963776-T	1e-24	-	NR	-	0.019 unit decrease	[0.015-0.023]	KNOP1P1,RN7SL38P	Atrial fibrillation (MTAG)	atrial fibrillation	-	GCST90132229	12:24626557	35872910	C├Īrcel-M├Īrquez J
rs17380837-T	6e-11	-	NR	-	0.01 unit decrease	[0.0061-0.0139]	SSPN	Atrial fibrillation (MTAG)	atrial fibrillation	-	GCST90132229	12:26192593	35872910	C├Īrcel-M├Īrquez J
rs12809354-T	5e-14	-	NR	-	0.015 unit decrease	[0.011-0.019]	PKP2	Atrial fibrillation (MTAG)	atrial fibrillation	-	GCST90132229	12:32825503	35872910	C├Īrcel-M├Īrquez J
rs2860482-A	8e-12	-	NR	-	0.011 unit increase	[0.0071-0.0149]	NACA,PTGES3	Atrial fibrillation (MTAG)	atrial fibrillation	-	GCST90132229	12:56712154	35872910	C├Īrcel-M├Īrquez J
rs71454237-A	1e-12	-	NR	-	0.012 unit decrease	[0.0081-0.0159]	LRRC10,BEST3	Atrial fibrillation (MTAG)	atrial fibrillation	-	GCST90132229	12:69619635	35872910	C├Īrcel-M├Īrquez J
rs12426679-T	1e-08	-	NR	-	0.008 unit decrease	[0.006-0.01]	SNORA70,RN7SL734P	Atrial fibrillation (MTAG)	atrial fibrillation	-	GCST90132229	12:75844207	35872910	C├Īrcel-M├Īrquez J
rs6560886-T	2e-08	-	NR	-	0.01 unit decrease	[0.0061-0.0139]	FBRSL1	Atrial fibrillation (MTAG)	atrial fibrillation	-	GCST90132229	12:132573624	35872910	C├Īrcel-M├Īrquez J
rs9506925-T	2e-09	-	NR	-	0.01 unit increase	[0.0061-0.0139]	DDX39AP1,SNORD36	Atrial fibrillation (MTAG)	atrial fibrillation	-	GCST90132229	13:22794804	35872910	C├Īrcel-M├Īrquez J
rs35569628-T	2e-08	-	NR	-	0.009 unit increase	[0.0051-0.0129]	CUL4A	Atrial fibrillation (MTAG)	atrial fibrillation	-	GCST90132229	13:113218398	35872910	C├Īrcel-M├Īrquez J
rs28631169-T	1e-09	-	NR	-	0.011 unit increase	[0.0071-0.0149]	MYH7	Atrial fibrillation (MTAG)	atrial fibrillation	-	GCST90132229	14:23418974	35872910	C├Īrcel-M├Īrquez J
rs7140396-A	2e-19	-	NR	-	0.014 unit increase	[0.01-0.018]	AKAP6	Atrial fibrillation (MTAG)	atrial fibrillation	-	GCST90132229	14:32514611	35872910	C├Īrcel-M├Īrquez J
rs73241997-T	1e-14	-	NR	-	0.016 unit increase	[0.012-0.02]	CFL2,RPL23AP8	Atrial fibrillation (MTAG)	atrial fibrillation	-	GCST90132229	14:34704569	35872910	C├Īrcel-M├Īrquez J
rs74884082-T	1e-09	-	NR	-	0.01 unit decrease	[0.0061-0.0139]	DPF3	Atrial fibrillation (MTAG)	atrial fibrillation	-	GCST90132229	14:72782711	35872910	C├Īrcel-M├Īrquez J
rs10873298-T	3e-08	-	NR	-	0.008 unit decrease	[0.006-0.01]	LINC01629	Atrial fibrillation (MTAG)	atrial fibrillation	-	GCST90132229	14:76960182	35872910	C├Īrcel-M├Īrquez J
rs7170477-A	4e-08	-	NR	-	0.008 unit increase	[0.0041-0.0119]	HERC1	Atrial fibrillation (MTAG)	atrial fibrillation	-	GCST90132229	15:63811578	35872910	C├Īrcel-M├Īrquez J
rs7225165-A	1e-08	-	NR	-	0.013 unit decrease	[0.0091-0.0169]	YWHAE,CRK	Atrial fibrillation (MTAG)	atrial fibrillation	-	GCST90132229	17:1406556	35872910	C├Īrcel-M├Īrquez J
rs55941572-T	1e-10	-	NR	-	0.015 unit increase	[0.011-0.019]	MYOCD	Atrial fibrillation (MTAG)	atrial fibrillation	-	GCST90132229	17:12709614	35872910	C├Īrcel-M├Īrquez J
rs7359623-T	2e-10	-	NR	-	0.009 unit decrease	[0.007-0.011]	GSDMB,ZPBP2	Atrial fibrillation (MTAG)	atrial fibrillation	-	GCST90132229	17:39893336	35872910	C├Īrcel-M├Īrquez J
rs10428132-T	7e-19	-	NR	-	0.013 unit decrease	[0.011-0.015]	SCN10A	Atrial fibrillation (MTAG)	atrial fibrillation	-	GCST90132229	3:38736063	35872910	C├Īrcel-M├Īrquez J
rs34080181-A	2e-10	-	NR	-	0.009 unit decrease	[0.007-0.011]	LRIG1	Atrial fibrillation (MTAG)	atrial fibrillation	-	GCST90132229	3:66403767	35872910	C├Īrcel-M├Īrquez J
rs17005647-T	2e-08	-	NR	-	0.008 unit increase	[0.006-0.01]	FRMD4B	Atrial fibrillation (MTAG)	atrial fibrillation	-	GCST90132229	3:69357030	35872910	C├Īrcel-M├Īrquez J
rs6771054-T	6e-11	-	NR	-	0.009 unit increase	[0.007-0.011]	EPHA3	Atrial fibrillation (MTAG)	atrial fibrillation	-	GCST90132229	3:89440379	35872910	C├Īrcel-M├Īrquez J
rs10804493-A	1e-14	-	NR	-	0.011 unit increase	[0.009-0.013]	PHLDB2,PLCXD2	Atrial fibrillation (MTAG)	atrial fibrillation	-	GCST90132229	3:111835579	35872910	C├Īrcel-M├Īrquez J
rs1278493-A	4e-08	-	NR	-	0.008 unit decrease	[0.006-0.01]	PPP2R3A	Atrial fibrillation (MTAG)	atrial fibrillation	-	GCST90132229	3:136095167	35872910	C├Īrcel-M├Īrquez J
rs75880040-T	1e-08	-	NR	-	0.01 unit decrease	[0.0061-0.0139]	GNB4	Atrial fibrillation (MTAG)	atrial fibrillation	-	GCST90132229	3:179441371	35872910	C├Īrcel-M├Īrquez J
rs60902112-T	3e-08	-	NR	-	0.009 unit increase	[0.0051-0.0129]	XXYLT1	Atrial fibrillation (MTAG)	atrial fibrillation	-	GCST90132229	3:195080124	35872910	C├Īrcel-M├Īrquez J
rs3960788-T	4e-08	-	NR	-	0.008 unit decrease	[0.006-0.01]	SLC9B1	Atrial fibrillation (MTAG)	atrial fibrillation	-	GCST90132229	4:102994461	35872910	C├Īrcel-M├Īrquez J
rs6839459-A	5e-11	-	NR	-	0.019 unit decrease	[0.013-0.025]	ARHGAP10	Atrial fibrillation (MTAG)	atrial fibrillation	-	GCST90132229	4:148031831	35872910	C├Īrcel-M├Īrquez J
rs74500426-T	6e-12	-	NR	-	0.018 unit decrease	[0.012-0.024]	LINC02269	Atrial fibrillation (MTAG)	atrial fibrillation	-	GCST90132229	4:173721638	35872910	C├Īrcel-M├Īrquez J
rs6596717-A	6e-09	-	NR	-	0.008 unit decrease	[0.006-0.01]	LINC01950,PSMC1P5	Atrial fibrillation (MTAG)	atrial fibrillation	-	GCST90132229	5:107091908	35872910	C├Īrcel-M├Īrquez J
rs2012809-A	1e-09	-	NR	-	0.01 unit decrease	[0.0061-0.0139]	SLC27A6	Atrial fibrillation (MTAG)	atrial fibrillation	-	GCST90132229	5:128854670	35872910	C├Īrcel-M├Īrquez J
rs6580277-A	1e-16	-	NR	-	0.014 unit decrease	[0.01-0.018]	NR3C1,RNU7-156P	Atrial fibrillation (MTAG)	atrial fibrillation	-	GCST90132229	5:143438558	35872910	C├Īrcel-M├Īrquez J
rs12188351-A	3e-09	-	NR	-	0.018 unit increase	[0.012-0.024]	SLIT3	Atrial fibrillation (MTAG)	atrial fibrillation	-	GCST90132229	5:168959084	35872910	C├Īrcel-M├Īrquez J
rs73366713-A	2e-24	-	NR	-	0.021 unit decrease	[0.017-0.025]	ATXN1	Atrial fibrillation (MTAG)	atrial fibrillation	-	GCST90132229	6:16415520	35872910	C├Īrcel-M├Īrquez J
rs34969716-A	2e-18	-	NR	-	0.013 unit increase	[0.0091-0.0169]	KDM1B	Atrial fibrillation (MTAG)	atrial fibrillation	-	GCST90132229	6:18209878	35872910	C├Īrcel-M├Īrquez J
rs13210074-A	3e-10	-	NR	-	0.009 unit decrease	[0.007-0.011]	CGA,RCN1P1	Atrial fibrillation (MTAG)	atrial fibrillation	-	GCST90132229	6:87112623	35872910	C├Īrcel-M├Īrquez J
rs4946333-A	1e-21	-	NR	-	0.014 unit decrease	[0.012-0.016]	SLC35F1	Atrial fibrillation (MTAG)	atrial fibrillation	-	GCST90132229	6:118244502	35872910	C├Īrcel-M├Īrquez J
rs117984853-T	1e-23	-	NR	-	0.023 unit increase	[0.019-0.027]	UST,TAB2	Atrial fibrillation (MTAG)	atrial fibrillation	-	GCST90132229	6:149077964	35872910	C├Īrcel-M├Īrquez J
rs12154315-T	4e-12	-	NR	-	0.011 unit increase	[0.0071-0.0149]	DGKB	Atrial fibrillation (MTAG)	atrial fibrillation	-	GCST90132229	7:14334089	35872910	C├Īrcel-M├Īrquez J
rs6948592-T	3e-09	-	NR	-	0.009 unit increase	[0.007-0.011]	CREB5	Atrial fibrillation (MTAG)	atrial fibrillation	-	GCST90132229	7:28368690	35872910	C├Īrcel-M├Īrquez J
rs35005436-T	2e-09	-	NR	-	0.012 unit decrease	[0.0081-0.0159]	GTF2I,GTF2I-AS1	Atrial fibrillation (MTAG)	atrial fibrillation	-	GCST90132229	7:74720592	35872910	C├Īrcel-M├Īrquez J
rs56201652-A	2e-12	-	NR	-	0.011 unit decrease	[0.0071-0.0149]	CDK6	Atrial fibrillation (MTAG)	atrial fibrillation	-	GCST90132229	7:92648802	35872910	C├Īrcel-M├Īrquez J
rs35620480-A	1e-08	-	NR	-	0.011 unit decrease	[0.0071-0.0149]	GATA4,LINC00208	Atrial fibrillation (MTAG)	atrial fibrillation	-	GCST90132229	8:11642399	35872910	C├Īrcel-M├Īrquez J
rs7224711-T	5e-08	-	NR	-	0.008 unit decrease	[0.006-0.01]	CYTH1	Atrial fibrillation (MTAG)	atrial fibrillation	-	GCST90132229	17:78776206	35872910	C├Īrcel-M├Īrquez J
rs9953366-T	3e-11	-	NR	-	0.01 unit decrease	[0.008-0.012]	SMAD7	Atrial fibrillation (MTAG)	atrial fibrillation	-	GCST90132229	18:48947822	35872910	C├Īrcel-M├Īrquez J
rs8088085-A	2e-07	-	NR	-	0.007 unit increase	[0.005-0.009]	MEX3C	Atrial fibrillation (MTAG)	atrial fibrillation	-	GCST90132229	18:51182178	35872910	C├Īrcel-M├Īrquez J
rs464901-T	4e-11	-	NR	-	0.01 unit increase	[0.008-0.012]	TUBA8	Atrial fibrillation (MTAG)	atrial fibrillation	-	GCST90132229	22:18114735	35872910	C├Īrcel-M├Īrquez J
rs133902-T	9e-10	-	NR	-	0.009 unit increase	[0.007-0.011]	MYO18B	Atrial fibrillation (MTAG)	atrial fibrillation	-	GCST90132229	22:25768112	35872910	C├Īrcel-M├Īrquez J
rs2885697-T	3e-10	-	NR	-	0.009 unit decrease	[0.007-0.011]	SCMH1	Atrial fibrillation (MTAG)	atrial fibrillation	-	GCST90132229	1:41078607	35872910	C├Īrcel-M├Īrquez J
rs11590635-A	3e-09	-	NR	-	0.027 unit increase	[0.017-0.037]	AGBL4	Atrial fibrillation (MTAG)	atrial fibrillation	-	GCST90132229	1:48844092	35872910	C├Īrcel-M├Īrquez J
rs146518726-A	2e-14	-	NR	-	0.031 unit increase	[0.023-0.039]	MIR6500,C1orf185	Atrial fibrillation (MTAG)	atrial fibrillation	-	GCST90132229	1:51069367	35872910	C├Īrcel-M├Īrquez J
rs79187193-A	4e-14	-	NR	-	0.023 unit decrease	[0.017-0.029]	GJA5,GJA8	Atrial fibrillation (MTAG)	atrial fibrillation	-	GCST90132229	1:147783720	35872910	C├Īrcel-M├Īrquez J
rs11264280-T	6e-76	-	NR	-	0.028 unit increase	[0.024-0.032]	KCNN3,PMVK	Atrial fibrillation (MTAG)	atrial fibrillation	-	GCST90132229	1:154890476	35872910	C├Īrcel-M├Īrquez J
rs577676-T	3e-42	-	NR	-	0.019 unit decrease	[0.017-0.021]	GORAB,PRRX1	Atrial fibrillation (MTAG)	atrial fibrillation	-	GCST90132229	1:170618199	35872910	C├Īrcel-M├Īrquez J
rs192667187-C	2e-09	-	0.008947	-	0.52 unit increase	[0.35-0.69]	ENPEP	Atrial fibrillation and flutter (PheCode 427.2)	atrial fibrillation	-	GCST90043977	4:110485663	34737426	Jiang L
rs192833524-T	9e-10	-	0.009705	-	0.52 unit increase	[0.35-0.69]	ENPEP	Atrial fibrillation and flutter (PheCode 427.2)	atrial fibrillation	-	GCST90043977	4:110491909	34737426	Jiang L
rs2110552-C	4e-15	-	0.3927	-	0.0478 unit decrease	[0.036-0.06]	DPF3	Atrial fibrillation	atrial fibrillation	-	GCST90204201	14:72888423	36653681	Miyazawa K
rs10873298-T	9e-12	-	0.6388	-	0.041 unit decrease	[0.029-0.053]	LINC01629	Atrial fibrillation	atrial fibrillation	-	GCST90204201	14:76960182	36653681	Miyazawa K
rs2415081-C	3e-08	-	0.1804	-	0.0461 unit decrease	[0.03-0.062]	RNU6-745P,TLE3	Atrial fibrillation	atrial fibrillation	-	GCST90204201	15:70171653	36653681	Miyazawa K
rs7172038-G	3e-39	-	0.1612	-	0.107 unit increase	[0.091-0.123]	HCN4,REC114	Atrial fibrillation	atrial fibrillation	-	GCST90204201	15:73374914	36653681	Miyazawa K
rs12908004-G	1e-23	-	0.1606	-	0.0811 unit increase	[0.065-0.097]	ARNT2-DT	Atrial fibrillation	atrial fibrillation	-	GCST90204201	15:80384583	36653681	Miyazawa K
rs4965430-G	3e-13	-	0.5925	-	0.0435 unit decrease	[0.032-0.055]	IGF1R	Atrial fibrillation	atrial fibrillation	-	GCST90204201	15:98725621	36653681	Miyazawa K
rs3809666-G	4e-08	-	0.3002	-	0.0375 unit increase	[0.024-0.051]	FBXL16,METRN	Atrial fibrillation	atrial fibrillation	-	GCST90204201	16:714753	36653681	Miyazawa K
rs2815301-C	1e-14	-	0.7736	-	0.0579 unit increase	[0.043-0.073]	RPL3L	Atrial fibrillation	atrial fibrillation	-	GCST90204201	16:1954717	36653681	Miyazawa K
rs67329386-T	1e-146	-	0.2209	-	0.1846 unit increase	[0.17-0.2]	ZFHX3	Atrial fibrillation	atrial fibrillation	-	GCST90204201	16:73014468	36653681	Miyazawa K
rs61248729-T	1e-09	-	0.1724	-	0.0523 unit decrease	[0.035-0.069]	CRK,YWHAE	Atrial fibrillation	atrial fibrillation	-	GCST90204201	17:1408752	36653681	Miyazawa K
rs2071502-C	9e-09	-	0.5721	-	0.0338 unit decrease	[0.022-0.045]	POLR2A	Atrial fibrillation	atrial fibrillation	-	GCST90204201	17:7511639	36653681	Miyazawa K
rs72811294-C	1e-15	-	0.1082	-	0.0757 unit decrease	[0.057-0.094]	MYOCD	Atrial fibrillation	atrial fibrillation	-	GCST90204201	17:12715363	36653681	Miyazawa K
rs7359623-T	1e-14	-	0.4915	-	0.0451 unit decrease	[0.034-0.057]	GSDMB,ZPBP2	Atrial fibrillation	atrial fibrillation	-	GCST90204201	17:39893336	36653681	Miyazawa K
rs242557-A	2e-11	-	0.4013	-	0.0414 unit decrease	[0.029-0.053]	MAPT	Atrial fibrillation	atrial fibrillation	-	GCST90204201	17:45942346	36653681	Miyazawa K
rs145153053-G	4e-09	-	0.1676	-	0.0495 unit increase	[0.033-0.066]	LRRC37A17P,CDC27	Atrial fibrillation	atrial fibrillation	-	GCST90204201	17:47060667	36653681	Miyazawa K
rs1396517-C	5e-09	-	0.5169	-	0.0342 unit increase	[0.023-0.046]	CALM2P1,CASC17	Atrial fibrillation	atrial fibrillation	-	GCST90204201	17:70425662	36653681	Miyazawa K
rs9953366-C	1e-12	-	0.6228	-	0.0443 unit increase	[0.032-0.056]	SMAD7	Atrial fibrillation	atrial fibrillation	-	GCST90204201	18:48947822	36653681	Miyazawa K
rs6089752-T	5e-12	-	0.5208	-	0.0413 unit increase	[0.03-0.053]	MIR1-1HG	Atrial fibrillation	atrial fibrillation	-	GCST90204201	20:62557186	36653681	Miyazawa K
rs2834618-G	1e-21	-	0.1029	-	0.0947 unit decrease	[0.075-0.114]	LINC01426	Atrial fibrillation	atrial fibrillation	-	GCST90204201	21:34746814	36653681	Miyazawa K
rs464901-C	9e-14	-	0.3255	-	0.0469 unit decrease	[0.035-0.059]	TUBA8	Atrial fibrillation	atrial fibrillation	-	GCST90204201	22:18114735	36653681	Miyazawa K
rs133902-T	1e-11	-	0.4642	-	0.0411 unit increase	[0.029-0.053]	MYO18B	Atrial fibrillation	atrial fibrillation	-	GCST90204201	22:25768112	36653681	Miyazawa K
rs12044963-?	3e-09	-	NR	-	0.0882859 unit increase	[0.059-0.117]	KCND3	Atrial fibrillation	atrial fibrillation	-	GCST90244768	1:111849738	36653681	Miyazawa K
rs11240121-?	2e-08	-	NR	-	0.0839863 unit increase	[0.055-0.113]	GJA5	Atrial fibrillation	atrial fibrillation	-	GCST90244768	1:147756741	36653681	Miyazawa K
rs629234-?	9e-24	-	NR	-	0.151758 unit decrease	[0.12-0.18]	GORAB,PRRX1	Atrial fibrillation	atrial fibrillation	-	GCST90244768	1:170662622	36653681	Miyazawa K
rs11579558-?	2e-22	-	NR	-	0.163396 unit decrease	[0.13-0.2]	PPFIA4	Atrial fibrillation	atrial fibrillation	-	GCST90244768	1:203062910	36653681	Miyazawa K
rs12360521-G	3e-16	-	0.17	-	0.0772 unit increase	[0.059-0.096]	DNAJC12,RNU6-523P	Atrial fibrillation	atrial fibrillation	-	GCST90204201	10:67854979	36653681	Miyazawa K
rs60212594-C	8e-41	-	0.1474	-	0.1105 unit decrease	[0.094-0.127]	SYNPO2L,SYNPO2L-AS1	Atrial fibrillation	atrial fibrillation	-	GCST90204201	10:73654586	36653681	Miyazawa K
rs10458662-G	4e-18	-	0.2601	-	0.0634 unit increase	[0.049-0.078]	LRMDA	Atrial fibrillation	atrial fibrillation	-	GCST90204201	10:76176912	36653681	Miyazawa K
rs74154539-A	9e-77	-	0.1784	-	0.1426 unit increase	[0.13-0.16]	NEURL1	Atrial fibrillation	atrial fibrillation	-	GCST90204201	10:103556539	36653681	Miyazawa K
rs10749053-C	7e-10	-	0.8506	-	0.0554 unit decrease	[0.038-0.073]	RBM20	Atrial fibrillation	atrial fibrillation	-	GCST90204201	10:110816937	36653681	Miyazawa K
rs4757877-G	7e-28	-	0.7013	-	0.0726 unit decrease	[0.06-0.086]	NAV2	Atrial fibrillation	atrial fibrillation	-	GCST90204201	11:19988745	36653681	Miyazawa K
rs7946552-A	6e-10	-	0.7246	-	0.0405 unit decrease	[0.028-0.053]	RNU6-256P,SORL1	Atrial fibrillation	atrial fibrillation	-	GCST90204201	11:121783619	36653681	Miyazawa K
rs76097649-A	4e-25	-	0.0905	-	0.1132 unit increase	[0.092-0.135]	KCNJ5	Atrial fibrillation	atrial fibrillation	-	GCST90204201	11:128894675	36653681	Miyazawa K
rs10842383-T	2e-35	-	0.1412	-	0.1056 unit decrease	[0.089-0.122]	KNOP1P1,RN7SL38P	Atrial fibrillation	atrial fibrillation	-	GCST90204201	12:24619033	36653681	Miyazawa K
rs113819537-G	3e-16	-	0.2716	-	0.0533 unit decrease	[0.041-0.066]	SSPN	Atrial fibrillation	atrial fibrillation	-	GCST90204201	12:26195496	36653681	Miyazawa K
rs12809354-C	2e-16	-	0.1384	-	0.0689 unit increase	[0.052-0.085]	PKP2	Atrial fibrillation	atrial fibrillation	-	GCST90204201	12:32825503	36653681	Miyazawa K
rs2860482-C	7e-19	-	0.716	-	0.0581 unit decrease	[0.045-0.071]	NACA,PTGES3	Atrial fibrillation	atrial fibrillation	-	GCST90204201	12:56712154	36653681	Miyazawa K
rs71454237-A	5e-12	-	0.2032	-	0.0509 unit decrease	[0.036-0.065]	LRRC10,BEST3	Atrial fibrillation	atrial fibrillation	-	GCST90204201	12:69619635	36653681	Miyazawa K
rs1565765-T	4e-13	-	0.4976	-	0.0434 unit decrease	[0.032-0.055]	RN7SL734P,SNORA70	Atrial fibrillation	atrial fibrillation	-	GCST90204201	12:75845075	36653681	Miyazawa K
rs4766552-A	3e-08	-	0.2262	-	0.0538 unit decrease	[0.035-0.073]	CUX2	Atrial fibrillation	atrial fibrillation	-	GCST90204201	12:111193961	36653681	Miyazawa K
rs883079-T	8e-60	-	0.6545	-	0.1029 unit increase	[0.091-0.115]	TBX5	Atrial fibrillation	atrial fibrillation	-	GCST90204201	12:114355435	36653681	Miyazawa K
rs897393-T	1e-09	-	0.8414	-	0.0513 unit decrease	[0.035-0.068]	CCDC62	Atrial fibrillation	atrial fibrillation	-	GCST90204201	12:122827504	36653681	Miyazawa K
rs3741508-G	1e-08	-	0.1967	-	0.0439 unit increase	[0.029-0.059]	NCOR2	Atrial fibrillation	atrial fibrillation	-	GCST90204201	12:124328132	36653681	Miyazawa K
rs4883571-A	4e-08	-	0.3703	-	0.0344 unit increase	[0.022-0.047]	FBRSL1	Atrial fibrillation	atrial fibrillation	-	GCST90204201	12:132515028	36653681	Miyazawa K
rs3904323-T	3e-12	-	0.7348	-	0.0484 unit decrease	[0.035-0.062]	DDX39AP1,SNORD36	Atrial fibrillation	atrial fibrillation	-	GCST90204201	13:22794695	36653681	Miyazawa K
rs2316443-A	2e-08	-	0.2728	-	0.0378 unit decrease	[0.025-0.051]	CUL4A	Atrial fibrillation	atrial fibrillation	-	GCST90204201	13:113210523	36653681	Miyazawa K
rs422068-C	1e-13	-	0.3232	-	0.0471 unit increase	[0.035-0.059]	MYH6	Atrial fibrillation	atrial fibrillation	-	GCST90204201	14:23395595	36653681	Miyazawa K
rs11156751-C	3e-30	-	0.3099	-	0.0747 unit increase	[0.062-0.087]	AKAP6	Atrial fibrillation	atrial fibrillation	-	GCST90204201	14:32521231	36653681	Miyazawa K
rs73241997-T	1e-17	-	0.146	-	0.0689 unit increase	[0.053-0.085]	CFL2,RPL23AP8	Atrial fibrillation	atrial fibrillation	-	GCST90204201	14:34704569	36653681	Miyazawa K
rs2738413-G	2e-40	-	0.5253	-	0.0778 unit decrease	[0.066-0.089]	SYNE2,ESR2	Atrial fibrillation	atrial fibrillation	-	GCST90204201	14:64213242	36653681	Miyazawa K
rs75251643-?	1e-09	-	NR	-	0.114969 unit decrease	[0.078-0.152]	RAB1A	Atrial fibrillation	atrial fibrillation	-	GCST90244768	2:65128252	36653681	Miyazawa K
rs4673904-?	9e-09	-	NR	-	0.0943824 unit increase	[0.062-0.127]	SPATS2L,MAIP1	Atrial fibrillation	atrial fibrillation	-	GCST90244768	2:200298731	36653681	Miyazawa K
rs75387493-?	4e-08	-	NR	-	0.181287 unit increase	[0.12-0.25]	CAND2	Atrial fibrillation	atrial fibrillation	-	GCST90244768	3:12831496	36653681	Miyazawa K
rs12644625-?	2e-249	-	NR	-	0.509757 unit increase	[0.48-0.54]	LINC01438	Atrial fibrillation	atrial fibrillation	-	GCST90244768	4:110795357	36653681	Miyazawa K
rs10213376-?	5e-09	-	NR	-	0.145934 unit increase	[0.097-0.195]	ARHGAP10	Atrial fibrillation	atrial fibrillation	-	GCST90244768	4:148015263	36653681	Miyazawa K
rs187693118-?	5e-20	-	NR	-	0.204463 unit increase	[0.16-0.25]	HAND2-AS1	Atrial fibrillation	atrial fibrillation	-	GCST90244768	4:173542765	36653681	Miyazawa K
rs1013168-?	4e-10	-	NR	-	0.125612 unit increase	[0.086-0.165]	KCNN2	Atrial fibrillation	atrial fibrillation	-	GCST90244768	5:114413763	36653681	Miyazawa K
rs6941949-?	1e-08	-	NR	-	0.0908223 unit increase	[0.06-0.122]	LINC00326,MTCYBP4	Atrial fibrillation	atrial fibrillation	-	GCST90244768	6:133122523	36653681	Miyazawa K
rs1997571-?	1e-14	-	NR	-	0.124434 unit increase	[0.093-0.156]	CAV1	Atrial fibrillation	atrial fibrillation	-	GCST90244768	7:116558567	36653681	Miyazawa K
rs4871397-?	4e-08	-	NR	-	0.153746 unit decrease	[0.099-0.209]	RN7SKP155,KLHL38	Atrial fibrillation	atrial fibrillation	-	GCST90244768	8:123622957	36653681	Miyazawa K
rs149672087-?	9e-44	-	NR	-	0.764509 unit increase	[0.66-0.87]	AOPEP,FANCC	Atrial fibrillation	atrial fibrillation	-	GCST90244768	9:95129587	36653681	Miyazawa K
rs2296610-?	2e-16	-	NR	-	0.174635 unit increase	[0.13-0.22]	NEBL	Atrial fibrillation	atrial fibrillation	-	GCST90244768	10:20868692	36653681	Miyazawa K
rs548764966-?	2e-09	-	NR	-	0.0968688 unit increase	[0.065-0.129]	-	Atrial fibrillation	atrial fibrillation	-	GCST90244768	-	36653681	Miyazawa K
rs10458662-?	2e-10	-	NR	-	0.0961702 unit increase	[0.067-0.126]	LRMDA	Atrial fibrillation	atrial fibrillation	-	GCST90244768	10:76176912	36653681	Miyazawa K
rs185158502-?	3e-141	-	NR	-	1.42796 unit increase	[1.32-1.54]	NEURL1	Atrial fibrillation	atrial fibrillation	-	GCST90244768	10:103574950	36653681	Miyazawa K
rs7973464-?	7e-11	-	NR	-	0.157103 unit increase	[0.11-0.2]	RN7SL38P,KNOP1P1	Atrial fibrillation	atrial fibrillation	-	GCST90244768	12:24648922	36653681	Miyazawa K
rs74763618-?	1e-08	-	NR	-	0.0958472 unit decrease	[0.063-0.129]	ITPR2	Atrial fibrillation	atrial fibrillation	-	GCST90244768	12:26443292	36653681	Miyazawa K
rs3809297-?	3e-32	-	NR	-	0.228599 unit decrease	[0.19-0.27]	CUX2	Atrial fibrillation	atrial fibrillation	-	GCST90244768	12:111171923	36653681	Miyazawa K
rs2384407-?	5e-16	-	NR	-	0.121578 unit increase	[0.092-0.151]	LINC02459,TBX5	Atrial fibrillation	atrial fibrillation	-	GCST90244768	12:114351421	36653681	Miyazawa K
rs10138310-?	7e-11	-	NR	-	0.0986089 unit increase	[0.069-0.128]	AKAP6	Atrial fibrillation	atrial fibrillation	-	GCST90244768	14:32442886	36653681	Miyazawa K
rs2738413-?	2e-11	-	NR	-	0.10345 unit decrease	[0.073-0.134]	SYNE2,ESR2	Atrial fibrillation	atrial fibrillation	-	GCST90244768	14:64213242	36653681	Miyazawa K
rs2359171-?	3e-83	-	NR	-	0.299893 unit increase	[0.27-0.33]	ZFHX3	Atrial fibrillation	atrial fibrillation	-	GCST90244768	16:73019123	36653681	Miyazawa K
rs1055894680-?	2e-14	-	NR	-	1.21488 unit increase	[0.9-1.52]	ZNF689	Atrial fibrillation	atrial fibrillation	-	GCST90244768	16:30608424	36653681	Miyazawa K
rs73205368-?	8e-13	-	NR	-	0.088776 unit increase	[0.065-0.113]	PTCHD1	Atrial fibrillation	atrial fibrillation	-	GCST90244768	X:23381384	36653681	Miyazawa K
rs778479352-?	2e-20	-	NR	-	0.692298 unit increase	[0.55-0.84]	FGF13	Atrial fibrillation	atrial fibrillation	-	GCST90244768	X:138708418	36653681	Miyazawa K
rs629234-?	7e-19	-	NR	-	0.161716 unit decrease	[0.13-0.2]	GORAB,PRRX1	Atrial fibrillation	atrial fibrillation	-	GCST90244769	1:170662622	36653681	Miyazawa K
rs11579558-?	2e-21	-	NR	-	0.193419 unit decrease	[0.15-0.23]	PPFIA4	Atrial fibrillation	atrial fibrillation	-	GCST90244769	1:203062910	36653681	Miyazawa K
rs9989843-?	3e-08	-	NR	-	0.116241 unit increase	[0.075-0.157]	SNORA74,RAB1A	Atrial fibrillation	atrial fibrillation	-	GCST90244769	2:65155127	36653681	Miyazawa K
rs12644625-?	2e-210	-	NR	-	0.568693 unit increase	[0.53-0.6]	LINC01438	Atrial fibrillation	atrial fibrillation	-	GCST90244769	4:110795357	36653681	Miyazawa K
rs2276940-?	2e-17	-	NR	-	0.225071 unit increase	[0.17-0.28]	HAND2-AS1	Atrial fibrillation	atrial fibrillation	-	GCST90244769	4:173530848	36653681	Miyazawa K
rs1013168-?	4e-09	-	NR	-	0.141884 unit increase	[0.095-0.189]	KCNN2	Atrial fibrillation	atrial fibrillation	-	GCST90244769	5:114413763	36653681	Miyazawa K
rs1582725060-?	7e-09	-	NR	-	0.134953 unit increase	[0.089-0.181]	EYA4	Atrial fibrillation	atrial fibrillation	-	GCST90244769	6:133244597	36653681	Miyazawa K
rs1997571-?	5e-09	-	NR	-	0.113856 unit increase	[0.076-0.152]	CAV1	Atrial fibrillation	atrial fibrillation	-	GCST90244769	7:116558567	36653681	Miyazawa K
rs147288039-?	3e-23	-	NR	-	0.677698 unit increase	[0.54-0.81]	AOPEP	Atrial fibrillation	atrial fibrillation	-	GCST90244769	9:95006476	36653681	Miyazawa K
rs2296610-?	2e-10	-	NR	-	0.16347 unit increase	[0.11-0.21]	NEBL	Atrial fibrillation	atrial fibrillation	-	GCST90244769	10:20868692	36653681	Miyazawa K
rs10458662-?	3e-09	-	NR	-	0.107631 unit increase	[0.072-0.143]	LRMDA	Atrial fibrillation	atrial fibrillation	-	GCST90244769	10:76176912	36653681	Miyazawa K
rs185158502-?	3e-85	-	NR	-	1.37148 unit increase	[1.23-1.51]	NEURL1	Atrial fibrillation	atrial fibrillation	-	GCST90244769	10:103574950	36653681	Miyazawa K
rs60634518-?	1e-09	-	NR	-	0.137017 unit increase	[0.093-0.181]	KNOP1P1,RN7SL38P	Atrial fibrillation	atrial fibrillation	-	GCST90244769	12:24650915	36653681	Miyazawa K
rs2629755-?	2e-08	-	NR	-	0.103215 unit decrease	[0.067-0.139]	HCFC2	Atrial fibrillation	atrial fibrillation	-	GCST90244769	12:104098225	36653681	Miyazawa K
rs3809297-?	1e-32	-	NR	-	0.280208 unit decrease	[0.23-0.33]	CUX2	Atrial fibrillation	atrial fibrillation	-	GCST90244769	12:111171923	36653681	Miyazawa K
rs2384407-?	2e-15	-	NR	-	0.143733 unit increase	[0.11-0.18]	LINC02459,TBX5	Atrial fibrillation	atrial fibrillation	-	GCST90244769	12:114351421	36653681	Miyazawa K
rs8010040-?	5e-10	-	NR	-	0.11869 unit increase	[0.081-0.156]	AKAP6	Atrial fibrillation	atrial fibrillation	-	GCST90244769	14:32505638	36653681	Miyazawa K
rs2738413-?	2e-08	-	NR	-	0.104525 unit decrease	[0.068-0.141]	SYNE2,ESR2	Atrial fibrillation	atrial fibrillation	-	GCST90244769	14:64213242	36653681	Miyazawa K
rs2359171-?	8e-72	-	NR	-	0.334421 unit increase	[0.3-0.37]	ZFHX3	Atrial fibrillation	atrial fibrillation	-	GCST90244769	16:73019123	36653681	Miyazawa K
rs73205368-?	3e-10	-	NR	-	0.086026 unit increase	[0.059-0.113]	PTCHD1	Atrial fibrillation	atrial fibrillation	-	GCST90244769	X:23381384	36653681	Miyazawa K
rs778479352-?	6e-18	-	NR	-	0.691225 unit increase	[0.53-0.85]	FGF13	Atrial fibrillation	atrial fibrillation	-	GCST90244769	X:138708418	36653681	Miyazawa K
rs78229461-?	6e-47	-	NR	-	0.384952 unit increase	[0.33-0.44]	PITX2,LINC01438	Atrial fibrillation	atrial fibrillation	-	GCST90244770	4:110776497	36653681	Miyazawa K
rs9886216-?	2e-08	-	NR	-	0.171583 unit decrease	[0.11-0.23]	CAV1	Atrial fibrillation	atrial fibrillation	-	GCST90244770	7:116551643	36653681	Miyazawa K
rs149672087-?	2e-23	-	NR	-	0.910796 unit increase	[0.73-1.09]	AOPEP,FANCC	Atrial fibrillation	atrial fibrillation	-	GCST90244770	9:95129587	36653681	Miyazawa K
rs3802729-?	1e-08	-	NR	-	0.164222 unit increase	[0.11-0.22]	NEBL	Atrial fibrillation	atrial fibrillation	-	GCST90244770	10:20913431	36653681	Miyazawa K
rs373205748-?	2e-58	-	NR	-	1.48272 unit increase	[1.3-1.66]	NEURL1	Atrial fibrillation	atrial fibrillation	-	GCST90244770	10:103575604	36653681	Miyazawa K
rs2359171-?	2e-15	-	NR	-	0.221793 unit increase	[0.17-0.28]	ZFHX3	Atrial fibrillation	atrial fibrillation	-	GCST90244770	16:73019123	36653681	Miyazawa K
rs4970418-A	1e-09	-	0.159	-	0.0532 unit increase	[0.036-0.07]	PERM1,HES4	Atrial fibrillation	atrial fibrillation	-	GCST90204201	1:983237	36653681	Miyazawa K
rs9782984-C	5e-09	-	0.8222	-	0.0585 unit decrease	[0.039-0.078]	SPEN	Atrial fibrillation	atrial fibrillation	-	GCST90204201	1:15872556	36653681	Miyazawa K
rs75414548-A	2e-08	-	0.0725	-	0.072 unit increase	[0.047-0.097]	RRAGC-DT,RHBDL2	Atrial fibrillation	atrial fibrillation	-	GCST90204201	1:38920042	36653681	Miyazawa K
rs1933723-A	3e-08	-	0.6786	-	0.0349 unit increase	[0.023-0.047]	PALMD	Atrial fibrillation	atrial fibrillation	-	GCST90204201	1:99683752	36653681	Miyazawa K
rs12512502-C	2e-08	-	0.6147	-	0.0339 unit decrease	[0.022-0.046]	MOB1B	Atrial fibrillation	atrial fibrillation	-	GCST90204201	4:70911218	36653681	Miyazawa K
rs6841049-G	1e-09	-	0.5397	-	0.0359 unit decrease	[0.024-0.047]	LIN54	Atrial fibrillation	atrial fibrillation	-	GCST90204201	4:82989559	36653681	Miyazawa K
rs17118812-C	2e-10	-	0.3028	-	0.0401 unit increase	[0.028-0.052]	PFDN1,HBEGF	Atrial fibrillation	atrial fibrillation	-	GCST90204201	5:140323701	36653681	Miyazawa K
rs7766436-T	3e-08	-	0.2697	-	0.0357 unit increase	[0.023-0.048]	CASC15	Atrial fibrillation	atrial fibrillation	-	GCST90204201	6:22598030	36653681	Miyazawa K
rs12209223-A	4e-13	-	0.1164	-	0.0665 unit increase	[0.048-0.085]	FILIP1	Atrial fibrillation	atrial fibrillation	-	GCST90204201	6:75454873	36653681	Miyazawa K
rs4896104-T	5e-10	-	0.5909	-	0.038 unit decrease	[0.026-0.05]	MEMO1P2,LINC03002	Atrial fibrillation	atrial fibrillation	-	GCST90204201	6:134797951	36653681	Miyazawa K
rs11264280-T	1e-89	-	0.3208	-	0.1298 unit increase	[0.12-0.14]	KCNN3,PMVK	Atrial fibrillation	atrial fibrillation	-	GCST90204201	1:154890476	36653681	Miyazawa K
rs17430357-T	4e-08	-	0.1869	-	0.0411 unit increase	[0.026-0.056]	EXT1	Atrial fibrillation	atrial fibrillation	-	GCST90204201	8:117851173	36653681	Miyazawa K
rs4950913-G	6e-36	-	0.529	-	0.0742 unit decrease	[0.063-0.086]	PPFIA4	Atrial fibrillation	atrial fibrillation	-	GCST90204201	1:203063025	36653681	Miyazawa K
rs11527634-T	1e-09	-	0.1639	-	0.0524 unit decrease	[0.036-0.069]	CCDC7	Atrial fibrillation	atrial fibrillation	-	GCST90204201	10:32483806	36653681	Miyazawa K
rs76460895-A	7e-10	-	0.0631	-	0.0767 unit decrease	[0.052-0.101]	C10orf71-AS1,TMEM273	Atrial fibrillation	atrial fibrillation	-	GCST90204201	10:49277389	36653681	Miyazawa K
rs2694635-T	2e-08	-	0.6218	-	0.0334 unit increase	[0.022-0.045]	USP34	Atrial fibrillation	atrial fibrillation	-	GCST90204201	2:61449805	36653681	Miyazawa K
rs7126870-T	3e-08	-	0.5122	-	0.0322 unit decrease	[0.021-0.044]	STIM1	Atrial fibrillation	atrial fibrillation	-	GCST90204201	11:3868829	36653681	Miyazawa K
rs6747542-C	6e-18	-	0.5	-	0.0506 unit decrease	[0.039-0.062]	GMCL1	Atrial fibrillation	atrial fibrillation	-	GCST90204201	2:69879700	36653681	Miyazawa K
rs517938-T	3e-08	-	0.6106	-	0.0341 unit decrease	[0.022-0.046]	FAM76B,LNCRNA-IUR	Atrial fibrillation	atrial fibrillation	-	GCST90204201	11:95356718	36653681	Miyazawa K
rs11679718-A	1e-08	-	0.2665	-	0.0493 unit increase	[0.032-0.066]	TEX41	Atrial fibrillation	atrial fibrillation	-	GCST90204201	2:144924368	36653681	Miyazawa K
rs2629755-G	2e-11	-	0.2128	-	0.0511 unit decrease	[0.036-0.066]	HCFC2	Atrial fibrillation	atrial fibrillation	-	GCST90204201	12:104098225	36653681	Miyazawa K
rs11841562-A	4e-08	-	0.3913	-	0.0329 unit increase	[0.021-0.045]	MICU2	Atrial fibrillation	atrial fibrillation	-	GCST90204201	13:21537382	36653681	Miyazawa K
rs3731748-A	1e-29	-	0.2164	-	0.0853 unit increase	[0.07-0.1]	TTN,TTN-AS1	Atrial fibrillation	atrial fibrillation	-	GCST90204201	2:178548383	36653681	Miyazawa K
rs9284324-A	2e-09	-	0.303	-	0.0383 unit decrease	[0.026-0.051]	MYH11	Atrial fibrillation	atrial fibrillation	-	GCST90204201	16:15808858	36653681	Miyazawa K
rs8096658-G	3e-09	-	0.4581	-	0.0372 unit increase	[0.025-0.05]	NFATC1	Atrial fibrillation	atrial fibrillation	-	GCST90204201	18:79396537	36653681	Miyazawa K
rs11881441-C	2e-09	-	0.6808	-	0.0381 unit increase	[0.026-0.051]	BICRA	Atrial fibrillation	atrial fibrillation	-	GCST90204201	19:47639489	36653681	Miyazawa K
rs3746471-A	2e-11	-	0.4601	-	0.0391 unit increase	[0.028-0.05]	KIAA1755	Atrial fibrillation	atrial fibrillation	-	GCST90204201	20:38213512	36653681	Miyazawa K
rs5754508-G	5e-08	-	0.2342	-	0.0421 unit increase	[0.027-0.057]	MIR301B,SDF2L1	Atrial fibrillation	atrial fibrillation	-	GCST90204201	22:21644940	36653681	Miyazawa K
rs139557-G	4e-07	-	0.6798	-	0.0316 unit increase	[0.019-0.044]	MEI1	Atrial fibrillation	atrial fibrillation	-	GCST90204201	22:41793403	36653681	Miyazawa K
rs880315-C	4e-16	-	0.4062	-	0.0496 unit increase	[0.038-0.062]	CASZ1	Atrial fibrillation	atrial fibrillation	-	GCST90204201	1:10736809	36653681	Miyazawa K
rs7529220-C	2e-15	-	0.799	-	0.0627 unit increase	[0.047-0.078]	CELA3B,HSPG2	Atrial fibrillation	atrial fibrillation	-	GCST90204201	1:21956126	36653681	Miyazawa K
rs2885697-T	1e-10	-	0.655	-	0.0394 unit decrease	[0.027-0.051]	SCMH1	Atrial fibrillation	atrial fibrillation	-	GCST90204201	1:41078607	36653681	Miyazawa K
rs12022114-A	5e-08	-	0.0548	-	0.0808 unit increase	[0.052-0.11]	EPS15-AS1	Atrial fibrillation	atrial fibrillation	-	GCST90204201	1:51539068	36653681	Miyazawa K
rs11102343-A	1e-20	-	0.2347	-	0.0779 unit increase	[0.062-0.094]	KCND3	Atrial fibrillation	atrial fibrillation	-	GCST90204201	1:111840049	36653681	Miyazawa K
rs4073778-A	2e-15	-	0.5279	-	0.0468 unit increase	[0.035-0.058]	CASQ2	Atrial fibrillation	atrial fibrillation	-	GCST90204201	1:115755137	36653681	Miyazawa K
rs11240121-T	4e-10	-	0.2581	-	0.0433 unit increase	[0.03-0.057]	GJA5	Atrial fibrillation	atrial fibrillation	-	GCST90204201	1:147756741	36653681	Miyazawa K
rs2727757-G	7e-09	-	0.3257	-	0.0372 unit increase	[0.025-0.05]	CDHR3	Atrial fibrillation	atrial fibrillation	-	GCST90204201	7:105972290	36653681	Miyazawa K
rs680084-A	2e-63	-	0.5229	-	0.0978 unit decrease	[0.086-0.109]	GORAB,PRRX1	Atrial fibrillation	atrial fibrillation	-	GCST90204201	1:170659114	36653681	Miyazawa K
rs17303101-A	2e-08	-	0.2729	-	0.0378 unit increase	[0.024-0.051]	PAPPA,ASTN2	Atrial fibrillation	atrial fibrillation	-	GCST90204201	9:116419515	36653681	Miyazawa K
rs4951258-A	2e-09	-	0.4039	-	0.0353 unit increase	[0.024-0.047]	NUCKS1	Atrial fibrillation	atrial fibrillation	-	GCST90204201	1:205722188	36653681	Miyazawa K
rs6546620-C	3e-16	-	0.7101	-	0.0612 unit increase	[0.046-0.076]	KIF3C	Atrial fibrillation	atrial fibrillation	-	GCST90204201	2:25937071	36653681	Miyazawa K
rs1769758-T	8e-10	-	0.5232	-	0.0398 unit increase	[0.027-0.053]	ZMIZ1	Atrial fibrillation	atrial fibrillation	-	GCST90204201	10:79139212	36653681	Miyazawa K
rs2540949-T	1e-33	-	0.3724	-	0.0722 unit decrease	[0.06-0.084]	CEP68	Atrial fibrillation	atrial fibrillation	-	GCST90204201	2:65057097	36653681	Miyazawa K
rs10500790-A	7e-13	-	0.369	-	0.0432 unit increase	[0.031-0.055]	SPON1	Atrial fibrillation	atrial fibrillation	-	GCST90204201	11:14014642	36653681	Miyazawa K
rs13387570-C	3e-10	-	0.1787	-	0.0475 unit decrease	[0.033-0.062]	U8,KDM3A	Atrial fibrillation	atrial fibrillation	-	GCST90204201	2:86356069	36653681	Miyazawa K
rs10845620-A	5e-08	-	0.1289	-	0.0497 unit increase	[0.032-0.068]	APOLD1	Atrial fibrillation	atrial fibrillation	-	GCST90204201	12:12733093	36653681	Miyazawa K
rs12992231-A	8e-09	-	0.381	-	0.0345 unit increase	[0.023-0.046]	MBD5	Atrial fibrillation	atrial fibrillation	-	GCST90204201	2:148042141	36653681	Miyazawa K
rs7574892-A	2e-19	-	0.4713	-	0.0529 unit increase	[0.041-0.064]	WIPF1	Atrial fibrillation	atrial fibrillation	-	GCST90204201	2:174648092	36653681	Miyazawa K
rs1886512-A	6e-09	-	0.3393	-	0.0357 unit increase	[0.024-0.048]	KLF12	Atrial fibrillation	atrial fibrillation	-	GCST90204201	13:73946049	36653681	Miyazawa K
rs3820888-C	9e-31	-	0.4375	-	0.0687 unit increase	[0.057-0.08]	SPATS2L	Atrial fibrillation	atrial fibrillation	-	GCST90204201	2:200315300	36653681	Miyazawa K
rs13019524-C	3e-11	-	0.3297	-	0.0423 unit decrease	[0.03-0.055]	ERBB4	Atrial fibrillation	atrial fibrillation	-	GCST90204201	2:212386779	36653681	Miyazawa K
rs7650482-G	5e-35	-	0.5882	-	0.0753 unit increase	[0.063-0.087]	CAND2	Atrial fibrillation	atrial fibrillation	-	GCST90204201	3:12800305	36653681	Miyazawa K
rs73032363-G	2e-15	-	0.293	-	0.0509 unit decrease	[0.038-0.063]	THRB	Atrial fibrillation	atrial fibrillation	-	GCST90204201	3:24431375	36653681	Miyazawa K
rs6801957-C	2e-24	-	0.6162	-	0.0616 unit increase	[0.05-0.073]	SCN10A	Atrial fibrillation	atrial fibrillation	-	GCST90204201	3:38725824	36653681	Miyazawa K
rs34080181-A	1e-14	-	0.3559	-	0.0476 unit decrease	[0.035-0.06]	LRIG1	Atrial fibrillation	atrial fibrillation	-	GCST90204201	3:66403767	36653681	Miyazawa K
rs17005647-T	9e-11	-	0.4083	-	0.0394 unit increase	[0.027-0.051]	FRMD4B	Atrial fibrillation	atrial fibrillation	-	GCST90204201	3:69357030	36653681	Miyazawa K
rs6771054-C	2e-14	-	0.391	-	0.047 unit decrease	[0.035-0.059]	EPHA3	Atrial fibrillation	atrial fibrillation	-	GCST90204201	3:89440379	36653681	Miyazawa K
rs10804493-A	1e-19	-	0.624	-	0.0547 unit increase	[0.043-0.066]	PHLDB2,PLCXD2	Atrial fibrillation	atrial fibrillation	-	GCST90204201	3:111835579	36653681	Miyazawa K
rs1278493-A	8e-11	-	0.519	-	0.0396 unit decrease	[0.028-0.052]	PPP2R3A	Atrial fibrillation	atrial fibrillation	-	GCST90204201	3:136095167	36653681	Miyazawa K
rs7612445-T	9e-13	-	0.1819	-	0.0538 unit increase	[0.039-0.069]	MTHFD2P7,RPL29P34	Atrial fibrillation	atrial fibrillation	-	GCST90204201	3:179455191	36653681	Miyazawa K
rs60902112-T	7e-13	-	0.2962	-	0.0484 unit increase	[0.035-0.062]	XXYLT1	Atrial fibrillation	atrial fibrillation	-	GCST90204201	3:195080124	36653681	Miyazawa K
rs12640611-C	1e-09	-	0.6662	-	0.0378 unit increase	[0.026-0.05]	WDR1	Atrial fibrillation	atrial fibrillation	-	GCST90204201	4:10102854	36653681	Miyazawa K
rs11099098-T	4e-15	-	0.3168	-	0.0488 unit increase	[0.037-0.061]	FGF5,PRDM8	Atrial fibrillation	atrial fibrillation	-	GCST90204201	4:80248758	36653681	Miyazawa K
rs223449-T	3e-10	-	0.4822	-	0.0362 unit increase	[0.025-0.048]	UBE2D3,MANBA	Atrial fibrillation	atrial fibrillation	-	GCST90204201	4:102791180	36653681	Miyazawa K
rs17042175-A	4E-714	-	0.2094	-	0.4544 unit increase	[0.44-0.47]	PITX2,LINC01438	Atrial fibrillation	atrial fibrillation	-	GCST90204201	4:110789811	36653681	Miyazawa K
rs55754224-T	4e-15	-	0.2518	-	0.0542 unit increase	[0.041-0.068]	CAMK2D	Atrial fibrillation	atrial fibrillation	-	GCST90204201	4:113507558	36653681	Miyazawa K
rs10213171-G	6e-18	-	0.0704	-	0.0957 unit increase	[0.074-0.117]	ARHGAP10	Atrial fibrillation	atrial fibrillation	-	GCST90204201	4:148016386	36653681	Miyazawa K
rs4282143-A	2e-20	-	0.9096	-	0.1858 unit decrease	[0.15-0.23]	HAND2-AS1	Atrial fibrillation	atrial fibrillation	-	GCST90204201	4:173551270	36653681	Miyazawa K
rs6596717-A	1e-09	-	0.6271	-	0.0367 unit decrease	[0.025-0.048]	LINC01950,PSMC1P5	Atrial fibrillation	atrial fibrillation	-	GCST90204201	5:107091908	36653681	Miyazawa K
rs337708-G	6e-24	-	0.3581	-	0.0616 unit increase	[0.05-0.074]	KCNN2	Atrial fibrillation	atrial fibrillation	-	GCST90204201	5:114410483	36653681	Miyazawa K
rs2012809-G	1e-11	-	0.8026	-	0.0565 unit increase	[0.04-0.073]	SLC27A6	Atrial fibrillation	atrial fibrillation	-	GCST90204201	5:128854670	36653681	Miyazawa K
rs529526-C	7e-34	-	0.3158	-	0.0755 unit increase	[0.063-0.088]	NME5,WNT8A	Atrial fibrillation	atrial fibrillation	-	GCST90204201	5:138107797	36653681	Miyazawa K
rs6580277-G	2e-19	-	0.2305	-	0.0667 unit increase	[0.052-0.081]	NR3C1,RNU7-156P	Atrial fibrillation	atrial fibrillation	-	GCST90204201	5:143438558	36653681	Miyazawa K
rs77328981-T	4e-12	-	0.0609	-	0.0858 unit increase	[0.061-0.11]	SLIT3	Atrial fibrillation	atrial fibrillation	-	GCST90204201	5:168966222	36653681	Miyazawa K
rs6891790-T	3e-26	-	0.346	-	0.0697 unit decrease	[0.057-0.083]	Y_RNA,NKX2-5	Atrial fibrillation	atrial fibrillation	-	GCST90204201	5:173243742	36653681	Miyazawa K
rs9370893-T	2e-14	-	0.2944	-	0.049 unit decrease	[0.036-0.062]	ATXN1	Atrial fibrillation	atrial fibrillation	-	GCST90204201	6:16418331	36653681	Miyazawa K
rs34969716-A	6e-25	-	0.3142	-	0.0691 unit increase	[0.056-0.082]	KDM1B	Atrial fibrillation	atrial fibrillation	-	GCST90204201	6:18209878	36653681	Miyazawa K
rs12214804-T	5e-10	-	0.8852	-	0.0628 unit decrease	[0.043-0.083]	HMGA1,CYCSP55	Atrial fibrillation	atrial fibrillation	-	GCST90204201	6:34221089	36653681	Miyazawa K
rs3176326-A	7e-20	-	0.1877	-	0.0701 unit decrease	[0.055-0.085]	CDKN1A	Atrial fibrillation	atrial fibrillation	-	GCST90204201	6:36679512	36653681	Miyazawa K
rs7757330-G	1e-13	-	0.387	-	0.044 unit decrease	[0.032-0.056]	ZNF292	Atrial fibrillation	atrial fibrillation	-	GCST90204201	6:87176617	36653681	Miyazawa K
rs9481842-G	7e-22	-	0.2472	-	0.0661 unit increase	[0.053-0.08]	CEP85L	Atrial fibrillation	atrial fibrillation	-	GCST90204201	6:118653635	36653681	Miyazawa K
rs72966339-T	5e-27	-	0.3496	-	0.0657 unit decrease	[0.054-0.078]	HMGB3P18,RNU1-18P	Atrial fibrillation	atrial fibrillation	-	GCST90204201	6:122077095	36653681	Miyazawa K
rs6902225-G	6e-11	-	0.2293	-	0.0454 unit increase	[0.032-0.059]	MTCYBP4,LINC00326	Atrial fibrillation	atrial fibrillation	-	GCST90204201	6:133111184	36653681	Miyazawa K
rs78811127-A	7e-17	-	0.1451	-	0.0734 unit increase	[0.056-0.091]	TAB2,UST	Atrial fibrillation	atrial fibrillation	-	GCST90204201	6:149092383	36653681	Miyazawa K
rs6461461-A	6e-10	-	0.3891	-	0.0372 unit increase	[0.025-0.049]	SUN1	Atrial fibrillation	atrial fibrillation	-	GCST90204201	7:855648	36653681	Miyazawa K
rs12154315-T	3e-15	-	0.2597	-	0.0529 unit increase	[0.04-0.066]	DGKB	Atrial fibrillation	atrial fibrillation	-	GCST90204201	7:14334089	36653681	Miyazawa K
rs9639575-A	4e-10	-	0.7321	-	0.0451 unit increase	[0.031-0.059]	CREB5	Atrial fibrillation	atrial fibrillation	-	GCST90204201	7:28377595	36653681	Miyazawa K
rs42044-G	8e-10	-	0.2553	-	0.0417 unit decrease	[0.028-0.055]	CDK6	Atrial fibrillation	atrial fibrillation	-	GCST90204201	7:92620826	36653681	Miyazawa K
rs1997571-A	1e-73	-	0.5943	-	0.1068 unit increase	[0.095-0.118]	CAV1	Atrial fibrillation	atrial fibrillation	-	GCST90204201	7:116558567	36653681	Miyazawa K
rs3778872-G	5e-14	-	0.1961	-	0.0563 unit decrease	[0.042-0.071]	KCNH2	Atrial fibrillation	atrial fibrillation	-	GCST90204201	7:150972888	36653681	Miyazawa K
rs6996342-T	1e-08	-	0.401	-	0.038 unit increase	[0.025-0.051]	OR7E158P,OR7E161P	Atrial fibrillation	atrial fibrillation	-	GCST90204201	8:11927032	36653681	Miyazawa K
rs399485-T	2e-21	-	0.6376	-	0.061 unit increase	[0.048-0.074]	ASAH1,PCM1	Atrial fibrillation	atrial fibrillation	-	GCST90204201	8:18055243	36653681	Miyazawa K
rs6998692-C	2e-16	-	0.1152	-	0.0751 unit decrease	[0.057-0.093]	XPO7	Atrial fibrillation	atrial fibrillation	-	GCST90204201	8:21947754	36653681	Miyazawa K
rs58847541-A	2e-15	-	0.1446	-	0.0647 unit increase	[0.049-0.081]	RN7SKP155,KLHL38	Atrial fibrillation	atrial fibrillation	-	GCST90204201	8:123597926	36653681	Miyazawa K
rs6994744-C	1e-12	-	0.5312	-	0.0416 unit increase	[0.03-0.053]	PTK2	Atrial fibrillation	atrial fibrillation	-	GCST90204201	8:140730769	36653681	Miyazawa K
rs4977397-G	4e-08	-	0.4349	-	0.0341 unit decrease	[0.022-0.046]	MLLT3,SLC24A2	Atrial fibrillation	atrial fibrillation	-	GCST90204201	9:20235006	36653681	Miyazawa K
rs10821415-A	1e-33	-	0.3893	-	0.0716 unit increase	[0.06-0.083]	AOPEP	Atrial fibrillation	atrial fibrillation	-	GCST90204201	9:94951177	36653681	Miyazawa K
rs2274115-G	6e-11	-	0.6699	-	0.0425 unit increase	[0.03-0.055]	LHX3	Atrial fibrillation	atrial fibrillation	-	GCST90204201	9:136202927	36653681	Miyazawa K
rs7910227-A	6e-06	-	0.1728	-	0.0527 unit increase	[0.03-0.075]	NEBL	Atrial fibrillation	atrial fibrillation	-	GCST90204201	10:20953453	36653681	Miyazawa K
rs12245149-A	8e-17	-	0.4546	-	0.049 unit decrease	[0.037-0.061]	REEP3	Atrial fibrillation	atrial fibrillation	-	GCST90204201	10:63561387	36653681	Miyazawa K
rs78073007-T	3e-08	-	0.4031	1.727	-	[1.423-2.096]	PITX2,LINC01438	ICD10 I48: Atrial fibrillation and flutter	atrial fibrillation	-	GCST90246091	4:110742777	37601966	Walters RG
chr4:110743002-A	2e-13	-	0.15	1.26	-	[1.18-1.34]	-	Atrial fibrillation	atrial fibrillation	-	GCST90319693	-	37072623	Wang X
rs12420422-?	5e-10	-	NR	-	-	-	SAE1P1,BSX	Age-related diseases and mortality	heart failure,diabetes mellitus,stroke,atrial fibrillation,mortality,coronary artery disease,cancer	-	GCST004044	11:123009573	27790247	He L
rs12310617-?	2e-06	-	NR	-	-	-	RPL13AP24,TEAD4	Age-related diseases and mortality	heart failure,diabetes mellitus,stroke,atrial fibrillation,mortality,coronary artery disease,cancer	-	GCST004044	12:3060327	27790247	He L
rs16867253-?	6e-07	-	NR	-	-	-	GRHL1	Age-related diseases and mortality	heart failure,diabetes mellitus,stroke,atrial fibrillation,mortality,coronary artery disease,cancer	-	GCST004044	2:9956965	27790247	He L
rs222826-?	5e-10	-	NR	-	-	-	METAP2P1,RNU7-2P	Age-related diseases and mortality	heart failure,diabetes mellitus,stroke,atrial fibrillation,mortality,coronary artery disease,cancer	-	GCST004044	2:146120964	27790247	He L
rs4905014-?	5e-16	-	NR	-	-	-	ITPK1	Age-related diseases and mortality	heart failure,diabetes mellitus,stroke,atrial fibrillation,mortality,coronary artery disease,cancer	-	GCST004044	14:92945686	27790247	He L
rs7632505-?	8e-22	-	NR	-	-	-	SEMA5B	Age-related diseases and mortality	heart failure,diabetes mellitus,stroke,atrial fibrillation,mortality,coronary artery disease,cancer	-	GCST004044	3:123019460	27790247	He L
rs7190256-?	5e-10	-	NR	-	-	-	ZFHX3	Age-related diseases and mortality	heart failure,diabetes mellitus,stroke,atrial fibrillation,mortality,coronary artery disease,cancer	-	GCST004044	16:72963084	27790247	He L
rs3803802-?	5e-06	-	NR	-	-	-	DNAH2	Age-related diseases and mortality	heart failure,diabetes mellitus,stroke,atrial fibrillation,mortality,coronary artery disease,cancer	-	GCST004044	17:7718146	27790247	He L
rs17140821-?	5e-07	-	NR	-	-	-	POLR1F,FERD3L	Age-related diseases and mortality	heart failure,diabetes mellitus,stroke,atrial fibrillation,mortality,coronary artery disease,cancer	-	GCST004044	7:19177581	27790247	He L
rs8082812-?	6e-64	-	NR	-	-	-	AKR1B1P6,THEMIS3P	Age-related diseases and mortality	heart failure,diabetes mellitus,stroke,atrial fibrillation,mortality,coronary artery disease,cancer	-	GCST004044	18:8522684	27790247	He L
rs1333048-?	1e-06	-	NR	-	-	-	CDKN2B-AS1	Age-related diseases and mortality	heart failure,diabetes mellitus,stroke,atrial fibrillation,mortality,coronary artery disease,cancer	-	GCST004044	9:22125348	27790247	He L
rs460976-?	1e-08	-	NR	-	-	-	MX1	Age-related diseases and mortality	heart failure,diabetes mellitus,stroke,atrial fibrillation,mortality,coronary artery disease,cancer	-	GCST004044	21:41463567	27790247	He L
rs7081476-?	2e-08	-	NR	-	-	-	FAM238C,ANKRD26	Age-related diseases and mortality	heart failure,diabetes mellitus,stroke,atrial fibrillation,mortality,coronary artery disease,cancer	-	GCST004044	10:26969741	27790247	He L
rs4506565-?	2e-09	-	NR	-	-	-	TCF7L2	Age-related diseases and mortality	heart failure,diabetes mellitus,stroke,atrial fibrillation,mortality,coronary artery disease,cancer	-	GCST004044	10:112996282	27790247	He L
rs7190256-?	3e-11	-	NR	-	-	-	ZFHX3	Age-related diseases, mortality and associated endophenotypes	total cholesterol measurement,hematocrit,stroke,ventricular rate measurement,body mass index,atrial fibrillation,high density lipoprotein cholesterol measurement,coronary artery disease,diastolic blood pressure,triglyceride measurement,systolic blood pressure,heart failure,diabetes mellitus,glucose measurement,mortality,cancer	-	GCST004045	16:72963084	27790247	He L
rs8082812-?	5e-67	-	NR	-	-	-	AKR1B1P6,THEMIS3P	Age-related diseases, mortality and associated endophenotypes	total cholesterol measurement,hematocrit,stroke,ventricular rate measurement,body mass index,atrial fibrillation,high density lipoprotein cholesterol measurement,coronary artery disease,diastolic blood pressure,triglyceride measurement,systolic blood pressure,heart failure,diabetes mellitus,glucose measurement,mortality,cancer	-	GCST004045	18:8522684	27790247	He L
rs10401969-?	4e-11	-	NR	-	-	-	SUGP1	Age-related diseases, mortality and associated endophenotypes	total cholesterol measurement,hematocrit,stroke,ventricular rate measurement,body mass index,atrial fibrillation,high density lipoprotein cholesterol measurement,coronary artery disease,diastolic blood pressure,triglyceride measurement,systolic blood pressure,heart failure,diabetes mellitus,glucose measurement,mortality,cancer	-	GCST004045	19:19296909	27790247	He L
rs4420638-?	1e-22	-	NR	-	-	-	APOC1,APOC1P1	Age-related diseases, mortality and associated endophenotypes	total cholesterol measurement,hematocrit,stroke,ventricular rate measurement,body mass index,atrial fibrillation,high density lipoprotein cholesterol measurement,coronary artery disease,diastolic blood pressure,triglyceride measurement,systolic blood pressure,heart failure,diabetes mellitus,glucose measurement,mortality,cancer	-	GCST004045	19:44919689	27790247	He L
rs4803750-?	1e-13	-	NR	-	-	-	BCL3,CEACAM16-AS1	Age-related diseases, mortality and associated endophenotypes	total cholesterol measurement,hematocrit,stroke,ventricular rate measurement,body mass index,atrial fibrillation,high density lipoprotein cholesterol measurement,coronary artery disease,diastolic blood pressure,triglyceride measurement,systolic blood pressure,heart failure,diabetes mellitus,glucose measurement,mortality,cancer	-	GCST004045	19:44744370	27790247	He L
rs629301-?	1e-49	-	NR	-	-	-	CELSR2	Age-related diseases, mortality and associated endophenotypes	total cholesterol measurement,hematocrit,stroke,ventricular rate measurement,body mass index,atrial fibrillation,high density lipoprotein cholesterol measurement,coronary artery disease,diastolic blood pressure,triglyceride measurement,systolic blood pressure,heart failure,diabetes mellitus,glucose measurement,mortality,cancer	-	GCST004045	1:109275684	27790247	He L
rs16867253-?	3e-06	-	NR	-	-	-	GRHL1	Age-related diseases, mortality and associated endophenotypes	total cholesterol measurement,hematocrit,stroke,ventricular rate measurement,body mass index,atrial fibrillation,high density lipoprotein cholesterol measurement,coronary artery disease,diastolic blood pressure,triglyceride measurement,systolic blood pressure,heart failure,diabetes mellitus,glucose measurement,mortality,cancer	-	GCST004045	2:9956965	27790247	He L
rs562338-?	5e-21	-	NR	-	-	-	APOB,TDRD15	Age-related diseases, mortality and associated endophenotypes	total cholesterol measurement,hematocrit,stroke,ventricular rate measurement,body mass index,atrial fibrillation,high density lipoprotein cholesterol measurement,coronary artery disease,diastolic blood pressure,triglyceride measurement,systolic blood pressure,heart failure,diabetes mellitus,glucose measurement,mortality,cancer	-	GCST004045	2:21065449	27790247	He L
rs478442-?	4e-16	-	NR	-	-	-	NUTF2P8,TDRD15	Age-related diseases, mortality and associated endophenotypes	total cholesterol measurement,hematocrit,stroke,ventricular rate measurement,body mass index,atrial fibrillation,high density lipoprotein cholesterol measurement,coronary artery disease,diastolic blood pressure,triglyceride measurement,systolic blood pressure,heart failure,diabetes mellitus,glucose measurement,mortality,cancer	-	GCST004045	2:21176344	27790247	He L
rs6759518-?	8e-10	-	NR	-	-	-	SLC30A3	Age-related diseases, mortality and associated endophenotypes	total cholesterol measurement,hematocrit,stroke,ventricular rate measurement,body mass index,atrial fibrillation,high density lipoprotein cholesterol measurement,coronary artery disease,diastolic blood pressure,triglyceride measurement,systolic blood pressure,heart failure,diabetes mellitus,glucose measurement,mortality,cancer	-	GCST004045	2:27263727	27790247	He L
rs1728918-?	1e-31	-	NR	-	-	-	PPM1G,NRBP1	Age-related diseases, mortality and associated endophenotypes	total cholesterol measurement,hematocrit,stroke,ventricular rate measurement,body mass index,atrial fibrillation,high density lipoprotein cholesterol measurement,coronary artery disease,diastolic blood pressure,triglyceride measurement,systolic blood pressure,heart failure,diabetes mellitus,glucose measurement,mortality,cancer	-	GCST004045	2:27412596	27790247	He L
rs780094-?	4e-91	-	NR	-	-	-	GCKR	Age-related diseases, mortality and associated endophenotypes	total cholesterol measurement,hematocrit,stroke,ventricular rate measurement,body mass index,atrial fibrillation,high density lipoprotein cholesterol measurement,coronary artery disease,diastolic blood pressure,triglyceride measurement,systolic blood pressure,heart failure,diabetes mellitus,glucose measurement,mortality,cancer	-	GCST004045	2:27518370	27790247	He L
rs222826-?	8e-07	-	NR	-	-	-	METAP2P1,RNU7-2P	Age-related diseases, mortality and associated endophenotypes	total cholesterol measurement,hematocrit,stroke,ventricular rate measurement,body mass index,atrial fibrillation,high density lipoprotein cholesterol measurement,coronary artery disease,diastolic blood pressure,triglyceride measurement,systolic blood pressure,heart failure,diabetes mellitus,glucose measurement,mortality,cancer	-	GCST004045	2:146120964	27790247	He L
rs940274-?	4e-06	-	NR	-	-	-	ABCA12	Age-related diseases, mortality and associated endophenotypes	total cholesterol measurement,hematocrit,stroke,ventricular rate measurement,body mass index,atrial fibrillation,high density lipoprotein cholesterol measurement,coronary artery disease,diastolic blood pressure,triglyceride measurement,systolic blood pressure,heart failure,diabetes mellitus,glucose measurement,mortality,cancer	-	GCST004045	2:215086907	27790247	He L
rs7632505-?	7e-19	-	NR	-	-	-	SEMA5B	Age-related diseases, mortality and associated endophenotypes	total cholesterol measurement,hematocrit,stroke,ventricular rate measurement,body mass index,atrial fibrillation,high density lipoprotein cholesterol measurement,coronary artery disease,diastolic blood pressure,triglyceride measurement,systolic blood pressure,heart failure,diabetes mellitus,glucose measurement,mortality,cancer	-	GCST004045	3:123019460	27790247	He L
rs13114738-?	8e-08	-	NR	-	-	-	SLC39A8	Age-related diseases, mortality and associated endophenotypes	total cholesterol measurement,hematocrit,stroke,ventricular rate measurement,body mass index,atrial fibrillation,high density lipoprotein cholesterol measurement,coronary artery disease,diastolic blood pressure,triglyceride measurement,systolic blood pressure,heart failure,diabetes mellitus,glucose measurement,mortality,cancer	-	GCST004045	4:102363708	27790247	He L
rs6533530-?	1e-07	-	NR	-	-	-	MIR297,LINC01438	Age-related diseases, mortality and associated endophenotypes	total cholesterol measurement,hematocrit,stroke,ventricular rate measurement,body mass index,atrial fibrillation,high density lipoprotein cholesterol measurement,coronary artery disease,diastolic blood pressure,triglyceride measurement,systolic blood pressure,heart failure,diabetes mellitus,glucose measurement,mortality,cancer	-	GCST004045	4:110810780	27790247	He L
rs1869717-?	5e-08	-	NR	-	-	-	MAML3	Age-related diseases, mortality and associated endophenotypes	total cholesterol measurement,hematocrit,stroke,ventricular rate measurement,body mass index,atrial fibrillation,high density lipoprotein cholesterol measurement,coronary artery disease,diastolic blood pressure,triglyceride measurement,systolic blood pressure,heart failure,diabetes mellitus,glucose measurement,mortality,cancer	-	GCST004045	4:139829967	27790247	He L
rs7703051-?	9e-12	-	NR	-	-	-	ANKRD31,HMGCR	Age-related diseases, mortality and associated endophenotypes	total cholesterol measurement,hematocrit,stroke,ventricular rate measurement,body mass index,atrial fibrillation,high density lipoprotein cholesterol measurement,coronary artery disease,diastolic blood pressure,triglyceride measurement,systolic blood pressure,heart failure,diabetes mellitus,glucose measurement,mortality,cancer	-	GCST004045	5:75329662	27790247	He L
rs4704221-?	2e-08	-	NR	-	-	-	CERT1	Age-related diseases, mortality and associated endophenotypes	total cholesterol measurement,hematocrit,stroke,ventricular rate measurement,body mass index,atrial fibrillation,high density lipoprotein cholesterol measurement,coronary artery disease,diastolic blood pressure,triglyceride measurement,systolic blood pressure,heart failure,diabetes mellitus,glucose measurement,mortality,cancer	-	GCST004045	5:75463358	27790247	He L
rs5744680-?	3e-08	-	NR	-	-	-	POLK	Age-related diseases, mortality and associated endophenotypes	total cholesterol measurement,hematocrit,stroke,ventricular rate measurement,body mass index,atrial fibrillation,high density lipoprotein cholesterol measurement,coronary artery disease,diastolic blood pressure,triglyceride measurement,systolic blood pressure,heart failure,diabetes mellitus,glucose measurement,mortality,cancer	-	GCST004045	5:75584065	27790247	He L
rs10057967-?	3e-06	-	NR	-	-	-	POC5	Age-related diseases, mortality and associated endophenotypes	total cholesterol measurement,hematocrit,stroke,ventricular rate measurement,body mass index,atrial fibrillation,high density lipoprotein cholesterol measurement,coronary artery disease,diastolic blood pressure,triglyceride measurement,systolic blood pressure,heart failure,diabetes mellitus,glucose measurement,mortality,cancer	-	GCST004045	5:75701931	27790247	He L
rs17140821-?	5e-07	-	NR	-	-	-	POLR1F,FERD3L	Age-related diseases, mortality and associated endophenotypes	total cholesterol measurement,hematocrit,stroke,ventricular rate measurement,body mass index,atrial fibrillation,high density lipoprotein cholesterol measurement,coronary artery disease,diastolic blood pressure,triglyceride measurement,systolic blood pressure,heart failure,diabetes mellitus,glucose measurement,mortality,cancer	-	GCST004045	7:19177581	27790247	He L
rs2074755-?	1e-17	-	NR	-	-	-	BAZ1B	Age-related diseases, mortality and associated endophenotypes	total cholesterol measurement,hematocrit,stroke,ventricular rate measurement,body mass index,atrial fibrillation,high density lipoprotein cholesterol measurement,coronary artery disease,diastolic blood pressure,triglyceride measurement,systolic blood pressure,heart failure,diabetes mellitus,glucose measurement,mortality,cancer	-	GCST004045	7:73462836	27790247	He L
rs799165-?	9e-15	-	NR	-	-	-	VPS37D,MLXIPL	Age-related diseases, mortality and associated endophenotypes	total cholesterol measurement,hematocrit,stroke,ventricular rate measurement,body mass index,atrial fibrillation,high density lipoprotein cholesterol measurement,coronary artery disease,diastolic blood pressure,triglyceride measurement,systolic blood pressure,heart failure,diabetes mellitus,glucose measurement,mortality,cancer	-	GCST004045	7:73637727	27790247	He L
rs174547-?	7e-25	-	NR	-	-	-	FADS1,FADS2	Age-related diseases, mortality and associated endophenotypes	total cholesterol measurement,hematocrit,stroke,ventricular rate measurement,body mass index,atrial fibrillation,high density lipoprotein cholesterol measurement,coronary artery disease,diastolic blood pressure,triglyceride measurement,systolic blood pressure,heart failure,diabetes mellitus,glucose measurement,mortality,cancer	-	GCST004045	11:61803311	27790247	He L
rs964184-?	2e-108	-	NR	-	-	-	ZPR1	Age-related diseases, mortality and associated endophenotypes	total cholesterol measurement,hematocrit,stroke,ventricular rate measurement,body mass index,atrial fibrillation,high density lipoprotein cholesterol measurement,coronary artery disease,diastolic blood pressure,triglyceride measurement,systolic blood pressure,heart failure,diabetes mellitus,glucose measurement,mortality,cancer	-	GCST004045	11:116778201	27790247	He L
rs7115242-?	1e-09	-	NR	-	-	-	SIK3	Age-related diseases, mortality and associated endophenotypes	total cholesterol measurement,hematocrit,stroke,ventricular rate measurement,body mass index,atrial fibrillation,high density lipoprotein cholesterol measurement,coronary artery disease,diastolic blood pressure,triglyceride measurement,systolic blood pressure,heart failure,diabetes mellitus,glucose measurement,mortality,cancer	-	GCST004045	11:117037567	27790247	He L
rs12420422-?	2e-07	-	NR	-	-	-	SAE1P1,BSX	Age-related diseases, mortality and associated endophenotypes	total cholesterol measurement,hematocrit,stroke,ventricular rate measurement,body mass index,atrial fibrillation,high density lipoprotein cholesterol measurement,coronary artery disease,diastolic blood pressure,triglyceride measurement,systolic blood pressure,heart failure,diabetes mellitus,glucose measurement,mortality,cancer	-	GCST004045	11:123009573	27790247	He L
rs12310617-?	2e-07	-	NR	-	-	-	RPL13AP24,TEAD4	Age-related diseases, mortality and associated endophenotypes	total cholesterol measurement,hematocrit,stroke,ventricular rate measurement,body mass index,atrial fibrillation,high density lipoprotein cholesterol measurement,coronary artery disease,diastolic blood pressure,triglyceride measurement,systolic blood pressure,heart failure,diabetes mellitus,glucose measurement,mortality,cancer	-	GCST004045	12:3060327	27790247	He L
rs12579302-?	4e-07	-	NR	-	-	-	ATP2B1	Age-related diseases, mortality and associated endophenotypes	total cholesterol measurement,hematocrit,stroke,ventricular rate measurement,body mass index,atrial fibrillation,high density lipoprotein cholesterol measurement,coronary artery disease,diastolic blood pressure,triglyceride measurement,systolic blood pressure,heart failure,diabetes mellitus,glucose measurement,mortality,cancer	-	GCST004045	12:89656726	27790247	He L
rs12369179-?	8e-07	-	NR	-	-	-	ZCCHC8	Age-related diseases, mortality and associated endophenotypes	total cholesterol measurement,hematocrit,stroke,ventricular rate measurement,body mass index,atrial fibrillation,high density lipoprotein cholesterol measurement,coronary artery disease,diastolic blood pressure,triglyceride measurement,systolic blood pressure,heart failure,diabetes mellitus,glucose measurement,mortality,cancer	-	GCST004045	12:122479003	27790247	He L
rs4905014-?	9e-15	-	NR	-	-	-	ITPK1	Age-related diseases, mortality and associated endophenotypes	total cholesterol measurement,hematocrit,stroke,ventricular rate measurement,body mass index,atrial fibrillation,high density lipoprotein cholesterol measurement,coronary artery disease,diastolic blood pressure,triglyceride measurement,systolic blood pressure,heart failure,diabetes mellitus,glucose measurement,mortality,cancer	-	GCST004045	14:92945686	27790247	He L
rs261332-?	2e-35	-	NR	-	-	-	LIPC-AS1,ALDH1A2,LIPC	Age-related diseases, mortality and associated endophenotypes	total cholesterol measurement,hematocrit,stroke,ventricular rate measurement,body mass index,atrial fibrillation,high density lipoprotein cholesterol measurement,coronary artery disease,diastolic blood pressure,triglyceride measurement,systolic blood pressure,heart failure,diabetes mellitus,glucose measurement,mortality,cancer	-	GCST004045	15:58435126	27790247	He L
rs9939609-?	1e-14	-	NR	-	-	-	FTO	Age-related diseases, mortality and associated endophenotypes	total cholesterol measurement,hematocrit,stroke,ventricular rate measurement,body mass index,atrial fibrillation,high density lipoprotein cholesterol measurement,coronary artery disease,diastolic blood pressure,triglyceride measurement,systolic blood pressure,heart failure,diabetes mellitus,glucose measurement,mortality,cancer	-	GCST004045	16:53786615	27790247	He L
rs247617-?	1e-149	-	NR	-	-	-	HERPUD1,CETP	Age-related diseases, mortality and associated endophenotypes	total cholesterol measurement,hematocrit,stroke,ventricular rate measurement,body mass index,atrial fibrillation,high density lipoprotein cholesterol measurement,coronary artery disease,diastolic blood pressure,triglyceride measurement,systolic blood pressure,heart failure,diabetes mellitus,glucose measurement,mortality,cancer	-	GCST004045	16:56956804	27790247	He L
rs765547-?	2e-44	-	NR	-	-	-	LPL,RPL30P9	Age-related diseases, mortality and associated endophenotypes	total cholesterol measurement,hematocrit,stroke,ventricular rate measurement,body mass index,atrial fibrillation,high density lipoprotein cholesterol measurement,coronary artery disease,diastolic blood pressure,triglyceride measurement,systolic blood pressure,heart failure,diabetes mellitus,glucose measurement,mortality,cancer	-	GCST004045	8:20008763	27790247	He L
rs2980853-?	3e-18	-	NR	-	-	-	TRIB1,TRIB1AL	Age-related diseases, mortality and associated endophenotypes	total cholesterol measurement,hematocrit,stroke,ventricular rate measurement,body mass index,atrial fibrillation,high density lipoprotein cholesterol measurement,coronary artery disease,diastolic blood pressure,triglyceride measurement,systolic blood pressure,heart failure,diabetes mellitus,glucose measurement,mortality,cancer	-	GCST004045	8:125466108	27790247	He L
rs1333049-?	9e-08	-	NR	-	-	-	CDKN2B-AS1	Age-related diseases, mortality and associated endophenotypes	total cholesterol measurement,hematocrit,stroke,ventricular rate measurement,body mass index,atrial fibrillation,high density lipoprotein cholesterol measurement,coronary artery disease,diastolic blood pressure,triglyceride measurement,systolic blood pressure,heart failure,diabetes mellitus,glucose measurement,mortality,cancer	-	GCST004045	9:22125504	27790247	He L
rs760762-?	7e-07	-	NR	-	-	-	PLCG1	Age-related diseases, mortality and associated endophenotypes	total cholesterol measurement,hematocrit,stroke,ventricular rate measurement,body mass index,atrial fibrillation,high density lipoprotein cholesterol measurement,coronary artery disease,diastolic blood pressure,triglyceride measurement,systolic blood pressure,heart failure,diabetes mellitus,glucose measurement,mortality,cancer	-	GCST004045	20:41147406	27790247	He L
rs2866611-?	6e-07	-	NR	-	-	-	ADI1P1,ZHX3	Age-related diseases, mortality and associated endophenotypes	total cholesterol measurement,hematocrit,stroke,ventricular rate measurement,body mass index,atrial fibrillation,high density lipoprotein cholesterol measurement,coronary artery disease,diastolic blood pressure,triglyceride measurement,systolic blood pressure,heart failure,diabetes mellitus,glucose measurement,mortality,cancer	-	GCST004045	20:41322165	27790247	He L
rs460976-?	4e-06	-	NR	-	-	-	MX1	Age-related diseases, mortality and associated endophenotypes	total cholesterol measurement,hematocrit,stroke,ventricular rate measurement,body mass index,atrial fibrillation,high density lipoprotein cholesterol measurement,coronary artery disease,diastolic blood pressure,triglyceride measurement,systolic blood pressure,heart failure,diabetes mellitus,glucose measurement,mortality,cancer	-	GCST004045	21:41463567	27790247	He L
rs7081476-?	5e-06	-	NR	-	-	-	FAM238C,ANKRD26	Age-related diseases, mortality and associated endophenotypes	total cholesterol measurement,hematocrit,stroke,ventricular rate measurement,body mass index,atrial fibrillation,high density lipoprotein cholesterol measurement,coronary artery disease,diastolic blood pressure,triglyceride measurement,systolic blood pressure,heart failure,diabetes mellitus,glucose measurement,mortality,cancer	-	GCST004045	10:26969741	27790247	He L
rs4506565-?	8e-17	-	NR	-	-	-	TCF7L2	Age-related diseases, mortality and associated endophenotypes	total cholesterol measurement,hematocrit,stroke,ventricular rate measurement,body mass index,atrial fibrillation,high density lipoprotein cholesterol measurement,coronary artery disease,diastolic blood pressure,triglyceride measurement,systolic blood pressure,heart failure,diabetes mellitus,glucose measurement,mortality,cancer	-	GCST004045	10:112996282	27790247	He L

## Sheet: Overlap
GWAS AF p<5.0E-8	RA-AF p<0.05	GWAS AF and RA AF overlap:
PITX1	AAMDC	SYNE2
MIR4302	FLII	RPL3L
KCND3	MOCS1	UBE4B
HAUS4P1	FAM3C	RPS2
LINC02576	PTPN1	XPO1
LINC01438	COA7	MYH7
HAND2	HINT1	COG5
KCNN2	PSMD8	PMVK
CAV1	GOLT1B	ACAD10
LRMDA	FARP1	ALDH2
SH3PXD2A	NCKIPSD	PFDN1
LINC02459	CES2	EXT1
ZFHX3	SLC25A36	MICU2
SYNPO2L	SLC25A33	MYH11
NEURL1	COG6
RBM20	COG1
NAV2	CSNK2B
SORL1	PI4KA
KCNJ5	EBF1
KNOP1P1	NUB1
SSPN	CCDC80
PKP2	GSTM2
NACA	AP3D1
LRRC10	SFXN3
SNORA70	ABHD12
TBX5	TXNL1
HIP1R	GABARAPL1
FBRSL1	UBE2F
DDX39AP1	RHOT1
CUL4A	EIF2B5
MYH6	LPCAT1
AKAP6	SEC22B
CFL2	HRAS
DPF3	SELENOS
LINC01629	GCN1
MYZAP	PRMT1
SLIT3	VAMP7
Y_RNA	PSMF1
ATXN1	KIDINS220
KDM1B	SUMO3
CDKN1A	CAST
RCN1P1	INTS14
SLC35F1	RGS6
HMGB3P18	ABTB2
UST	SEC24A
DGKB	SURF4
CREB5	KIF5B
GTF2I	CNOT2
CDK6	LRPAP1
OPN1SW	ARL6IP5
KCNH2	CASK
GATA4	SNRPN
ASAH1	SNRPB
XPO7	RTL8C
FBXO32	GOLPH3
PTK2	HTRA1
AOPEP	RPS19
LHX3	SDC1
REEP3	GSTZ1
H3P6	TRAPPC1
TTN	FMNL2
SPATS2L	CKAP5
ERBB4	SON
CAND2	COG4
THRB	FAM177A1
SCN10A	SLC12A4
LRIG1	SRPX2
FRMD4B	DCTPP1
EPHA3	DIP2B
PHLDB2	ARMT1
PPP2R3A	PRDX1
MTHFD2P7	COMT
XXYLT1	RUSF1
PRDM8	EIF2B4
SLC9B1	CRPPA
CAMK2D	PSMD3
ARHGAP10	COG2
LINC02269	NOMO3
LINC01950	NOMO2
SLC27A6	TMEM33
WNT8A	MCEE
NR3C1	DNAJC10
REC114	CCT7
ARNT2-DT	PCYOX1L
IGF1R	CTNND1
YWHAE	SLC35A4
TNFSF12	ART3
MYOCD	SEMA4B
ZPBP2	EIF3H
WNT3	VWA8
CYTH1	ARCN1
SMAD7	LTBP2
LINC01426	GOLGA3
TUBA8	COL15A1
MYO18B	SNRPD3
E4F1	PI4K2A
SMAD4	HAPLN1
LINC01681	STRN
MIR297	CKAP4
CASZ1	AGO1
CELA3B	CHPF
SCMH1	AK1
AGBL4	PSMD2
MIR6500	MFGE8
CASQ2	NDUFAF4
GJA5	RABEP2
KCNN3	MOGS
PPFIA4	DLGAP4
NUCKS1	ACYP1
KIF3C	CHP1
USP34	TSPAN9
CEP68	SPIRE1
GMCL1	SRPRA
U8	DDX41
GYPC	MLST8
TEX41	DMTN
IL6R	IGF2BP2
GORAB	ALDOC
SCN5A	KIF13A
ZBED1P1	PRDX6
PANCR	PTGDS
PITX2	RPS7
RNU6-289P	TM9SF3
RPL36AP23	AP3B1
LINC02945	HDHD2
ALPK1	CDC73
CPEB4	MARS1
RN7SKP155	MAMDC2
SOX5	LARS1
TMT1B	TM9SF4
BEST3	CAPZA2
ABHD17C	COPS3
CRAMP1	TK2
LINC02245	TMEM14C
NEBL	ACAD11
LINC02720	MGP
RNU1-18P	FLOT2
PRRX1	EPB41
ESR2	CPNE5
ANXA4	LMF1
PKD2L2	COPZ1
CGNL1	EXOC8
SYNPO2L-AS1	NSUN2
HCN4	LYRM1
FAF1	MAP2K6
TTN-AS1	OLFML2A
TRPC7	HOOK2
RPL35P2	ECPAS
USP3	GALNT2
ARHGAP26	ARPC3
CAV2	DDT
DCBLD1	RPL30
MAPT	CCDC90B
CASC20	MAN1A1
SLC25A26	SLC25A5
FAM13B	CKM
PSMB7	SGSM1
PITX3	DMGDH
CCDC92	SH3BGRL
RN7SL734P	GSDME
OSTF1P1	PEBP1
ARMH3	LRRC59
EYA4	ALDOA
TLE3	SNRPE
MBD5	CACNA2D2
ZNF462	RPS11
GNB4	VWF
MLLT3	PDE8B
NME5	ROGDI
LINC00964	STX17
RAB3IP	SNF8
RAF1P1	CNOT9
CALM2P1	UROS
GOSR2	MINDY1
POLR2A	PGM1
CEP85L	PDLIM5
SNORD36	MTHFD1L
SNRNP27	CCDC91
ZNF292	SRP9
CASC17	GTF2F1
MIR1-1HG	HLA-DRA
ZFAT	COG3
GTF2I-AS1	DNLZ
DINOL	LGALS3BP
MTCO2P6	COPA
PAK2	CD63
PRDM6	PSMC4
RNU6-1148P	EDC4
RNA5SP214	GOLIM4
PCM1	SERPINE2
KIF1B	NCLN
WIPF1	PRKD1
C2orf74-DT	TUBA4A
MXD1	GSPT2
-	ATAD3A
MIR3149	M6PR
JMJD1C	RPS4X
CTNNA3	CARS2
SPON1	TMED10
RFLNA	TMX3
GSDMB	DNAJB9
SOWAHD	SRP14
RNU6-985P	EIF3F
LBX1-AS1	FLOT1
U3	COPS5
RXRG	SEC24C
PCCA	ITGA5
FILIP1	RAB5A
SIRT1	CFHR5
MAIP1	TP53I3
RNU6-256P	GRIPAP1
HERC1	ITSN1
CGA	ACBD3
ENPEP	RPS26
RNU6-745P	PTPMT1
FBXL16	VPS26B
CRK	RAB3GAP1
LRRC37A17P	GALT
DNAJC12	SEC24D
CUX2	PTPRE
CCDC62	LAMP1
NCOR2	SPARC
RAB1A	RPS15A
HAND2-AS1	POLD1
LINC00326	EXOC4
RN7SL38P	EFR3A
ITPR2	PURB
ZNF689	MROH1
PTCHD1	TFCP2
FGF13	SRP72
SNORA74	PUS7
HCFC2	GLS
PERM1	CCT6A
SPEN	RPL9
RRAGC-DT	ACTN4
PALMD	METTL26
MOB1B	AP3M1
LIN54	ATP6V0A1
CASC15	SELENBP1
MEMO1P2	EXOC5
CCDC7	RPL35A
C10orf71-AS1	PNPO
STIM1	MAP4
FAM76B	ATP6AP2
NFATC1	RCSD1
BICRA	COPB1
KIAA1755	IGFBP2
CDHR3	RPL31
PAPPA	NOL3
ZMIZ1	ST3GAL1
KLF12	CLEC11A
WDR1	APEH
FGF5	SYNCRIP
UBE2D3	VPS11
HMGA1	TTC37
MTCYBP4	SSR4
TAB2	KPNA3
SUN1	ISOC1
OR7E158P	ELP2
SAE1P1	TXNDC9
METAP2P1	TRMT61A
ITPK1	ERGIC2
SEMA5B	UBE2N
AKR1B1P6	NDRG2
MX1	NAA15
FAM238C	SMIM8
TCF7L2	KRT34
SUGP1	SPP2
APOC1	EIF2B1
BCL3	SMIM20
CELSR2	COPG1
APOB	POR
NUTF2P8	PRPF19
SLC30A3	SLC39A14
PPM1G	NCSTN
GCKR	SORBS2
ANKRD31	NDUFAF3
CERT1	RACK1
POLK	USP13
BAZ1B	RNF170
VPS37D	MTUS1
FADS1	ACOT9
ZPR1	PCOLCE2
SIK3	TBCC
LIPC-AS1	PYCR2
FTO	SEC11A
HERPUD1	STMN1
LPL	DIP2C
TRIB1	ATP1B4
	RPS3
	MPDU1
	VPS45
	BPNT1
	HNRNPDL
	TARS1
	EHD3
	AP2S1
	AP5B1
	PYGM
	DHRS4
	VCAN
	ZFPL1
	ANK3
	COPB2
	SYNE1
	PRXL2B
	TMEM63A
	MYBPHL
	GPD2
	DERL1
	CACNB2
	ZFYVE16
	DDX27
	AKT1S1
	TUBG1
	COL18A1
	YIPF6
	SENP8
	KYAT1
	ZNFX1
	SACM1L
	SERPINH1
	SPCS3
	POLR2B
	DDX23
	DARS1
	GNB5
	FGF1
	PLEKHA2
	SFT2D3
	SRPX
	DPYSL4
	MICAL2
	CCT5
	PARP12
	CPOX
	RPL23
	HTRA3
	GAR1
	RPLP0
	MTARC2
	POLR3E
	HACL1
	RNF40
	EIF3A
	PMM2
	MTAP
	CKB
	COASY
	MYADM
	AS3MT
	ANGPTL2
	EXOSC3
	OSBPL1A
	ABLIM3
	PSMC2
	SRPRB
	PGAM2
	HSPA13
	CDC42BPB
	SLC25A3
	YIPF4
	CARD19
	FARSA
	PSME3IP1
	DDX5
	DDX18
	TNNC1
	RAB2A
	BLVRA
	HEBP2
	RAB14
	UFL1
	NAXE
	RPL5
	EPS15L1
	APOE
	CTNNA1
	HSPA4L
	GAN
	VPS51
	PTBP2
	NT5C
	SORT1
	EMC1
	CHMP4B
	RNF11
	RPS25
	MOCS2
	UFM1
	CSPG4
	HNRNPM
	RPS29
	OLA1
	ERGIC1
	UPF2
	ARHGAP1
	ACOT11
	VAT1L
	FAHD1
	PDE3A
	AHSG
	TM9SF2
	LOXL1
	GALK2
	SNTB1
	HAS1
	NPPB
	ATXN3
	CPSF3
	UBE2L3
	MAP2K4
	AAAS
	FAM114A1
	RPL11
	RPL22
	PTBP3
	IKBIP
	GOLGA4
	LEO1
	DCTN3
	GRK2
	P4HA1
	RPL26
	IGHV1-8
	TRIP12
	OGFOD3
	PRPF31
	ARL1
	LYSMD2
	PAK1
	SMPD4
	EIF2S3
	SF3B3
	LEFTY2
	LEFTY1
	CLTC
	GOLGA5
	DCXR
	ACTR3
	YWHAQ
	HK1
	TUBB
	EXOC7
	DDX50
	COPRS
	RPS3A
	RANGRF
	LTA4H
	RNASEH2B
	ELP1
	SLK
	IGKV3D-11
	IGKV3-11
	STING1
	TNNT2
	GGCT
	STX16-NPEPL1
	STX16
	RPS9
	ADAMTS1
	COL6A3
	GK
	ACTR2
	GNPNAT1
	PHYHD1
	TPM2
	SNRNP200
	PRUNE1
	LMNB1
	LRRFIP1
	CA8
	NBAS
	LETMD1
	HLA-DRB1
	RPS24
	NTN1
	AGPAT1
	SUMO1
	EIF3D
	RECQL
	STK11IP
	MPI
	RPL38
	FARSB
	PRKRA
	PACS1
	VBP1
	COMP
	IGKV1D-33
	AGTRAP
	RPS28
	TOMM70
	OXR1
	ALPK3
	TMOD1
	NRAP
	RPL23A
	CD9
	SHTN1
	TAGLN
	SRP54
	NUCB1
	RALGAPB
	ACIN1
	SLC35B2
	CSNK1D
	RPL27
	EIF2B3
	NTN4
	GABARAPL2
	MXRA5
	SRR
	NIT2
	GLO1
	VARS1
	VPS16
	LIMA1
	DYNC1I2
	PTPA
	RPA2
	POSTN
	PRMT5
	GCLM
	LRCH1
	TPPP
	P4HB
	ACHE
	ADD2
	GNL3
	ESD
	SFXN1
	MTTP
	ITGAV
	ZW10
	RCC1
	STXBP6
	TMED5
	HLA-DPA1
	NSF
	TGFBR2
	RAB10
	TFIP11
	SZRD1
	WDFY1
	CFAP36
	COL6A1
	DRG1
	ADSS1
	DDRGK1
	MYEF2
	RPS27A
	WASHC5
	P3H3
	EML1
	THRAP3
	AP1S2
	SLC6A6
	DKC1
	PTPRJ
	IPO5
	TNXB
	SEC31A
	EPRS1
	ELMO2
	KIAA2013
	EXOC2
	PSMD12
	PLCH1
	MYO1C
	MTHFR
	COL6A2
	TRAPPC5
	SPTB
	CNPY3
	PSMD1
	LACTB2
	TJP1
	CD84
	DDX1
	EMC10
	FRZB
	RPL8
	EIF3I
	LIN7B
	ELP3
	UBE2D1
	JPH1
	SLC25A20
	PPIL1
	ERCC1
	PARG
	SMPD1
	MUSTN1
	OGA
	ACE2
	ARMCX2
	VPS8
	CHL1
	PCID2
	PAPOLA
	TPM1
	MBLAC2
	GLYR1
	CLPX
	NTM
	IRF9
	NCBP3
	GATD1
	MAP2K2
	ZCCHC8
	PLOD3
	PEX11B
	LGALS9
	THUMPD3
	HOMER2
	HADHA
	MGAT1
	MTUS2
	NUDT2
	CTSF
	TNNI1
	MPG
	ABHD16A
	BCL2L2
	ANKHD1
	SEC23A
	PRKN
	RECK
	DDX21
	HNRNPUL2
	WDR26
	FKBP10
	RBM4
	EIF3G
	GCFC2
	HP
	RPS16
	COLGALT1
	OSBPL2
	FARS2
	EFEMP1
	MVB12A
	RPF2
	SEC61A2
	CMPK1
	ATP5MF-PTCD1
	AP3M2
	RAP1GDS1
	ADK
	GALK1
	HAX1
	GSTK1
	GPAT3
	TFRC
	CSRP1
	RPS8
	NPPA
	FAM136A
	NIT1
	CMAS
	ALDH18A1
	INHBC
	TMOD3
	NEU1
	PLXNA2
	GPT
	YIF1A
	RRAD
	ARMCX3
	DNAJC6
	ALDH6A1
	PPIB
	MRPL33
	XRN1
	PATJ
	HSPBP1
	PLEKHF1
	MAEA
	PXK
	GOLGA2
	VIT
	RALY
	HMGCS1
	RAB7A
	IGKV4-1
	NUP37
	BORCS5
	MAPK1IP1L
	DDX3X
	SELENOH
	LECT2
	PRAF2
	GATM
	COG8
	RPS14
	DGLUCY
	IGHG2
	KIAA1109
	EIF3E
	GNG12
	LGMN
	WASL
	GIGYF2
	RABGAP1L
	HDDC2
	CYP20A1
	ALPK2
	GSN
	TMEM231
	PSMD7
	TMEM123
	TPRG1L
	ARHGEF2
	SRPK2
	SNX4
	TXNRD1
	PEAK1
	FNTB
	SNRPD2
	FN3KRP
	USP39
	DDX47
	RBM22
	STAT4
	PLCD3
	THOC2
	ITIH5
	NAT10
	ARHGEF10
	ATP6V0A2
	KBTBD11
	PAIP1
	NRBP2
	STARD10
	ADAR
	UBL7
	DLG1
	NACC1
	ILF3
	MYO1G
	SLC27A4
	TSC2
	STAU1
	TOR1AIP1
	GJC1
	SMTN
	LBR
	CDC42BPA
	PABPC1
	SH3BGR
	EIF3L
	TBL1XR1
	KLC1
	RBM14
	CLIC5
	TAPBP
	ARMCX1
	ARMC8
	DYNC1H1
	UGGT1
	DPM1
	AK4
	IPO7
	LAMTOR4
	PPBP
	MYO1D
	SHMT2
	DCLK2
	PPP4R2
	SIRT2
	DHRS11
	CD93
	TERF2
	ADH5
	TMEM147
	BUD31
	EXOC1
	PRDX2
	RNASET2
	ORMDL3
	VPS53
	BCAM
	SLC27A1
	TAMM41
	RPL18A
	RAB11FIP1
	TMEM164
	HDLBP
	B3GALT6
	EIF2S2
	EIF5B
	PSMB3
	PITPNA
	ENAH
	LSM4
	RPL13
	FAM185A
	PHYKPL
	CPNE3
	CCT4
	APCS
	NES
	TGFBRAP1
	VTA1
	TXNDC12
	ANKRD17
	FHIT
	MKI67
	CUL7
	FXR2
	TUBGCP2
	SRA1
	PPP1R18
	LHPP
	SIAE
	EDA
	STARD7
	CCT2
	VTN
	SFPQ
	RRBP1
	CISD2
	LIG3
	LSS
	DGKQ
	NIBAN1
	RNLS
	TOR1AIP2
	TGFB1I1
	TCP1
	NT5C1A
	PDK4
	HLA-DQA1
	MYDGF
	CDC40
	POTEI
	DYNLL1
	DDR2
	SRP68
	IGKC
	MTA2
	TRIM27
	PTGIS
	BAG2
	C11orf54
	BLVRB
	SAMD4B
	MON1B
	UBR1
	FAM210B
	NUDC
	GDAP2
	PRRC2C
	DHX15
	MYLK
	SCRN2
	MYH14
	PRPF8
	KCTD10
	TAP2
	BPGM
	C8orf88
	PSMD10
	AKR1A1
	IGHV3-64D
	RARS1
	ARPC5
	EFEMP2
	STRN3
	LCMT1
	IGKV1-16
	CNTFR
	RAB31
	CPNE2
	NPEPPS
	LSM7
	INPP5K
	SH3BP1
	IGKV3-15
	DDX46
	PTER
	OPLAH
	RPL12
	GSTM5
	AFG1L
	CHMP3
	MECP2
	LGALSL
	LAMA2
	RPL28
	RPL10A
	CSNK2A2
	NFS1
	ZNF22
	CIRBP
	NAE1
	C1orf122
	MAPKAPK2
	ATG4A
	FAM120A
	ABCB7
	EIF3M
	MTREX
	MTMR9
	CASTOR2
	PATL1
	CFI
	PIN1
	FGL2
	PBRM1
	COPS2
	SNAP29
	KIF1A
	ARF6
	GPLD1
	UBN2
	EEF1G
	ZADH2
	DAXX
	CAD
	NAP1L1
	PSMC5
	VAC14
	NECTIN2
	ALOX5AP
	HLA-A
	PSMC6
	OXCT1
	ATXN2L
	NLE1
	ANP32B
	EPHA2
	MKRN2
	DYM
	TGOLN2
	LEMD3
	STAT1
	GCLC
	NEDD4L
	IGKV1D-16
	DMAC2
	STXBP3
	CTNND2
	ATP5MC1
	ATP5MC3
	ATP5MC2
	AP1G1
	ACTA2
	GSTM3
	CRYAB
	RBM38
	RBM24
	STT3A
	MYL2
	CAPZB
	CACNA2D1
	NDE1
	BRIX1
	STRIP1
	PPCS
	AGT
	APOL1
	RPN1
	RABAC1
	PLEKHA7
	HSPE1
	EFTUD2
	BTF3L4
	PDK1
	IGHA1
	SEC61B
	SMARCA1
	ALS2
	PRCP
	TMEM43
	EMC7
	ABCA6
	H1-5
	IRAG1
	ALAD
	ALG11
	RPL37A
	DNPH1
	SCYL2
	TBL2
	NEK7
	IGKV1-17
	ATP2A3
	SETD9
	FLT1
	STAT2
	DPH1
	ASB3
	NRAS
	VPS18
	RNF14
	CCT8
	H2AC20
	H2AC18
	RAB11FIP5
	HECTD1
	ICAM2
	ANGPTL4
	IGKV2D-28
	TSN
	HEBP1
	SLC25A4
	S100A4
	METTL15
	IK
	DNAJC1
	QPRT
	MMP15
	ANKRD27
	DUS4L-BCAP29
	BCAP29
	CAPN1
	MNDA
	FUBP1
	MAP4K3
	MLF2
	ARHGEF12
	CAB39L
	ACTN1
	THAP4
	RNF2
	EPB41L1
	UBAP2
	RRP12
	CALD1
	NT5C2
	DHTKD1
	NMRAL1
	RPL10
	MCRIP1
	GAMT
	PLEKHG5
	AP1M1
	TMEM120A
	WASH3P
	WASH2P
	BAX
	FAIM
	ARGLU1
	FCN3
	ANO8
	ITGB6
	SCFD2
	MGAT2
	RPL21
	NDUFB11
	WDR7
	TOP2B
	AP2A2
	COPG2
	SNRPA1
	AUH
	SERPINA7
	PPP2R2A
	IGLV3-21
	EIF2S1
	ARL3
	CLTB
	RICTOR
	ETFDH
	COPS7A
	RPLP2
	ADCY6
	XPOT
	DNAJA4
	SEC23IP
	DAPK3
	HGH1
	JMJD6
	OSTC
	INPP4B
	LOXL3
	CCDC88C
	DDX6
	GGA3
	DNAJC13
	ARFIP1
	C8orf82
	CD47
	RPL14
	PLOD1
	LRRC1
	TSKU
	DMAC1
	SKIV2L
	REEP5
	GCOM1
	SLC30A5
	GGPS1
	FAR1
	TRIM26
	ABCB6
	FAU
	RPS23
	MPEG1
	DNAJB4
	VMA21
	ATP5MF
	IGLV1-40
	LYRM7
	ENDOD1
	WRNIP1
	MYLK3
	MTRF1
	TPST2
	CYSTM1
	RPS18
	DPT
	RGN
	TGFBI
	IGHV3-7
	PGP
	TPRKB
	DCLK1
	MEMO1
	HM13
	SFRP1
	CA14
	HMGN4
	PTDSS2
	RAI14
	RETN
	EMC8
	ERP44
	ATP13A1
	SORD
	MAP4K4
	TUBA1A
	PCMTD1
	EI24
	UBAC1
	FER
	WWOX
	ANK1
	SGTA
	SPOCK1
	METTL5
	TAOK1
	LSP1
	GIMAP5
	HECTD4
	IGHG1
	WASHC2A
	H2AC21
	MED11
	ATP2B1
	IREB2
	SLC12A2
	USO1
	HNRNPR
	TUBB4B
	TBK1
	SEPTIN5
	ARF1
	VKORC1L1
	HBS1L
	DSTN
	MRPS12
	GET4
	CTNNB1
	RBMX
	WARS1
	ATG16L1
	EEFSEC
	CPSF1
	EXOC6B
	ARPC5L
	TYMP
	SLC38A7
	DYNLT3
	IGHV3-49
	ARL15
	FAAH
	MRPL23
	KLC4
	USP14
	ME1
	SPTAN1
	CHCHD2
	SLC18A2
	MED12
	FBL
	FMNL3

## Sheet: Summary
GWAS AF and RA-AF overlap:	pvalue (GWAS)	beta (GWAS)	Author (GWAS)	Pubmed ID (GWAS)	Beta (RA-AF)	pvalue (RA-AF)	In line?
PMVK	6e-76	0.028	Jara Cárcel-Márquez	35872910	-0.272224	0.000144795	No
ACAD10	2e-14	-0.2056	Sakaue S	34594039	0.22053	0.000574715	No
RPL3L	2e-14	0.029	Jara Cárcel-Márquez	35872910	0.612487	0.000580124	Yes
EXT1	4e-08	0.0411	Miyazawa K	36653681	1.06729	0.00249049	Yes
RPS2	4e-14	unavailable	Roselli C	29892015			Unclear
UBE4B	1e-10	unavailable	Roselli C	29892015			Unclear
MYH11	2e-09	-0.0383	Miyazawa K	36653681	-0.210792	0.0205386	Yes
MICU2	4e-08	0.0329	Miyazawa K	36653681	0.67794	0.0215295	Yes
SYNE2	3e-16	-0.0764	Sakaue S	34594039	-0.0971195	0.0269031	Yes
XPO1	2e-09	unavailable	Roselli C	29892015			Unclear
ALDH2	2e-14	-0.205649	Sakaue S	34594039	-0.219876	0.0300699	Yes
PFDN1	2e-10	0.0401	Miyazawa K	36653681	-0.0887443	0.0300807	No
MYH7	1e-09	0.011	Jara Cárcel-Márquez	35872910	0.456394	0.0338853	Yes
COG5	5e-09	unavailable	Roselli C	29892015			Unclear
GCOM1	2e-10	unavailable	Nielsen JB	30061737			Unclear
PGP	2e-08	unavailable	Nielsen JB	30061737			Unclear
