# Supplementary material for: Mass spectrometric proteome profiling using a deep spectral library reveals homogenization of right and left atrial proteomes in persistent atrial fibrillation patients
Source: Cardiovasc Res. 2026 Apr 2;122(8):1037–54. doi: 10.1093/cvr/cvag076 (PMC13261532; doi:10.1093/cvr/cvag076)
Supplement: cvag076_Supplementary_Data [file cvag076_Supplementary_Data.zip › Supplementary Data 4.xlsx]

## Sheet: GO Biological Process
Upregulated only
Term	P-value	Adjusted P-value	Genes
Cytoplasmic Translation (GO:0002181)	7.91375e-69	1.25354e-65	RPL5;RPL30;RPL31;RPLP0;RPL10A;RPL8;RPL9;RPS4X;RPS14;RPS16;RPL18A;RPS19;RPS18;RPLP2;RPL38;RPS11;EIF2B1;RPS9;RPL21;RPS7;RPS8;RPL23;RPL22;RPS3A;RPL37A;RPL27;RPL26;RPL28;RPL12;RPL11;RPS15A;RPL14;RPS3;RPS2;RPS27A;EIF2B5;EIF2B4;EIF2B3;VTA1;RPL35A;RPL23A;EIF2S2;RPS26;RPS25;RPS28;EIF2S3;RPS29;EIF3I;FAU;RPS24;RPS23
Translation (GO:0006412)	5.05674e-54	4.00494e-51	RPL5;RPL30;RPL31;RPLP0;RPL8;RPL10A;RPL9;MRPL33;RPS4X;RPS14;RPS16;RPL18A;RPS19;RPS18;RPLP2;RPL38;RPS11;RPS9;RARS1;RPL21;RPS7;RPS8;RPL23;RPL22;MARS1;RPS3A;DARS1;LARS1;RPL37A;RPL27;RPL26;RPL28;RPL12;RPL11;RRBP1;RPS15A;RPL14;RPS3;RPS2;RPS27A;VARS1;VTA1;RPL35A;RPL23A;MRPL23;RPL3L;WARS1;RPS26;RPS25;RPS28;EPRS1;RPS29;FAU;RPS24;FARSB;RPS23
Macromolecule Biosynthetic Process (GO:0009059)	7.13735e-49	3.76852e-46	RPL5;RPL30;RPL31;RPLP0;RPL10A;RPL8;RPL9;RPS4X;RPS14;RPS16;RPL18A;RPS19;RPS18;RPLP2;RPL38;RPS11;RPS9;RPL21;RPS7;RPS8;RPL23;RPL22;RPS3A;DARS1;RPL37A;RPL27;RPL26;RPL28;RPL12;RPL11;RRBP1;RPS15A;RPL14;RPS3;RPS2;RPS27A;RPL35A;RPL23A;MRPL23;RPL3L;WARS1;RPS26;RPS25;RPS28;RPS29;FAU;RPS24;FARSB;RPS23
Gene Expression (GO:0010467)	5.19508e-39	2.05725e-36	RPL5;RPL30;RPL31;RPLP0;RPL8;RPL10A;RPL9;RPS4X;RPS14;RPS16;XPO1;RPL18A;RPS19;RPS18;RPLP2;RPL38;RPS11;UPF2;RPS9;RPL21;RPS7;RPS8;RPL23;RPL22;RPS3A;THOC2;DARS1;RPL37A;RPL27;RPL26;RPL28;RPL12;RPL11;RRBP1;RPS15A;RPL14;RPS3;RPS2;RPS27A;EXOSC3;RPL35A;RPL23A;MRPL23;RPL3L;WARS1;RPS26;RPS25;RPS28;RPS29;FAU;RPS24;RPS23;LGMN;FARSB
Protein Metabolic Process (GO:0019538)	3.30978e-29	1.04854e-26	RPL5;RPL30;RPL31;RPLP0;RPL8;RPL10A;RPL9;RPS4X;RPS14;RPS16;RPL18A;RPS19;RPS18;RPLP2;RPL38;CTSF;RPS11;RPS9;RPL21;RPS7;RPS8;RPL23;RPL22;RPS3A;DARS1;RPL37A;RPL27;RPL26;RPL28;RPL12;RPL11;RRBP1;RPS15A;BAG2;RPL14;RPS3;RPS2;RPS27A;GSN;RPL35A;RPL23A;MRPL23;RPL3L;WARS1;RPS26;RPS25;SPCS3;RPS28;RPS29;PSMC4;FAU;RPS24;RPS23;LGMN;FARSB
protein-RNA Complex Assembly (GO:0022618)	2.41092e-22	6.36482e-20	RPL5;DDX23;RPL11;PRPF19;USP39;RPS14;RPS19;SNRPD2;RPL38;SNRPD3;PRMT5;EIF2S2;LSM4;RPS28;EIF2S3;EIF3I;EIF3G;EIF3H;SNRPE;EIF3E;EIF3F;FAU;SNRNP200;EIF3D;EIF3A;SNRPB
Ribosome Biogenesis (GO:0042254)	2.22031e-19	5.02424e-17	RPL5;RPL11;RPS4X;RPS14;RPS16;XPO1;RPS15A;RPS19;RPL14;MTREX;RPS11;EXOSC3;RPS27A;EIF5B;RPS9;RPS7;RPS8;RPL35A;RPS3A;RPS25;RPS28;RPL27;RPL26;RPS24;RPS23
Ribonucleoprotein Complex Biogenesis (GO:0022613)	8.30638e-19	1.64466e-16	RPL5;RPS9;RPS7;RPS8;RPL11;RPL35A;RPS3A;RPS4X;RPS14;RPS25;RPS28;RPS16;XPO1;RPS15A;RPS19;RPL14;RPL38;RPL26;RPS11;RPS27A;RPS24;RPS23
Downregulated only
Term	P-value	Adjusted P-value	Genes
Glutathione Metabolic Process (GO:0006749)	3.15391e-10	1.7725e-07	GSTM3;GSTM2;GCLC;OPLAH;GCLM;GSTM5
Muscle Contraction (GO:0006936)	1.01769e-07	2.85971e-05	TPM2;TNNT2;TPM1;MYH11;CRYAB;MYLK
Actomyosin Structure Organization (GO:0031032)	1.64082e-06	0.000307381	TNNT2;TPM1;MYH14;MYH11;MYLK3
Cardiac Ventricle Morphogenesis (GO:0003208)	2.80572e-06	0.000394203	MYL2;TNNT2;TPM1;TGFBR2
Myofibril Assembly (GO:0030239)	6.16803e-06	0.000693286	MYL2;TNNT2;TPM1;MYLK3
Striated Muscle Contraction (GO:0006941)	8.36025e-06	0.000783077	MYL2;TNNT2;TPM1;MYH14
Ventricular Cardiac Muscle Tissue Development (GO:0003229)	2.37781e-05	0.00189507	MYL2;TNNT2;TPM1
Cardiac Muscle Cell Development (GO:0055013)	2.69761e-05	0.00189507	MYL2;MYH11;MYLK3
Regulation of Muscle Contraction (GO:0006937)	4.7228e-05	0.00265421	CACNB2;MYL2;TPM1

## Sheet: KEGG pathways (p<0.05)
Included
Term	P-value	Adjusted P-value	Genes
Ribosome	2.08935e-22	6.30982e-20	RPL5;RPL30;RPL31;MRPS12;RPLP0;RPL10A;RPL8;RPL9;MRPL33;RPS4X;RPS14;RPS16;RPL18A;RPS19;RPS18;RPLP2;RPL38;RPS11;RPS9;RPL21;RPS7;RPS8;RPL23;RPL22;RPS3A;RPL37A;RPL27;RPL26;RPL28;RPL10;RPL12;RPL11;RPS15A;RPL14;RPS3;RPL13;RPS2;RPS27A;RPL35A;RPL23A;MRPL23;RPL3L;RPS26;RPS25;RPS28;RPS29;FAU;RPS24;RPS23
Endocytosis	5.35368e-09	4.04203e-07	WASHC5;ARF1;TFRC;CLTC;ARPC5L;CLTB;NEDD4L;VPS26B;WASL;AP2A2;WASHC2A;SNX4;RAB11FIP1;GRK2;CAPZB;KIF5B;AP2S1;MVB12A;HRAS;RAB11FIP5;ACTR3;ACTR2;VTA1;HLA-A;SNF8;EPS15L1;ARPC5;TGFBR2;RAB10;EHD3;ZFYVE16;RAB31;ARPC3;DNAJC6;CAPZA2;CHMP4B;CHMP3;VPS45;RAB5A;ARF6;RAB7A
Protein export	2.44186e-08	1.47488e-06	SEC61A2;SPCS3;SRP72;SRP54;SRPRA;SRPRB;SRP68;SEC61B;SRP14;SEC11A;SRP9
Protein processing in endoplasmic reticulum	3.05499e-08	1.53768e-06	PRKN;SEC23A;HSPA4L;RPN1;DERL1;UBE2D1;RRBP1;HSPBP1;SEC61A2;ATXN3;BAG2;MAN1A1;CAPN1;SEC61B;UGGT1;SEC31A;SEC24A;SSR4;MOGS;UBE4B;EIF2S1;CKAP4;DNAJC1;SELENOS;DNAJC10;STT3A;BAX;P4HB;SEC24D;CRYAB;SEC24C
Spliceosome	9.54882e-07	4.11964e-05	DDX5;SF3B3;DDX46;DDX23;PRPF19;USP39;PRPF8;EFTUD2;SNRPD2;DHX15;SNRPD3;PPIL1;BUD31;THOC2;LSM4;CDC40;HNRNPM;LSM7;ACIN1;SNRPE;SNRPA1;PRPF31;SNRNP200;RBMX;SNRPB;RBM22
RNA transport	6.54461e-06	0.000219608	AAAS;FXR2;XPO1;SUMO1;SUMO3;EIF2B1;PAIP1;EIF2B5;UPF2;EIF2B4;EIF5B;PRMT5;EIF2B3;THOC2;EIF2S2;EIF2S1;EIF2S3;XPOT;EIF3I;EIF3G;ACIN1;EIF3H;EIF3E;PABPC1;EIF3F;EIF3D;EIF3A;NUP37
Proteasome	1.21359e-05	0.000366503	PSMD8;PSMD12;PSMC5;PSMD7;PSMC6;PSMB3;PSMC4;PSMD2;PSMD3;PSMC2;PSMD1;PSMF1
Adherens junction	7.11223e-05	0.00165223	PTPN1;ACTN1;CTNND1;CSNK2A2;PTPRJ;WASL;ACTN4;TGFBR2;TJP1;FER;CSNK2B;CTNNA1;CTNNB1;NECTIN2
Lysosome	7.73003e-05	0.00166748	CD63;SORT1;CLTC;M6PR;CLTB;AP3D1;AP3B1;AP3M2;AP3M1;GGA3;LAMP1;AP1G1;SMPD1;NEU1;AP1S2;ATP6V0A2;CTSF;AP1M1;ATP6V0A1;LGMN
Dilated cardiomyopathy	0.000182405	0.0034429	LAMA2;CACNA2D1;TNNC1;TPM2;TPM1;ATP2A3;CACNA2D2;ADCY6;AGT;CACNB2;MYL2;TNNT2;ITGAV;ITGB6;ITGA5;MYH7
Hypertrophic cardiomyopathy	0.000287093	0.00510013	LAMA2;CACNA2D1;TNNC1;TPM2;TPM1;ATP2A3;CACNA2D2;AGT;CACNB2;MYL2;TNNT2;ITGAV;ITGB6;ITGA5;MYH7
Aminoacyl-tRNA biosynthesis	0.000504939	0.00847176	RARS1;EPRS1;LARS1;MARS1;FARSA;CARS2;TARS1;DARS1;WARS1;FARS2;VARS1;FARSB
RNA degradation	0.000809246	0.0128627	TTC37;DDX6;LSM4;PATL1;EDC4;LSM7;XRN1;CNOT2;MTREX;SKIV2L;PABPC1;EXOSC3;CNOT9
Regulation of actin cytoskeleton	0.00146541	0.020116	ARPC5L;WASL;FGF1;MYLK3;MYLK;NRAS;PAK1;MYH14;MYH11;ITGAV;ITGB6;HRAS;ACTR3;ACTR2;GSN;MAP2K2;ARHGEF12;ACTN1;ACTN4;ARPC5;GNG12;ENAH;ARPC3;MYL2;ITGA5
Glutathione metabolism	0.00192514	0.025278	GGCT;GSTK1;GSTM3;GSTM2;GCLC;TXNDC12;OPLAH;GCLM;PRDX6;GSTM5
ECM-receptor interaction	0.00223551	0.0261077	TNXB;VWF;LAMA2;COMP;VTN;COL6A2;COL6A1;COL6A3;SDC1;ITGAV;ITGB6;CD47;ITGA5
Mitophagy	0.00229613	0.0261077	PRKN;GABARAPL2;GABARAPL1;NRAS;TBK1;RHOT1;CSNK2A2;CSNK2B;RPS27A;HRAS;RAB7A
Amyotrophic lateral sclerosis	0.00233414	0.0261077	PRKN;PSMD12;NDUFB11;DCTN3;DERL1;ATP5MC2;ATP5MC3;KLC1;ATP5MC1;PSMD8;KLC4;PSMD7;TBK1;TUBA1A;PSMB3;PSMD2;KIF5B;PSMD3;PSMD1;MAP2K6;GABARAPL2;DAXX;GABARAPL1;TUBB;TUBB4B;EIF2S1;TUBA4A;ATXN2L;PSMC5;PSMC6;ALS2;PSMC4;PSMC2;BAX;RAB5A;NUP37
Autophagy	0.0035425	0.0356611	GABARAPL2;GABARAPL1;MAP2K2;STX17;DAPK3;TSC2;EIF2S1;NRAS;TBK1;LAMP1;ATG16L1;AKT1S1;MLST8;ATG4A;HRAS;SNAP29;RAB7A
Prion disease	0.00409785	0.039921	PSMD12;NDUFB11;ATP5MC2;ATP5MC3;KLC1;ATP5MC1;PSMD8;KLC4;PSMD7;TUBA1A;PSMB3;PSMD2;KIF5B;PSMD3;PSMD1;TUBB;CSNK2A2;TUBB4B;EIF2S1;TUBA4A;PSMC5;PSMC6;PSMC4;CSNK2B;PSMC2;BAX;SLC25A5;SLC25A4
Not included
Coronavirus disease	3.29829e-18	4.98042e-16	RPL5;RPL30;RPL31;RPLP0;ADAR;RPL8;RPL10A;RPL9;RPS4X;RPS14;RPS16;TBK1;RPL18A;RPS19;RPS18;RPLP2;RPL38;RPS11;RPS9;RPL21;RPS7;VWF;RPS8;RPL23;RPL22;RPS3A;ACE2;RPL37A;RPL27;RPL26;RPL28;IRF9;RPL10;RPL12;RPL11;RPS15A;RPL14;RPS3;RPL13;RPS2;RPS27A;STAT1;STAT2;RPL35A;RPL23A;RPL3L;RPS26;RPS25;RPS28;STING1;RPS29;FAU;RPS24;RPS23
Salmonella infection	1.14142e-09	1.14903e-07	DYNC1I2;ARF1;DCTN3;ARPC5L;WASL;KLC1;KLC4;PAK1;TUBA1A;KIF5B;VPS11;RPS3;HRAS;KPNA3;VPS16;MAP2K6;ACTR3;VPS18;DYNC1H1;MAP2K4;ACTR2;MAP2K2;EXOC7;TUBB;DYNLT3;M6PR;ARPC5;DYNLL1;TUBB4B;TUBA4A;ARPC3;MYL2;EXOC4;CTNNB1;ELMO2;BAX;EXOC5;ACBD3;RAB5A;EXOC2;ARF6;RAB7A
Phagosome	4.10185e-06	0.000154845	DYNC1I2;TFRC;COMP;SEC61A2;TUBA1A;LAMP1;ATP6V0A2;ITGAV;SEC61B;HLA-DQA1;ATP6V0A1;HLA-DPA1;DYNC1H1;TUBB;TAP2;M6PR;HLA-A;TUBB4B;TUBA4A;HLA-DRA;ITGA5;SEC22B;RAB5A;HLA-DRB1;RAB7A
Parkinson disease	4.08443e-05	0.00112136	PRKN;PSMD12;NDUFB11;ATP5MC2;ATP5MC3;KLC1;UBE2L3;ATP5MC1;PSMD8;KLC4;PSMD7;TUBA1A;PSMB3;PSMD2;KIF5B;PSMD3;PSMD1;RPS27A;SLC18A2;DAXX;TUBB;SEPTIN5;TUBB4B;EIF2S1;TUBA4A;PSMC5;PSMC6;PSMC4;PSMC2;BAX;SLC25A5;SLC25A4
Pathogenic Escherichia coli infection	5.24266e-05	0.0013194	ARF1;TMED10;ARPC5L;WASL;PAK1;TUBA1A;RPS3;MYH14;MYH11;ACTR3;ACTR2;ARHGEF12;SEC24A;TUBB;ARPC5;TUBB4B;TUBA4A;TJP1;MYO1D;MYO1C;ARPC3;BAX;ARHGEF2;SEC24D;SEC24C;ARF6;MYO1G
Pathways of neurodegeneration	0.000160167	0.00322469	ATP2A3;UBE2L3;PSMD8;PSMD7;TBK1;TUBA1A;PSMD2;KIF5B;PSMD3;PSMD1;CAPN1;HRAS;GABARAPL2;DAXX;GABARAPL1;MAP2K2;TUBB;CSNK2A2;TUBA4A;ATXN2L;ALS2;CSNK2B;SLC25A5;SLC25A4;PRKN;PSMD12;NDUFB11;DCTN3;DERL1;ATP5MC2;ATP5MC3;KLC1;ATP5MC1;ATXN3;KLC4;NRAS;PSMB3;RPS27A;MAP2K6;SEPTIN5;TUBB4B;EIF2S1;PSMC5;PSMC6;PSMC4;PSMC2;CTNNB1;BAX;RAB5A
Shigellosis	0.000886474	0.0133858	ARF1;ARPC5L;UBE2D1;WASL;HK1;TBK1;CAPN1;RPS27A;CAST;ACTR3;GABARAPL2;ACTR2;GABARAPL1;ACTN1;ACTN4;ARPC5;STING1;ARPC3;ATG16L1;MYL2;AKT1S1;UBE2N;ELMO2;BAX;ARHGEF2;ITGA5;PLCD3;ARF6
Epstein-Barr virus infection	0.00110962	0.0159574	MAP2K4;PSMD12;STAT1;STAT2;TAP2;HLA-A;TAPBP;PSMD8;PSMC5;PSMD7;TBK1;PSMC6;PSMC4;PSMD2;PSMD3;PSMC2;PSMD1;HLA-DRA;BAX;HLA-DQA1;HLA-DRB1;IRF9;HLA-DPA1;MAP2K6
Bacterial invasion of epithelial cells	0.002054	0.0258462	ACTR3;ACTR2;ARPC3;CLTC;ARPC5L;CLTB;CTNNA1;ELMO2;CTNNB1;WASL;ITGA5;ARPC5
Alzheimer disease	0.00293052	0.0316077	PSMD12;NDUFB11;ATP5MC2;ATP2A3;ATP5MC3;KLC1;ATP5MC1;PSMD8;KLC4;NCSTN;NRAS;PSMD7;TUBA1A;PSMB3;PSMD2;KIF5B;PSMD3;PSMD1;APOE;CAPN1;NAE1;HRAS;MAP2K2;TUBB;CSNK2A2;TUBB4B;EIF2S1;TUBA4A;PSMC5;PSMC6;PSMC4;CSNK2B;PSMC2;CTNNB1;SLC25A5;SLC25A4
Huntington disease	0.00315703	0.0328767	PSMD12;NDUFB11;CLTC;DCTN3;CLTB;ATP5MC2;ATP5MC3;KLC1;AP2A2;ATP5MC1;PSMD8;KLC4;PSMD7;TUBA1A;PSMB3;POLR2B;PSMD2;KIF5B;PSMD3;AP2S1;PSMD1;TUBB;TUBB4B;TUBA4A;PSMC5;PSMC6;PSMC4;PSMC2;BAX;SLC25A5;SLC25A4

## Sheet: List uploaded to STRING
PG.Genes	log2FC(RA-AF/RA-SR)	-log10 pvalue
RPL5	0.157644	2.20275
RPL30	0.26326	2.92611
RPL31	0.231817	2.55899
MRPS12	0.251342	1.31552
RPLP0	0.173746	2.30457
RPL10A	0.144604	1.49947
RPL8	0.226124	1.85423
RPL9	0.228674	2.59739
MRPL33	0.44202	1.74484
RPS4X	0.291611	2.7273
RPS14	0.193952	1.71515
RPS16	0.159966	1.777
RPL18A	0.265613	1.60576
RPS19	0.181963	3.61751
RPS18	0.16062	1.33761
RPLP2	0.14101	1.37163
RPL38	0.213497	1.9809
RPS11	0.208896	2.86217
RPS9	0.28325	2.03881
RPL21	0.217238	1.38172
RPS7	0.217664	3.09443
RPS8	0.219423	1.76211
RPL23	0.403646	2.31182
RPL22	0.168325	2.11508
RPS3A	0.165832	2.06152
RPL37A	0.172499	1.42237
RPL27	0.263344	1.95767
RPL26	0.227498	2.09923
RPL28	0.218885	1.5001
RPL10	0.144309	1.38895
RPL12	0.205394	1.50697
RPL11	0.146165	2.1177
RPS15A	0.319387	2.62447
RPL14	0.1448	1.35856
RPS3	0.282073	2.41905
RPL13	0.275968	1.59074
RPS2	0.214813	2.02191
RPS27A	0.145031	1.90703
RPL35A	0.317493	2.57824
RPL23A	0.213597	1.96697
MRPL23	0.309415	1.30652
RPL3L	0.612487	3.23648
RPS26	0.297754	2.69123
RPS25	0.24268	2.17069
RPS28	0.237821	1.97316
RPS29	0.780149	2.16555
FAU	0.274416	1.34582
RPS24	0.223501	2.00135
RPS23	0.187797	1.34484
WASHC5	0.119504	1.90381
ARF1	0.0927363	1.31648
TFRC	0.240463	1.7632
CLTC	0.143344	2.08644
ARPC5L	0.135588	1.30811
CLTB	0.118987	1.37292
NEDD4L	0.0988497	1.4546
VPS26B	0.132139	2.65452
WASL	0.220233	1.70053
AP2A2	0.212531	1.37571
WASHC2A	-0.109172	1.32265
SNX4	0.0956092	1.69059
RAB11FIP1	0.141712	1.6045
GRK2	0.156397	2.10399
CAPZB	-0.09668	1.44162
KIF5B	0.136809	3.71978
AP2S1	0.149244	2.40603
MVB12A	0.220074	1.77064
HRAS	0.446222	3.95306
RAB11FIP5	0.126911	1.40815
ACTR3	0.228259	2.08079
ACTR2	0.197599	2.02764
VTA1	0.181203	1.58676
HLA-A	0.244269	1.4673
SNF8	-0.178307	2.84368
EPS15L1	-0.10722	2.20047
ARPC5	0.354244	1.52295
TGFBR2	-0.168159	1.91405
RAB10	0.15203	1.91177
EHD3	0.377685	2.40715
ZFYVE16	0.178907	2.36258
RAB31	0.226187	1.51662
ARPC3	0.287078	2.93108
DNAJC6	-0.190714	1.74617
CAPZA2	-0.210186	3.01025
CHMP4B	0.165569	2.17608
CHMP3	0.250609	1.50418
VPS45	0.131443	2.4123
RAB5A	0.135188	2.70192
ARF6	0.188773	1.47501
RAB7A	0.172498	1.73024
SEC61A2	0.334364	1.76706
SPCS3	0.279154	2.33812
SRP72	0.141588	2.60517
SRP54	0.16344	1.96265
SRPRA	0.145218	3.14239
SRPRB	0.153626	2.25557
SRP68	0.0934325	1.55689
SEC61B	0.169844	1.43155
SRP14	0.259317	2.71331
SEC11A	0.234478	2.43256
SRP9	0.249054	2.7979
PRKN	-0.359568	1.7907
SEC23A	0.132378	1.79214
HSPA4L	0.235617	2.19385
RPN1	0.114552	1.43689
DERL1	0.400223	2.3678
UBE2D1	-0.361056	1.85096
RRBP1	0.269379	1.57441
HSPBP1	-0.195973	1.74155
ATXN3	-0.28246	2.12932
BAG2	0.144479	1.54986
MAN1A1	0.24938	2.90974
CAPN1	-0.115541	1.39854
UGGT1	0.0930288	1.62897
SEC31A	0.179752	1.89293
SEC24A	0.216489	3.75906
SSR4	0.227244	2.51589
MOGS	0.24477	3.16481
UBE4B	-0.110491	1.82944
EIF2S1	0.0808296	1.37378
CKAP4	0.302348	3.21765
DNAJC1	0.368082	1.40167
SELENOS	0.224014	3.94298
DNAJC10	0.133942	3.3606
STT3A	0.221876	1.44404
BAX	0.227446	1.38556
P4HB	0.229235	1.92705
SEC24D	0.500559	2.63439
CRYAB	-0.685958	1.44533
SEC24C	0.176567	2.70705
DDX5	0.15279	2.24214
SF3B3	0.194641	2.08854
DDX46	0.0754258	1.5097
DDX23	0.164519	2.33557
PRPF19	0.212567	2.47128
USP39	0.131173	1.68439
PRPF8	0.151594	1.53286
EFTUD2	0.118595	1.4347
SNRPD2	0.230713	1.68567
DHX15	0.143971	1.53704
SNRPD3	0.255697	3.23949
PPIL1	-0.429038	1.84276
BUD31	0.201432	1.61823
THOC2	0.091153	1.67684
LSM4	0.147893	1.59203
CDC40	0.155319	1.56312
HNRNPM	0.140294	2.16741
LSM7	0.423992	1.51491
ACIN1	0.393677	1.96001
SNRPE	0.252912	2.863
SNRPA1	0.159044	1.37568
PRPF31	0.103187	2.09622
SNRNP200	0.138501	2.02052
RBMX	0.10121	1.31322
SNRPB	0.436594	3.66031
RBM22	0.18008	1.68045
AAAS	0.167193	2.12204
FXR2	0.128987	1.58011
XPO1	0.130104	1.56759
SUMO1	0.124948	1.99257
SUMO3	-0.34082	3.84945
EIF2B1	0.111937	2.47882
PAIP1	0.123723	1.66939
EIF2B5	0.160044	4.01639
UPF2	0.156718	2.15572
EIF2B4	0.285409	3.39107
EIF5B	0.0914827	1.59622
PRMT5	0.149102	1.93075
EIF2B3	0.125991	1.95672
EIF2S2	0.0837002	1.59843
EIF2S3	0.143214	2.08887
XPOT	0.0971485	1.36922
EIF3I	0.0983977	1.85356
EIF3G	0.136587	1.77924
EIF3H	0.151467	3.31686
EIF3E	0.122317	1.70401
PABPC1	0.111758	1.64606
EIF3F	0.158637	2.71142
EIF3D	0.11098	1.99218
EIF3A	0.0965124	2.284
NUP37	0.173292	1.72557
PSMD8	0.252717	5.62145
PSMD12	0.0890787	1.87276
PSMC5	0.099985	1.4694
PSMD7	0.0708017	1.69313
PSMC6	0.0743776	1.46694
PSMB3	0.0982376	1.59599
PSMC4	0.0906787	2.76154
PSMD2	0.0883807	3.19204
PSMD3	0.114718	3.38073
PSMC2	0.097784	2.26216
PSMD1	0.0808167	1.86307
PSMF1	-0.286296	3.86554
PTPN1	0.184967	5.79722
ACTN1	0.148684	1.39593
CTNND1	0.111487	3.3252
CSNK2A2	0.0915508	1.49899
PTPRJ	0.183942	1.89557
ACTN4	0.436573	2.59282
TJP1	0.295226	1.85996
FER	0.184592	1.3263
CSNK2B	0.201024	4.65579
CTNNA1	0.183848	2.19412
CTNNB1	0.153947	1.31374
NECTIN2	0.404091	1.46801
CD63	0.508603	2.76206
SORT1	0.153559	2.18016
M6PR	0.24366	2.73316
AP3D1	0.15129	4.36351
AP3B1	0.161745	3.05733
AP3M2	0.159905	1.76635
AP3M1	0.199634	2.58827
GGA3	-0.160492	1.36047
LAMP1	0.353558	2.62792
AP1G1	0.111516	1.45039
SMPD1	0.254883	1.84026
NEU1	0.375315	1.75235
AP1S2	0.497225	1.89843
ATP6V0A2	0.110965	1.67347
CTSF	0.567571	1.80242
AP1M1	0.115897	1.38699
ATP6V0A1	0.168021	2.58415
LGMN	0.174829	1.70155
LAMA2	0.0941111	1.50025
CACNA2D1	0.145396	1.44077
TNNC1	-0.170142	2.23237
TPM2	-0.280471	2.02066
TPM1	-0.231087	1.8284
ATP2A3	0.123448	1.41866
CACNA2D2	-0.592434	2.86241
ADCY6	0.179107	1.3708
AGT	-0.649091	1.43747
CACNB2	-0.28964	2.36284
MYL2	-0.138466	1.444
TNNT2	-0.343921	2.04744
ITGAV	0.155064	1.92134
ITGB6	0.215958	1.38319
ITGA5	0.258022	2.70686
MYH7	0.456394	1.46999
RARS1	0.0841809	1.52339
EPRS1	0.0817852	1.888
LARS1	0.167229	3.02564
MARS1	0.123999	3.04893
FARSA	0.187919	2.24297
CARS2	0.212082	2.72079
TARS1	0.1381	2.40905
DARS1	0.210031	2.33271
WARS1	0.149537	1.31321
FARS2	-0.108349	1.77491
VARS1	0.140612	1.93606
FARSB	0.168804	1.98056
TTC37	0.0987461	2.51876
DDX6	0.0803843	1.36094
PATL1	-0.103086	1.48457
EDC4	0.155621	2.75935
XRN1	0.0930536	1.74371
CNOT2	0.507464	3.71778
MTREX	0.0979377	1.48985
SKIV2L	0.0833363	1.35358
EXOSC3	0.143058	2.26607
CNOT9	0.264402	2.83355
FGF1	0.258852	2.32614
MYLK3	-0.186241	1.34165
MYLK	-0.219458	1.53703
NRAS	0.127808	1.41348
PAK1	-0.157774	2.09552
MYH14	-0.109258	1.53411
MYH11	-0.210792	1.68743
GSN	0.166751	1.69536
MAP2K2	-0.101775	1.8158
ARHGEF12	0.0763906	1.39638
GNG12	0.293357	1.70324
ENAH	-0.101903	1.59442
GGCT	-0.162484	2.04094
GSTK1	0.237239	1.76366
GSTM3	-0.33886	1.44713
GSTM2	-0.655799	4.40977
GCLC	-0.174606	1.45486
TXNDC12	0.189037	1.5863
OPLAH	-0.145313	1.50808
GCLM	-0.296839	1.9296
PRDX6	-0.364881	3.11558
GSTM5	-0.603514	1.50525
TNXB	0.578356	1.89346
VWF	0.179364	2.85712
COMP	0.39237	1.97547
VTN	0.740873	1.57454
COL6A2	0.557917	1.86679
COL6A1	0.574329	1.91049
COL6A3	0.650983	2.02961
SDC1	1.09676	3.60078
CD47	0.292462	1.35868
GABARAPL2	0.197984	1.94982
GABARAPL1	0.924276	4.29192
TBK1	0.0882619	1.31792
RHOT1	1.50691	4.10915
NDUFB11	-0.254191	1.38145
DCTN3	0.190779	2.10637
ATP5MC2	0.756916	1.45054
ATP5MC3	0.756916	1.45054
KLC1	0.126194	1.64074
ATP5MC1	0.756916	1.45054
KLC4	-0.12194	1.3065
TUBA1A	0.120593	1.32802
MAP2K6	-0.360198	2.9491
DAXX	0.360536	1.47112
TUBB	0.272881	2.06999
TUBB4B	0.134415	1.31816
TUBA4A	0.323552	2.74306
ATXN2L	0.0957784	1.46551
ALS2	0.127345	1.42978
STX17	0.239283	2.84673
DAPK3	0.140709	1.36636
TSC2	0.0889376	1.65906
ATG16L1	0.10597	1.31248
AKT1S1	0.201792	2.35427
MLST8	0.19346	3.13389
ATG4A	-0.263813	1.49499
SNAP29	0.105888	1.47852
SLC25A5	0.1721	2.90603
SLC25A4	0.145963	1.40303

## Sheet: MCL clusters
__mclCluster	display name
1	SPCS3
7	WASHC2A
4	AP1G1
16	CD63
23	ACTN1
	STX17
8	PAIP1
	P4HB
1	RPS26
1	RPL37A
1	SNRPA1
24	ATXN2L
1	SSR4
9	CACNA2D2
5	TNNC1
17	GGCT
1	EFTUD2
	VPS45
1	RPS28
18	ATP5MC1
1	SRPRB
25	BAG2
6	COMP
1	MRPL33
	HSPA4L
10	GSTM2
1	RPS9
11	ATG16L1
1	RPL12
12	CSNK2B
7	ACTR2
6	ITGAV
12	DCTN3
4	AP3M1
	DERL1
1	RPL28
3	TGFBR2
4	AP3M2
2	FAU
2	EIF3I
13	SNAP29
9	GNG12
2	PSMD2
15	MAN1A1
1	RPL18A
2	PSMF1
3	NRAS
3	MAP2K2
1	RPL23A
	TUBB
7	ACTR3
1	MARS1
20	MLST8
5	CRYAB
1	TARS1
7	ARPC5L
26	CTSF
1	SNRPB
1	RPL13
12	KLC1
18	ATP5MC3
1	SNRPD3
5	SLC25A4
1	RPL30
3	CTNNB1
1	EIF2S1
1	SNRPE
2	EIF3F
4	AP2S1
23	ACTN4
1	CARS2
1	RPS19
21	XPOT
1	EIF2B1
	BAX
1	SRP9
1	RPS23
1	RPL38
1	RPS8
17	GCLM
12	RHOT1
6	ITGB6
15	SELENOS
11	GABARAPL2
13	RAB31
	VPS26B
8	EDC4
1	EIF2B4
2	EIF3E
1	SRP72
6	COL6A1
27	ATXN3
	ZFYVE16
1	SRPRA
3	CTNND1
20	AKT1S1
1	SNRNP200
25	PRKN
5	TPM1
22	LAMP1
3	FGF1
	AGT
3	CAPN1
1	CDC40
4	M6PR
3	TJP1
1	RPS11
28	DAXX
14	SEC24C
	DNAJC10
1	MTREX
1	DDX23
13	ARF6
1	RPL3L
8	CNOT9
12	KLC4
4	CLTB
5	MYLK
29	DNAJC6
1	RPL26
1	RPN1
2	VTA1
9	GRK2
11	ATP6V0A1
1	EIF2B3
18	NDUFB11
26	LGMN
1	RPL14
14	SEC24D
1	RPS7
4	AP3D1
1	RPL8
8	CNOT2
17	GCLC
16	RAB11FIP5
10	GSTM5
2	SNF8
	RAB7A
1	EIF5B
3	FER
1	SEC61A2
1	PRPF31
7	ARPC5
3	MAP2K6
14	HLA-A
1	VARS1
28	DAPK3
11	ATG4A
2	PSMD3
1	RPL5
1	FARSA
5	MYH11
10	GSTK1
5	TPM2
1	RPS18
18	ATP5MC2
21	NUP37
2	PSMC4
1	RPL11
1	RPL21
1	RPS4X
2	PSMD12
14	SEC24A
8	PATL1
3	PTPN1
2	STT3A
1	EPRS1
30	FXR2
10	TXNDC12
1	RPL31
1	RPS25
31	CHMP3
16	RAB11FIP1
1	LSM4
3	CTNNA1
7	CAPZB
2	MVB12A
2	RPS27A
9	ARHGEF12
30	XPO1
1	EIF2S2
31	CHMP4B
	SLC25A5
1	PABPC1
1	FARSB
1	RPS14
1	SEC61B
1	RPS24
17	OPLAH
3	VTN
7	WASHC5
1	SRP14
1	BUD31
32	SUMO3
	SORT1
1	EXOSC3
1	RPL10A
2	UBE2D1
1	EIF3A
1	WARS1
1	SRP68
1	USP39
1	SEC11A
4	EPS15L1
1	SNRPD2
1	LSM7
1	EIF2S3
19	TUBA1A
9	CACNA2D1
1	HNRNPM
1	RPS3A
2	NEDD4L
9	ADCY6
13	SNX4
1	SRP54
10	GSTM3
1	RPS3
14	SEC31A
19	ALS2
1	XRN1
4	RAB10
15	UGGT1
	RRBP1
1	DARS1
19	TUBB4B
20	TSC2
	TBK1
1	RBM22
1	DDX46
	ARF1
33	PAK1
19	TUBA4A
5	MYL2
6	LAMA2
1	RARS1
27	UBE4B
1	RPLP2
1	MRPL23
4	AP2A2
10	PRDX6
1	HSPBP1
1	TTC37
33	MYLK3
11	GABARAPL1
1	EIF3D
13	RAB5A
22	SMPD1
1	RBMX
1	PRPF19
2	PSMC5
6	SDC1
2	PSMC6
6	TNXB
1	RPL10
1	RPLP0
3	NECTIN2
1	PRPF8
1	EIF2B5
4	CLTC
29	DNAJC1
1	ACIN1
15	CKAP4
8	DDX6
4	AP3B1
3	PTPRJ
12	KIF5B
1	MRPS12
4	AP1M1
5	MYH14
1	RPL22
1	SKIV2L
4	AP1S2
1	PPIL1
7	GSN
1	RPS15A
	CSNK2A2
5	TNNT2
8	UPF2
7	CAPZA2
22	NEU1
6	COL6A2
2	PSMC2
1	RPL9
13	EHD3
6	ITGA5
6	CD47
1	RPS16
	WASL
11	ATP6V0A2
6	COL6A3
1	PRMT5
1	DHX15
1	RPS29
1	LARS1
	VWF
21	AAAS
2	PSMB3
3	HRAS
1	FARS2
5	MYH7
3	ENAH
1	THOC2
1	EIF3H
9	CACNB2
14	SEC23A
2	PSMD1
1	RPL35A
4	GGA3
1	RPS2
2	PSMD7
32	SUMO1
1	RPL27
15	MOGS
1	RPL23
16	TFRC
1	DDX5
24	ATP2A3
2	PSMD8
7	ARPC3
1	SF3B3
1	EIF3G

## Sheet: KEGG pathways for MCL clusters
Cluster 1
Term	P-value	Adjusted P-value	Genes
Ribosome	1.12511e-69	3.93787e-68	RPL5;RPL30;RPL10;RPL31;RPL12;RPLP0;MRPS12;RPL11;RPL8;RPL10A;RPL9;MRPL33;RPS4X;RPS14;RPS16;RPS15A;RPL18A;RPS19;RPS18;RPL14;RPS3;RPLP2;RPL13;RPL38;RPS2;RPS11;RPS9;RPS7;RPL21;RPS8;RPL23;RPL22;RPL35A;RPS3A;RPL23A;MRPL23;RPL3L;RPS26;RPS25;RPS28;RPS29;RPL37A;RPL27;RPL26;RPL28;RPS24;RPS23
Coronavirus disease	2.44789e-55	4.28381e-54	RPL5;RPL30;RPL10;RPL31;RPL12;RPLP0;RPL11;RPL8;RPL10A;RPL9;RPS4X;RPS14;RPS16;RPS15A;RPL18A;RPS19;RPS18;RPL14;RPS3;RPLP2;RPL13;RPL38;RPS2;RPS11;RPS9;RPS7;RPL21;RPS8;RPL23;RPL22;RPL35A;RPS3A;RPL23A;RPL3L;RPS26;RPS25;RPS28;RPS29;RPL37A;RPL27;RPL26;RPL28;RPS24;RPS23
Spliceosome	3.08002e-31	3.59335e-30	DDX5;SF3B3;DDX46;DDX23;USP39;PRPF19;PRPF8;EFTUD2;SNRPD2;DHX15;SNRPD3;PPIL1;BUD31;THOC2;LSM4;CDC40;HNRNPM;LSM7;ACIN1;SNRPE;SNRPA1;PRPF31;SNRNP200;RBMX;SNRPB;RBM22
Protein export	2.38144e-19	2.08376e-18	SEC61A2;SPCS3;SRP72;SRP54;SRPRA;SRPRB;SRP68;SEC61B;SRP14;SEC11A;SRP9
Aminoacyl-tRNA biosynthesis	3.77834e-15	2.64484e-14	RARS1;EPRS1;LARS1;MARS1;FARSA;CARS2;TARS1;DARS1;WARS1;FARS2;VARS1;FARSB
Cluster 2
Term	P-value	Adjusted P-value	Genes
Proteasome	6.05643e-27	1.39298e-25	PSMD8;PSMD12;PSMC5;PSMC6;PSMD7;PSMC4;PSMB3;PSMD2;PSMD3;PSMC2;PSMD1;PSMF1
Spinocerebellar ataxia	2.1198e-18	2.43777e-17	PSMD8;PSMD12;PSMC5;PSMC6;PSMD7;PSMC4;PSMB3;PSMD2;PSMD3;PSMC2;PSMD1
Parkinson disease	1.27249e-17	9.75576e-17	PSMD8;PSMD12;PSMC5;PSMC6;PSMD7;PSMC4;PSMB3;PSMD2;PSMD3;PSMC2;PSMD1;RPS27A
Prion disease	2.92956e-15	1.68449e-14	PSMD8;PSMD12;PSMC5;PSMC6;PSMD7;PSMC4;PSMB3;PSMD2;PSMD3;PSMC2;PSMD1
Epstein-Barr virus infection	9.00777e-15	3.95576e-14	PSMD8;PSMD12;PSMC5;PSMC6;PSMD7;PSMC4;PSMD2;PSMD3;PSMC2;PSMD1
Cluster 3
Term	P-value	Adjusted P-value	Genes
Adherens junction	1.25603e-18	1.54492e-16	TJP1;PTPN1;FER;CTNND1;CTNNA1;CTNNB1;PTPRJ;NECTIN2;TGFBR2
Rap1 signaling pathway	2.89667e-12	1.78145e-10	ENAH;NRAS;MAP2K2;CTNND1;CTNNB1;FGF1;HRAS;MAP2K6
Gastric cancer	2.01889e-11	8.27744e-10	NRAS;MAP2K2;CTNNA1;CTNNB1;FGF1;HRAS;TGFBR2
Endometrial cancer	1.03574e-09	3.18492e-08	NRAS;MAP2K2;CTNNA1;CTNNB1;HRAS
Cellular senescence	2.35683e-09	5.79779e-08	NRAS;MAP2K2;CAPN1;HRAS;TGFBR2;MAP2K6
Cluster 4
Term	P-value	Adjusted P-value	Genes
Lysosome	6.3465e-22	6.3465e-21	AP3M2;AP3M1;GGA3;AP1G1;CLTC;M6PR;CLTB;AP3D1;AP1S2;AP3B1;AP1M1
Endocytosis	1.71568e-08	8.57839e-08	RAB10;CLTC;CLTB;AP2S1;EPS15L1;AP2A2
Endocrine and other factor-regulated calcium reabsorption	5.86857e-08	1.95619e-07	CLTC;CLTB;AP2S1;AP2A2
Synaptic vesicle cycle	2.82746e-07	7.06866e-07	CLTC;CLTB;AP2S1;AP2A2
Huntington disease	6.41987e-05	0.000128397	CLTC;CLTB;AP2S1;AP2A2
Cluster 5
Term	P-value	Adjusted P-value	Genes
Cardiac muscle contraction	2.58045e-12	5.51613e-11	TNNC1;TPM2;MYL2;TNNT2;TPM1;MYH7
Hypertrophic cardiomyopathy	3.17952e-12	5.51613e-11	TNNC1;TPM2;MYL2;TNNT2;TPM1;MYH7
Dilated cardiomyopathy	4.72811e-12	5.51613e-11	TNNC1;TPM2;MYL2;TNNT2;TPM1;MYH7
Adrenergic signaling in cardiomyocytes	7.20788e-11	6.3069e-10	TNNC1;TPM2;MYL2;TNNT2;TPM1;MYH7
Regulation of actin cytoskeleton	4.26762e-06	2.98733e-05	MYL2;MYH14;MYH11;MYLK
Cluster 6
Term	P-value	Adjusted P-value	Genes
ECM-receptor interaction	6.2445e-27	1.74846e-25	COMP;TNXB;LAMA2;COL6A2;COL6A1;SDC1;COL6A3;ITGAV;ITGB6;ITGA5;CD47
Focal adhesion	4.71956e-17	6.60738e-16	COMP;TNXB;LAMA2;COL6A2;COL6A1;COL6A3;ITGAV;ITGB6;ITGA5
Human papillomavirus infection	4.4645e-15	4.16687e-14	COMP;TNXB;LAMA2;COL6A2;COL6A1;COL6A3;ITGAV;ITGB6;ITGA5
PI3K-Akt signaling pathway	8.21422e-15	5.74996e-14	COMP;TNXB;LAMA2;COL6A2;COL6A1;COL6A3;ITGAV;ITGB6;ITGA5
Arrhythmogenic right ventricular cardiomyopathy	6.5641e-08	3.67589e-07	LAMA2;ITGAV;ITGB6;ITGA5
Cluster 7
Term	P-value	Adjusted P-value	Genes
Endocytosis	6.85963e-17	6.85963e-16	ACTR3;ACTR2;WASHC5;CAPZB;ARPC3;CAPZA2;ARPC5L;ARPC5;WASHC2A
Fc gamma R-mediated phagocytosis	2.29928e-12	1.14964e-11	ACTR3;ACTR2;GSN;ARPC3;ARPC5L;ARPC5
Bacterial invasion of epithelial cells	1.83975e-10	6.13249e-10	ACTR3;ACTR2;ARPC3;ARPC5L;ARPC5
Regulation of actin cytoskeleton	3.16964e-10	7.92411e-10	ACTR3;ACTR2;GSN;ARPC3;ARPC5L;ARPC5
Yersinia infection	3.43528e-09	6.87056e-09	ACTR3;ACTR2;ARPC3;ARPC5L;ARPC5
Cluster 8
Term	P-value	Adjusted P-value	Genes
RNA degradation	1.76426e-11	5.29279e-11	EDC4;DDX6;CNOT2;CNOT9;PATL1
RNA transport	0.00175193	0.00262789	UPF2;PAIP1
mRNA surveillance pathway	0.0338047	0.0338047	UPF2
Cluster 9
Term	P-value	Adjusted P-value	Genes
Dilated cardiomyopathy	1.7251e-08	1.20757e-06	CACNB2;CACNA2D1;CACNA2D2;ADCY6
Adrenergic signaling in cardiomyocytes	1.04532e-07	2.7114e-06	CACNB2;CACNA2D1;CACNA2D2;ADCY6
Oxytocin signaling pathway	1.16203e-07	2.7114e-06	CACNB2;CACNA2D1;CACNA2D2;ADCY6
MAPK signaling pathway	1.54644e-06	2.65873e-05	CACNB2;CACNA2D1;CACNA2D2;GNG12
Arrhythmogenic right ventricular cardiomyopathy	1.89909e-06	2.65873e-05	CACNB2;CACNA2D1;CACNA2D2
Cluster 10
Term	P-value	Adjusted P-value	Genes
Glutathione metabolism	4.08305e-16	3.26644e-15	GSTK1;GSTM3;GSTM2;TXNDC12;PRDX6;GSTM5
Metabolism of xenobiotics by cytochrome P450	2.87042e-09	1.14817e-08	GSTK1;GSTM3;GSTM2;GSTM5
Drug metabolism	1.19595e-08	3.18921e-08	GSTK1;GSTM3;GSTM2;GSTM5
Chemical carcinogenesis	2.92743e-07	5.85486e-07	GSTK1;GSTM3;GSTM2;GSTM5
Fluid shear stress and atherosclerosis	6.47037e-06	1.03526e-05	GSTM3;GSTM2;GSTM5
Cluster 11
Term	P-value	Adjusted P-value	Genes
Autophagy	3.12683e-08	6.25365e-07	GABARAPL2;GABARAPL1;ATG16L1;ATG4A
NOD-like receptor signaling pathway	1.42909e-05	0.000142909	GABARAPL2;GABARAPL1;ATG16L1
Collecting duct acid secretion	2.62373e-05	0.000174915	ATP6V0A2;ATP6V0A1
Shigellosis	3.57728e-05	0.000178864	GABARAPL2;GABARAPL1;ATG16L1
Vibrio cholerae infection	9.12893e-05	0.000365157	ATP6V0A2;ATP6V0A1
Cluster 12
Term	P-value	Adjusted P-value	Genes
Pathways of neurodegeneration	4.35375e-08	7.40137e-07	KLC4;KIF5B;CSNK2B;DCTN3;KLC1
Salmonella infection	3.44972e-07	2.82523e-06	KLC4;KIF5B;DCTN3;KLC1
Prion disease	4.9857e-07	2.82523e-06	KLC4;KIF5B;CSNK2B;KLC1
Huntington disease	7.86759e-07	3.34373e-06	KLC4;KIF5B;DCTN3;KLC1
Amyotrophic lateral sclerosis	1.57286e-06	4.70554e-06	KLC4;KIF5B;DCTN3;KLC1
Cluster 13
Term	P-value	Adjusted P-value	Genes
Endocytosis	1.81262e-09	2.90019e-08	SNX4;EHD3;RAB31;RAB5A;ARF6
Ras signaling pathway	0.00194891	0.0119496	RAB5A;ARF6
Salmonella infection	0.00224055	0.0119496	RAB5A;ARF6
SNARE interactions in vesicular transport	0.00986038	0.0394415	SNAP29
Vasopressin-regulated water reabsorption	0.0131291	0.0420132	RAB5A
Cluster 14
Term	P-value	Adjusted P-value	Genes
Protein processing in endoplasmic reticulum	2.5672e-10	5.39112e-09	SEC23A;SEC24A;SEC24D;SEC24C;SEC31A
Pathogenic Escherichia coli infection	1.84173e-05	0.000193382	SEC24A;SEC24D;SEC24C
Allograft rejection	0.0113473	0.0536028	HLA-A
Graft-versus-host disease	0.0125355	0.0536028	HLA-A
Type I diabetes mellitus	0.0128323	0.0536028	HLA-A
Cluster 15
Term	P-value	Adjusted P-value	Genes
Protein processing in endoplasmic reticulum	4.30831e-11	1.29249e-10	SELENOS;MAN1A1;MOGS;UGGT1;CKAP4
N-Glycan biosynthesis	6.09568e-05	9.14352e-05	MAN1A1;MOGS
Various types of N-glycan biosynthesis	0.00971292	0.00971292	MAN1A1
