# Supplementary material for: Mass spectrometric proteome profiling using a deep spectral library reveals homogenization of right and left atrial proteomes in persistent atrial fibrillation patients
Source: Cardiovasc Res. 2026 Apr 2;122(8):1037–54. doi: 10.1093/cvr/cvag076 (PMC13261532; doi:10.1093/cvr/cvag076)
Supplement: cvag076_Supplementary_Data [file cvag076_Supplementary_Data.zip › Supplementary Data 5.xlsx]

## Sheet: MSigDB Hallmark 2020
Term	P-value	Adjusted P-value	Genes
Protein Secretion	1.19547e-15	5.37961e-14	RAB2A;COPB2;CD63;TMED10;STX16;COPB1;CLTC;COG2;M6PR;AP3B1;ARCN1;GOLGA4;VAMP7;RAB14;AP2S1;YIPF6;VPS45;SEC22B;SEC24D;RAB5A
Myc Targets V1	2.75904e-07	6.20784e-06	DDX18;SLC25A3;SF3B3;RPL22;RPLP0;PSMD8;SYNCRIP;YWHAQ;PSMC4;PSMD3;RACK1;RPS3;PRPF31;SNRPD3;RPS2;CCT7;CCT5
Epithelial Mesenchymal Transition	2.87642e-05	0.000431463	COPA;SPARC;SERPINE2;PCOLCE2;IGFBP2;HTRA1;LOXL1;VCAN;MGP;SERPINH1;SDC1;COL6A3;ITGA5;SNTB1
Unfolded Protein Response	5.69812e-05	0.000641038	EDC4;TTC37;SPCS3;KIF5B;CNOT2;SRPRA;SRPRB;DNAJB9;TARS1;SEC11A
mTORC1 Signaling	0.000442536	0.00331902	CCT6A;ACTR3;ACTR2;UFM1;P4HA1;PSMC4;PSMC2;SERPINH1;M6PR;TUBG1;SEC11A;TUBA4A
Glycolysis	0.000442536	0.00331902	EXT1;COPB2;VCAN;DPYSL4;CHPF;P4HA1;PSMC4;STMN1;PMM2;COG2;SDC1;GALK2
PI3K/AKT/mTOR Signaling	0.000856418	0.00550554	ACTR3;ACTR2;GRK2;ARPC3;CSNK2B;CLTC;AKT1S1;HRAS
Pancreas Beta Cells	0.00671133	0.0377513	SRPRB;SRP14;SEC11A;SRP9
