# Supplementary material for: Mass spectrometric proteome profiling using a deep spectral library reveals homogenization of right and left atrial proteomes in persistent atrial fibrillation patients
Source: Cardiovasc Res. 2026 Apr 2;122(8):1037–54. doi: 10.1093/cvr/cvag076 (PMC13261532; doi:10.1093/cvr/cvag076)
Supplement: cvag076_Supplementary_Data [file cvag076_Supplementary_Data.zip › Supplementary Data 6.xlsx]

## Sheet: Raw dataset_log2 transformed
PG.Genes	1649	1386	1805	2065	1867	1376	1391	1291	2532	2623	2470	2631	2243	2009	1941	1883	1875	1888	2292	1890	2304	2318	2449	2530	2437	1815	1759	1960	BS11.02	1594	1314	PG.MolecularWeight	PG.Organisms	PG.ProteinDescriptions
SORBS1	9.00607	8.94965	9.17329	9.12685	9.20329	8.8693	9.12352	8.93243	8.68469	9.20658	9.01193	9.62068	8.61855	8.9928	8.62162	8.99443	8.42338	8.41306	7.41408	8.76843	7.77421	9.1613	8.83865	8.84727	8.13029	8.46643	8.67551	8.38275	8.98851	8.74817	7.73099	122183	Homo sapiens	Sorbin and SH3 domain-containing protein 1 (Fragment)
IGKJ1	9.80632	8.2382	8.54041	6.41076	5.66397	8.27663	7.95609	7.98495	9.10051	7.79257	4.96508	6.36261	4.54443	7.00936	5.43082	8.12555	7.80571	9.58639	5.24037	9.27567	6.67267	5.11576	9.33659	6.91183	6.11433	9.20458	4.95739	7.75151	8.10725	8.26221	8.25517	1393.6	Homo sapiens	Immunoglobulin kappa joining 1
TRAJ61	5.29397	5.57245	4.42563	4.77417	5.49792	5.38203	8.09117	7.96825	6.74314	5.33377	5.42065	5.42882	4.7165	4.71508	4.95491	6.56146	5.45557	9.22849	4.97104	8.14858	5.33272	5.09565	6.88803	5.18852	5.04927	5.03854	5.0797	5.81684	5.96642	6.12006	6.62802	2225.5	Homo sapiens	T cell receptor alpha joining 61 (non-functional) (Fragment)
PON2	4.51781	5.41511	5.00963	5.32705	4.60588	5.8757	4.91696	4.98864	5.51455	4.55761	5.2346	4.83872	5.34114	5.23671	5.00951	5.56001	4.75584	4.79065	4.97104	4.77015	4.90774	5.09565	5.59332	6.17165	5.82543	4.85249	5.26576	4.61544	4.94039	5.34313	5.24156	3703.25	Homo sapiens	Serum paraoxonase/arylesterase 2 (Fragment)
SNU13	5.29397	4.7963	5.00963	4.91245	5.35964	5.38203	5.54586	5.22277	4.69686	5.33377	5.28237	5.5671	4.77492	4.85336	5.59279	4.56416	5.29506	5.56681	5.48583	5.44127	5.33272	5.09565	5.21204	5.18852	5.04927	4.90026	5.21798	5.67856	5.00521	5.3909	5.28933	4468.27	Homo sapiens	NHP2-like protein 1 (Fragment)
TMSB10	8.02363	8.06653	7.97704	8.05889	7.41611	7.93528	7.77834	7.87665	8.57186	7.74288	8.33741	7.60848	7.70277	7.71343	7.56567	7.7656	8.14828	8.33673	7.96873	8.32402	7.65391	7.89405	8.48771	8.25163	8.59051	8.52182	7.81998	8.05261	8.16806	8.24554	8.26283	5025.67	Homo sapiens	Thymosin beta-10
TMSB4X	11.7455	11.9069	11.5464	11.1382	10.0047	11.1919	10.4712	10.8298	11.2763	10.692	11.6238	10.5952	10.1928	10.4177	10.3668	10.2801	11.2322	12.2446	11.6804	11.4349	10.912	10.5489	11.4383	11.2951	11.3991	12.2181	10.8151	10.5591	10.9049	10.9049	11.8313	5052.65	Homo sapiens	Thymosin beta-4
ELN	5.46999	7.94449	5.82405	6.12573	5.34613	5.35906	5.89163	5.42994	6.08789	5.78747	5.48295	5.34136	6.85868	10.0145	5.57422	5.93089	5.16224	7.17649	6.15217	5.40927	4.975	5.33144	7.11351	4.93524	7.54634	5.06457	5.19372	8.38439	5.39477	6.62558	6.95406	5247.12	Homo sapiens	Elastin (Fragment)
ATP2A2	7.91876	7.23354	7.99088	7.87384	7.74811	9.26048	8.19721	7.99152	7.7159	7.97345	7.44432	7.52648	9.14594	7.94998	7.95328	8.22495	7.6788	6.55672	6.92412	7.95824	8.11612	7.67716	7.24907	7.73584	7.36478	7.09115	8.17107	7.89058	7.9271	7.19499	7.3409	5330.45	Homo sapiens	Sarcoplasmic/endoplasmic reticulum calcium ATPase 2 (Fragment)
TOMM5	5.19118	5.36149	5.68396	5.73544	5.20595	5.21121	5.71315	5.2084	5.77537	5.64433	5.73956	5.38414	5.66633	5.72222	5.35504	5.70368	5.42538	5.17258	5.66731	5.08839	5.18506	5.23771	5.2765	5.27902	5.5386	5.25333	5.33464	5.79649	5.4796	5.19491	5.11122	6035.3	Homo sapiens	Mitochondrial import receptor subunit TOM5 homolog
PLN	14.1771	13.7098	13.9593	14.0401	14.3108	13.9713	14.4086	13.7395	14.2027	14.4165	13.9176	14.3866	13.1473	13.4995	13.7792	13.4644	13.2698	12.8092	13.4138	13.4666	13.5284	13.3099	13.5316	13.626	13.7037	12.9376	13.5489	13.5912	13.6749	13.589	13.4226	6108.58	Homo sapiens	Cardiac phospholamban
TOMM7	5.22611	5.52672	5.28897	5.64508	7.15358	5.98163	5.40555	5.22381	5.39512	6.26142	5.54624	6.17057	5.53052	5.5032	5.38702	5.43262	5.00414	5.0721	5.6115	5.01734	5.19373	5.41226	5.39296	5.11178	5.03719	5.07653	5.22888	4.63281	5.16326	5.45136	5.10736	6248.49	Homo sapiens	Mitochondrial import receptor subunit TOM7 homolog
PIGBOS1	5.29918	5.72503	5.66724	5.52251	5.73248	5.72019	5.71055	5.33736	5.34553	5.25369	5.66769	5.36762	5.34134	5.40842	5.39136	5.17907	5.43597	5.40777	5.33849	5.3562	5.8256	5.20001	5.39903	5.17128	5.16094	5.14119	5.14396	5.65541	4.98898	4.76198	5.10961	6313.38	Homo sapiens	Protein PIGBOS1
UQCR11	11.7787	10.8554	11.8643	12.5027	12.703	11.9428	12.8916	12.0857	11.845	12.4902	11.8839	12.508	12.5337	12.327	12.2756	12.0783	11.5851	10.2365	11.5627	10.6901	12.9475	12.4106	11.3577	12.1422	11.5537	7.67688	12.2305	12.1662	12.3972	11.6164	11.4239	6569.68	Homo sapiens	Cytochrome b-c1 complex subunit 10
COX14	8.45905	8.74128	8.16701	9.02185	9.5506	8.90835	8.02978	8.76195	9.38572	8.86538	8.66154	8.7169	8.22056	8.19432	8.88536	8.08366	9.07248	7.32137	8.39856	8.33788	8.18855	8.14179	6.5018	8.84283	8.76246	8.78188	8.05405	8.97551	7.72476	8.20781	7.87757	6599.64	Homo sapiens	Cytochrome c oxidase assembly protein COX14
ACTN2	5.29397	5.57245	5.00963	5.32705	5.15699	5.38203	4.7697	5.22277	5.03085	4.55761	5.07972	4.9936	5.05744	5.05601	5.39013	5.07106	4.97524	4.79065	5.7472	4.66511	5.33272	5.09565	5.41469	5.18852	5.04927	4.69761	5.42064	4.69975	5.09527	5.18825	5.08668	6696	Homo sapiens	Alpha-actinin-2 (Fragment)
HNRNPDL	4.51781	5.41511	5.78579	5.32705	4.60588	4.60588	5.54586	4.73725	5.51455	5.33377	4.70977	5.36354	5.34114	5.23671	5.00951	5.56001	4.75584	4.79065	4.97104	4.77015	4.65641	5.09565	7.43062	5.18852	5.04927	5.10382	5.01443	5.10596	5.46521	5.59446	4.71673	6721.56	Homo sapiens	Heterogeneous nuclear ribonucleoprotein D-like
COX17	11.4687	11.3046	11.3071	11.0207	11.5491	11.4049	11.2651	11.2381	10.82	11.6164	11.3518	11.0551	10.7118	11.2228	11.1744	10.9781	11.0149	11.1583	10.7624	10.9844	11.3312	11.1013	11.0488	10.7419	10.423	10.2372	10.7522	10.3919	10.5446	10.4681	10.8801	6915.1	Homo sapiens	Cytochrome c oxidase copper chaperone
NDUFB1	10.7302	11.0587	10.7863	10.8231	10.8409	10.904	10.7313	10.8711	10.9486	10.6654	10.7668	10.8235	11.1094	10.726	10.7722	10.9324	10.6445	10.4787	10.9401	10.556	11.0546	10.7341	10.6795	10.7578	10.8134	10.5505	10.7008	10.9373	10.7785	10.725	10.6536	6961.2	Homo sapiens	NADH dehydrogenase [ubiquinone] 1 beta subcomplex subunit 1
hCG_2014768	8.49744	8.0374	10.2729	10.1893	9.33335	9.09052	8.49603	9.51316	10.1543	9.43264	9.27291	8.88235	7.87568	9.29249	7.10193	6.47703	8.24975	9.47933	7.85783	6.84014	7.38453	8.81073	8.8268	8.07707	6.46111	7.73416	7.35214	8.75226	6.23777	7.6003	6.66432	7091.39	Homo sapiens	Coiled-coil domain-containing protein 72
GNG10	6.17505	5.54892	5.43543	5.4007	4.89965	4.94651	4.88638	5.25746	5.34391	5.08337	5.24222	4.86944	5.48855	5.20228	5.12586	5.56666	4.8835	4.95781	5.33803	4.84387	4.88515	5.4468	5.38062	5.14134	6.01885	5.18039	5.06764	4.81358	5.3887	5.74855	7.47106	7205.32	Homo sapiens	Guanine nucleotide-binding protein G(I)/G(S)/G(O) subunit gamma-10
MKKS	9.00028	8.594	8.76367	9.33391	9.41549	9.19872	9.20641	8.74434	9.31608	9.23504	8.90146	9.02513	8.72043	8.77964	9.15128	8.59889	9.15435	8.73576	8.79041	8.62363	9.03082	8.66171	8.41625	8.99109	8.99926	9.11571	8.83841	9.05647	8.67098	8.99072	8.81603	7263.53	Homo sapiens	Alternative protein MKKS
UQCR10	12.0849	12.1098	12.0569	12.2899	12.9372	12.6545	12.569	12.646	12.3593	12.8092	12.4002	12.8149	11.7486	12.0529	12.6512	11.8229	12.6586	12.0313	12.5251	11.6226	12.4183	11.7011	11.5461	12.6072	12.4114	12.1993	11.8893	12.5799	11.6476	11.7295	11.6496	7308.49	Homo sapiens	Cytochrome b-c1 complex subunit 9
GNG5	8.14271	8.35315	7.12328	7.7877	7.08948	8.08831	6.83658	7.65006	7.86125	7.82493	6.04897	7.08992	6.66927	7.0208	7.86799	6.81189	7.98017	6.27211	7.64626	7.81681	7.71732	6.90446	7.28068	7.55837	8.1901	7.43094	6.13372	7.49415	5.31717	7.42405	8.06838	7318.47	Homo sapiens	Guanine nucleotide-binding protein G(I)/G(S)/G(O) subunit gamma-5
PPA2	6.98232	6.20815	7.70273	6.54054	6.80274	6.98418	6.67166	7.77074	6.15998	7.41174	7.27749	6.26531	6.83303	6.7688	7.14431	7.24443	6.77683	7.16254	7.1447	6.16362	6.90899	6.75287	5.83438	7.04602	6.46376	6.33681	6.46597	7.68112	5.94638	6.6879	6.90296	7405.49	Homo sapiens	Inorganic diphosphatase
GNG7	8.22982	8.0253	7.99446	7.38318	8.24275	8.23861	7.99699	7.90919	7.58452	7.56383	7.67294	8.15768	7.95105	7.78248	8.14188	8.07228	7.62097	7.04219	8.20488	8.3156	8.70417	8.14948	7.79519	7.66305	7.653	6.79066	8.41297	8.19795	8.37611	7.96095	8.26606	7521.75	Homo sapiens	Guanine nucleotide-binding protein G(I)/G(S)/G(O) subunit gamma-7
C4orf3	5.29397	4.7963	5.20178	4.88436	5.60554	5.22826	5.2531	5.22277	4.69686	5.6538	4.93546	5.60834	4.87027	4.8946	5.55155	4.65141	5.45557	5.64531	4.90253	5.44127	5.33272	5.25308	4.6181	5.18852	5.45677	4.85903	5.25922	5.63732	5.31237	5.34966	4.92851	7603.64	Homo sapiens	Uncharacterized protein C4orf3
MMP24OS	6.78667	5.57953	6.56659	6.81949	6.0209	6.1409	6.94498	5.35546	6.85497	6.03047	5.74323	5.56682	6.27989	6.39302	6.05924	5.82673	5.53654	5.98862	5.15205	6.37327	6.59756	5.93721	5.80042	5.21365	4.98679	5.05202	5.89536	5.69088	6.37794	6.33333	5.73112	7679.5	Homo sapiens	Protein MMP24OS
SMIM20	9.14654	8.97602	9.33173	9.16235	9.48985	8.77171	8.90931	8.72891	9.43941	9.13641	9.30988	9.07292	9.12991	8.65969	8.67359	8.94291	8.63684	8.59223	8.891	8.55613	8.78192	8.8475	8.86452	9.20148	9.13028	8.67676	8.82298	8.83989	8.86938	8.77982	8.82146	7702.02	Homo sapiens	Small integral membrane protein 20
NOP10	5.18593	7.50943	5.4557	5.69176	5.07787	5.07787	5.49385	5.50733	5.7153	5.11368	5.13392	5.41464	5.78482	5.66857	5.06384	5.61131	4.85848	4.82367	6.97291	5.58825	5.25219	5.20883	5.48732	5.10989	6.38181	5.92508	5.77288	4.67311	5.341	5.83187	5.48914	7705.96	Homo sapiens	H/ACA ribonucleoprotein complex subunit 3
SEC61G	7.57771	7.13669	7.60743	7.91746	7.59241	7.453	7.55505	7.39257	7.88718	7.51358	7.3904	7.32595	7.51571	6.73302	7.50029	7.06353	7.57094	7.3368	7.59588	7.49001	7.62471	7.09524	7.19031	7.11262	7.48508	6.77473	7.37739	7.55948	7.10642	7.32319	7.6365	7741.32	Homo sapiens	Protein transport protein Sec61 subunit gamma
RPS28	10.1142	10.0778	10.1008	10.2103	10.378	10.1845	9.84761	10.1002	10.431	10.1783	10.1297	10.0077	9.38587	9.5723	9.57676	9.32482	9.71566	9.89741	10.0018	9.56656	9.85868	10.1082	9.76573	10.0501	10.2147	10.1876	10.0054	10.1477	9.97112	10.4654	10.1929	7841.02	Homo sapiens	40S ribosomal protein S28
GNG2	7.42914	7.55295	7.34026	7.20849	7.22792	7.51142	7.34362	7.31043	7.44191	7.36651	7.28353	7.22526	7.34456	6.90786	7.4264	7.43113	7.52719	7.77905	7.59961	7.6829	7.94522	7.03555	7.32381	7.20739	7.69822	7.6196	7.50296	7.75985	7.31701	7.58329	8.25677	7850.14	Homo sapiens	Guanine nucleotide-binding protein G(I)/G(S)/G(O) subunit gamma-2
ADIRF	9.15422	11.278	9.07505	8.6413	7.8456	9.23686	9.28954	8.54018	7.41852	8.28422	8.62978	8.35266	7.84441	8.67093	8.65625	8.39582	8.59274	10.4194	8.46162	8.72451	8.77756	7.3561	8.42796	8.68907	7.52022	10.0426	8.22952	8.27397	8.14739	8.52312	8.46117	7854.75	Homo sapiens	Adipogenesis regulatory factor
NIPSNAP2	5.57886	5.83932	5.49421	4.89715	5.82654	5.74888	5.16996	5.58307	4.98562	8.51234	5.2543	5.46757	4.78515	5.23509	5.21797	4.90594	5.72193	5.66692	5.28858	5.66064	5.43852	5.15759	5.79674	5.29044	5.1512	5.27593	5.01119	4.75601	5.13613	4.98429	5.10739	7939.12	Homo sapiens	Protein NipSnap homolog 2 (Fragment)
PKIA	7.09414	7.04472	7.8468	7.55902	7.19491	7.07732	6.85775	7.04866	7.14019	7.38822	7.61973	7.40643	6.25947	7.14407	6.89306	6.25216	6.2947	6.98088	5.99469	6.09108	5.54266	6.95754	6.93528	6.6093	6.28391	5.26381	6.77088	7.11073	6.59821	6.80857	5.82184	7988.52	Homo sapiens	cAMP-dependent protein kinase inhibitor alpha
MT-ATP8	8.58436	8.52172	8.90185	9.51595	9.5642	8.8037	9.70989	9.07839	9.32444	9.99048	9.24781	9.52143	9.79515	9.37625	9.79754	9.70153	9.09038	8.49369	9.17146	8.86959	9.42174	9.80188	9.1314	9.62427	9.51586	9.02906	9.50146	9.67011	9.70983	9.20591	9.17295	7991.64	Homo sapiens	ATP synthase protein 8
TOMM6	6.76665	6.39281	6.6522	6.71418	6.66553	6.50223	6.5335	6.36105	6.25583	6.52759	6.38202	6.70451	6.23395	6.26518	6.49591	6.13194	6.46614	6.58048	6.41676	6.44164	6.64609	6.66918	6.21063	6.41374	6.4017	6.15562	6.57157	6.66652	6.66677	6.51515	6.40157	8002.03	Homo sapiens	Mitochondrial import receptor subunit TOM6 homolog
GNG12	9.48767	10.0658	9.0889	9.4995	9.25206	9.6771	8.87479	9.11296	9.76937	9.3672	9.04783	9.55037	8.59668	8.76032	9.13679	9.30962	9.11175	9.72483	9.81279	9.48578	9.2254	9.37313	9.58739	9.63847	10.129	10.0121	8.94091	9.33564	9.32716	9.65964	9.95274	8006.22	Homo sapiens	Guanine nucleotide-binding protein G(I)/G(S)/G(O) subunit gamma-12
NOLC1	4.91745	5.76835	5.20178	5.95099	4.6061	5.47753	5.44171	5.61572	5.91357	4.87764	5.45952	6.26666	6.12293	6.02217	5.74994	5.46818	4.90835	4.64461	6.58288	5.76276	4.8787	6.12898	6.27407	5.02289	6.26402	5.80426	5.2391	5.83949	5.56447	6.23313	6.68236	8051.01	Homo sapiens	Nucleolar and coiled-body phosphoprotein 1
TMEM167A	10.4687	10.815	10.7157	11.0509	12.4691	10.343	11.3831	9.67722	11.3845	11.0673	10.0055	10.8568	9.86606	10.4744	11.2023	10.666	9.6948	9.18479	9.82365	9.40236	8.47717	9.61564	9.45089	8.892	10.3178	8.7726	9.35898	8.99784	9.90762	9.1439	9.66795	8059.85	Homo sapiens	Protein kish-A
0	8.02198	5.58737	8.0624	6.01864	6.13046	6.86222	9.1665	8.55214	5.93169	6.01599	5.74916	6.04338	8.93101	8.47706	6.57661	8.09752	5.97833	5.8676	5.25362	8.17202	5.42674	7.97052	6.07794	5.25068	5.27059	5.256	8.81175	5.85066	8.63836	7.02016	7.32457	8063.47	Homo sapiens	Uncharacterized protein (Fragment)
MB	5.29397	14.8436	15.4915	9.82886	15.1315	15.3178	15.4476	15.2261	14.68	4.55761	16.0775	15.4826	13.6387	15.7393	15.2111	14.7097	15.2352	15.5038	14.4889	14.0829	9.25693	15.1274	10.3645	10.7157	10.1085	14.712	14.7162	15.3632	9.63593	9.92633	9.56123	8068.39	Homo sapiens	Myoglobin (Fragment)
NDUFA1	8.12066	7.36545	7.99701	7.94582	8.12076	8.35923	8.43871	7.81653	7.95057	8.46312	7.70632	8.2092	8.3633	7.9372	8.10954	7.88773	8.24643	4.64461	8.19607	7.95666	8.86538	7.97827	7.73515	8.23349	8.0913	7.94553	8.03029	8.24263	8.07129	7.66959	6.58387	8072.38	Homo sapiens	NADH dehydrogenase [ubiquinone] 1 alpha subcomplex subunit 1
ROMO1	5.46001	5.01802	4.97606	5.14762	5.6302	5.55134	5.55276	5.30577	4.85896	5.43824	5.31319	5.62056	4.96622	5.13266	5.87573	4.99955	5.33052	5.3252	5.23346	5.4155	5.46041	5.18185	5.16441	5.399	5.13642	5.17214	5.14168	5.60153	5.01858	4.88911	5.21278	8182.83	Homo sapiens	Reactive oxygen species modulator 1
RPL38	8.06611	8.41101	8.47571	8.80087	8.61855	8.01393	8.18002	8.38163	8.59111	8.66115	8.4126	8.57796	8.31007	8.1828	8.45926	8.14958	8.222	8.12351	8.63638	8.27137	8.29136	8.68376	8.4782	8.49284	8.78357	9.13357	8.79019	8.77475	8.52781	8.63011	8.44712	8217.88	Homo sapiens	60S ribosomal protein L38
SVIP	8.28793	6.67459	7.70544	7.63328	7.68948	7.08753	7.71455	8.09902	7.49223	7.53076	7.38119	7.38927	7.90444	7.177	7.78727	7.83145	7.47649	7.2165	7.20969	7.88302	7.78688	7.47525	7.28511	7.10941	7.1564	6.51727	7.62746	7.4694	6.56527	6.926	7.76759	8442.67	Homo sapiens	Small VCP/p97-interacting protein
MIEF1	5.35959	5.63808	5.55109	5.97173	5.93699	5.67514	5.50459	5.59223	5.6577	4.91385	5.48108	5.16552	5.76094	5.75952	5.36685	5.44451	5.09254	5.05694	5.88747	5.21922	5.6273	5.58998	5.46353	5.5912	5.13111	5.19476	5.00013	5.74225	5.32597	5.33199	5.23041	8444.76	Homo sapiens	MIEF1 upstream open reading frame protein
GNG11	6.38968	6.2347	6.0513	6.25398	6.15081	6.2031	6.42843	6.33551	6.26023	6.35371	6.39703	5.78963	6.47397	5.86825	6.27298	6.3267	5.85053	6.35476	6.14835	6.26043	6.52175	6.32491	6.48864	6.14694	6.22717	6.19661	6.01548	6.11634	6.08008	6.27323	6.02621	8480.77	Homo sapiens	Guanine nucleotide-binding protein G(I)/G(S)/G(O) subunit gamma-11
ZNF706	6.85801	7.49186	7.29085	6.87768	5.40813	6.73305	6.10267	7.19321	7.38645	7.13799	7.16236	6.54499	5.71684	5.52795	5.9658	5.9066	6.02964	6.03644	5.8823	5.92657	5.59054	5.33446	6.20789	6.15561	6.0135	6.6254	5.03272	6.56002	5.65329	5.90232	6.50566	8497.82	Homo sapiens	Zinc finger protein 706
B2M	8.67164	9.5629	8.37892	9.10793	8.35185	8.95472	7.62475	8.22986	9.17908	8.46002	8.18827	8.68649	7.96043	8.15684	9.02824	8.58136	9.18173	9.59895	9.75031	8.65721	8.57262	8.23077	9.1084	8.55348	9.45762	9.34376	8.70827	9.85084	8.08737	8.25068	9.39129	8498.5	Homo sapiens	Beta-2-microglobulin (Fragment)
CRIP1	10.0537	11.2916	10.7805	10.1569	10.2768	9.8118	9.65132	11.0406	10.6083	10.885	10.7738	10.4048	9.66736	9.6836	10.2784	9.95314	9.95709	10.5546	11.0527	10.2111	9.79185	9.95233	10.6473	10.4545	10.6054	10.2341	10.1051	10.8806	9.76736	10.7186	9.6241	8532.82	Homo sapiens	Cysteine-rich protein 1
SMIM5	9.65909	8.8162	9.23593	7.29108	8.71301	8.73359	8.82787	8.23337	9.39109	8.88994	8.08696	9.29612	7.2677	9.03962	8.71675	8.89429	8.956	6.61261	8.69452	7.79564	8.81396	7.14687	6.32161	6.98667	6.86282	8.29256	7.88762	8.07582	6.66241	6.30314	8.86053	8540.32	Homo sapiens	Small integral membrane protein 5
HSBP1	6.63096	6.45396	6.58142	6.31858	6.31782	6.90538	6.97051	6.59727	6.72838	6.59815	6.33984	6.4122	6.10452	6.01532	6.2958	6.57996	6.50793	6.84315	6.15742	6.36698	6.42067	6.2864	6.42845	6.42601	6.10824	5.85393	6.22316	6.15322	6.04335	6.15302	6.43876	8543.57	Homo sapiens	Heat shock factor-binding protein 1
UBL5	9.10342	9.50623	9.00618	9.13965	9.27026	9.43439	9.44815	9.2895	8.83751	9.41944	9.13959	9.2165	8.55711	8.58601	8.93809	8.31992	8.93171	9.10031	8.64994	8.84711	8.85909	9.0267	8.9521	9.03059	8.75947	8.89026	8.90306	8.8562	8.83006	8.1789	9.0094	8546.92	Homo sapiens	Ubiquitin-like protein 5
MB	7.65301	6.5289	7.43064	5.46045	7.10837	7.03998	7.97756	7.46741	6.4481	6.99731	7.48463	7.01262	6.97233	7.56549	6.67836	7.09424	6.88907	6.90678	6.46755	6.66686	6.85139	6.89518	7.58221	7.2809	7.07167	5.00976	7.12738	6.40254	6.36799	6.43193	6.56825	8567.86	Homo sapiens	Myoglobin (Fragment)
SMIM4	7.71209	7.90263	8.43276	8.20188	8.27204	8.37435	8.99153	8.6571	8.54939	8.55402	7.88473	8.20407	8.85941	8.45675	8.5301	8.53741	8.24632	6.89251	7.99264	8.58142	8.66453	8.36658	8.5835	8.11434	7.88251	7.47207	8.38011	8.34595	8.70018	8.32563	7.87975	8696.17	Homo sapiens	Small integral membrane protein 4
BRK1	7.11579	6.89542	7.07296	7.19779	6.65153	7.04126	6.90606	6.76916	7.3367	6.80782	6.77447	6.79983	7.10274	6.81779	6.91996	7.03557	7.08145	7.24588	7.35831	7.06073	7.19594	6.78244	7.12604	7.08918	7.3635	7.35782	6.94993	7.08819	7.07889	7.14982	7.41719	8744.91	Homo sapiens	Protein BRICK1
COX6C	11.7971	11.5604	11.911	12.478	12.6461	12.3131	12.4352	12.0423	11.6969	12.5291	12.2558	12.416	11.9357	11.9305	12.3048	11.7293	12.0187	11.2509	11.7641	11.7028	12.3137	11.8365	11.4893	12.1514	11.9305	11.4892	11.8393	12.4416	11.8786	11.5318	11.5384	8781.43	Homo sapiens	Cytochrome c oxidase subunit 6C
MUSTN1	7.26399	6.33592	8.16871	7.15522	6.30067	8.66256	8.0403	7.28348	7.50508	7.75618	7.19048	6.70803	7.74111	9.62804	6.69993	7.2013	6.18578	7.54264	6.10994	6.16864	7.21794	6.97708	6.73643	6.09873	6.10623	5.93143	7.90306	6.85296	6.28689	6.79017	6.29185	8911.14	Homo sapiens	Musculoskeletal embryonic nuclear protein 1
PKM	5.23489	5.07833	5.00963	5.32705	4.60588	5.10813	5.54586	5.22277	5.34221	5.33377	4.85802	5.2153	5.30759	5.23671	5.16843	5.56001	6.69313	4.79065	4.97104	4.66511	5.18857	5.09565	4.81716	5.18852	5.56127	5.25206	4.86619	5.2542	5.31697	4.96654	4.86497	8951.23	Homo sapiens	Pyruvate kinase (Fragment)
ABRACL	8.16398	7.514	7.72718	7.99129	7.05481	7.57034	7.80994	7.73385	8.0825	7.93925	8.01284	7.69366	8.35618	7.43144	7.65828	7.56872	7.74838	7.83152	8.06234	7.44253	7.04991	7.34214	7.53986	7.15662	8.07105	6.76305	7.34824	7.71977	7.44446	7.57861	7.86334	9056.49	Homo sapiens	Costars family protein ABRACL
UFM1	9.36749	9.21886	9.30108	9.09831	9.00898	8.86053	8.54727	8.79948	9.26497	9.11907	9.59216	9.04822	8.5882	8.72002	8.52566	8.42101	8.54906	8.908	8.83836	8.95092	8.39174	9.33226	9.44276	9.14942	9.16777	7.95527	8.94526	8.66797	9.01172	9.27019	8.98977	9117.58	Homo sapiens	Ubiquitin-fold modifier 1
LSM6	7.64481	7.73022	7.81505	7.55418	7.48144	7.20182	7.24338	7.57575	7.70626	7.84015	7.89529	7.86611	6.89406	7.43216	7.8433	7.10306	7.93451	8.12397	8.1132	7.93832	7.64983	7.38546	7.79758	7.74308	7.7642	8.02781	7.56486	7.9939	7.30197	7.5851	7.83181	9127.57	Homo sapiens	U6 snRNA-associated Sm-like protein LSm6
NEDD4	5.87697	6.4987	5.95034	6.49121	5.59987	5.79094	5.94686	6.1485	6.4841	5.87567	6.0736	5.88446	6.35371	5.99869	6.20004	6.3099	5.67376	5.60811	6.03635	5.27535	5.46717	5.77524	5.70849	5.83606	6.10591	5.91248	5.52624	5.59023	5.7244	5.83616	5.57433	9168.67	Homo sapiens	E3 ubiquitin-protein ligase NEDD4
UQCRB	4.91745	5.41511	5.00963	5.32705	6.35536	5.38203	6.81717	4.98864	4.7384	4.55761	5.0787	6.1785	7.63775	6.97782	6.91723	6.9654	6.70171	4.79065	6.80014	4.77015	5.54594	6.70217	5.59332	6.74325	5.04927	4.69659	5.42165	4.77133	6.84829	5.00521	5.88368	9239.82	Homo sapiens	Complex III subunit VII
NDUFA3	8.78213	8.44649	8.5323	9.13458	9.32702	8.63241	9.37333	9.09598	8.67199	8.56252	8.33104	8.657	9.06832	9.10447	8.79407	9.00108	8.45943	8.54782	8.84693	8.62258	8.72215	9.04068	8.43766	8.85728	8.38101	8.55265	8.74466	8.88417	8.37376	8.32334	8.45347	9278.84	Homo sapiens	NADH dehydrogenase [ubiquinone] 1 alpha subcomplex subunit 3
CEBPZOS	5.38977	5.83998	5.83433	6.16169	5.35214	5.37778	6.6654	5.77056	6.11412	5.74255	5.61015	5.32655	6.05928	6.01239	5.54069	5.98873	5.25048	5.20473	5.57899	5.1598	5.16052	5.52482	5.92635	5.51585	5.50872	5.4277	5.54564	5.03226	5.52111	5.79386	5.39726	9335.95	Homo sapiens	Protein CEBPZOS
TIMM8B	7.10781	5.91893	6.59923	7.01908	8.02115	8.02642	8.20183	7.82182	7.39901	7.51862	7.42144	6.9808	7.47531	7.97441	7.79217	7.11706	7.31567	7.33792	7.40529	6.24442	7.10818	7.01641	6.53074	6.85557	5.88047	6.20739	6.20568	6.66631	6.55952	6.01948	6.24465	9343.54	Homo sapiens	Mitochondrial import inner membrane translocase subunit Tim8 B
NDUFA4	13.1304	12.814	13.2547	13.4478	13.7825	13.4114	13.4753	13.2995	12.4354	13.5662	13.2214	13.4658	13.4481	13.3974	13.7209	13.3332	13.2496	12.3817	13.0702	13.219	13.9293	13.3448	12.989	13.6086	13.1864	12.6899	13.4517	13.7094	13.3168	12.7132	12.9983	9369.86	Homo sapiens	Cytochrome c oxidase subunit NDUFA4
HMGN2	6.61779	8.09772	7.65204	8.02584	7.71113	7.32373	6.4321	7.94167	8.0271	7.41482	8.25185	7.77828	7.06127	7.01742	7.02303	7.16577	6.93611	7.17154	7.49219	7.14664	6.55701	7.19707	7.26062	6.87554	6.66757	7.1169	7.60431	7.11993	6.63617	7.59628	6.2579	9392.67	Homo sapiens	Non-histone chromosomal protein HMG-17
ARPC4	5.29397	5.57245	5.20178	5.11638	4.82938	6.31492	4.63963	5.22277	4.69686	4.87764	5.12939	4.99487	5.05871	5.05728	5.38886	5.42756	4.67942	5.03184	6.39148	4.66511	6.20746	5.41577	5.41597	5.18852	8.00423	4.69634	5.42191	4.69848	5.14968	5.18698	5.2062	9405.07	Homo sapiens	Actin-related protein 2/3 complex subunit 4 (Fragment)
MFAP5	5.29397	4.7963	5.20178	4.88436	4.82938	5.0282	5.45316	5.22277	5.47302	5.6538	5.13552	4.4419	5.17597	5.7524	5.2019	5.42756	5.45557	5.42076	4.70248	5.44127	5.33272	5.66785	6.1797	5.18852	5.16214	5.51763	5.5631	5.43727	5.11232	5.2062	5.7761	9443.13	Homo sapiens	Microfibrillar-associated protein 5 (Fragment)
CMC2	8.28609	7.63624	8.19347	8.25033	8.48322	8.25865	8.55668	8.25253	8.28764	8.57623	8.07041	8.31504	8.03762	7.97351	8.24486	8.12726	8.11567	7.85262	8.02717	8.35504	8.45504	8.04038	7.74177	8.1956	8.05505	8.3736	8.04435	8.27365	8.21428	7.87919	8.00782	9459.84	Homo sapiens	COX assembly mitochondrial protein 2 homolog
RPS27	6.86716	7.11518	6.70468	7.17158	6.94387	6.83155	6.63943	6.71744	6.72209	6.49869	6.75636	6.89487	6.87221	5.9262	6.76195	6.77672	6.72113	6.40895	6.87781	6.73272	6.94063	6.50662	6.94047	6.51112	6.63335	6.72258	6.68006	7.01342	6.55696	6.45017	6.89113	9461.12	Homo sapiens	40S ribosomal protein S27
TCP1	5.58701	5.54255	6.92593	5.32705	4.60588	5.07434	5.67394	4.98864	5.51455	5.00089	6.37273	6.23879	6.41382	6.18029	6.06779	7.39604	4.75584	4.79065	6.58899	5.79138	6.35768	7.38431	6.75146	6.44187	7.37219	4.80265	6.26453	7.61954	6.28166	6.71236	6.74385	9519.04	Homo sapiens	T-complex protein 1 subunit alpha (Fragment)
HMGN4	7.75235	10.3524	9.61872	10.0017	9.79667	9.03633	7.75555	10.0045	10.0812	9.77421	10.2757	9.88661	8.90384	8.02047	8.74244	8.35173	8.60899	8.78574	10.1244	9.16255	8.66597	9.28245	8.61081	8.3281	8.57931	8.86297	9.57528	9.42069	8.63134	10.1519	8.53332	9538.91	Homo sapiens	High mobility group nucleosome-binding domain-containing protein 4
SMPX	10.7791	9.54967	10.8764	9.94894	10.2164	10.1478	10.5989	10.3201	9.24287	10.0737	10.1421	9.59593	9.99328	10.0897	9.78237	9.38723	9.47118	10.2288	8.76576	9.15297	9.41478	9.90576	9.60815	9.74387	8.29152	8.70947	9.91488	9.41454	9.63968	9.38397	9.3596	9559.01	Homo sapiens	Small muscular protein
COMMD6	6.38716	6.56196	6.26425	6.18944	6.59175	6.65769	6.30166	6.34876	6.40909	6.45333	6.5058	6.26655	5.88248	6.2547	6.32256	5.81198	6.44512	6.50369	6.30459	6.40207	6.35087	6.26402	6.43051	6.40158	6.24479	6.27448	6.58458	6.42107	6.31293	6.4134	6.42022	9638.09	Homo sapiens	COMM domain-containing protein 6
FCER1G	8.40392	8.53413	7.88833	9.91898	7.28589	8.28002	7.33103	7.45739	9.43398	7.8172	7.57932	7.71212	7.52375	7.06374	8.19112	7.76083	9.93062	9.8237	9.87517	8.51639	8.26674	7.53814	9.13063	8.54827	10.6025	9.85109	8.18266	8.36994	8.17861	9.58932	9.8608	9667.47	Homo sapiens	High affinity immunoglobulin epsilon receptor subunit gamma
SNRPF	8.66511	8.87085	8.06956	8.83349	8.3455	8.42336	7.93127	7.94721	8.39742	8.42802	8.08505	8.23332	7.89895	7.54382	8.12014	7.92109	8.72195	8.82387	8.27628	8.78035	8.7369	8.05433	7.88545	8.0817	8.25544	9.03359	8.64867	8.35945	8.34352	8.56723	8.27883	9725.19	Homo sapiens	Small nuclear ribonucleoprotein F
MOCS2	7.59668	7.67189	7.70848	6.99005	7.60616	7.73678	7.35299	7.60688	7.07609	7.41104	7.61291	7.64318	6.80866	7.61785	7.64954	7.19857	7.85202	7.77829	7.35688	7.59878	7.38187	7.17184	7.42833	7.87496	7.14274	7.45607	7.14956	7.54233	6.77065	6.94779	7.51269	9755.31	Homo sapiens	Molybdopterin synthase sulfur carrier subunit
RAB27B	8.35427	10.8066	12.0097	5.32705	8.4093	8.58339	7.96888	4.98864	12.2146	12.2872	5.08203	5.33149	7.65494	11.6617	4.7076	5.56001	4.75584	8.54135	8.84221	10.4289	8.41055	4.9106	5.68655	5.02289	5.16214	10.6737	4.90446	4.62182	11.9617	4.90948	5.00521	9816.08	Homo sapiens	Ras-related protein Rab-27B (Fragment)
UQCRQ	10.2507	10.0335	10.5089	10.6746	11.0315	10.5705	10.9435	10.8596	10.3681	10.7977	10.5795	10.8443	10.9031	10.6167	10.8757	10.7592	10.4799	9.56686	10.4888	10.3975	10.9732	10.6068	9.88722	10.6772	10.2758	10.0141	10.8317	10.7621	10.6934	10.5211	9.95528	9906.37	Homo sapiens	Cytochrome b-c1 complex subunit 8
LSM5	9.47401	8.8394	8.92774	9.15031	9.12309	9.01359	9.22107	8.98881	9.0824	9.27953	9.00549	9.04472	8.58903	8.76505	9.12931	8.91582	9.18546	9.21085	9.38813	9.40482	9.28347	8.87327	8.77703	8.80232	8.59862	8.63892	9.04462	9.04679	8.76321	8.49321	8.92722	9937.48	Homo sapiens	U6 snRNA-associated Sm-like protein LSm5
NDUFA4L2	5.91017	6.16397	5.82702	5.95618	5.95674	6.14019	5.63823	6.01697	6.0444	5.61309	5.9477	5.96798	5.97603	5.66549	5.67947	5.66764	5.51308	5.60185	5.99424	5.76	5.62146	5.55325	5.98141	5.85046	6.49837	5.72552	5.39337	5.43376	6.32907	7.36934	5.767	9965.7	Homo sapiens	NADH dehydrogenase [ubiquinone] 1 alpha subcomplex subunit 4-like 2
SEC61B	8.8737	9.00557	8.41098	8.9633	9.01435	8.84041	8.53878	8.45983	9.16796	8.63284	8.73359	8.81357	8.54883	8.33478	8.58731	8.76835	8.57053	8.80304	9.41893	8.5988	8.38598	8.30061	8.71833	8.50237	8.56071	8.71172	8.50712	8.59164	8.86311	8.60237	8.78273	9974.45	Homo sapiens	Protein transport protein Sec61 subunit beta
DBI	11.5729	11.2252	11.1847	10.9195	10.8423	10.856	11.2024	11.228	10.9693	11.1146	11.4602	11.2881	10.9527	11.1601	10.8929	11.2014	11.0234	11.271	10.6614	11.0292	10.2012	11.2346	11.3715	11.1103	10.4634	10.7992	10.3603	10.8176	10.4185	10.6981	10.6558	10044.4	Homo sapiens	Acyl-CoA-binding protein
BANF1	9.60898	10.3958	9.43911	9.94389	9.86775	9.61464	9.24442	9.20537	9.99117	9.88875	9.46296	9.61134	9.59258	9.28502	9.85442	9.35871	9.85395	10.1807	10.3007	10.3938	10.254	9.6814	10.2568	9.91944	10.1711	10.4583	9.88125	9.99057	9.75006	10.0626	9.99613	10058.6	Homo sapiens	Barrier-to-autointegration factor
UQCC3	6.09337	6.42716	5.98628	6.05754	5.83287	6.14316	5.78118	6.10105	5.94386	6.4504	6.14232	5.90266	6.3365	6.13758	6.22441	6.65342	5.87134	5.88001	6.35164	6.68969	5.94302	6.11049	6.37188	6.10342	6.06238	6.03626	6.08364	5.71054	6.22129	6.14612	6.07302	10080.7	Homo sapiens	Ubiquinol-cytochrome-c reductase complex assembly factor 3
DPM3	7.80178	7.9581	7.63807	7.59779	7.90743	7.34122	7.25073	6.94412	8.03843	7.38918	6.3556	7.25059	7.62486	6.94084	7.41992	7.48946	7.04062	6.63515	7.69531	7.58347	8.09299	7.28346	7.43609	7.26323	7.13945	8.00351	7.7511	7.8013	7.94496	7.88886	7.5716	10093.7	Homo sapiens	Dolichol-phosphate mannosyltransferase subunit 3
SRP9	8.80576	9.20233	8.65768	8.89324	8.89153	9.00042	8.32034	8.6601	9.23457	8.99414	8.64206	8.94972	8.54839	8.31421	8.81397	8.54431	8.72409	8.77437	9.52847	8.95689	8.86386	8.99053	9.05179	8.75302	9.03627	8.95949	8.85931	8.7597	8.85967	9.13269	9.10485	10111.7	Homo sapiens	Signal recognition particle 9 kDa protein
BOLA2	8.69649	8.71569	8.22015	8.18151	8.12604	8.53373	7.89004	8.30698	8.10775	8.38479	8.73675	8.07696	7.6194	7.94621	8.17813	7.70549	8.3939	8.68405	8.44261	8.18952	7.85696	8.06361	8.52625	8.41787	8.38997	8.64554	7.85861	7.94497	7.7445	7.92996	8.03382	10116.5	Homo sapiens	BolA-like protein 2
SF3B5	5.60396	5.38357	5.89056	5.71289	5.437	5.31106	5.65081	5.43603	5.74602	5.81451	5.61726	5.7344	5.57408	5.47694	5.50907	5.68884	5.34551	5.36559	5.38465	5.73679	5.64307	5.86363	5.74178	5.59816	5.67824	6.02989	5.81782	6.20342	5.80147	5.74139	5.78777	10135.4	Homo sapiens	Splicing factor 3B subunit 5
S100A6	11.5523	12.1225	11.245	11.3632	11.0432	11.462	10.9142	11.2786	11.2371	11.4382	11.5491	11.2536	10.9697	11.1939	11.3207	11.1846	11.4778	11.8159	11.916	11.4694	11.2655	11.3372	11.5764	11.4751	11.727	11.553	11.1926	11.344	11.1442	11.2846	11.8871	10179.7	Homo sapiens	Protein S100-A6
COX6B1	11.2331	10.7767	11.1315	11.227	11.3182	11.4713	11.538	11.2334	10.8954	11.426	11.2717	11.2209	11.2072	11.5867	11.5948	11.3695	11.2413	10.9238	11.1326	10.8723	11.4371	11.302	10.9088	11.1618	10.7351	11.0267	11.0544	11.065	10.7822	10.8882	10.7172	10192.4	Homo sapiens	Cytochrome c oxidase subunit 6B1
RPL37A	7.93736	8.77669	8.20584	8.55863	8.63358	8.39191	7.74823	8.22857	8.48224	8.18884	8.31863	8.37787	7.96861	7.8613	8.12743	8.10203	8.38652	8.3336	8.59007	8.19804	8.15195	8.20988	8.21554	8.24135	8.54711	8.70587	8.54399	8.38881	8.46076	8.54082	8.11633	10275.2	Homo sapiens	60S ribosomal protein L37a
TIMM10	9.24468	9.08494	8.98962	8.99951	9.35511	9.00645	9.2322	9.20606	9.14669	9.23301	9.11238	9.15302	8.74252	8.85165	8.95129	8.89801	9.08652	9.00932	8.96824	9.05364	9.13422	9.09689	8.63429	8.8921	8.79234	8.79195	8.63012	8.83254	8.82949	8.60777	8.81254	10333	Homo sapiens	Mitochondrial import inner membrane translocase subunit Tim10
FXYD1	8.9629	8.84371	8.29443	8.42118	9.42395	9.70153	10.89	10.4951	10.0213	10.2703	9.03035	10.1842	12.1065	11.2913	11.3092	11.5491	10.6836	9.57763	11.4795	8.76065	8.80266	9.75584	8.59025	9.72866	9.66961	7.95217	8.3812	9.40234	9.7497	8.20599	9.84118	10338	Homo sapiens	FXYD domain-containing ion transport regulator (Fragment);Phospholemman
TIMM9	8.4939	7.98622	8.26655	8.58371	8.35439	8.24759	8.31201	8.08312	8.12949	7.99628	8.15638	8.09642	7.59386	8.02746	8.23702	7.60302	8.0513	8.07841	8.28277	8.00179	8.38449	7.90585	7.96759	8.09481	7.63969	8.0555	7.58656	8.04004	7.79761	7.85376	8.01917	10377.9	Homo sapiens	Mitochondrial import inner membrane translocase subunit Tim9
COX19	6.49844	6.35855	6.94792	7.32022	6.58797	6.55262	7.54203	7.0177	7.03677	7.25581	7.22616	6.88697	7.26002	7.06882	6.83194	7.0798	6.63408	6.40173	6.78507	6.46772	6.60089	6.92065	6.36277	6.61835	6.7729	6.66979	6.96223	7.28883	7.20704	7.09232	6.7214	10394	Homo sapiens	Cytochrome c oxidase assembly protein COX19
S100P	5.31757	5.33073	5.53851	5.64701	5.04689	5.06468	5.41435	5.24545	5.60461	5.1847	5.11169	4.94216	5.60912	5.45769	5.17214	5.53005	4.87397	4.94442	5.34064	4.87248	5.09562	5.28553	6.3622	5.08426	5.40199	6.08668	5.08483	5.03508	5.4982	5.36548	5.40134	10399.9	Homo sapiens	Protein S100-P
LSM8	7.65018	7.75187	7.29726	7.14375	7.42673	7.57198	7.23528	7.71195	7.50782	7.59704	7.46831	7.57155	7.24201	7.25806	7.63918	7.58427	7.94596	8.16071	8.03906	7.73598	7.52526	7.33473	7.35347	7.49826	7.5632	7.55617	7.44112	7.53309	7.40269	7.04726	7.73567	10402.6	Homo sapiens	U6 snRNA-associated Sm-like protein LSm8
SH3BGRL3	9.2656	9.35028	9.18135	9.2815	8.68006	9.09162	8.75735	9.21976	9.2613	8.89658	9.10468	9.07454	8.62043	8.86065	8.80205	8.77401	9.05941	9.3947	9.18396	8.95101	8.97917	9.01925	9.32913	9.34905	9.32788	9.60078	8.93671	8.79637	9.14187	9.06066	9.23984	10437.7	Homo sapiens	SH3 domain-binding glutamic acid-rich-like protein 3
TIMM13	10.0889	9.3662	9.90778	10.1824	10.0057	10.0169	10.4331	9.83919	9.89528	9.70261	9.86995	9.668	9.62324	10.098	9.62153	9.77042	9.50633	9.33258	9.74285	9.58396	10.0312	10.0637	9.78115	9.65884	9.58201	9.38285	9.81717	9.63313	9.96808	9.85921	9.4568	10500	Homo sapiens	Mitochondrial import inner membrane translocase subunit Tim13
S100A1	12.5753	11.9338	12.578	12.0284	12.3796	12.4103	13.0266	12.8314	12.218	12.3116	12.7336	12.0012	12.6187	13.3634	12.3846	12.5946	12.2015	12.4059	11.8357	11.9002	12.0688	12.0537	12.0555	12.4105	11.6835	10.2641	11.5999	11.9432	11.8363	11.6801	11.8908	10545.8	Homo sapiens	Protein S100-A1
S100A12	5.77283	4.88628	5.10251	5.93564	5.21676	5.18517	5.53989	5.23817	5.30336	5.46595	5.28983	5.52046	5.16375	5.09109	5.31872	4.99663	5.69439	5.66108	4.9748	5.5189	5.49256	5.08429	4.88621	5.16187	5.40833	5.53093	5.14377	5.38634	4.96534	4.90324	5.51341	10575	Homo sapiens	Protein S100-A12
CYSTM1	6.36748	6.8882	6.42224	7.2347	6.94283	6.9469	6.49503	6.66394	6.89866	6.88381	6.53983	6.35067	6.90264	6.5874	6.68548	6.54419	6.59839	7.10584	7.02572	6.38519	6.67915	6.71446	6.86383	6.89112	7.31433	7.08414	6.75242	6.2883	7.40329	6.88127	6.87536	10631	Homo sapiens	Cysteine-rich and transmembrane domain-containing protein 1
CXCL12	8.14442	8.1369	6.15438	6.39153	5.25498	8.09974	6.1382	6.80248	8.2026	7.86605	6.82106	8.0844	6.99673	10.7066	6.18251	6.61835	6.36798	7.52177	7.77861	7.80029	5.74484	6.89378	7.85963	6.12573	9.54756	5.43496	8.55053	9.8209	7.74533	7.28106	9.33664	10665.8	Homo sapiens	Stromal cell-derived factor 1
S100B	8.26502	8.91989	7.98324	7.47611	7.55309	8.19139	7.94712	8.16263	7.65017	7.80832	7.83204	7.62483	8.33634	8.25815	8.1431	8.30535	7.98799	8.27314	7.90149	7.76954	8.2716	7.43049	8.03845	7.96677	7.83942	7.9064	8.10166	7.79543	7.68829	8.10961	8.81816	10713	Homo sapiens	Protein S100-B
LAMTOR4	7.77758	9.31416	8.09788	8.30618	8.44921	7.78463	7.3948	7.8413	8.68854	8.43845	8.19812	8.45789	7.53851	7.63549	7.36708	7.74454	7.80993	8.26957	8.59545	7.44158	7.68701	7.70784	7.81333	7.63204	8.29471	8.68496	6.80915	7.44394	7.05751	7.62395	7.62585	10741.3	Homo sapiens	Ragulator complex protein LAMTOR4
LYRM4	7.32699	7.39627	7.8905	8.12186	8.00308	7.76291	7.87171	7.51102	7.69201	8.10614	8.04713	8.13694	7.46447	7.90185	7.70458	7.62572	7.66914	7.01095	7.76555	7.53396	7.93493	8.21434	7.30203	7.12869	7.61971	7.16284	7.79938	7.86807	7.58335	7.39042	7.17514	10758.4	Homo sapiens	LYR motif-containing protein 4
SMIM12	5.58846	5.58671	5.10746	5.41952	5.79997	5.68868	5.69858	5.48656	5.49652	5.33892	5.55352	5.59504	5.22698	5.36364	5.44612	5.57086	5.56189	5.55927	5.31898	5.67973	5.75457	5.43915	5.20536	5.52908	5.31951	5.47475	5.89702	5.89396	5.21904	5.09434	5.59316	10799.4	Homo sapiens	Small integral membrane protein 12
SNRPE	8.46701	9.0694	8.47341	8.56273	8.12423	8.38051	8.08207	8.25456	8.85899	8.34039	8.40845	8.80488	8.0329	7.98087	8.52004	8.3147	8.01659	8.09289	8.79094	8.11357	8.34713	8.24251	8.36535	8.28533	8.31756	8.25015	8.18869	8.46875	8.50708	8.38059	8.32927	10803.6	Homo sapiens	Small nuclear ribonucleoprotein E
S100A8	10.7638	9.03438	10.2772	10.8306	8.39421	10.5005	9.07569	9.26074	10.1306	8.73574	9.2906	10.0555	10.3394	8.30832	9.37021	9.26302	10.8062	10.4918	9.85295	9.42472	9.66411	10.0474	9.30496	9.52192	11.3411	11.9401	9.6789	9.19736	9.41525	10.124	11.0782	10834.5	Homo sapiens	Protein S100-A8
LSM2	7.4909	7.22148	7.04892	6.99599	6.99078	7.10922	7.10688	7.28981	7.26655	7.08145	7.08967	7.21336	7.3249	7.13266	7.31064	7.21989	7.34604	7.30855	7.34927	7.38478	6.95293	7.14135	7.25126	7.21029	7.15748	7.22202	7.32952	7.18889	7.02041	6.88035	7.45065	10834.5	Homo sapiens	U6 snRNA-associated Sm-like protein LSm2
NPY	5.41502	6.1285	5.77135	5.98744	5.08661	6.31176	7.12718	6.91029	5.48639	5.42722	5.31976	5.2458	5.95563	6.61456	6.09395	5.49919	5.12052	5.14035	5.33556	5.00943	5.8253	5.42992	5.56006	5.15887	5.54874	5.33343	5.25318	4.92232	5.26867	5.43674	5.50965	10851.4	Homo sapiens	Pro-neuropeptide Y
GON7	5.67917	5.98242	5.90052	5.54206	5.47812	5.67537	5.70788	6.3608	5.5499	5.80285	6.65341	6.34516	5.11563	5.89097	5.55137	5.25949	5.56386	5.72147	5.31354	5.38674	5.24933	5.49783	5.34464	5.37053	5.29741	5.61722	5.59406	5.2663	5.51255	5.52489	5.5135	10858.8	Homo sapiens	EKC/KEOPS complex subunit GON7
ETFRF1	8.12741	8.1427	7.72822	7.7833	8.14409	8.30025	8.44243	8.06289	7.63026	8.12067	8.17336	8.06083	7.42838	8.27242	8.00128	7.70641	8.23025	7.78944	8.11689	7.54739	8.29957	8.17707	7.46855	8.21404	7.65768	7.70692	7.8403	8.57391	7.44828	7.3231	7.53373	10863.8	Homo sapiens	Electron transfer flavoprotein regulatory factor 1
SUMO2	8.72002	8.84465	8.52651	8.2092	8.43824	8.40361	8.13994	8.47517	8.75816	8.60339	8.91525	8.72693	8.21641	8.26817	8.56204	8.31199	8.75731	9.02903	8.77838	8.86771	8.10173	8.32835	8.88446	8.77182	8.71573	9.22182	8.59511	8.62528	8.38782	8.71856	9.07518	10871.2	Homo sapiens	Small ubiquitin-related modifier 2
NCBP2AS2	7.21802	7.14777	6.58579	6.7566	7.01515	6.63893	6.54425	7.05856	6.69391	6.3055	6.30796	6.07298	6.4083	6.56558	6.27343	6.7298	7.31519	7.0374	6.91008	7.50729	6.81076	5.95666	6.99541	5.84008	6.52541	5.88375	6.54393	7.41101	5.95427	6.70375	7.2037	10890.6	Homo sapiens	Protein NCBP2AS2
NDUFA2	11.1139	10.5548	11.1898	11.4307	11.6108	11.3746	11.5321	11.2355	11.1883	11.5034	11.2907	11.3405	11.2344	11.3672	11.3306	11.3034	11.2344	10.4791	11.1637	10.8182	11.912	11.5146	10.8322	11.4213	10.9485	10.8945	11.3768	11.7451	11.4446	11.3658	10.7799	10921.6	Homo sapiens	NADH dehydrogenase [ubiquinone] 1 alpha subcomplex subunit 2
DYNLRB1	9.75448	9.81883	9.54995	9.566	9.62011	9.73888	9.47913	9.72612	9.48508	9.6229	9.6348	9.69208	9.34688	9.604	9.64359	9.45956	9.62975	9.65903	9.4002	9.71113	9.61787	9.63864	9.88357	9.64957	9.61421	9.48425	9.63635	9.57392	9.43552	9.67294	9.86297	10921.6	Homo sapiens	Dynein light chain roadblock-type 1
TIMM8A	8.43226	7.42613	8.13806	8.38904	8.39825	8.49951	8.8932	8.37312	8.57962	8.38907	8.40685	8.2291	7.99048	8.49906	8.06135	8.02525	7.94021	7.96258	8.26131	8.16652	8.35113	8.36286	8.07883	8.15723	7.59678	7.80458	7.9843	8.11187	8.30015	8.02221	8.00811	10998.4	Homo sapiens	Mitochondrial import inner membrane translocase subunit Tim8 A
CSTA	7.41583	7.63778	7.07105	6.54809	6.68244	7.01357	7.09401	7.34467	6.78063	6.0285	6.34426	7.64462	5.90403	6.37733	6.77177	6.76165	7.46881	7.93618	7.30464	6.71861	6.96181	6.12103	6.91592	7.20154	7.76351	9.25068	6.6318	6.33532	6.72438	7.12147	7.40641	11006.5	Homo sapiens	Cystatin-A
TPM3	9.93299	10.133	9.99439	9.99431	9.4304	10.0892	9.82582	9.56483	10.3314	9.83014	9.87845	9.50712	9.76969	9.70316	9.7618	9.77627	10.2916	10.5608	10.4713	10.2431	10.1139	9.82005	10.1107	10.0759	10.356	10.3911	9.90298	10.1442	10.0088	10.0709	10.5543	11017.2	Homo sapiens	Tropomyosin alpha-3 chain
RPL37	5.65798	6.24944	5.81223	5.55167	5.95561	6.21602	5.31087	5.65504	5.30573	5.56837	5.84917	5.22538	5.57326	5.53214	5.83237	5.26492	6.11959	6.06209	5.9848	6.06833	5.78577	5.43366	5.2681	5.59275	5.92378	5.49458	5.36082	5.21369	5.55946	5.61028	5.85815	11077.9	Homo sapiens	60S ribosomal protein L37
SLC35A4	8.72629	8.26498	8.73582	9.07768	8.8568	8.71041	8.49349	8.32619	8.78895	8.99373	8.67704	8.86475	8.10964	8.28345	8.47723	8.15815	8.37806	8.53111	8.74927	8.70779	9.05358	9.23321	8.53619	8.74492	8.80598	8.64377	8.78608	9.05464	8.85952	8.89873	8.62535	11132.8	Homo sapiens	SLC35A4 upstream open reading frame protein
ACYP2	9.49033	8.5024	9.5303	9.29377	9.51418	9.37249	9.50316	9.54183	9.35292	9.55881	9.92861	9.41336	8.60219	9.36557	8.95739	9.00912	8.82257	9.2959	8.67196	8.58451	8.85379	9.03773	9.02979	9.24038	8.842	8.84541	8.60468	8.84456	8.73291	9.13815	8.44365	11139.6	Homo sapiens	Acylphosphatase-2
CSTB	11.6172	11.6675	11.9587	11.288	11.2303	11.3373	11.573	11.7498	11.7908	11.3781	11.6953	11.4068	11.0362	11.414	10.9734	11.2426	11.1984	11.901	11.2846	11.4695	10.6897	11.3848	11.7741	11.2958	11.5728	11.7962	11.0217	10.9431	11.0827	11.2328	11.8143	11139.6	Homo sapiens	Cystatin-B
DAP	5.81141	6.35667	5.80859	5.32357	6.10696	5.8688	5.31329	6.26415	5.66968	6.03417	6.12412	5.83965	5.28034	5.17852	5.56023	5.21736	5.97579	6.35374	5.78526	6.03233	6.00902	5.74201	6.07309	5.72002	5.62195	5.99607	5.59496	6.1147	5.64158	5.94846	5.5596	11164.6	Homo sapiens	Death-associated protein 1
IGHV3-72	11.2891	11.1113	11.2522	10.3987	10.2463	11.1519	10.3451	11.0764	11.3621	10.589	10.4152	10.3903	10.2306	10.6252	10.0014	10.3639	10.7594	11.372	10.4769	11.8714	10.5149	10.3894	12.4304	10.3955	10.2958	12.0392	10.3735	10.2268	10.6303	11.153	10.9711	11167.4	Homo sapiens	Immunoglobulin heavy variable 3-72
S100A10	12.0403	12.2435	11.8857	11.9185	11.6955	12.0585	12.1319	11.8631	11.9879	12.0608	11.8325	11.8297	11.7948	11.6763	12.3024	12.1584	12.2461	12.3924	12.3299	12.2533	12.2699	12.1429	11.872	12.0451	12.078	12.4223	12.0743	12.2565	11.9867	12.0871	12.4229	11203.1	Homo sapiens	Protein S100-A10
DPY30	6.59177	7.02505	6.86781	6.75406	6.80176	6.77559	6.58529	6.66407	7.0269	6.92229	6.70385	6.53512	6.87361	6.8592	6.65412	6.83536	6.59291	6.9296	6.72577	7.23826	6.65043	6.78913	7.01544	6.72036	6.83972	6.52903	6.87535	6.84548	7.08013	6.89288	7.28048	11249.7	Homo sapiens	Protein dpy-30 homolog
IGLC7	6.95638	9.44338	11.4496	5.70588	5.23313	6.83966	9.70131	6.77254	8.18736	7.48161	7.91694	5.29978	5.21524	7.8185	5.00951	4.6863	7.3724	8.13327	7.63229	8.06911	5.3688	7.16372	9.24883	5.73476	4.82032	9.04272	4.95066	7.5668	6.54291	7.01528	9.13336	11254	Homo sapiens	Immunoglobulin lambda constant 7 (Fragment);Immunoglobulin lambda constant 7
ACYP1	8.74694	8.18003	8.47213	8.10389	7.79299	7.92893	8.4494	8.67937	7.63156	8.31048	8.38467	7.91435	8.44843	8.33936	8.21155	8.11874	8.66396	8.44488	8.0276	8.17637	7.61949	7.99177	8.0533	8.39696	7.68471	8.52079	8.01147	8.08149	8.13203	7.8514	8.13151	11260.8	Homo sapiens	Acylphosphatase-1
DCD	6.11132	6.53719	6.24457	6.09065	6.08989	6.23243	6.32576	7.0923	6.56679	7.67657	6.82653	6.87628	5.9529	6.30122	6.68216	6.45782	6.7224	6.41323	6.1418	6.55976	6.76872	6.23804	5.96245	7.84368	7.68827	9.58636	6.98564	7.01112	6.06495	6.53459	5.99257	11283.9	Homo sapiens	Dermcidin
VAMP3	8.34015	8.4568	8.2022	8.28569	8.5172	8.26719	8.18404	8.18832	8.29164	8.34645	7.93279	8.22067	7.78107	7.99558	8.32038	8.07508	8.19588	8.56912	8.50708	8.28249	8.41657	7.94096	8.20856	8.20723	8.42685	8.62745	8.1911	8.26792	8.03668	8.06308	8.45126	11309.1	Homo sapiens	Vesicle-associated membrane protein 3
G0S2	5.91835	6.40423	6.29492	6.04502	5.92601	5.28022	5.98667	5.58402	5.649	6.05275	5.45	5.5837	5.6095	5.58429	5.755	5.68239	5.72751	5.35463	5.30263	5.42355	6.31767	5.23006	5.05876	5.29688	5.31096	5.53218	4.99596	5.53374	5.24256	5.13206	5.28939	11321.3	Homo sapiens	G0/G1 switch protein 2
VMA21	8.84992	9.5171	6.4607	8.7436	9.24397	9.00757	8.4462	6.28525	9.75095	9.35373	8.63289	7.07786	6.30385	4.9747	9.48687	6.84512	9.21497	7.58614	8.99188	8.57517	8.75561	8.7217	9.38454	9.18259	9.55632	9.59535	6.88421	9.27514	8.64065	8.86847	5.14615	11354.1	Homo sapiens	Vacuolar ATPase assembly integral membrane protein VMA21
H4C1	15.2458	16.1266	15.2759	15.6385	15.6374	15.4309	15.2914	15.4017	15.8504	15.6743	15.4767	15.6486	15.5347	15.2806	15.8209	15.5091	15.7361	15.8589	16.3549	16.0618	15.7262	15.3864	15.5952	15.6668	16.0426	16.3073	15.7582	16.0016	15.6587	15.8446	15.9833	11367.3	Homo sapiens	Histone H4
URM1	8.57532	8.34286	8.41857	7.97885	8.05398	7.30127	8.21667	7.1913	8.22736	8.13034	8.56291	7.95607	6.49873	7.92396	8.23852	7.4282	8.07511	7.84766	6.66776	7.35664	6.79136	6.96585	7.55945	8.86298	7.1551	7.64089	7.03088	6.73245	7.38174	7.8771	7.93498	11380.1	Homo sapiens	Ubiquitin-related modifier 1
NDUFB3	10.8534	10.4962	10.9463	11.5935	11.6923	11.3016	11.6402	11.2684	10.9175	11.643	11.202	11.5143	11.5924	11.3576	11.5165	11.4981	11.295	10.2566	11.139	10.8693	11.766	11.513	10.6838	11.1348	10.8416	10.5387	11.4832	11.7354	11.3776	11.2239	10.5445	11402	Homo sapiens	NADH dehydrogenase [ubiquinone] 1 beta subcomplex subunit 3
RETN	9.13635	11.0668	10.3408	10.936	10.8711	10.0572	7.31509	9.53797	10.1943	10.8097	10.314	10.4569	9.10289	9.72407	10.4371	11.4057	9.75073	9.02883	8.51716	9.24871	10.3256	10.6142	10.6685	10.5768	10.3911	11.0302	10.9801	9.7974	10.6436	10.2959	10.263	11419.3	Homo sapiens	Resistin
VAMP8	5.71758	5.1342	5.25941	5.34931	5.21826	5.63791	5.50514	5.37214	5.54469	5.57107	5.28073	5.2506	5.1121	5.22411	5.54994	5.2084	5.82086	6.00744	5.38446	5.50429	5.46818	5.34628	5.49255	5.31155	5.63464	6.06211	5.44552	5.59799	5.32984	5.35743	5.41054	11438.2	Homo sapiens	Vesicle-associated membrane protein 8
C1orf122	4.91745	4.63896	5.20178	4.88436	4.82938	5.54036	5.44171	4.98864	5.47302	5.94952	5.13616	5.21335	5.14951	4.9747	5.6019	5.14481	5.23171	5.42076	4.46422	5.5463	4.8787	5.11576	4.6181	5.02289	5.16214	5.51827	5.56247	5.51613	5.11168	5.02763	5.1292	11470.8	Homo sapiens	Uncharacterized protein C1orf122
S100A13	10.5541	10.9805	10.6551	10.2753	10.467	10.6455	10.4868	10.288	10.5464	10.3427	10.3469	10.5498	10.4015	10.1362	10.4912	10.5418	10.2463	10.6414	10.5682	10.3148	10.572	10.3128	10.4858	10.3157	10.4709	10.7075	10.0373	10.4591	10.2802	10.188	10.408	11471.2	Homo sapiens	Protein S100-A13
RPLP1	11.3924	11.22	11.1817	11.3777	10.9732	11.0416	10.855	10.6688	11.0387	10.9946	11.0481	10.9491	10.879	10.7112	10.9171	10.9949	11.0987	11.3598	11.2798	11.6336	11.3673	11.5617	11.4967	11.4259	11.4576	11.0227	11.6056	11.6164	11.5136	11.4688	11.3835	11513.9	Homo sapiens	60S acidic ribosomal protein P1
ENY2	7.50545	6.41843	6.83991	7.0932	7.05387	6.90929	7.22902	6.99186	7.05758	7.31147	6.94169	6.8135	7.04724	6.88468	6.87625	7.16492	7.15964	7.26981	7.39282	6.94038	7.02377	7.16381	6.94844	7.1744	6.90189	6.35233	7.24265	6.99013	6.86966	6.86125	7.20863	11528.6	Homo sapiens	Transcription and mRNA export factor ENY2
TMEM14C	8.95002	9.13759	8.81139	10.2557	10.2941	9.02764	9.54484	9.02138	9.66345	9.91793	8.86323	9.92447	8.86547	9.16461	9.48701	8.83217	9.29599	8.41076	9.3583	9.23191	9.44947	9.43664	8.96214	9.51424	9.38875	8.65968	9.61523	9.57002	9.59585	9.23228	8.94638	11564.6	Homo sapiens	Transmembrane protein 14C
TIMM10B	6.32325	6.63841	6.38902	6.76657	6.76743	6.5309	6.49927	6.67471	6.49163	6.38633	6.34906	6.25974	6.4121	6.38728	6.50393	6.4448	6.43067	6.40876	6.77934	6.41373	6.63726	6.50327	6.3882	6.17278	6.10094	6.57743	6.31245	6.19941	6.7178	6.2448	5.95623	11586.2	Homo sapiens	Mitochondrial import inner membrane translocase subunit Tim10 B
LSM7	8.32261	9.23475	8.09629	8.09143	8.20855	7.89015	7.16628	8.01552	8.77259	8.47409	8.94717	8.84237	6.98515	7.61274	8.47647	7.66571	8.55132	9.17924	8.95493	8.33979	8.0748	7.79874	8.30592	8.45831	8.73758	9.06555	7.67278	8.20699	7.55395	7.27292	8.44133	11602.4	Homo sapiens	U6 snRNA-associated Sm-like protein LSm7
SEPTIN2	5.12905	6.67038	5.63133	5.63362	5.57346	5.76842	4.93223	5.16194	5.64572	5.63132	5.96556	5.56166	5.21645	5.21788	4.95579	4.88162	4.85409	5.88827	5.50688	4.7953	4.78649	4.71663	5.49259	4.97009	5.63645	5.43771	4.67088	4.6811	5.00484	5.17484	4.9901	11637.4	Homo sapiens	Septin-2 (Fragment)
RPLP2	9.99565	10.0837	9.82855	10.1598	10.0748	10.1715	9.90271	9.74584	10.2024	10.0759	10.0167	9.98564	9.96232	9.68961	10.0877	9.91273	10.2515	10.4929	10.6366	10.2555	10.2358	10.2162	10.2505	10.2144	10.255	10.4241	9.94628	10.1726	10.0959	10.0601	10.3535	11664.9	Homo sapiens	60S acidic ribosomal protein P2
HMGA1	5.88691	7.3996	6.40595	6.91462	6.64155	6.3384	6.55366	7.02271	7.54029	7.15798	6.51323	6.86272	7.02834	5.90987	6.77021	6.43128	7.04289	6.17515	6.6352	7.28912	6.50731	6.09297	7.35765	6.00532	6.2921	6.67363	7.10441	7.04144	6.47231	6.5675	6.0962	11676	Homo sapiens	High mobility group protein HMG-I/HMG-Y
S100A4	10.9128	10.7805	10.283	10.2747	9.68304	10.724	9.64545	9.27921	10.3678	10.4412	10.4018	10.316	9.46468	9.78339	9.94282	9.44136	10.8105	11.0752	11.2753	10.8796	10.1449	10.6651	10.8941	10.9103	11.7299	10.7701	9.93185	10.999	10.2323	10.7273	11.5528	11728.5	Homo sapiens	Protein S100-A4
TXN	9.70679	9.23072	9.59468	9.32382	9.01772	9.30536	9.45125	9.49257	9.34167	9.22697	9.34196	9.17869	9.12699	9.51064	9.04924	9.26588	9.32488	9.50259	9.50795	9.28312	9.24815	9.25451	9.52136	9.44683	9.42733	9.52705	9.17551	9.4754	9.10908	9.19641	9.48288	11737.5	Homo sapiens	Thioredoxin
S100A11	11.0479	11.5573	10.9117	11.0553	10.345	10.8694	10.3127	10.3816	11.1528	10.5701	10.8228	10.6907	10.4107	10.4047	10.6351	10.4027	10.8321	11.3126	11.1451	11.153	10.8945	10.8795	11.17	10.9626	11.6482	11.4243	10.7909	10.936	11.0239	11.059	11.5678	11740.4	Homo sapiens	Protein S100-A11
TMEM263	9.37931	10.4506	9.83726	9.88178	10.4054	10.2274	9.51011	9.61094	10.5752	10.602	10.6993	10.7809	6.98333	8.82032	8.62309	8.27588	8.47766	9.69499	8.92382	7.00812	6.45633	8.21643	9.18448	8.75994	7.8589	8.19861	7.44709	7.64924	7.67471	8.11454	6.89753	11748.4	Homo sapiens	Transmembrane protein 263
GLRX	9.88521	9.37233	10.162	9.71328	9.25098	9.36213	9.61018	9.36086	8.88537	9.49866	10.4701	9.29302	9.05699	9.51033	8.85582	9.11524	9.05004	9.57965	8.1749	9.51529	8.72119	10.53	10.125	9.75078	9.18828	8.87933	9.19948	9.22215	9.56949	9.4581	9.15758	11775.7	Homo sapiens	Glutaredoxin-1
S100A16	7.49521	7.59399	7.06542	6.9009	7.08104	7.52308	7.48146	7.2289	7.44052	7.21788	7.18025	7.10414	7.14477	6.9155	7.16965	7.20072	7.26494	7.57161	7.36231	7.23772	7.40824	7.24046	7.2946	7.23202	7.43319	7.53069	7.09018	7.05874	7.16752	7.4805	7.68113	11801.4	Homo sapiens	Protein S100-A16
AHSP	6.68779	6.31569	5.88548	6.14959	6.38181	6.26881	6.00165	6.37342	6.09754	5.73653	5.97715	6.07978	6.04	5.96306	5.81699	5.74218	6.1536	6.51686	6.46372	6.03056	6.50771	5.58301	6.53206	6.3216	6.03732	6.02489	6.78942	5.78502	5.95608	5.99091	6.3535	11840.4	Homo sapiens	Alpha-hemoglobin-stabilizing protein
LSM3	7.85104	8.30551	7.80588	7.59984	7.87085	8.24525	7.81467	8.48804	7.62367	7.91716	8.06042	8.05991	8.0591	8.1591	8.43371	7.97831	8.63948	8.99793	9.54751	8.08944	7.92948	8.03138	8.24456	7.80566	8.02226	7.69031	7.30511	7.86141	7.7283	7.59647	8.58296	11845.4	Homo sapiens	U6 snRNA-associated Sm-like protein LSm3
FKBP1A	7.74972	7.95229	7.97762	7.90226	7.723	7.81371	7.58141	7.8038	7.8822	7.76991	8.10958	7.72659	7.85801	7.81721	7.61099	7.64777	7.58617	7.79319	7.93904	7.54253	7.59234	7.72224	8.02494	7.8422	7.97511	7.88135	7.78392	7.61078	7.87071	7.93177	7.80335	11950.7	Homo sapiens	Peptidyl-prolyl cis-trans isomerase FKBP1A
LYRM7	8.23998	7.63331	8.17807	7.67712	7.94089	8.11927	8.41763	8.63414	7.81527	7.95995	7.98816	7.87336	7.59241	7.85401	7.79899	7.78078	7.80813	7.91818	7.48277	7.7089	8.28243	7.69061	7.27411	7.81336	7.36932	7.79864	7.6912	7.96681	7.5653	7.56597	7.56388	11954.9	Homo sapiens	Complex III assembly factor LYRM7
CRYAB	7.01585	4.7963	5.00963	6.36897	5.38203	7.39093	5.54586	6.84426	6.12508	5.91148	5.10621	7.34774	5.83113	7.18221	6.80149	7.60031	7.28461	5.56681	4.97104	7.9665	6.8258	6.09346	7.44501	5.18852	7.29709	7.24289	7.84722	7.45447	7.02548	7.9486	5.88128	11996.6	Homo sapiens	Alpha-crystallin B chain
PCBD1	10.2658	9.75916	9.96284	10.0293	9.85173	10.0537	10.0336	9.96704	9.65568	9.95424	10.2336	10.2391	9.55132	10.0322	9.85285	9.63868	10.0838	10.0517	10.0624	9.67474	9.43519	9.93349	9.73389	10.0453	9.50533	9.6424	9.5294	9.61918	9.50172	9.66097	9.57224	11999.6	Homo sapiens	Pterin-4-alpha-carbinolamine dehydratase
EMC6	8.06941	7.83002	7.72729	8.06431	8.17809	8.00108	7.47574	8.03612	8.02732	7.91576	7.67122	7.57742	7.70143	7.83831	7.78894	7.46198	7.6782	7.13397	7.62948	7.85864	7.92304	7.53333	7.67721	7.18293	6.43782	7.50005	7.6407	7.47688	7.36674	7.49589	7.32809	12017.3	Homo sapiens	ER membrane protein complex subunit 6
IGLV3-19	6.03825	6.14048	6.92768	5.92948	4.87503	6.12184	5.52658	5.59037	7.0613	6.00018	5.29361	5.39341	5.80431	6.18356	5.16237	5.527	6.72117	5.73271	5.72463	7.66582	5.0052	5.5404	8.20335	5.11772	5.17441	7.51114	5.29233	5.26113	5.89202	6.9103	7.92122	12042.4	Homo sapiens	Immunoglobulin lambda variable 3-19
TUSC2	5.30765	5.45366	5.50063	6.02334	5.27998	5.63056	5.3381	5.33313	5.2691	5.21081	5.46984	5.67669	5.61126	5.61268	5.66232	5.22437	5.27477	5.28308	5.4491	4.9222	5.02015	5.21532	5.11882	5.10289	5.24214	5.80874	4.99472	5.27941	5.27141	5.1941	4.95537	12073.8	Homo sapiens	Tumor suppressor candidate 2
BOLA3	7.37173	7.43798	7.85834	7.33867	8.48064	8.01375	8.46536	8.59105	7.34575	8.55754	8.7453	7.70704	7.35676	7.94521	7.64018	7.6618	7.95425	7.24773	7.32895	6.99479	7.11963	7.45429	7.0687	7.76546	7.41264	7.76111	6.96569	7.88897	6.86523	7.07254	6.91652	12114.2	Homo sapiens	BolA-like protein 3
CISD1	10.7631	9.8926	10.7147	10.9088	11.2255	10.9919	11.2675	10.7968	10.4045	11.0958	10.8169	10.9235	10.8168	11.0165	10.9314	10.77	10.7208	9.9988	10.7058	10.6953	10.8867	10.8881	10.1502	10.6997	10.4739	9.9479	10.6099	10.8613	10.6603	10.3948	10.3428	12199	Homo sapiens	CDGSH iron-sulfur domain-containing protein 1
IGLV1-51	9.12935	8.93561	8.6948	7.67717	5.53696	8.47828	8.06565	7.9041	8.7693	7.95011	7.69303	6.99399	7.73922	8.19672	5.57545	6.68753	8.68229	9.56402	7.75557	9.65398	7.02016	7.41783	9.56898	7.77008	7.0304	8.76293	7.99311	8.32499	7.8133	8.92003	8.80106	12248.7	Homo sapiens	Immunoglobulin lambda variable 1-51
RPL36	8.5311	9.21378	8.64192	8.87216	8.82191	8.92313	8.47139	8.64462	8.62162	8.51859	8.74495	8.52195	8.7486	8.5606	8.72574	8.57538	8.793	8.72583	9.1998	8.67264	8.85654	8.65242	8.76079	8.76346	8.72503	9.10541	8.67861	8.51453	8.5252	8.90155	8.70875	12253.7	Homo sapiens	60S ribosomal protein L36
DMAC1	8.87209	9.24523	5.20178	9.58599	11.121	4.82938	10.4005	7.89945	5.47302	9.65293	9.02352	9.77549	10.1228	8.63107	4.42574	9.22598	9.68268	6.57504	8.7164	4.77015	9.68319	8.78007	8.74248	9.80099	9.73733	8.36789	10.1564	10.1648	9.0915	4.94145	5.04302	12257.4	Homo sapiens	Distal membrane-arm assembly complex protein 1
ERH	8.24667	8.0402	7.99126	7.85024	8.08167	8.02654	8.02933	8.37025	8.22778	8.20511	7.98811	7.97468	8.08352	8.03007	8.37762	8.33777	8.05537	8.21222	8.46243	8.00777	8.04651	8.09908	8.19807	7.91215	7.94135	8.15489	7.96496	7.6847	7.99097	7.64436	8.18337	12258.9	Homo sapiens	Enhancer of rudimentary homolog
SORBS2	8.51904	7.89613	8.03644	9.42506	8.67606	8.12673	8.81574	7.92966	8.55355	9.28224	9.01931	9.86194	7.91229	8.00558	8.09907	8.22002	7.47953	6.98631	5.47644	8.09374	5.72701	9.86866	9.52935	8.11198	8.33108	6.15187	6.83682	7.35647	8.83149	9.23553	5.36112	12270.7	Homo sapiens	Sorbin and SH3 domain-containing protein 2 (Fragment)
RBX1	8.31834	7.98596	8.26357	8.31419	7.92563	8.16321	8.27714	8.19818	8.24341	8.21085	8.01662	7.98882	8.12775	8.11534	7.91296	8.06643	7.9967	8.11471	8.1203	7.95859	8.08147	7.82313	7.96401	7.72541	7.83522	8.0392	8.02057	8.37484	7.81623	8.02048	8.01771	12274	Homo sapiens	E3 ubiquitin-protein ligase RBX1
IGLV1-40	11.9315	10.6873	10.3787	8.83557	7.53647	9.6111	9.36448	9.43398	10.2426	8.78788	8.30625	8.31991	8.70813	10.343	7.92084	9.64584	10.2022	10.813	9.51287	12.9402	8.12529	10.0707	10.9485	8.25082	9.43196	10.425	9.72496	8.89395	9.55548	10.2003	11.3134	12301.6	Homo sapiens	Immunoglobulin lambda variable 1-40
SH3BGRL2	6.50591	6.46987	6.22971	6.19466	6.53091	6.70802	6.97028	6.39289	5.93252	6.40976	6.26403	6.33955	6.14389	6.47218	6.31517	6.26188	6.45273	6.73495	6.41388	6.29696	6.66972	6.21273	6.38434	6.32252	6.14735	6.2652	6.25649	5.97089	5.86082	6.03401	6.23257	12326.1	Homo sapiens	SH3 domain-binding glutamic acid-rich-like protein 2
MPC1	10.0491	9.57334	9.97066	10.1466	10.6387	10.1418	10.4361	10.1223	9.88137	10.5252	9.89762	10.3613	9.74608	10.1603	10.1921	9.97026	10.0784	9.6328	9.80518	9.88999	10.3347	10.3993	9.87491	9.81533	9.73441	9.33567	9.96422	10.1654	10.4965	9.7126	9.5439	12347.5	Homo sapiens	Mitochondrial pyruvate carrier 1
MGP	9.32365	9.80833	9.17428	9.79533	8.44087	9.01352	7.9852	8.55763	10.4296	10.0483	9.44909	9.87521	8.1361	8.75755	8.03232	8.04583	8.74075	9.65434	8.54516	8.93668	8.23361	9.01615	9.13578	8.55714	11.0064	8.39117	9.52162	9.85233	9.69281	8.7562	10.1522	12353.2	Homo sapiens	Matrix Gla protein
IGLV2-8	9.54222	9.88205	9.86344	8.96464	7.3019	9.05837	9.05266	8.64008	10.1636	9.0643	8.78127	8.20772	8.41811	8.82674	7.52648	8.34271	9.19783	10.4877	8.40493	10.3422	7.55599	9.14816	11.2592	7.78417	7.45541	9.93677	9.08655	8.65762	9.25616	10.2935	10.1435	12381.6	Homo sapiens	Immunoglobulin lambda variable 2-8
MIEN1	7.28843	6.98536	6.92308	6.55761	6.42053	6.70297	7.30751	6.96952	6.75342	6.71399	7.62362	6.7096	6.24615	6.89012	6.16965	6.57694	6.33888	6.00198	6.19921	5.85912	5.87376	6.12842	6.23765	6.76678	6.11389	6.19418	6.05386	5.93206	6.43447	6.32371	5.94552	12403	Homo sapiens	Migration and invasion enhancer 1
PHF5A	5.74178	6.26505	5.86535	5.95681	6.29221	6.0636	5.67481	6.32136	6.16299	6.27315	6.09921	5.90472	5.95819	5.73979	6.01552	5.64027	5.98947	6.18462	6.2547	6.10205	6.18455	6.21399	6.03981	5.8317	5.90614	5.7134	5.98574	5.76931	5.58299	6.04687	5.99663	12405.4	Homo sapiens	PHD finger-like domain-containing protein 5A
IGLV2-18	8.93504	7.82554	8.81137	4.55089	5.38203	7.38994	7.76859	7.53658	8.32908	8.34359	4.81563	5.25769	4.56499	6.19071	5.00951	5.65507	7.83182	9.5795	6.08754	7.04012	5.92588	7.72546	8.33491	5.42395	5.04927	8.80929	8.98785	5.03441	5.35936	8.24187	11.7134	12411.7	Homo sapiens	Immunoglobulin lambda variable 2-18
IGKV6-21	9.30306	9.44718	6.76602	7.31432	5.7259	8.18941	7.22792	8.01606	7.64531	7.46911	6.28598	4.99014	6.49599	7.18868	5.00951	7.2746	7.83031	9.40209	6.02578	8.31632	5.59259	7.66927	9.10203	6.89666	5.37577	8.2417	8.04228	4.8005	6.46652	8.36407	9.09517	12430	Homo sapiens	Immunoglobulin kappa variable 6-21
IGLV3-10	8.69528	8.48501	8.71476	7.26883	7.22394	8.15447	8.49436	7.82014	9.40124	7.87607	7.14654	6.84382	6.86632	7.00078	6.78105	6.54378	8.0977	9.28134	6.86704	8.17743	7.28929	6.87242	9.2297	6.96953	6.84319	7.48748	7.21381	6.57446	6.69634	7.18376	8.33866	12440.9	Homo sapiens	Immunoglobulin lambda variable 3-10
IGLV7-43	10.2323	9.74647	9.7655	8.51326	6.06729	9.07395	8.06141	8.68344	10.363	8.76814	6.93792	6.67285	7.82192	9.05539	6.82145	7.20596	8.26787	10.2928	8.77649	10.0888	7.57084	7.9596	10.4801	7.82806	7.5914	10.0655	8.44658	7.84066	7.63644	7.78389	7.31568	12451	Homo sapiens	Immunoglobulin lambda variable 7-43
DYNLT1	6.83628	6.94511	6.75959	6.65618	6.96768	6.98361	6.52555	6.82195	6.44881	6.5562	6.64239	6.86109	6.83146	6.49337	6.85861	6.33299	6.74878	6.58022	6.79555	6.75179	6.96785	6.75734	6.78644	6.73447	6.59371	6.20677	6.90053	6.53661	6.83564	6.43792	6.80798	12452	Homo sapiens	Dynein light chain Tctex-type 1
IGLV3-16	9.19149	8.74179	7.74421	6.99197	6.00614	8.03158	7.49218	7.01996	9.35164	7.83535	6.11759	6.71025	6.02121	7.59223	5.87326	5.97482	8.91636	9.19224	7.47979	8.66596	5.54203	6.58718	10.0083	6.87061	6.92347	8.32442	6.26511	7.5127	5.96131	7.60587	8.33045	12466.1	Homo sapiens	Immunoglobulin lambda variable 3-16
IGLV7-46	6.00861	8.04006	5.7948	4.89009	5.60554	7.50335	5.1895	5.22277	6.07198	5.6538	5.12939	5.54474	4.83242	4.831	5.61515	4.65141	5.45557	6.68454	5.94171	5.44127	5.33272	5.18948	7.69237	5.18852	5.04927	6.16936	5.19562	5.70092	5.37597	5.93558	5.31169	12468.1	Homo sapiens	Immunoglobulin lambda variable 7-46
RPL36AL	8.0503	9.48322	8.54402	9.31956	8.91174	9.03514	8.16185	8.70186	9.1485	8.53377	8.9088	8.63241	8.9899	8.12689	8.6257	8.72802	9.0191	9.17234	9.33078	8.64836	9.11667	8.36499	8.95677	8.94107	8.89734	9.49142	9.39098	9.07068	8.99945	9.09771	8.73702	12468.8	Homo sapiens	60S ribosomal protein L36a-like
MIF	12.365	12.016	12.5327	12.1542	12.2353	11.9742	12.0304	12.3024	12.7479	11.8525	12.3618	12.1152	12.019	12.11	12.0682	11.9436	12.0443	12.0482	11.9491	12.1453	12.1071	11.8235	12.341	11.7434	11.8624	12.1304	12.1752	12.0786	12.3601	12.2984	12.0113	12476.3	Homo sapiens	Macrophage migration inhibitory factor
IGLV1-36	7.69398	8.2715	7.52055	5.32705	5.38203	6.49462	8.05164	7.03207	8.40211	7.36911	5.08203	6.84193	7.78159	8.04467	5.50966	8.16831	7.79832	8.74269	4.60636	8.03227	5.65485	5.32676	8.39878	8.14159	5.45716	5.42603	6.29347	7.24544	8.05423	7.7642	8.52124	12477.8	Homo sapiens	Immunoglobulin lambda variable 1-36
BCS1L	5.29397	5.57245	5.20178	5.23192	4.82938	5.38203	4.75517	5.22277	4.69686	4.55761	5.12939	5.11041	5.17425	5.17282	5.27332	4.65141	5.45557	5.14738	5.70884	5.44127	5.33272	4.65975	5.5315	5.18852	5.04927	5.35696	5.48713	4.58294	5.03414	5.07144	4.96987	12482.4	Homo sapiens	Mitochondrial chaperone BCS1 (Fragment)
CMC1	10.1441	9.68134	9.72147	10.1652	10.768	10.3279	10.5226	10.1153	9.50079	10.1781	10.8061	10.3325	9.79681	10.0838	10.2489	9.74697	10.305	9.80716	9.86029	10.0236	10.5112	9.96525	9.59937	10.1397	9.48066	9.34799	10.2103	10.532	9.78109	9.59433	9.86322	12489.6	Homo sapiens	COX assembly mitochondrial protein homolog
DNAJC19	8.0829	7.97105	8.12213	8.57809	8.37659	8.32044	8.49102	8.18531	8.45551	8.28751	8.25665	8.34626	8.10301	8.57977	8.4056	8.24232	8.3083	7.83045	8.28839	8.01541	8.61467	8.26743	7.8126	8.12728	8.22882	7.94051	8.12103	8.44388	8.26372	8.39735	7.85311	12498.6	Homo sapiens	Mitochondrial import inner membrane translocase subunit TIM14
IGKV3D-20	11.4354	11.5263	11.8589	10.3912	8.54906	10.5676	10.6488	10.9461	12.0827	11.1866	10.1841	9.36339	8.22316	10.4902	8.81693	10.2592	10.9418	13.0052	10.0498	12.2135	9.71876	10.8316	11.6646	10.0193	9.52917	12.7537	10.3037	11.0175	10.9193	12.17	11.0828	12515.1	Homo sapiens	Immunoglobulin kappa variable 3D-20
NDUFS5	10.1727	10.102	10.2323	10.7124	10.9665	11.0365	10.6586	10.4393	10.5018	10.8731	10.8487	10.7983	10.2609	10.6351	10.5489	10.3768	10.7315	10.0148	10.6168	10.0304	10.8362	10.5909	10.1316	10.7563	10.3345	10.196	10.2614	10.636	10.3127	10.2959	9.94307	12517.5	Homo sapiens	NADH dehydrogenase [ubiquinone] iron-sulfur protein 5
TSTD1	7.97481	8.01188	8.075	7.88522	8.41737	7.91385	7.36222	8.03551	8.3049	8.17249	8.2301	8.28548	7.66474	7.74348	8.2516	7.95167	8.15581	8.43718	8.2926	7.99916	7.76563	7.54582	7.63074	7.66763	7.37756	8.27553	8.0071	8.41006	7.83031	7.86006	8.00332	12530.2	Homo sapiens	Thiosulfate:glutathione sulfurtransferase
IGKV3D-15	12.2224	11.8166	11.4652	10.5697	6.88141	10.3071	9.75719	10.3834	10.9361	9.61647	9.32463	8.87869	8.12355	10.6432	8.28173	9.34476	9.83313	12.0672	9.57112	11.8908	8.9631	9.75588	10.9622	9.74503	9.33523	11.9878	9.83834	9.32322	9.24808	9.90734	9.75822	12534.2	Homo sapiens	Immunoglobulin kappa variable 3D-15
RPL35A	8.62465	9.48998	8.71353	9.26453	9.28128	8.88527	8.39983	8.74879	9.4074	9.03615	9.00155	9.12789	8.68173	8.37675	8.93645	8.70954	9.07479	9.27408	9.63788	9.21782	9.08367	8.7978	8.9144	9.17522	9.58361	9.76584	8.85784	9.13342	9.21551	9.05989	9.14076	12537.7	Homo sapiens	60S ribosomal protein L35a
NDUFA7	9.81147	9.22314	10.1163	10.5395	10.7243	10.2286	10.568	10.3902	9.97339	10.5344	10.2316	10.2536	10.3212	10.017	10.0983	10.002	10.025	9.39422	9.9906	9.76185	11.0259	10.5986	9.53268	10.2585	9.54046	9.37608	10.5346	10.6907	10.1818	10.2588	9.56053	12551.4	Homo sapiens	NADH dehydrogenase [ubiquinone] 1 alpha subcomplex subunit 7
IGLV6-57	5.6117	6.06664	5.00963	4.81741	5.45469	5.38203	4.7697	5.30913	5.88943	5.36207	5.37742	5.47205	9.49787	4.75831	4.91168	4.59261	5.26412	6.69504	4.97104	6.47662	5.33272	5.09565	6.06593	5.18852	5.04927	4.93766	5.12294	5.77361	5.00521	5.79231	6.58152	12565.7	Homo sapiens	Immunoglobulin lambda variable 6-57
EIF4EBP1	5.82175	4.92355	4.73478	4.65584	5.21719	5.54221	5.42418	5.79028	6.16804	5.33377	6.11359	5.3172	5.02007	5.86726	5.4275	5.10843	5.45557	5.56681	4.97104	5.44127	5.33272	5.09565	4.60117	5.25741	5.04927	5.51113	5.38327	5.51327	5.41482	5.22561	5.12404	12580	Homo sapiens	Eukaryotic translation initiation factor 4E-binding protein 1
IGKV1-16	5.9117	7.19802	6.78738	6.13693	5.38203	6.24898	5.32156	6.52528	5.87988	4.55761	5.08203	4.9964	4.93257	5.95813	5.04269	5.48269	6.04659	7.64347	5.54625	6.79604	5.65485	5.35166	6.76958	5.02289	5.49246	7.91838	6.15182	4.95692	5.28187	6.80671	6.61508	12618.4	Homo sapiens	Immunoglobulin kappa variable 1-16
IGHV1-69	9.64851	10.8538	10.2323	10.0991	7.76677	9.85597	9.60743	8.935	10.5522	10.3802	8.5728	8.10189	8.80633	10.1837	7.87114	9.00091	10.9308	11.5759	8.91014	10.4258	8.65804	8.74944	11.272	8.45636	8.61212	8.32853	8.53076	8.11958	9.51311	9.19174	8.26984	12659.4	Homo sapiens	Immunoglobulin heavy variable 1-69
IGHV5-51	10.0749	10.4206	9.08177	8.63646	6.67996	9.62862	9.94267	9.66721	10.2216	9.52611	9.07251	8.07052	9.25983	10.0512	8.0347	8.60508	9.50539	11.4789	8.73342	10.7246	7.16659	8.77338	11.5999	8.3591	8.15686	10.2923	8.02656	8.4411	9.42559	9.72121	9.76668	12674.5	Homo sapiens	Immunoglobulin heavy variable 5-51
RNF7	7.39336	6.98213	7.66149	7.4372	6.32534	6.54236	6.90964	6.83904	7.22294	7.70366	7.94895	6.45456	7.03645	7.11447	6.47992	7.48899	7.06313	7.05274	6.87474	6.85379	6.57346	7.11148	7.26569	6.25139	6.68694	7.22884	7.16083	7.1552	6.86525	7.60938	7.29693	12683.4	Homo sapiens	RING-box protein 2
DDT	10.8662	10.2908	11.2344	10.0847	10.3967	10.4779	11.2349	11.0611	10.2222	10.0846	10.8151	10.1557	10.3995	11.2048	10.5286	10.8752	10.5161	10.4674	9.7828	10.368	10.2687	10.4805	10.754	10.7508	9.7044	10.1058	10.6393	10.2684	10.3061	10.284	10.3929	12711.8	Homo sapiens	D-dopachrome decarboxylase
IGKV1D-16	7.98907	9.67603	8.36529	6.43257	5.65014	6.90793	7.72037	7.26619	6.30387	6.73579	5.08203	6.53588	7.27388	7.59663	5.96861	7.35979	7.48189	9.4226	6.46756	8.02334	8.76213	7.45402	8.53221	6.6864	5.4522	7.72059	7.09725	6.62752	6.15871	8.06869	7.28609	12730.4	Homo sapiens	Immunoglobulin kappa variable 1D-16
FMC1	8.54953	7.43688	8.45091	8.90304	9.18077	8.54267	8.94876	8.81319	8.59531	8.9866	8.95445	8.93741	8.16216	8.51225	8.77672	8.66161	8.57431	7.7593	8.7052	8.28649	9.39772	8.76745	7.14846	8.34685	7.33629	7.83328	7.15736	8.85748	8.17925	7.57056	7.71141	12748.6	Homo sapiens	Protein FMC1 homolog
IGHV3-38	7.95281	8.06097	6.90278	6.14058	4.60588	7.00998	7.52122	7.73771	8.61956	6.05232	7.61674	4.99014	7.60298	6.52755	5.00951	5.56001	7.18722	8.94038	6.21251	7.4037	4.8787	5.1803	8.9938	5.02289	5.04927	8.33227	6.294	6.86276	6.35876	7.85934	7.99272	12758.5	Homo sapiens	Probable non-functional immunoglobulin heavy variable 3-38
IGLV4-69	8.80599	8.34342	7.65304	6.4137	6.1943	7.71064	7.29308	7.31081	8.90019	6.81046	6.27531	5.95691	6.82572	7.17795	5.97027	6.06735	7.80426	8.5686	7.30659	9.60631	6.57388	6.66701	7.6417	6.38833	6.71678	7.22573	7.43464	5.94939	7.6071	8.92857	9.02156	12773.3	Homo sapiens	Immunoglobulin lambda variable 4-69
SH3BGRL	11.0869	10.7389	11.2603	10.1763	10.3242	10.5456	10.9426	11.0801	10.1245	10.6135	10.9137	10.3953	10.5361	11.2473	10.8281	10.8271	10.7904	11.4303	10.7904	10.8192	10.8136	10.5775	10.7291	10.8186	10.3833	10.9193	10.866	10.5119	10.3434	10.3354	11.0701	12774.2	Homo sapiens	SH3 domain-binding glutamic acid-rich-like protein
IGKV3-7	10.2493	10.5168	11.1495	9.11945	6.39298	6.40515	6.46627	8.85469	7.25672	6.34416	5.9933	5.78017	6.76485	5.92153	6.16832	7.07545	6.31137	8.23619	6.80693	9.58935	8.76962	6.87386	7.96134	6.2537	5.47528	8.17569	7.08834	8.37738	5.43364	6.41739	5.37196	12783.5	Homo sapiens	Probable non-functional immunoglobulin kappa variable 3-7
IGLV8-61	9.68619	8.62419	9.75836	7.68101	5.70378	7.388	7.01635	5.65984	9.07175	7.26114	6.94533	7.24928	7.52213	8.76371	6.42859	6.06943	7.50368	10.2727	8.85269	10.5978	7.05057	8.68123	8.78257	7.23506	6.95393	9.37552	8.13124	8.5205	8.54159	8.97816	8.92866	12814.4	Homo sapiens	Immunoglobulin lambda variable 8-61
IGHV3-64D	10.2709	9.09681	9.54566	8.55376	7.61597	8.86766	9.28507	9.17773	10.8207	8.71663	8.5791	7.8116	8.41726	9.12829	7.26186	8.41149	8.83109	9.57811	8.62578	9.42703	7.52946	8.40102	9.0314	7.92194	5.98674	9.43622	8.38525	7.97682	8.08727	8.62484	8.41863	12822.6	Homo sapiens	Immunoglobulin heavy variable 3-64D
EIF1B	7.47578	6.94865	7.2678	6.94474	7.39098	7.1315	7.66468	7.63305	7.1269	7.57898	7.28534	7.57526	6.98066	6.83282	7.114	7.47271	6.9211	5.96545	6.96044	6.99836	5.69781	7.41397	7.18363	6.57805	6.2219	5.7648	7.53694	6.74105	7.10726	6.99106	6.90088	12823.6	Homo sapiens	Eukaryotic translation initiation factor 1b
IGHV3-74	5.29397	10.536	5.00963	4.55089	5.38203	5.38203	4.7697	5.58153	6.59367	8.23975	7.48329	7.81802	4.71935	4.46055	5.00951	4.78385	5.41331	7.94566	4.97104	5.44127	5.33272	5.09565	4.81716	5.18852	5.04927	12.5627	5.08255	5.81399	4.75718	4.75018	5.42476	12839.6	Homo sapiens	Immunoglobulin heavy variable 3-74
IGHV3OR16-12	6.98951	4.63896	5.20178	5.66052	5.24326	4.82938	5.44171	5.86722	5.47302	5.97512	5.32052	5.02898	5.7413	4.9747	5.01011	6.86021	5.04734	6.09734	5.24037	6.07935	4.8787	5.11577	7.13766	5.02289	5.16214	7.299	5.3781	5.7005	4.92731	5.212	5.65919	12874.6	Homo sapiens	Immunoglobulin heavy variable 3/OR16-12 (non-functional) (Fragment)
C19orf25	7.78196	7.11203	7.42578	7.08531	7.46699	6.97337	7.54918	6.9079	7.58487	7.02459	7.27654	6.77348	6.91072	7.20713	6.93486	6.9333	7.02403	7.73169	7.20968	7.05458	6.89969	7.17687	6.60693	6.73273	5.99922	5.58161	7.30638	7.02458	7.40945	6.91184	7.54453	12877.6	Homo sapiens	UPF0449 protein C19orf25
MTPN	8.47416	8.37695	8.53779	8.39791	8.55557	8.12789	8.14342	8.3192	8.23388	8.0958	8.81271	8.21811	8.09476	8.30324	8.14721	8.09936	8.11358	8.42539	8.10232	8.25548	7.98592	8.28374	8.50861	8.45829	8.09808	8.62389	8.04061	7.94078	8.01953	8.2998	8.31919	12894.8	Homo sapiens	Myotrophin
IGHV3-15	8.32488	8.95209	8.26019	6.45548	5.81135	7.91651	8.01648	8.20572	7.91877	6.36847	6.12845	5.84978	6.65507	6.22112	5.69129	6.71294	5.85504	8.00127	7.09374	6.91077	5.66412	7.15163	8.77253	5.8816	5.4644	7.07855	7.20273	5.7614	6.95575	7.33603	7.36805	12925.8	Homo sapiens	Immunoglobulin heavy variable 3-15
IGHV1-46	5.99897	7.27758	9.09006	6.0315	5.84964	5.83854	5.40054	7.31671	7.51555	5.66006	5.22079	5.33823	5.28643	5.68576	5.26737	4.83163	5.75501	7.72257	5.38662	7.55958	5.1462	5.58252	7.89726	4.92832	4.72509	5.74738	5.78067	5.14652	6.25907	5.69574	5.73283	12932.7	Homo sapiens	Immunoglobulin heavy variable 1-46
0	10.8425	10.3265	10.3506	9.24163	7.91714	9.8975	9.96053	9.77862	11.078	9.60086	9.22697	8.9686	9.21442	10.0359	8.65829	9.33594	10.1664	10.7147	9.35576	10.955	8.89239	9.83622	11.3782	9.20313	8.99965	10.6632	9.65776	10.0232	9.88181	10.2253	10.529	12964.8	Homo sapiens	Ig-like domain-containing protein (Fragment)
MDH1	5.6861	5.85746	5.30662	5.26108	5.38283	5.79541	5.79812	5.84142	5.33298	5.80245	5.84979	5.58382	5.97255	6.03527	5.3987	5.35095	5.66122	5.71229	5.55877	5.54039	5.53055	5.35584	5.60824	5.53354	5.4596	5.33025	5.29243	5.20067	5.41726	5.38337	5.47076	12973.2	Homo sapiens	Cytosolic malate dehydrogenase (Fragment)
IGHV1-8	7.83487	4.7963	7.55738	6.22915	4.82938	7.16728	6.22768	5.72704	8.02758	7.33555	4.85142	4.72193	5.64643	8.08238	5.2019	5.42756	7.55974	8.33649	5.24037	4.66511	5.52435	5.11576	5.39425	5.02289	5.16214	6.24526	7.22028	4.94521	5.39642	8.12138	7.89519	12991.6	Homo sapiens	Immunoglobulin heavy variable 1-8
IGHV1-3	5.29397	5.95476	5.00963	5.32705	5.38203	4.60588	5.54586	5.2361	5.51455	5.33377	4.98708	5.08624	5.34114	5.23671	5.00951	5.56001	5.53199	7.44666	4.97104	5.44127	5.33272	5.78659	6.0519	5.18852	5.04927	5.38113	5.51328	5.38327	5.18791	5.09561	5.61484	13007.7	Homo sapiens	Immunoglobulin heavy variable 1-3
IGHV1OR15-1	11.9436	12.7926	14.9424	8.24217	8.94802	14.2623	13.8855	8.61887	14.8465	14.1556	9.14927	11.8034	12.6654	13.8936	8.49221	13.1669	15.0018	14.895	8.30377	14.6382	10.7294	11.9791	14.4544	8.45454	8.87239	13.3812	9.28589	12.2917	13.7576	13.1768	12.497	13011.7	Homo sapiens	Immunoglobulin heavy variable 1/OR15-1 (non-functional) (Fragment)
RPS26	10.0779	10.977	10.3079	10.9132	10.7381	10.7567	10.2104	10.4332	10.8408	10.3425	10.8864	10.6114	10.2677	9.87206	10.5218	10.2126	10.6866	10.5935	11.1478	10.6609	10.9649	10.4476	10.3813	10.7296	11.0418	10.8556	10.6818	10.9224	10.8402	10.949	10.5551	13015.4	Homo sapiens	40S ribosomal protein S26
IGLV9-49	9.27236	8.60472	6.54913	7.08703	6.87565	8.25774	7.2561	9.19817	10.1505	7.12318	6.59919	7.30717	7.23322	7.48569	6.42718	6.74547	8.65919	9.55214	9.42382	9.14947	6.98914	7.0308	8.11051	6.53609	6.8107	8.32826	7.06412	6.95616	7.2787	9.49739	7.25235	13023.7	Homo sapiens	Immunoglobulin lambda variable 9-49
IGHV3-49	11.9698	11.6501	11.62	11.3869	9.24017	10.5239	11.1552	10.0428	11.9568	9.97739	10.3391	8.93703	9.94556	10.7684	10.0052	10.987	10.6033	11.5176	9.55405	11.9942	8.54098	9.38063	12.2269	9.01602	9.17563	9.44536	10.5981	9.06309	10.6847	11.1078	10.8208	13055.9	Homo sapiens	Immunoglobulin heavy variable 3-49
IGHV3OR15-7	6.95946	8.02922	5.20178	5.66052	4.48796	6.93801	6.84079	6.91586	6.26979	5.6538	5.34138	5.00812	5.72045	4.9747	5.03097	6.07994	5.02649	5.90998	5.24037	4.77015	4.8787	5.11576	7.40269	5.02289	5.16214	7.06365	6.33379	5.72135	4.90645	6.65503	5.33442	13080	Homo sapiens	Immunoglobulin heavy variable 3/OR15-7 (pseudogene) (Fragment)
IGHV1-2	5.72716	6.09068	5.57584	5.61062	5.95622	5.7728	5.8386	6.12814	7.45008	5.92133	5.3837	5.64783	5.50359	5.75688	5.88039	6.11169	6.11991	7.92934	5.24696	6.63073	5.36412	5.29129	7.30484	5.30218	5.33472	5.97806	5.30713	5.64114	5.47512	4.99923	5.97925	13084.8	Homo sapiens	Immunoglobulin heavy variable 1-2
PSMG3	6.01746	6.06566	6.21699	5.53993	5.43546	5.5329	5.68969	5.86243	5.44275	5.69468	5.62711	5.70375	5.91234	5.66661	5.63069	5.95182	5.26793	5.83636	5.63106	5.61289	5.58595	5.7229	6.10842	5.85103	5.89482	5.65776	5.72896	5.68185	5.88457	5.4086	5.61779	13104.5	Homo sapiens	Proteasome assembly chaperone 3
IGHV4-28	7.26829	7.25178	7.25481	6.05216	5.40516	7.33958	7.4082	5.89374	7.47382	6.83564	5.68337	5.2509	5.77567	6.24846	5.40201	5.99999	5.86961	7.04176	5.77668	7.18786	5.47796	5.94281	7.07421	5.52279	5.30044	6.17002	5.51066	5.58444	6.93513	8.07575	6.8696	13124.1	Homo sapiens	Immunoglobulin heavy variable 4-28
ELOB	8.81106	8.63993	8.75082	8.58177	8.6367	8.70334	8.59083	8.7312	8.44509	8.57829	8.83437	8.71216	8.22035	8.5944	8.48123	8.37998	8.58937	8.75274	8.42317	8.22115	8.47256	8.35468	8.33406	8.60808	8.06713	8.51063	8.25227	8.19579	7.90466	8.01054	8.1266	13132.8	Homo sapiens	Elongin-B
RTL8C	5.642	6.4325	5.70173	6.11832	5.63371	5.83331	5.25266	5.76121	7.16745	6.52221	6.17731	7.17552	5.81847	5.53429	5.59969	5.65777	5.31317	5.76998	6.661	5.36113	5.72313	6.29695	5.79807	5.80698	5.93373	5.61478	5.53083	5.3685	5.74827	5.72021	5.30169	13171.1	Homo sapiens	Retrotransposon Gag-like protein 8C
C12orf57	8.40871	8.06316	8.38672	7.72857	7.89293	7.78099	8.1089	7.91372	7.62865	7.81694	8.02252	7.61053	7.63963	7.95414	7.78146	7.69842	7.67125	7.90827	7.50553	7.98911	7.74903	8.09645	8.24363	7.9833	7.42432	7.11439	8.24711	7.83284	8.10896	7.79964	7.78443	13178.1	Homo sapiens	Protein C10
IGHV2-26	4.51781	6.1473	6.2102	5.66052	4.82938	6.32942	5.86277	5.22277	7.90698	4.87764	6.20502	4.77803	5.64643	5.75086	5.2019	5.42756	5.95715	8.33012	5.24037	6.0956	4.55656	7.30686	5.39425	4.72426	5.16214	5.17742	5.12715	5.00132	6.12039	6.25474	6.04571	13182.3	Homo sapiens	Immunoglobulin heavy variable 2-26
MT-ND3	9.90773	9.36802	10.3589	11.2882	11.5497	11.3047	11.5795	10.9306	10.6058	11.6882	10.7948	11.7906	10.1629	10.6957	10.7165	10.4322	10.2798	9.25534	10.0977	9.34763	9.95616	10.4528	9.30558	9.5865	9.29044	8.78942	10.5153	10.6803	10.5354	10.0816	9.00337	13186.1	Homo sapiens	NADH-ubiquinone oxidoreductase chain 3
TMEM230	7.05834	7.33728	7.1819	7.64967	7.01712	7.0609	7.55655	6.9566	7.50212	7.14222	7.04814	6.98151	7.70201	7.05308	7.14344	7.3481	6.70058	7.13203	7.4096	7.05441	7.25745	7.02215	7.00166	6.89994	7.67312	7.22386	7.62942	6.54147	7.71281	6.93593	7.05346	13188.4	Homo sapiens	Transmembrane protein 230
SUPT4H1	7.23816	7.33772	7.01607	7.65146	6.58824	7.02384	6.80327	7.08834	7.63803	6.77704	6.8452	6.75986	7.2753	6.7435	6.82472	6.77636	6.74142	6.90768	7.36645	6.91061	6.95241	6.78013	7.14754	6.79929	7.23118	7.22885	7.05476	6.83701	6.82885	7.18117	7.16828	13193.2	Homo sapiens	Transcription elongation factor SPT4
CDKN2AIPNL	5.76509	5.32457	4.68704	5.27367	5.73063	5.60048	5.39068	5.27776	5.19689	5.31283	4.96683	5.43363	4.92865	4.94524	5.13338	5.29954	5.24688	5.78208	5.39155	5.60956	5.55852	5.18434	5.65028	5.39724	5.45323	6.09954	5.50668	5.67303	5.0374	5.19975	5.37809	13195.9	Homo sapiens	CDKN2AIP N-terminal-like protein
EIF1AX	7.39222	6.87198	7.48948	6.58562	6.23103	6.3111	6.85222	7.06977	6.89975	7.80553	6.18021	7.18196	6.4764	6.27185	6.43965	6.39694	5.95245	6.04627	7.18552	6.07394	6.61856	6.57117	5.62268	6.24394	6.44563	6.31317	5.93005	6.51241	5.82821	6.0938	6.29237	13231.9	Homo sapiens	Eukaryotic translation initiation factor 4C
FAM241B	5.95731	5.64821	5.38067	4.97544	6.00296	5.32425	6.11877	5.61045	6.22025	5.81982	5.43078	5.72388	6.65649	5.08319	6.0705	5.53201	5.74437	5.50903	5.71091	5.75493	5.85961	5.3226	5.24582	5.55421	5.38246	5.67269	5.58289	6.16808	6.13703	6.18998	5.66715	13238.3	Homo sapiens	Protein FAM241B
S100A9	9.4019	8.54824	8.97482	9.35918	8.76434	9.20537	8.93073	8.8069	8.96902	8.75457	8.81917	9.13243	9.69196	8.38638	8.88894	8.85272	9.51923	9.23617	9.12859	8.88016	8.99325	9.01989	8.84305	8.85905	9.3178	9.39027	8.82654	8.84218	8.8076	8.99513	9.80477	13242	Homo sapiens	Protein S100-A9
SNRPD1	7.71693	8.48966	8.09669	7.94443	8.06284	7.98691	7.87762	8.22056	8.58271	8.07134	8.30767	8.50184	8.38736	7.98012	8.44165	8.37254	8.38393	8.66047	9.07189	8.30477	7.71117	7.8498	8.19676	8.17691	8.38995	8.77767	8.10192	8.23878	8.24249	8.22742	8.38006	13281.6	Homo sapiens	Small nuclear ribonucleoprotein Sm D1
RPL34	8.61112	9.78761	8.76765	9.48693	9.35427	9.14069	8.63701	8.94092	9.62729	9.04602	9.1977	9.05103	8.97368	8.43348	9.18548	8.99023	9.35282	9.55707	9.83224	9.38393	9.51568	8.52893	9.16933	9.35842	9.74034	9.94476	9.42937	9.6184	9.52904	9.84599	9.33666	13293	Homo sapiens	60S ribosomal protein L34
SNCG	6.7833	8.00652	6.78182	5.9703	6.36155	6.95974	6.87518	6.89894	6.01218	6.48118	6.78146	6.60031	6.59472	6.95879	7.1077	7.23112	7.48377	7.85163	7.13101	7.0481	7.32458	5.85367	6.81632	7.11387	6.44024	8.43899	6.77846	6.66551	6.36675	6.44293	7.59408	13330.8	Homo sapiens	Gamma-synuclein
AAMDC	9.30694	9.14628	9.70055	8.83157	8.87617	9.20051	9.76475	9.95352	8.54008	8.93533	8.86573	8.42965	9.37941	9.78095	9.01632	9.42451	9.36208	9.35662	8.9201	9.10221	7.92283	8.87059	8.79927	8.89929	8.64645	8.9122	9.40388	9.04088	8.87234	8.72945	8.8533	13332.2	Homo sapiens	Mth938 domain-containing protein
ATP6V1F	5.93261	6.16879	5.88375	6.02121	6.14438	6.17817	6.15788	6.06277	6.3969	6.22225	5.75233	5.98304	6.2803	6.22624	6.23001	6.32596	6.50826	6.29904	6.70318	5.91993	5.61264	5.8591	5.92994	5.90211	5.93859	5.92193	6.07102	6.01724	5.90279	5.81679	6.07666	13370.2	Homo sapiens	V-type proton ATPase subunit F
C8orf88	7.96987	5.86809	6.69101	5.65748	4.82938	6.3767	8.00591	7.96724	6.50226	4.87764	5.12939	6.15975	5.59981	5.59838	4.84776	6.20911	4.67942	4.79678	4.9749	4.66511	4.55656	5.18071	5.18091	5.18852	5.04927	4.9314	6.67463	4.93353	5.38474	5.42203	5.32046	13372.4	Homo sapiens	Uncharacterized protein C8orf88
RPS20	9.67238	9.8009	9.5665	9.8747	9.84366	9.80447	9.54626	9.58531	9.73922	9.60962	9.56846	9.55941	9.59405	9.33897	9.65895	9.49885	9.66396	9.84259	9.87569	9.77802	9.95451	9.81756	9.80305	9.7673	9.91282	9.98786	9.97285	9.79919	9.79718	10.0354	9.9966	13372.7	Homo sapiens	40S ribosomal protein S20
BORCS8	5.6936	5.41511	5.69216	6.84443	5.38203	5.38203	4.47191	6.09632	7.07017	5.33377	5.46271	4.99014	4.56499	5.23671	5.00951	4.78385	5.532	5.56681	5.01913	6.4776	5.65485	5.24808	6.51409	4.8606	6.95392	5.18359	6.19659	5.06049	5.38545	5.85486	7.26149	13403.1	Homo sapiens	BLOC-1-related complex subunit 8
NDUFA5	10.8803	10.1447	10.7294	10.9843	11.1504	11.0734	11.6832	11.0971	11.0212	11.2341	11.0577	11.0605	11.5098	11.5692	11.3987	11.5672	11.3002	10.6139	11.1417	10.8235	11.3382	11.1882	10.6251	10.9959	10.74	10.201	11.0322	11.2221	11.2192	10.8536	10.657	13458.7	Homo sapiens	NADH dehydrogenase [ubiquinone] 1 alpha subcomplex subunit 5
CHCHD1	7.15806	6.72786	7.11289	6.86915	7.47123	7.46081	7.34823	7.15251	6.49958	6.95348	6.7194	7.25112	7.55023	7.52583	6.89825	7.39585	7.33027	6.58318	6.91865	6.56659	7.71966	7.16336	6.92327	6.99089	6.15676	6.54521	7.39911	7.35307	7.06045	6.79841	6.65204	13474.8	Homo sapiens	Coiled-coil-helix-coiled-coil-helix domain-containing protein 1
IGHV6-1	7.03461	8.52042	8.24296	7.01695	6.17162	7.91754	7.55554	7.81761	8.66684	7.96021	7.02141	5.98452	6.13607	6.95497	6.11444	7.70889	8.74487	10.0629	7.08469	7.33111	6.36451	7.0327	8.87128	6.90551	6.44399	8.72203	6.34067	6.95581	6.84617	7.43243	8.24016	13481.3	Homo sapiens	Immunoglobulin heavy variable 6-1
LAMTOR2	7.8915	8.10433	7.77373	7.71872	7.8709	7.80465	7.88963	8.09774	8.20951	7.86427	7.8264	8.15318	7.82254	8.04746	8.37149	8.27354	8.06495	7.69698	8.12769	8.10672	8.18886	7.85761	7.76807	7.51475	7.91255	7.36114	8.28227	8.17663	7.72348	7.67908	7.97874	13507.5	Homo sapiens	Ragulator complex protein LAMTOR2
PDIA3	9.59247	10.5366	9.67399	10.3088	10.667	11.1707	10.7972	11.1093	12.2024	11.3523	11.3483	11.202	11.648	11.5835	11.8613	11.7684	11.84	12.036	13.0098	9.80881	9.40627	10.7185	10.537	11.2258	11.7607	10.7069	8.73208	10.5865	10.5464	9.83165	11.331	13519.3	Homo sapiens	Protein disulfide-isomerase A3 (Fragment)
SNRPD2	8.47146	9.21057	8.54684	8.76839	9.00138	8.81784	8.22771	8.62797	9.16592	9.06236	8.90221	8.98355	8.76115	8.33173	8.9906	8.52051	9.05402	9.17041	9.62018	8.83897	8.60597	8.75469	9.03619	8.85068	9.20654	9.46211	8.87413	8.96806	8.83337	8.78933	8.96966	13526.9	Homo sapiens	Small nuclear ribonucleoprotein Sm D2
SAA2	5.69809	5.45661	5.31923	6.54538	5.6225	7.88609	5.12778	5.56197	5.62258	5.49454	5.17142	5.31728	5.26633	5.28224	5.42161	5.15661	5.49278	5.58741	5.14403	5.53167	5.57544	5.31376	5.46799	5.30811	5.24467	5.42705	5.12542	5.15091	5.26507	5.25112	5.47576	13527.1	Homo sapiens	Serum amyloid A-2 protein
UQCRB	10.6284	9.88522	10.5091	10.6448	10.7047	10.7193	11.3125	10.9859	10.6572	10.9044	10.784	10.8075	11.0938	11.1272	10.9627	11.0563	10.6906	10.2038	10.9595	10.1737	10.7755	10.6284	9.98986	10.6063	10.4406	10.1233	10.4007	10.7359	10.708	10.3667	10.2519	13530.5	Homo sapiens	Cytochrome b-c1 complex subunit 7
SAA1	7.65615	7.48945	7.17956	8.46679	7.10969	9.43305	6.9172	7.22262	8.09993	6.92555	7.07657	6.94084	7.17432	7.15828	7.11492	7.29245	7.35114	6.93837	7.00047	6.99674	6.91706	7.20615	7.09307	6.95786	7.10953	7.06501	7.11686	7.45743	7.05039	7.34993	8.45117	13532	Homo sapiens	Serum amyloid A-1 protein
LAMTOR3	7.47214	7.66256	7.13325	7.29748	7.45755	7.37588	7.41112	7.6394	7.28508	7.54897	7.16817	7.44908	7.63931	7.62743	7.56837	7.56037	7.5577	7.30703	7.29536	7.51344	7.68294	7.39342	7.13239	7.32277	7.39424	7.18749	7.8247	7.58999	7.3576	7.13416	7.1475	13622.7	Homo sapiens	Ragulator complex protein LAMTOR3
BRI3	5.89317	6.22705	5.77021	5.70068	6.18722	5.73474	5.73371	5.73913	7.21456	5.57018	5.58446	5.75463	6.14759	5.51633	6.05622	6.12477	5.62555	5.73066	6.13179	5.84838	5.94403	5.84142	6.53488	5.55456	5.66711	5.87246	5.64473	5.19961	5.82082	5.75676	6.63229	13645	Homo sapiens	Brain protein I3
GABARAPL2	6.41196	6.21163	6.36421	6.6492	6.34432	6.26916	6.27882	6.32987	6.99603	6.46672	6.47406	6.42303	6.54185	6.21363	6.41366	6.37452	6.31339	6.27808	6.4416	6.35026	6.51348	6.79889	6.94953	6.34228	6.54916	5.84426	6.50277	6.2238	6.53799	6.853	6.86921	13666.8	Homo sapiens	Gamma-aminobutyric acid receptor-associated protein-like 2
RPP14	5.86357	5.79115	5.13213	5.47678	5.54247	5.66297	4.92298	5.83211	5.07097	5.34662	5.21766	4.99757	5.27346	5.24806	5.3774	5.03996	5.52277	5.79657	5.54758	5.64555	5.63171	5.28198	5.24225	5.19104	5.17842	5.24333	5.0631	5.22318	5.44794	5.21643	5.38093	13693	Homo sapiens	Ribonuclease P protein subunit p14
ELN	6.08922	9.84682	6.62527	7.08272	6.0853	7.35712	6.59864	6.48258	6.8088	6.57287	6.99358	5.82155	10.0639	11.2693	6.46866	7.30641	7.1105	7.48276	8.82263	7.3475	6.76014	5.05076	8.56234	5.33111	7.76129	4.60543	6.57845	9.13905	5.89352	5.50514	8.40849	13717.2	Homo sapiens	Elastin (Fragment)
TAX1BP3	10.3251	9.57288	10.0602	9.79224	9.74867	9.66048	9.80786	9.8471	9.48695	9.93368	10.2126	9.8107	9.46007	9.88357	9.52415	9.19886	9.47321	9.76901	9.26639	9.64034	9.50734	9.89715	9.89845	10.2002	9.43812	9.82365	9.46597	9.45988	9.67556	10.0454	9.59457	13734.7	Homo sapiens	Tax1-binding protein 3
RPS25	10.3861	10.9083	10.3705	10.941	10.7932	10.7688	10.2934	10.2839	10.8385	10.6573	10.6827	10.668	10.475	10.1772	10.5688	10.4611	10.7625	11.0121	11.2529	10.7839	10.8075	10.8753	10.8061	10.8725	11.0488	11.3826	10.419	10.7859	10.722	10.9065	10.8745	13742.1	Homo sapiens	40S ribosomal protein S25
ATP6V1G1	8.1523	7.85159	7.78836	7.95843	7.97936	8.15631	8.00323	7.84074	8.33368	7.89423	7.89593	7.85598	7.74377	7.88849	7.85624	7.74602	8.32639	8.44882	8.25031	7.74367	7.79857	7.66682	8.11336	7.68258	7.81472	8.19104	7.66278	7.98698	7.77249	7.64782	8.33231	13757.5	Homo sapiens	V-type proton ATPase subunit G 1
HINT1	10.1824	9.64348	10.1474	9.5472	9.53693	9.8018	10.2498	10.2952	9.43545	9.59367	10.0804	9.46648	9.66663	10.3206	9.95448	10.1486	9.99602	10.2291	9.53392	10.0069	9.54639	9.82912	9.785	10.108	9.51788	9.88818	10.0302	9.86775	9.51261	9.61537	9.86304	13801.9	Homo sapiens	Histidine triad nucleotide-binding protein 1
PHPT1	8.87026	8.76726	8.78519	8.49047	8.62749	8.99559	9.20827	9.23884	8.85549	9.14967	9.17491	8.82941	9.17746	9.38069	9.13973	8.88494	9.00708	9.10143	9.06244	8.55145	8.03699	8.82759	8.97683	8.98885	8.68827	8.82585	8.61225	8.75408	8.72676	8.60768	8.92441	13832.5	Homo sapiens	14 kDa phosphohistidine phosphatase
RABIF	7.96689	7.97392	8.24004	7.88549	7.23609	7.83223	7.44021	7.79505	7.92496	7.54855	8.01331	7.45129	6.24033	7.72027	7.69464	7.47068	7.60764	8.02175	7.96965	7.61102	7.68109	7.47039	8.12644	8.21116	8.04627	7.8227	7.40919	7.48641	7.2796	7.85308	7.66097	13838.8	Homo sapiens	Guanine nucleotide exchange factor MSS4
YPEL5	5.75427	4.95661	5.41092	5.17325	5.37776	5.29696	5.72293	5.34009	5.52762	5.77808	5.33359	5.32846	5.01725	5.29817	5.59284	5.65339	5.66351	5.55072	5.0017	5.6534	5.68656	5.64959	4.91868	5.36614	5.18169	5.374	5.44095	6.19387	5.44416	5.1776	5.39646	13841.6	Homo sapiens	Protein yippee-like 5
PPBP	9.34856	7.99492	9.05486	8.66339	7.91624	7.67897	7.82227	8.82087	8.21883	5.85334	7.33267	5.37021	8.9479	5.34341	7.52438	8.16237	7.75689	8.3652	7.42015	5.77706	9.05297	5.67807	4.79002	7.43255	7.36108	7.63294	8.92917	4.39309	4.36452	8.28381	8.35939	13894.2	Homo sapiens	Platelet basic protein
SNRPD3	9.8345	10.5726	9.80955	9.88975	10.2392	9.84583	9.62957	9.87924	10.322	10.0603	10.0098	10.1045	9.79166	9.63924	10.0836	9.94864	10.2139	10.2303	10.6185	9.98467	10.1678	10.1379	10.2517	9.91641	10.3868	10.3061	10.0439	10.2631	9.99464	10.0778	10.4422	13916.2	Homo sapiens	Small nuclear ribonucleoprotein Sm D3
TXNDC17	9.77641	9.51812	9.6416	9.18769	9.12161	9.60202	9.52975	9.63694	9.29048	9.44129	9.8099	9.47163	9.28161	9.70526	9.42117	9.2854	9.46484	9.88792	9.46052	9.13488	8.79063	9.28411	9.57579	9.52172	9.20351	9.64385	8.98195	8.90964	9.33543	9.17086	9.28514	13940.8	Homo sapiens	Thioredoxin domain-containing protein 17
HMGN3	7.0197	8.08298	8.43688	7.13737	8.00689	6.91884	7.61599	8.85232	6.99021	9.02963	8.17127	8.32402	7.58828	8.04859	8.30972	7.67943	7.67158	6.71715	7.38027	8.10507	7.9462	7.94135	6.96424	7.27711	6.5531	6.68673	7.35645	8.3757	6.98517	7.22828	6.57186	13956.6	Homo sapiens	High mobility group nucleosome-binding domain-containing protein 3
H2AC21	11.6719	11.9513	8.24113	11.67	11.5939	11.5138	11.199	8.1406	11.9167	11.7894	11.6942	11.627	10.1533	10.6792	11.1442	11.5893	11.9179	12.0848	12.4833	12.1559	12.242	10.2239	11.7067	11.7214	12.1887	12.284	11.9242	11.8603	11.7722	12.0272	12.6696	13995.3	Homo sapiens	Histone H2A type 2-B
H2AC6	14.134	14.8829	14.3249	14.4681	14.3645	14.3311	14.0928	14.2142	14.5389	14.4638	14.4413	14.5702	14.4734	14.0286	14.5979	14.4862	14.7149	14.7624	15.2228	15.1029	14.9712	14.6031	14.9784	14.6989	15.0467	15.1311	14.9088	14.8987	14.6164	14.8726	15.1532	14105.5	Homo sapiens	Histone H2A type 1-C
COA6	7.6015	6.88233	7.45152	7.73217	7.91923	7.49954	7.88405	7.69313	7.58267	7.29177	7.66444	7.15712	6.62156	6.95986	6.99081	6.93698	6.55505	6.92911	6.88376	6.47214	7.42728	6.94364	6.50575	6.96639	6.53917	6.466	6.40637	6.77935	6.47929	6.45791	7.35565	14116.1	Homo sapiens	Cytochrome c oxidase assembly factor 6 homolog
SNU13	7.72259	7.98383	7.55669	7.68554	7.67895	7.57009	7.36637	7.54026	7.90559	7.57537	7.65532	7.61347	7.54675	7.382	7.48879	7.57405	7.7346	8.072	8.21605	7.65825	7.7509	7.65066	7.83137	7.7702	7.83454	7.80055	7.81739	7.52904	7.70237	7.93288	7.96334	14173.5	Homo sapiens	NHP2-like protein 1
NDUFC2	9.63665	9.65592	9.73979	10.0104	10.2417	10.055	10.1267	10.0248	9.76003	10.0686	9.77702	10.105	9.71103	9.93358	10.107	9.87368	9.91038	9.59312	9.98679	9.75361	9.96559	9.84052	9.50115	9.90059	9.75657	9.60574	9.69352	9.80564	9.77635	9.72613	9.38545	14187.5	Homo sapiens	NADH dehydrogenase [ubiquinone] 1 subunit C2
TRMT112	7.56742	7.62269	7.60544	7.17045	7.62084	7.53039	7.43891	7.82089	7.24855	7.59702	7.55377	7.39045	7.12118	7.16246	7.53797	7.48908	7.64241	7.67065	7.60429	7.65062	7.45974	7.53028	7.52261	7.5921	7.3026	7.63021	7.35108	7.63877	7.18614	7.09019	7.37371	14199.4	Homo sapiens	Multifunctional methyltransferase subunit TRM112-like protein
PFDN1	8.43248	7.95162	8.4125	8.04984	8.14866	8.25354	8.40289	8.16258	8.14583	8.10183	8.42198	8.18456	8.21756	8.23027	8.21486	8.20609	8.05784	8.30966	8.22039	8.02335	8.0954	8.19353	8.08501	8.25384	8.11706	8.09845	8.39166	8.11378	8.1617	8.24192	8.21375	14210.5	Homo sapiens	Prefoldin subunit 1
C11orf98	6.37826	7.09929	6.51958	7.03782	6.2901	6.60383	6.92101	6.4935	7.17391	6.47957	6.63327	6.64467	7.11047	6.88341	6.70651	6.65839	6.46282	6.68624	6.87643	6.79712	6.29595	6.41316	6.53042	6.49535	6.5272	6.32919	6.93053	6.46888	6.69856	6.69994	6.41083	14233.7	Homo sapiens	Uncharacterized protein C11orf98
LACRT	5.16885	5.62734	5.84569	5.2058	5.38262	5.7164	4.9597	6.75104	5.08088	6.15268	5.3242	5.67262	5.1679	5.19115	5.23294	4.83533	5.33548	5.50257	5.35535	4.98724	5.00322	5.21954	5.45837	5.60751	5.4232	5.93951	4.8014	4.90066	5.1901	5.41593	5.21578	14246.1	Homo sapiens	Extracellular glycoprotein lacritin
SRXN1	7.08873	6.38584	7.54086	6.96127	7.02566	6.84691	6.65647	7.82251	5.62559	7.05834	7.2603	6.67084	6.5848	7.62998	7.75212	7.31238	7.25334	7.68353	6.62051	7.06251	7.02701	7.50593	7.18871	7.49742	6.38351	6.18145	6.38628	7.15905	6.16161	5.73886	6.40536	14259.1	Homo sapiens	Sulfiredoxin-1
MAP1LC3A	6.30977	7.02869	6.13087	6.94905	6.75234	6.44996	5.90404	6.03337	6.3862	6.46653	5.74287	6.1664	5.74772	5.54712	5.97217	5.53765	6.14369	6.34079	5.10634	5.97555	6.14758	5.91531	6.60158	5.82297	6.83764	5.80347	5.7615	5.2708	5.74427	5.96073	6.32386	14272.5	Homo sapiens	Microtubule-associated proteins 1A/1B light chain 3A
PDCD5	8.51357	8.11483	8.27324	8.1603	8.09576	8.58184	8.3949	8.51685	8.18611	8.35714	8.59348	8.09795	7.97994	8.47499	8.18065	7.89718	8.20928	8.31494	7.94302	8.02238	8.03601	8.31923	8.40162	8.45182	7.94782	8.14286	8.17205	7.84693	8.00057	8.40489	8.2218	14285.1	Homo sapiens	Programmed cell death protein 5
BOLA1	6.76406	7.1366	7.74639	7.43521	7.32617	7.83872	7.23211	7.78472	7.74537	7.12501	7.49298	7.26792	6.64577	6.9394	6.37368	7.28678	7.10015	7.52477	7.32436	6.77408	6.77938	6.41651	6.94189	7.21506	6.33525	7.21019	7.26035	7.42869	5.56494	6.32487	6.20852	14289.4	Homo sapiens	BolA-like protein 1
BET1	6.72857	6.9133	6.45733	6.80573	6.79925	6.893	6.5088	6.61114	6.55432	6.48109	6.36497	6.48208	6.51145	5.97757	6.59747	6.41732	6.41562	6.65765	7.17205	6.41039	6.60758	6.5813	6.38995	6.26467	6.14402	6.8747	6.34667	5.91729	6.20751	6.27449	6.37535	14376.2	Homo sapiens	BET1 homolog (Fragment);BET1 homolog
SUB1	8.87235	9.07254	8.65617	8.77562	8.67064	8.70531	8.52013	8.84722	9.01163	8.77407	8.82794	8.77971	8.84696	8.55534	8.72165	8.64701	9.03541	8.94007	9.24582	8.92451	8.7347	8.71579	8.77303	8.83181	8.86968	9.01339	8.75481	8.78885	8.82896	8.60913	8.9984	14395.3	Homo sapiens	Activated RNA polymerase II transcriptional coactivator p15
RPL31	9.27189	9.73548	8.99846	9.66993	9.53881	9.43599	8.97017	9.10541	9.61033	9.33047	9.51221	9.35497	8.90028	8.82761	9.2358	9.08828	9.44887	9.57566	9.79146	9.23743	9.368	9.0807	9.40665	9.31048	9.41831	9.67117	9.3685	9.28713	9.27857	9.05376	9.39054	14462.9	Homo sapiens	60S ribosomal protein L31
NUTF2	11.2431	11.017	10.9304	10.608	10.3304	10.8862	10.7891	10.7564	10.6306	10.8325	11.2017	10.7941	9.04078	10.5752	10.2131	10.2247	10.4731	11.2086	10.4316	10.0479	9.45917	9.86791	10.1212	10.3958	9.8044	10.3764	9.23488	9.87473	9.13926	9.46763	10.1406	14478.5	Homo sapiens	Nuclear transport factor 2
RIDA	8.65991	8.09181	9.09125	8.813	9.15583	8.92114	9.32052	9.1013	8.38698	9.01697	9.44343	9.06651	8.571	9.29416	8.9258	8.77596	8.75327	8.72867	8.39673	8.72275	9.04323	9.27395	8.41306	8.70642	8.31094	8.28315	8.90805	8.987	8.7178	8.54272	8.41657	14493.7	Homo sapiens	2-iminobutanoate/2-iminopropanoate deaminase
RPS12	9.98997	9.96606	9.71516	9.97159	9.69302	9.88423	9.79643	9.62769	9.94851	9.72229	9.85226	9.79139	9.68638	9.4347	9.72116	9.71343	9.75704	10.0427	10.0835	9.78927	10.0877	10.212	9.88657	9.93261	9.91392	10.2808	10.0912	9.9287	10.0207	9.9953	10.0645	14514.9	Homo sapiens	40S ribosomal protein S12
POLR2I	5.27642	5.27585	4.99793	4.95934	5.2704	5.46628	5.36164	5.32992	4.97928	5.43411	5.31486	5.22155	5.01701	5.15914	5.23474	4.91502	5.54807	5.26881	5.27987	5.40704	5.51559	5.15527	5.07838	5.08625	5.20164	5.15111	5.2512	5.34646	5.30781	5.14102	5.24259	14523.2	Homo sapiens	DNA-directed RNA polymerase II subunit RPB9
RPL35	9.13636	10.4848	9.3195	10.1515	10.0951	10.1156	9.41759	9.66808	10.137	9.55165	9.8047	9.6659	9.67587	9.23974	9.86401	9.68371	10.1469	10.0892	10.6435	10.1253	10.0887	9.37727	9.71376	10.1342	10.6005	10.7803	9.92628	10.2341	9.88052	10.3872	9.8515	14551.5	Homo sapiens	60S ribosomal protein L35
FLYWCH2	5.69574	5.65804	5.69995	5.46149	5.50069	5.39663	5.55918	5.68011	5.57302	5.54113	5.50656	5.52208	5.60231	5.61934	5.57273	5.48053	5.58414	5.45842	5.62286	5.75176	5.52188	5.54175	5.67649	5.46114	5.64954	5.98285	5.44148	5.54614	5.67744	5.63924	5.92547	14563.5	Homo sapiens	FLYWCH family member 2
SRP14	7.9278	8.17786	7.91662	8.47862	8.14086	7.99914	7.46046	8.18204	8.31554	8.1194	7.99594	8.49722	7.88609	7.58072	8.03619	7.53994	7.91876	8.03464	8.33388	7.97511	8.06756	8.18021	8.36346	7.92369	8.35705	8.33267	8.3254	8.36552	7.8895	8.37232	8.41403	14569.9	Homo sapiens	Signal recognition particle 14 kDa protein
PFDN6	8.17224	8.01117	8.04927	8.05895	8.01764	8.268	8.08759	8.14957	8.07747	7.99928	8.28431	7.9591	8.06363	8.16118	8.12436	7.99921	8.01816	8.0078	8.2176	8.0988	8.242	8.16546	8.26092	8.06189	8.12462	7.69052	7.98785	8.14042	8.03343	8.12721	8.10896	14582.7	Homo sapiens	Prefoldin subunit 6
SF3B6	6.00021	5.69584	5.79026	6.02943	6.23004	5.95302	6.15721	6.04586	6.37171	6.45396	5.87542	5.9743	6.15029	6.11005	6.23692	6.23876	6.35163	5.79402	6.52602	6.31497	6.08921	6.09129	5.85117	6.18406	6.12922	6.11584	6.07404	6.20327	6.03155	5.96369	6.0483	14584.9	Homo sapiens	Splicing factor 3B subunit 6
HYPK	6.99927	5.71177	6.96558	7.09703	5.726	6.78707	7.13678	6.30825	6.78878	6.931	7.0718	6.82957	6.85105	6.99592	6.64554	6.07821	5.67208	6.0757	6.79527	5.85974	5.60724	5.41989	5.18788	5.53844	6.10585	7.26809	5.69921	5.74748	6.02957	5.60645	6.16688	14665.4	Homo sapiens	Huntingtin-interacting protein K
VDAC3	11.7706	11.5604	12.3199	12.7757	13.241	12.7485	13.2203	12.6754	12.2045	12.8461	12.534	13.0717	12.0669	12.7477	12.7323	12.4759	12.1425	11.3603	12.0677	12.0036	12.2452	12.5979	11.539	11.4585	11.3411	11.0306	12.5486	12.2275	12.3106	11.6353	10.6567	14671.7	Homo sapiens	Voltage-dependent anion-selective channel protein 3
MMGT1	8.26779	7.96435	8.2198	8.23596	8.50961	8.11382	8.21797	8.14292	8.44771	8.05903	7.66108	7.98186	8.44929	7.80039	8.26499	8.02777	7.57375	6.78197	7.79692	8.24747	8.45506	8.12436	8.17128	7.5434	7.81389	7.67989	8.62863	7.82091	8.47441	8.3037	8.06188	14685.8	Homo sapiens	ER membrane protein complex subunit 5
LGALS1	13.0602	13.6441	12.8315	12.825	13.3838	13.1853	13.2153	12.7358	13.239	12.798	13.2336	12.9013	12.2878	12.7912	13.2548	12.9141	12.6698	13.5049	13.2357	13.2219	13.485	12.739	13.3144	13.4519	13.2231	13.7305	13.2011	13.2719	13.1229	13.5801	13.4122	14715.7	Homo sapiens	Galectin-1
NPPB	6.34223	5.9138	5.4967	8.19589	7.21543	5.89584	5.18002	5.55057	5.9295	6.64111	7.13964	5.52021	5.28945	5.32689	5.43525	5.00387	5.54205	5.53487	5.60358	5.52579	5.503	5.43341	5.88582	5.56153	5.49381	5.18352	5.36895	5.0213	6.84688	5.66652	5.40346	14725.9	Homo sapiens	Natriuretic peptides B
LAGE3	5.48005	5.99739	5.33808	6.14726	6.09407	6.14615	5.70849	6.18853	6.56721	5.44364	6.20296	6.2244	6.11538	6.54965	5.86962	6.12723	6.07972	6.5268	6.07127	6.48823	6.0473	6.21926	6.6421	5.46553	5.92299	5.31285	5.60241	5.87049	5.87798	6.04719	5.30335	14803.7	Homo sapiens	EKC/KEOPS complex subunit LAGE3
RPS15A	9.49995	10.4686	9.63501	10.2458	10.1727	9.93703	9.49119	9.65376	10.3714	10.041	10.0926	10.2645	9.7478	9.5372	9.98712	9.84986	10.0218	10.1564	10.646	10.0875	9.75428	9.81683	10.1597	10.1689	10.7296	10.7294	9.84134	10.2036	10.2179	10.3414	10.1731	14839.5	Homo sapiens	40S ribosomal protein S15a
NDUFA11	10.206	9.98437	9.92876	10.471	10.6106	10.3129	10.504	10.3089	10.1687	10.4628	10.0375	10.3611	10.3434	10.1998	10.4657	10.3002	10.384	9.98649	10.1599	10.3053	10.7028	10.378	9.90162	10.4674	10.1974	10.285	10.4754	10.5193	10.2766	10.2538	10.0576	14852.1	Homo sapiens	NADH dehydrogenase [ubiquinone] 1 alpha subcomplex subunit 11
RPL23	9.8213	10.6985	9.82871	10.4132	10.2925	9.9832	9.28153	9.65307	10.3229	10.2398	10.0241	10.2697	8.9958	9.12647	9.77981	9.35257	10.0775	10.2905	10.5304	9.91892	9.95302	9.73607	9.93894	10.1811	10.5513	11.0513	9.84175	10.3922	9.886	10.1683	10.0172	14865.4	Homo sapiens	60S ribosomal protein L23
SNAPIN	7.20674	7.23967	6.79902	7.24557	6.95592	7.26272	7.14326	7.07066	7.62151	6.96246	7.06583	6.92736	6.39087	6.71732	7.21813	7.1679	7.42411	7.49143	7.44555	7.52588	7.37711	7.50751	7.94861	7.34067	7.84451	7.65884	7.73375	7.20597	7.743	7.6242	7.36465	14874	Homo sapiens	SNARE-associated protein Snapin
MTURN	7.6648	9.61764	7.49006	6.93285	5.71145	6.49642	6.73774	7.06586	7.08123	6.94844	6.27866	10.8231	6.95674	6.84888	6.43046	6.79852	6.18782	6.25819	6.45459	6.55247	5.2098	6.5927	7.32181	6.25724	5.38791	5.95209	6.43329	4.75307	5.80367	7.16724	6.16439	14925.4	Homo sapiens	Maturin
CEND1	5.48718	4.97777	5.244	5.15316	5.50051	5.4717	5.96847	5.39341	5.06097	5.59557	5.36872	5.17188	5.29703	5.46057	6.06369	5.11414	5.77933	5.65648	5.44663	5.87528	6.29322	5.26746	5.16313	5.45026	5.22109	5.07259	5.856	5.76024	5.13013	5.18603	5.72754	14954	Homo sapiens	Cell cycle exit and neuronal differentiation protein 1
ACOT13	11.5248	10.8446	11.7896	11.6146	12.1632	11.9832	12.2027	12.1094	11.2229	11.7992	12.0817	11.8719	11.1152	11.9882	11.6841	11.7002	11.6659	11.2599	11.6696	11.3504	12.2107	11.7776	11.0051	11.9348	10.9994	11.2461	11.4542	12.0167	11.1449	11.3533	11.0989	14960.5	Homo sapiens	Acyl-coenzyme A thioesterase 13
PEA15	5.95201	6.70211	6.40559	6.30638	6.00632	6.29606	6.5091	6.40354	6.80099	6.28526	6.72269	6.17653	7.20502	6.7494	6.54941	6.73839	6.81228	7.50165	7.13818	6.00938	6.10397	6.18332	6.46308	6.53206	6.71356	6.55779	5.93682	6.15099	6.30884	6.27167	6.78417	15040.1	Homo sapiens	Astrocytic phosphoprotein PEA-15
PFN2	8.16561	8.09278	8.11452	7.69012	8.14905	8.30634	8.08426	8.29761	7.87975	8.37831	8.43844	8.26824	7.89525	8.01978	8.03605	7.96847	8.38794	8.31234	7.79345	8.19119	7.94104	8.21632	8.07173	8.08115	7.88232	8.09534	8.00504	7.95061	7.54674	7.83075	8.13992	15046.2	Homo sapiens	Profilin-2
H2AX	9.31516	10.4493	9.54094	9.82656	9.77063	9.51964	9.10961	9.30525	9.99873	9.6258	9.5978	9.50852	9.86734	8.92828	9.67114	9.51883	9.8418	10.1018	10.6339	10.5686	10.2304	9.2389	9.64993	9.19217	9.80367	8.85985	10.0584	9.7195	9.7305	9.67498	10.4034	15144.6	Homo sapiens	Histone H2AX
FABP5	10.0999	10.2756	9.9863	10.1919	9.48109	10.3093	10.5296	10.6627	9.72484	10.7413	10.8499	10.3785	10.1734	10.6529	10.5978	10.1596	10.0015	9.9028	10.4105	10.1023	10.594	10.5103	10.1488	10.2886	9.96833	9.94213	9.69367	10.0152	9.7859	9.97446	10.0231	15164.4	Homo sapiens	Fatty acid-binding protein 5
LSM1	5.99882	5.93893	6.25542	6.18406	6.02215	5.78613	6.08043	5.90778	6.32196	6.11222	6.05416	5.98011	6.40834	6.37438	6.06373	6.33062	6.06914	5.99879	6.09425	5.9295	5.89752	6.52019	6.27026	5.98555	6.16463	6.03795	6.2368	6.18673	6.3115	6.22932	6.09195	15179.4	Homo sapiens	U6 snRNA-associated Sm-like protein LSm1
NDUFB4	11.4574	11.3432	11.5907	12.1613	12.2611	11.8072	12.1155	11.9107	11.8212	12.163	11.8272	12.0982	12.0268	11.9631	12.0219	11.9321	11.9289	10.8578	11.8555	11.8033	12.3539	12.0362	11.5035	12.0483	11.7348	11.5343	11.9982	12.3131	11.9887	11.888	11.2111	15208.6	Homo sapiens	NADH dehydrogenase [ubiquinone] 1 beta subcomplex subunit 4
HBA1	17.0311	16.1101	16.3963	16.5688	15.5906	14.4944	15.1524	16.1565	15.6234	14.8488	14.8418	14.6375	15.4839	15.1971	14.9534	15.3011	15.5037	16.661	15.6768	15.3547	15.7651	13.9593	14.2648	15.3463	15.4233	16.1792	15.9228	14.9267	14.612	15.6068	16.1268	15257.5	Homo sapiens	Hemoglobin subunit alpha
CISD2	7.92269	8.12433	7.72307	8.18253	8.49902	7.91374	7.65679	7.81653	8.44627	8.01496	7.88519	7.88721	7.44627	7.35679	7.98424	7.53734	8.16881	7.7781	8.30341	8.2417	8.13871	7.71026	7.71334	7.97095	8.04564	8.1688	8.01542	8.26751	7.65079	7.92508	7.90044	15278.2	Homo sapiens	CDGSH iron-sulfur domain-containing protein 2
PFDN4	7.08601	6.74009	6.93954	7.06115	6.93468	7.16311	7.21325	7.24417	7.09184	7.20031	7.30793	6.89562	6.9348	7.09164	7.0766	7.09739	7.10817	7.07135	7.07597	6.96899	7.02188	7.06205	7.07447	7.25212	6.8018	7.01155	7.00392	6.92851	6.94609	7.03373	7.22756	15314.2	Homo sapiens	Prefoldin subunit 4
CYB5A	7.61595	8.28925	7.14079	7.54361	7.4353	7.64899	7.54733	7.7757	7.65262	7.24311	7.18463	7.6426	8.0426	7.6201	7.60853	8.32631	7.81142	7.85101	8.3358	7.47483	7.81975	7.40092	7.32699	7.3407	7.64776	7.87728	7.59318	7.43506	7.69733	7.76545	7.9152	15330.1	Homo sapiens	Cytochrome b5
CRYAB	4.91745	5.41511	5.78579	7.03398	7.99294	6.62029	6.05784	6.50537	6.77339	7.31209	6.28773	6.21726	5.34114	6.5222	6.39502	5.56001	6.38865	4.65695	6.89501	8.5635	8.06901	6.27471	6.4127	5.02289	4.84549	5.26154	5.04304	4.48324	5.58435	6.56535	6.27742	15348.4	Homo sapiens	Alpha-crystallin B chain (Fragment)
H3C1	5.1691	5.51014	5.32302	5.07103	5.1767	5.45806	5.50937	5.40725	6.25105	5.59566	5.5629	5.36779	5.64783	5.55144	5.58866	5.65328	5.43359	5.68366	5.81988	5.52658	5.2729	5.19927	5.78514	5.26612	5.49366	5.13723	5.07277	5.63276	5.34096	5.66735	5.70072	15404.1	Homo sapiens	Histone H3.1
H3-2	12.5951	14.0355	12.7218	12.2018	12.9926	12.8209	11.3011	12.6622	13.2066	12.8513	12.9727	13.1191	11.4992	11.6671	12.9838	12.3322	13.2031	13.4001	13.8861	13.3513	13.3272	10.1002	12.0784	12.6819	13.2317	13.57	9.92642	12.8979	9.63285	12.3172	12.6026	15430.1	Homo sapiens	Histone HIST2H3PS2
NDUFB6	9.63079	9.13729	9.31102	9.70582	10.0699	9.88603	10.1452	9.51711	9.71276	9.9353	9.65426	9.8738	9.55738	9.75364	9.85968	9.74719	9.79146	9.21714	9.73411	9.59067	9.82578	9.67859	9.03159	9.61533	9.38647	9.11151	9.5703	10.1415	9.61972	9.55218	9.39416	15489.2	Homo sapiens	NADH dehydrogenase [ubiquinone] 1 beta subcomplex subunit 6
CHCHD2	8.46122	8.82251	9.14927	9.15153	9.19693	8.64349	8.88478	8.66798	8.91602	9.14905	9.3694	9.08836	8.62629	8.62558	8.93784	8.77739	8.42744	8.50563	8.89837	8.80029	8.93256	8.70207	8.6498	9.09069	8.47042	8.85077	8.6358	8.93386	8.33702	8.76804	8.48631	15512.6	Homo sapiens	Coiled-coil-helix-coiled-coil-helix domain-containing protein 2
TOMM22	9.32154	8.89285	8.84096	9.1996	9.46332	9.44666	9.84124	9.26597	8.54204	9.11225	9.05486	9.26545	9.04494	8.79354	9.03186	8.99126	8.77892	8.74375	8.9918	8.68643	9.0633	8.67487	8.94183	8.91201	8.58823	8.3305	8.62737	8.70028	8.64068	8.31554	8.75443	15521.6	Homo sapiens	Mitochondrial import receptor subunit TOM22 homolog
FER1L6-AS2	9.50618	11.7768	10.3534	12.6078	12.1239	11.1444	9.40275	10.3657	12.1618	10.9568	9.95123	9.94969	10.2043	10.7319	11.0762	10.4903	11.1669	10.2769	9.46224	9.45797	10.0078	9.17042	8.58917	10.4173	9.60564	10.6817	9.0193	9.01769	9.18583	9.37821	8.38449	15527.7	Homo sapiens	Putative uncharacterized protein encoded by FER1L6-AS2
RBP7	7.66136	7.22226	7.46704	7.4863	7.45363	7.39415	7.70674	7.61601	7.58696	7.59497	8.42059	7.61227	7.74187	7.57	7.62849	7.66403	7.64799	7.37962	7.21417	7.38064	7.56614	7.36391	7.51186	7.30133	7.63165	7.3326	7.51484	7.5281	8.02746	8.00544	7.8747	15535.7	Homo sapiens	Retinoid-binding protein 7
HBZ	4.95705	4.78599	5.48591	5.55187	4.80754	4.97641	5.29245	5.00585	5.40857	5.2504	5.39166	5.03025	5.78894	5.34713	5.28063	5.33082	4.87641	4.79164	5.27998	4.80975	8.53666	5.15537	4.72218	5.0625	5.20174	5.49376	5.4741	5.65741	5.17264	5.73127	7.54696	15637	Homo sapiens	Hemoglobin subunit zeta
SERPINA1	6.99077	5.57245	5.00963	4.59823	5.67386	5.81659	4.7697	5.22277	4.69686	5.33377	4.82044	5.25288	4.54056	5.31529	5.13085	4.81178	5.23452	5.56681	4.97104	5.44127	5.33272	5.09565	5.67398	5.18852	5.04927	5.21449	4.90376	4.44047	5.00521	4.92897	5.60355	15737.6	Homo sapiens	Alpha-1-antitrypsin (Fragment)
RPL28	8.85988	9.90077	9.14231	9.78114	9.6967	9.25889	8.96906	9.29479	9.86294	9.53456	9.40696	9.46377	9.4114	8.84694	9.51862	9.31223	9.43834	9.52081	9.89894	9.55463	9.51863	9.1425	9.32022	9.47248	9.80196	10.1156	9.72151	9.74251	9.65254	9.70332	9.36072	15747.5	Homo sapiens	60S ribosomal protein L28
MYO1C	5.6936	4.7963	5.20178	4.88436	5.60554	5.60554	5.44171	5.33523	4.69686	4.87764	4.86442	5.48509	4.87027	4.9747	5.2019	4.65141	5.45557	5.42076	5.24037	5.44127	5.41607	5.11576	5.39425	5.79905	5.16214	7.46295	5.05805	5.70837	5.38342	4.75589	4.85746	15754.9	Homo sapiens	Unconventional myosin-Ic (Fragment)
RPL27	8.97328	10.0837	9.30066	9.9322	9.93516	9.53479	9.11457	9.37027	10.0001	9.62804	9.61287	9.65514	9.36858	9.04397	9.62809	9.41452	9.63188	9.67747	10.1451	9.75725	9.69073	9.46046	9.67149	9.67528	9.99197	10.2695	9.92009	9.85574	9.89188	9.99385	9.51664	15797.7	Homo sapiens	60S ribosomal protein L27
CST3	10.0585	10.1033	9.76932	9.67445	8.74244	10.344	9.22562	9.40693	9.34252	9.46348	8.82437	9.40947	7.53672	9.22442	8.34133	9.17632	9.26752	9.559	9.40159	9.74453	8.54231	8.9887	9.54792	8.50823	9.15734	9.66489	8.97826	9.41118	8.55237	8.91569	9.96682	15799.2	Homo sapiens	Cystatin-C
PTRHD1	9.22301	8.34878	9.46482	8.04837	8.60147	8.89271	9.49029	9.19587	7.43372	8.45094	8.78556	8.01852	6.15053	8.47492	8.06544	7.13336	8.52105	8.93359	8.02847	8.1867	8.82237	8.01124	8.27036	8.38305	7.78869	8.322	8.12661	8.90248	7.40754	7.29033	8.33205	15805.4	Homo sapiens	Putative peptidyl-tRNA hydrolase PTRHD1
RPS23	8.9507	9.61986	8.93018	9.27307	9.26639	9.15449	8.60535	8.99809	9.30019	9.049	9.28351	9.26826	8.88691	8.61845	9.04356	8.76309	9.34169	9.53752	9.62699	9.21932	9.2494	8.96305	9.25554	9.22352	9.49766	9.79137	9.15688	9.30247	9.17227	9.44825	9.197	15807.5	Homo sapiens	40S ribosomal protein S23
GOLGA7	6.1729	6.11052	6.05767	5.94742	5.99192	6.25279	6.11686	5.94226	6.35079	5.94579	5.85177	6.02295	5.85078	6.12248	6.22627	6.09864	6.11305	6.29121	6.71741	6.33619	6.34173	6.20759	6.27648	6.00439	6.19623	6.07245	6.1898	6.11732	6.26877	6.37478	6.1607	15824.1	Homo sapiens	Golgin subfamily A member 7
RBP1	7.56279	7.81686	7.11683	7.26026	6.93903	7.37496	7.06466	7.30059	6.71915	6.97342	7.14817	6.88943	7.23332	7.24282	7.39907	7.33374	7.59611	8.29458	8.08421	7.25866	7.15432	6.73584	7.14457	7.50189	6.95538	8.46282	7.22922	7.10663	6.99344	6.85313	7.50783	15850.2	Homo sapiens	Retinol-binding protein 1
NR2C2AP	5.99569	5.93912	5.6917	5.31264	5.46612	5.0936	5.88223	5.44986	5.602	5.7675	6.10742	5.41617	5.52477	5.33755	5.34994	5.54379	6.01263	6.66156	5.57818	5.76862	5.78627	5.30385	6.66708	5.77018	5.31926	5.49768	5.82696	5.95036	5.43296	5.43355	6.19935	15875.8	Homo sapiens	Nuclear receptor 2C2-associated protein
CARHSP1	9.77027	9.12486	8.667	8.45519	8.46108	8.79203	9.05362	9.16943	9.16211	8.93796	9.61584	8.67873	7.9949	8.98117	8.43386	8.60799	9.00504	10.1018	9.23497	8.89789	8.21701	7.65727	8.57562	8.8184	8.215	10.2717	8.38292	8.68716	7.64872	8.93246	8.58045	15892	Homo sapiens	Calcium-regulated heat-stable protein 1
CALML5	6.22449	6.17601	6.34418	6.62626	6.66025	6.2519	6.33516	6.38962	6.13795	6.62617	6.41841	7.47895	5.89919	6.36217	6.34069	6.44482	6.41747	6.56581	6.26749	6.22164	6.48579	6.20409	6.22268	6.66766	6.88359	6.86595	6.58003	6.43563	6.11166	6.3093	6.21384	15892.5	Homo sapiens	Calmodulin-like protein 5
PPP1R14B	7.31906	6.50391	7.35326	5.79916	5.54695	6.45682	6.9047	6.5679	6.67114	6.4983	7.25323	6.1753	6.75456	6.85968	6.23311	6.1923	6.08003	6.41594	5.70092	5.96334	5.84853	6.43627	6.45164	6.60978	5.59881	5.64748	6.42963	6.38909	6.51804	6.17842	6.2806	15910.9	Homo sapiens	Protein phosphatase 1 regulatory subunit 14B
SYNJ2BP	7.29898	7.42237	7.08432	6.05058	8.20436	7.55926	7.2283	7.01871	6.91918	7.52693	7.26978	7.61572	7.10626	7.08075	7.85031	7.43482	7.64132	6.16866	7.33783	6.13866	7.44168	6.6708	6.85907	7.76872	7.45827	5.04666	6.51108	7.67624	6.93258	6.80498	6.4501	15928	Homo sapiens	Synaptojanin-2-binding protein
CAV1	5.6936	4.7963	5.20178	4.88436	5.60554	4.82938	6.43565	5.16972	5.47302	5.6538	5.02992	5.31958	4.87027	4.9747	5.2019	5.42756	5.45557	5.42076	4.46422	5.44127	5.25056	5.11576	4.6181	5.02289	5.16214	6.01107	4.89254	5.40989	5.21791	4.9214	5.02297	15928.4	Homo sapiens	Caveolin (Fragment)
SOD1	8.17461	8.08236	8.17358	7.82387	7.76182	8.14344	7.63106	8.14964	7.53252	7.55765	8.20013	7.69858	7.50456	7.7017	7.65181	7.55306	7.96353	7.99213	7.75001	7.80731	7.69058	7.78011	8.013	7.76614	7.57766	7.82224	7.83579	7.73583	7.37444	7.64891	7.99233	15935.7	Homo sapiens	Superoxide dismutase [Cu-Zn]
COTL1	8.24838	8.59369	8.06939	8.10324	7.20405	8.11346	7.546	7.63357	8.96599	7.75159	8.12717	7.97205	7.91706	7.68116	7.7097	7.94972	8.87046	9.10156	9.12119	8.31997	7.55899	7.68073	8.47421	8.66142	9.0781	8.99263	7.86981	7.9121	8.26104	8.05222	9.30692	15945	Homo sapiens	Coactosin-like protein
BLOC1S2	7.18687	7.48464	7.17088	7.01331	7.18474	7.12593	6.75836	6.98969	7.30493	7.02919	7.09659	7.38667	6.54088	6.8958	7.19374	6.48118	7.04015	7.63689	7.46838	7.04567	7.01755	6.90437	7.00563	6.88811	7.32956	8.11088	6.81369	7.1358	6.9273	6.87155	7.68775	15961.1	Homo sapiens	Biogenesis of lysosome-related organelles complex 1 subunit 2
RPS19	9.2313	9.54805	9.39408	9.82141	9.68376	9.45793	9.46161	9.39111	9.83221	9.63079	9.6057	9.71699	9.25866	9.39464	9.52734	9.49481	9.38462	9.42352	9.90777	9.34445	9.53006	9.52014	9.4372	9.49494	9.76568	9.75105	9.60049	9.43452	9.67221	9.64106	9.48837	16060.5	Homo sapiens	40S ribosomal protein S19
CSRP1	5.29397	5.57245	5.20178	4.05077	4.82938	4.82938	4.51443	5.22277	5.47302	4.87764	4.97295	5.22127	5.64643	4.43311	4.42574	4.11667	4.67942	4.54814	4.42634	4.66511	4.38607	5.29057	5.39425	4.90189	4.67112	5.02022	3.32546	4.82368	5.27489	5.2062	4.49525	16115.3	Homo sapiens	Cysteine and glycine-rich protein 1 (Fragment)
PDZD11	6.67357	7.36146	6.36847	6.29852	6.84751	6.33803	6.29486	6.53926	6.53018	6.98379	6.19258	6.5194	6.54615	6.33576	6.53088	6.77073	6.77415	6.61366	7.55195	6.38523	6.48446	6.41584	6.22378	6.33393	6.54849	7.4276	6.27866	6.46428	6.16363	6.24132	6.34007	16131.3	Homo sapiens	PDZ domain-containing protein 11
SRP19	6.52627	6.81248	6.56119	6.53051	6.32173	6.64166	6.29037	6.43675	6.98176	6.35851	6.75892	6.51978	6.44777	6.20914	6.43637	6.54274	6.42894	6.2039	6.87842	6.48319	6.27252	6.48882	6.73091	6.28053	6.45341	6.37	6.53462	6.05816	6.48133	6.86041	6.37121	16155.7	Homo sapiens	Signal recognition particle 19 kDa protein
CDA	7.01106	7.28976	6.46294	7.07311	6.49241	7.00772	6.51122	6.16963	6.20477	6.54359	6.5735	7.38566	6.28068	6.18116	6.36765	6.08199	6.62173	7.13633	6.3057	7.10836	6.76675	6.76855	7.06276	6.63238	6.29737	6.75683	6.43114	6.23066	6.36951	6.05784	6.58152	16184.7	Homo sapiens	Cytidine deaminase
ABCE1	7.63152	7.54275	6.89519	7.24943	5.74965	7.35321	5.94677	6.58398	7.47496	6.18173	6.71983	5.81655	5.64643	4.9747	6.38131	5.42756	4.67942	7.75059	7.97096	7.29203	7.36804	5.11576	7.41388	5.93851	7.5064	8.60361	6.20209	5.26472	7.01324	6.15354	7.56347	16235.9	Homo sapiens	ATP-binding cassette sub-family E member 1 (Fragment)
SORBS1	9.32454	8.65879	8.87203	8.86336	8.79531	8.64026	9.44394	8.98287	8.91284	9.15677	9.1587	9.43354	7.69019	9.35903	8.50774	8.57925	7.91504	7.93169	5.68494	8.3457	7.02675	9.14054	9.2099	9.2989	8.01482	8.23918	6.61435	8.11631	9.98776	8.97068	6.07857	16293	Homo sapiens	Sorbin and SH3 domain-containing protein 1 (Fragment)
TOMM20	5.15458	5.3788	5.18476	5.12163	5.44318	5.50198	5.04834	5.14896	5.44097	5.23116	5.21845	5.31998	5.5175	5.1495	5.27263	4.90198	5.27628	5.27324	5.59198	5.25301	5.14876	5.1091	5.34707	5.26793	5.25019	5.33104	5.23466	4.95564	5.21442	5.19251	5.22436	16297.9	Homo sapiens	Mitochondrial import receptor subunit TOM20 homolog
POLR2D	5.39043	5.3674	5.62689	6.4565	5.39079	5.19217	5.70586	5.56926	5.74498	5.62966	5.46353	5.33649	5.39712	5.62566	5.47629	5.57205	5.56448	5.54897	5.67748	5.27321	5.54917	5.16837	5.02622	5.39339	5.24808	5.13533	5.33371	5.14516	5.30171	5.36151	5.36463	16311.3	Homo sapiens	DNA-directed RNA polymerase II subunit RPB4
ARPC5	9.94585	10.6343	9.69933	10.1317	9.45988	9.97412	9.28673	8.97236	10.6366	9.74308	10.2106	10.0464	9.15378	9.1818	9.46875	9.18945	10.1699	10.7931	10.5566	9.56749	9.33557	9.43463	9.88856	10.0031	10.2263	10.2977	9.43276	9.91167	9.65788	9.89209	10.4796	16320.4	Homo sapiens	Actin-related protein 2/3 complex subunit 5
NINJ1	5.84217	6.01556	6.31367	6.38204	5.77639	6.50116	5.77329	5.66233	6.00502	5.87964	5.03102	5.44811	5.57127	5.50179	5.85564	6.05828	5.90842	5.96803	6.06974	5.98488	6.16712	5.29323	5.12982	6.12097	6.30061	6.1885	6.13946	6.19694	6.01499	5.96023	6.2458	16345.1	Homo sapiens	Ninjurin-1
UBE2V2	9.64964	9.40601	9.57925	9.40085	9.33895	9.57441	9.57831	9.5938	9.56952	9.32169	9.75026	9.35063	9.285	9.70546	9.32646	9.36244	9.39216	9.51289	9.40735	9.31191	9.2638	9.32157	9.4387	9.522	9.23141	9.21171	9.12654	9.22401	9.24727	9.30603	9.41367	16362.8	Homo sapiens	Ubiquitin-conjugating enzyme E2 variant 2
EDF1	7.61409	7.67432	8.07469	8.15256	7.82856	7.71247	7.44154	7.93046	7.9651	7.97334	7.86852	7.8798	7.11463	7.52164	7.32235	7.10708	7.21349	7.28126	7.44667	7.27953	7.27797	7.50483	7.59935	7.56007	7.27651	7.27417	7.64364	7.35378	7.28304	7.64453	7.37486	16368.7	Homo sapiens	Endothelial differentiation-related factor 1
NPPA	13.1662	13.1616	13.1774	13.0666	13.1374	12.9381	12.9226	12.8276	13.2019	13.3266	12.759	13.4532	12.8312	12.7821	12.7311	12.8679	12.5097	12.6571	12.9851	12.5447	12.5402	12.8863	12.8716	12.881	12.9622	13.0356	12.7224	12.8481	12.8339	12.5729	13.0445	16395.6	Homo sapiens	Natriuretic peptides A
NDUFB7	6.31493	5.93835	5.91376	6.32664	6.39148	6.56078	7.03754	6.09214	6.14952	6.51755	6.09888	6.44326	6.21607	6.55968	6.49306	6.59755	6.16851	5.84608	6.23356	5.7653	6.09513	6.24035	5.92482	5.90574	5.78559	5.74223	5.99255	6.06461	6.37311	5.75002	5.85304	16401.9	Homo sapiens	NADH dehydrogenase [ubiquinone] 1 beta subcomplex subunit 7
RPS16	10.4676	10.7454	10.4147	10.9012	10.8268	10.7745	10.4119	10.4047	10.8648	10.6329	10.64	10.682	10.3587	10.2525	10.6136	10.3428	10.6765	10.7206	11.0098	10.8042	10.8343	10.5513	10.5593	10.7362	10.85	11.0959	10.7451	10.9005	10.6443	10.7857	10.6545	16445.3	Homo sapiens	40S ribosomal protein S16
UBE2V1	9.7943	9.19937	9.50479	9.41419	9.32271	9.29687	9.92574	9.38762	9.58267	9.6856	9.86375	9.59269	9.2646	9.84757	9.62694	9.39479	9.3984	9.7122	9.46409	9.37988	9.26237	9.45634	9.44788	9.64926	9.35984	9.44999	9.51662	9.68263	9.55118	9.4655	9.54701	16495	Homo sapiens	Ubiquitin-conjugating enzyme E2 variant 1
LYZ	10.4551	9.98304	9.42049	11.1416	8.83415	9.99441	9.13577	9.40388	10.4662	9.98565	9.79503	10.0924	9.90054	10.147	9.43153	9.40456	10.1583	9.88312	9.92966	10.3711	9.69469	9.71286	10.0753	9.84026	11.6699	11.1096	11.0158	12.3297	10.9747	10.4859	11.6175	16537	Homo sapiens	Lysozyme C
ANG	5.2441	5.63113	6.03391	6.0148	5.01199	5.15781	5.53228	5.59801	5.95157	6.82698	5.54564	5.22523	5.8305	5.84916	5.37636	5.87157	5.21404	5.14749	5.48518	5.1443	5.09235	5.66025	5.76381	5.35406	5.88984	5.82125	5.98678	6.2462	5.57957	5.76958	5.52472	16550.1	Homo sapiens	Angiogenin
PIP	5.74655	6.96261	5.78107	5.62978	5.89313	5.54171	6.37562	6.62381	5.69216	5.90273	5.78682	6.14771	5.32448	5.60666	5.52348	5.70843	5.4489	5.55945	5.57656	5.56485	5.91213	5.51959	5.49397	6.26335	6.63423	6.59498	5.59296	5.68875	5.1083	5.38715	5.65591	16572.5	Homo sapiens	Prolactin-inducible protein
DUSP23	6.83897	6.80573	6.85777	6.93731	6.65285	6.80702	6.54331	6.23538	7.09595	6.96116	7.05814	6.3173	6.52324	6.26302	6.65136	6.4878	6.42977	7.28017	7.28746	7.05676	6.90737	6.32098	6.96737	6.85741	6.83803	7.37613	6.88193	7.10604	6.42413	6.49557	6.87301	16588.1	Homo sapiens	Dual specificity protein phosphatase 23
MIX23	7.00986	6.7763	7.03737	6.92678	7.24298	7.11678	7.76903	7.29018	7.10429	7.03946	7.30664	7.27885	6.90954	7.02044	7.25398	7.31786	7.20233	7.09233	7.19572	6.97046	7.27496	7.28701	6.82496	7.2452	6.81386	7.03565	7.07341	7.20665	6.85218	6.81863	6.96959	16620	Homo sapiens	Protein MIX23
MGST2	12.524	13.0959	13.0493	13.4149	13.4161	12.5314	12.7625	12.6756	13.228	13.2563	12.556	12.9241	13.3759	12.3575	12.9153	12.8333	12.4042	11.6053	12.2939	12.8637	13.2094	12.7839	12.4998	12.7079	13.0498	12.6048	13.3841	12.7741	13.3781	13.0496	12.5157	16620.6	Homo sapiens	Microsomal glutathione S-transferase 2
PFDN2	8.22773	8.07607	8.06159	7.97696	7.85011	8.28279	8.28702	8.03503	8.10965	8.08482	8.31512	7.90026	7.94245	8.02166	7.98929	7.89072	8.25228	8.40015	8.00575	7.86034	8.03008	8.05558	8.04967	8.04855	7.87177	7.95212	7.86044	7.885	7.86146	8.00548	8.06231	16647.8	Homo sapiens	Prefoldin subunit 2
UBE2D3	9.80924	10.0041	10.1041	10.05	9.8042	10.2211	10.2299	10.235	10.1273	10.201	10.4778	10.0921	10.4967	10.8036	10.3075	10.2796	10.19	10.1787	10.035	10.0561	9.23094	10.2788	10.356	10.0207	10.0426	9.85063	9.76192	9.88684	10.1108	10.0898	9.67546	16687.2	Homo sapiens	Ubiquitin-conjugating enzyme E2 D3
PLP2	9.98205	10.3805	9.65548	11.0317	10.7956	10.0693	10.3063	9.93991	11.0829	10.2105	9.54011	10.0461	9.88209	9.77028	10.1239	9.86672	9.93993	10.1474	10.1277	10.0416	10.1601	9.76428	10.4468	9.8824	10.2221	10.0297	9.9743	9.668	10.0134	10.5081	9.87208	16690.7	Homo sapiens	Proteolipid protein 2
PPP1R14A	6.11177	5.72963	6.33177	6.29621	5.8681	6.14177	6.35714	5.75827	5.79786	6.70157	6.13403	6.03628	6.38246	6.56952	6.38961	6.48002	6.24824	7.29914	6.41731	6.44672	6.49259	6.97364	6.403	6.26618	6.90216	6.03755	6.5337	6.64765	6.16519	7.38516	6.7186	16693	Homo sapiens	Protein phosphatase 1 regulatory subunit 14A
COA1	6.9864	6.4416	7.06786	7.5956	7.5681	7.23281	7.54859	6.98366	7.46588	7.32663	7.09629	7.41024	7.28686	7.19753	7.25541	7.15819	7.06748	6.4057	7.00334	6.89021	7.38955	7.34716	6.77702	7.01725	6.68077	6.41214	7.09764	7.51979	7.37413	7.14852	6.78918	16694.2	Homo sapiens	Cytochrome c oxidase assembly factor 1 homolog
NDUFA13	12.2635	11.7905	12.25	12.7713	13.018	12.7203	12.9402	12.6474	12.4565	12.9212	12.5808	12.7185	12.2594	12.5546	12.6393	12.4989	12.5543	11.6332	12.3627	12.1347	12.8029	12.6947	11.9411	12.3986	12.0669	11.6646	12.4955	12.7736	12.6317	12.3708	11.9333	16698.3	Homo sapiens	NADH dehydrogenase [ubiquinone] 1 alpha subcomplex subunit 13
GMFB	7.04852	7.08399	7.27397	7.2663	7.03678	7.39706	7.56859	7.39644	7.53682	7.3456	7.50114	7.19317	7.51733	7.45404	7.25275	7.48416	7.42716	7.30855	7.64208	6.79895	6.8182	7.14915	7.26355	7.66161	7.51818	7.03768	6.97153	7.06389	7.01839	7.08252	7.32023	16713.2	Homo sapiens	Glia maturation factor beta
FUOM	6.50809	6.13451	6.36737	5.97577	5.32263	5.73599	5.50037	5.50256	6.50311	5.82269	5.43111	5.80235	5.72724	5.53355	5.49763	5.69569	6.47682	6.29103	5.68518	5.24085	6.06253	5.40826	5.91271	5.58634	5.41444	5.41653	5.53122	6.20925	5.31767	5.94057	5.95933	16764.8	Homo sapiens	Fucose mutarotase
CSDC2	7.88794	7.22249	7.60183	7.69142	7.87004	7.67192	7.96655	8.40975	6.99991	7.2502	8.42454	7.62919	7.00456	8.3019	7.25043	7.4168	7.57734	7.33372	5.81474	7.06422	7.28902	7.49868	7.35481	7.35274	5.69576	7.50418	7.67738	7.1828	7.93917	7.24375	6.43313	16785.9	Homo sapiens	Cold shock domain-containing protein C2
TXNL4A	5.21409	4.90323	5.23491	5.1627	5.223	5.21995	5.28002	5.39365	5.35021	5.36537	5.48348	5.07711	5.28781	5.22613	5.41073	4.96004	5.32521	5.37808	5.02037	5.28704	5.2268	5.14291	4.93468	5.1461	5.09916	5.34244	5.25174	5.34526	5.10005	5.17906	5.45385	16786.3	Homo sapiens	Thioredoxin-like protein 4A
FHL1	6.56193	8.24725	5.00963	5.32705	5.38203	6.62085	4.7697	5.24103	4.7384	4.55761	4.98215	5.09117	5.34114	5.23671	5.00951	6.10382	4.75584	4.79065	5.7472	6.19101	6.03877	5.09565	5.59332	6.53722	5.04927	7.07106	4.74205	4.86789	7.2053	5.09068	4.98911	16824.4	Homo sapiens	Four and a half LIM domains protein 1 (Fragment)
NUDT2	7.58924	7.18641	7.50004	6.97055	7.2615	7.41285	7.52016	7.60445	6.90123	7.1039	7.49529	7.43248	7.24495	7.55547	7.1744	7.22701	7.46847	7.73214	7.39166	7.28055	6.86678	6.91698	7.51009	7.11537	6.82703	7.09462	6.91055	7.02427	7.0535	6.87271	7.19249	16829.2	Homo sapiens	Bis(5'-nucleosyl)-tetraphosphatase [asymmetrical]
TRAPPC1	6.30914	6.69126	6.429	7.0637	6.99099	6.58808	6.22871	6.39808	6.82556	6.32298	6.52062	6.94901	6.6487	6.67469	6.45382	6.46277	6.62013	6.48495	6.96764	6.36814	6.91531	6.33021	6.53524	6.69252	6.74973	6.45011	6.34608	6.63936	6.4752	6.33291	6.50276	16831.5	Homo sapiens	Trafficking protein particle complex subunit 1
EIF5A	8.69046	8.57299	8.42524	8.43752	8.2762	8.58776	8.55327	8.51708	8.75699	8.51818	8.63702	8.40534	8.59339	8.70307	8.44079	8.49786	8.66552	8.78621	8.87451	8.20125	8.04568	8.20739	8.4978	8.5773	8.63243	8.65578	7.94828	8.04763	8.0204	7.96718	8.23097	16832.2	Homo sapiens	Eukaryotic translation initiation factor 5A-1
RNASE4	8.58454	8.35088	7.45422	8.1021	6.00416	7.77715	6.66795	7.39484	8.60251	8.39091	7.38992	7.86521	7.59526	8.09751	6.14173	6.58975	7.40122	7.78993	6.71563	7.49396	5.79041	6.41388	7.40484	7.17218	8.62559	6.38764	7.6875	7.84221	7.42814	7.23557	8.44754	16840.5	Homo sapiens	Ribonuclease 4
FHIT	8.14431	7.38276	7.82641	7.66281	7.88349	8.13332	8.54333	8.23362	7.58027	7.70423	8.11111	7.65927	7.81194	8.35878	7.91189	7.83093	7.82959	7.71109	7.97279	7.23585	7.39667	7.54332	7.22541	7.49987	7.05713	7.29862	7.11072	7.40836	7.42607	7.44033	7.2691	16858.2	Homo sapiens	Bis(5'-adenosyl)-triphosphatase
FIS1	10.6064	10.2766	10.6057	10.7519	10.7168	10.5732	10.9919	10.622	10.543	10.6511	10.6019	10.7247	10.9237	10.8222	10.8602	10.8252	10.6055	10.1748	10.8342	10.7047	10.8174	11.0713	10.58	10.4766	10.3341	9.75718	10.7518	10.5304	10.8055	10.6831	10.4961	16937.7	Homo sapiens	Mitochondrial fission 1 protein
ARPC5L	9.64891	9.10888	9.54498	9.48427	9.3018	9.31464	9.35295	8.98615	9.65824	9.21393	9.33678	9.46806	9.35521	9.24811	9.39664	9.21152	9.23844	8.93452	9.37779	9.14513	9.25639	9.81681	9.7954	9.5157	9.45302	9.41221	9.2653	9.39636	9.55776	9.56023	9.34094	16941.2	Homo sapiens	Actin-related protein 2/3 complex subunit 5-like protein
OCIAD2	5.95283	6.63144	5.82813	6.22246	6.46143	6.31763	5.99448	5.93796	5.4008	6.06055	5.6296	6.10861	5.20715	5.35146	5.78215	5.19799	6.25759	6.0257	6.54532	6.331	6.53434	5.37763	5.53711	5.88013	5.21619	5.83836	5.75067	6.46128	5.36152	5.16738	5.46749	16953.5	Homo sapiens	OCIA domain-containing protein 2
HSPB3	10.446	9.90624	10.6704	11.3408	10.9332	10.1609	10.0192	10.8825	10.5061	11.047	11.1005	10.9767	10.5076	10.3663	10.4247	10.3091	10.7135	9.84013	10.2923	10.4273	10.4721	10.7768	10.9172	10.2369	10.2766	10.2186	10.5441	10.2345	10.4431	10.4199	10.0312	16965.6	Homo sapiens	Heat shock protein beta-3
SZRD1	7.26153	6.48349	7.20123	6.50196	6.28028	6.90742	6.3992	6.86072	6.17281	6.30178	7.21141	6.2061	6.39613	7.16328	6.83453	6.45917	6.69141	7.12571	6.2892	6.35072	6.54209	6.3253	6.7043	6.69833	6.42127	6.42545	6.3149	6.63383	6.01472	6.61842	6.61951	16997	Homo sapiens	SUZ domain-containing protein 1
BUD31	5.45358	5.98512	5.77001	6.21818	5.40924	5.38401	5.59378	5.42234	6.15953	5.65518	5.57216	5.64325	6.15221	5.87412	5.80617	5.97574	5.60549	5.49206	6.26581	5.59185	5.55059	5.80439	5.83577	6.07652	6.05409	5.80378	5.75772	6.22807	6.23986	5.98771	6.03411	16999.7	Homo sapiens	Protein BUD31 homolog
AP4S1	6.79021	6.29427	7.03638	6.75446	6.81792	6.19517	6.55965	6.7698	6.92576	6.687	6.17057	6.68305	6.69194	6.46128	6.65244	6.2415	6.48637	6.76691	6.60606	6.68381	7.20853	6.49684	6.45727	7.2561	6.88371	5.63115	6.85638	5.95636	7.1663	6.66553	6.92829	17004.8	Homo sapiens	AP-4 complex subunit sigma-1
AIF1L	5.57289	5.46208	5.22729	5.19864	5.41517	5.28416	5.22754	5.61006	5.59245	5.66677	5.34497	5.30106	5.21286	4.96095	5.28405	5.31544	5.58948	5.5812	5.10669	5.33761	5.53161	4.90677	5.12638	5.1497	5.41879	5.1614	5.16386	5.24682	4.72194	5.1914	5.39483	17067.8	Homo sapiens	Allograft inflammatory factor 1-like
PTGES	8.63169	9.66268	6.52956	8.37755	5.38203	8.46513	5.18095	8.58569	6.64662	5.33377	5.85818	6.77454	6.70954	4.7633	8.33988	6.51986	8.43298	8.93058	9.65529	8.97329	8.54875	5.18097	5.18077	7.02102	8.65871	9.54881	7.29241	8.62606	4.6764	8.72848	7.1996	17102.3	Homo sapiens	Prostaglandin E synthase
NDUFA12	11.1155	10.4326	11.215	11.5374	11.8795	11.5664	11.9051	11.5895	11.0903	11.6548	11.3972	11.595	11.3804	11.582	11.5673	11.3171	11.3309	10.5	11.184	11.1097	11.8689	11.7327	10.7655	11.3572	10.9041	10.4304	11.3924	11.5846	11.5254	11.2964	10.7708	17114.4	Homo sapiens	NADH dehydrogenase [ubiquinone] 1 alpha subcomplex subunit 12
HSPB6	11.9831	11.3804	12.1887	11.4681	11.1186	11.8592	11.9272	11.2769	11.9635	11.3802	11.3819	11.0976	11.2291	11.4132	10.6883	11.2233	11.1264	12.0302	10.8464	10.9551	10.9943	11.4496	11.6581	11.6783	10.9932	11.2597	11.4771	10.9528	11.249	11.5558	11.1142	17135.6	Homo sapiens	Heat shock protein beta-6
UBE2N	11.0456	10.6463	10.8744	10.5521	10.5117	10.7314	10.9607	10.9116	10.6811	10.782	10.9104	10.716	10.638	11.0318	10.8654	10.7531	10.8681	10.9695	10.7201	10.8166	10.5163	10.6483	10.9129	10.9038	10.4797	10.7583	10.6092	10.5906	10.5857	10.6775	10.8377	17137.8	Homo sapiens	Ubiquitin-conjugating enzyme E2 N
NME1	7.41849	6.63641	6.95907	6.38634	6.24646	6.55027	6.93122	6.72211	7.22183	7.13813	6.0311	6.42052	6.61881	7.46432	6.86711	7.34462	6.99354	6.36186	6.85925	6.03479	7.331	6.58058	7.2036	6.36349	6.61229	6.63103	6.18663	6.60121	5.16664	5.92898	5.93879	17148.7	Homo sapiens	Nucleoside diphosphate kinase A
MAGOH	6.30966	5.56596	5.00963	5.8514	5.53766	5.0954	5.30535	5.10447	5.89123	5.33377	4.84683	5.18516	5.34114	4.8877	5.08898	5.56001	5.00686	4.91314	5.49538	5.56214	5.47847	5.60419	5.06995	5.07529	5.98456	5.00535	5.29923	5.77936	5.74302	5.75683	6.21415	17163.6	Homo sapiens	Protein mago nashi homolog
RBM3	6.14484	6.10264	6.2218	6.37323	6.38031	6.01858	6.21608	5.82485	5.88326	5.99591	6.1756	5.99259	6.02144	5.99473	5.92369	5.94162	5.78776	6.06116	6.04109	5.93311	5.88433	5.78658	6.15396	6.03247	6.12509	6.13895	5.73707	5.63124	5.86196	6.06723	6.11421	17170.4	Homo sapiens	RNA-binding protein 3
FUNDC1	7.23224	6.67384	7.20721	7.21469	7.06852	7.5579	7.08251	7.14265	6.64524	7.05598	7.16839	7.32483	7.25636	7.24627	7.36182	7.4715	7.02487	7.06853	7.51937	7.1803	7.41498	7.7476	7.13653	7.62117	7.35681	6.63869	6.9125	7.2299	7.27242	7.06556	6.97784	17177.6	Homo sapiens	FUN14 domain-containing protein 1
MB	15.3243	14.2502	15.3767	14.4978	14.7095	15.0892	15.4764	15.2386	14.3924	14.9038	15.5048	14.9284	14.6542	15.4782	15	14.8753	14.9169	14.9084	14.1866	14.6863	14.1433	14.9942	15.0074	15.3544	14.1632	14.1163	14.6156	14.9467	14.5415	14.6281	14.422	17183.8	Homo sapiens	Myoglobin
NHP2	6.0824	6.49812	6.12103	6.21965	6.45183	6.43985	5.87158	6.04789	6.59956	6.36461	6.30684	6.40887	5.64246	5.85807	6.1886	5.91943	6.3867	6.69411	6.80233	6.46811	6.25085	6.19574	6.50829	6.23321	6.13022	6.79405	6.04466	6.39105	6.12135	6.27926	6.22593	17201	Homo sapiens	H/ACA ribonucleoprotein complex subunit 2
PLGRKT	7.588	7.61512	7.80323	8.40563	7.78669	8.28773	9.35076	7.7549	7.88572	8.0112	8.10589	7.77697	7.39768	7.99183	7.94012	7.67382	7.5437	7.1795	7.67758	7.45977	7.77742	7.80222	7.42511	7.7021	7.3761	7.35127	7.48392	7.47912	7.6381	7.59081	7.37046	17201.3	Homo sapiens	Plasminogen receptor (KT)
PRKD1	6.99863	7.66486	6.99997	7.25476	6.96829	6.87838	5.8461	6.97198	6.4725	7.09156	6.91344	6.84437	5.569	6.55188	6.72585	6.69892	6.82253	7.33569	7.40892	6.78035	7.43003	7.23913	6.91123	7.22557	7.47238	6.64177	6.83134	6.9327	7.00504	7.11443	7.34198	17211.7	Homo sapiens	Protein kinase C (Fragment)
GLIPR2	9.38537	9.73657	9.31516	9.29327	9.46187	9.61453	9.22051	9.15411	9.31993	9.56265	9.01465	9.14772	9.32614	9.2466	9.14799	9.68301	9.16534	9.46123	9.97057	9.48111	9.36845	9.45392	9.67641	9.37407	9.42589	9.37491	9.55407	9.36237	9.3663	9.58282	9.96455	17218.3	Homo sapiens	Golgi-associated plant pathogenesis-related protein 1
RPS13	9.27566	10.2116	9.1267	9.97097	10.0298	9.79139	9.30541	9.42721	9.99413	9.5954	9.76241	9.9232	9.53219	9.25058	9.75346	9.58698	10.0414	10.1138	10.4776	9.7752	9.86261	9.60159	9.79118	9.84908	10.0641	10.5315	9.87025	9.88729	9.86241	9.8308	9.47316	17222.3	Homo sapiens	40S ribosomal protein S13
TMEM88	5.69109	5.60691	5.8745	5.94128	5.86481	5.68514	6.23274	5.70227	5.96855	6.19728	5.95388	6.14941	5.97434	5.84259	5.97552	6.2318	5.50382	6.14831	5.54212	5.84553	5.75106	5.91249	5.46124	5.87176	6.00377	5.59753	5.82279	6.09627	5.73925	5.72543	5.99778	17250.6	Homo sapiens	Transmembrane protein 88
RPL26	9.12701	9.82204	8.95634	9.554	9.41978	9.48912	8.94122	9.18227	9.53605	9.12386	9.26225	9.43923	9.11028	8.67235	9.19588	9.11633	9.51768	9.46634	9.9339	9.40954	9.53821	9.19219	9.341	9.45677	9.66566	9.58292	9.51907	9.53817	9.325	9.54385	9.57934	17258.2	Homo sapiens	60S ribosomal protein L26
CAV3	6.04825	6.77589	6.57287	6.6877	6.6981	6.50498	6.48643	6.5597	6.54635	6.70742	6.41296	6.6367	6.90947	6.69315	6.87549	6.67172	6.52135	6.33513	6.86124	6.53769	6.31509	6.68751	6.79989	6.71107	6.9471	6.29392	6.6766	6.39796	6.6203	6.58166	6.47493	17259.3	Homo sapiens	Caveolin-3
BTF3L4	7.05516	7.23919	7.0291	7.1937	6.76152	7.11335	6.9175	6.63636	7.21136	6.94265	6.93508	6.8991	6.79576	6.73655	6.50214	6.73495	6.61979	6.98239	6.94461	6.79602	6.92652	7.02779	7.40088	6.95231	7.11501	7.19533	6.74858	6.75499	6.86273	6.77898	6.59	17270.5	Homo sapiens	Transcription factor BTF3 homolog 4
MAGOHB	7.01993	7.06172	6.86456	6.99349	6.8853	6.81488	6.83521	6.96931	7.25531	6.91243	6.95739	6.9601	7.30683	7.04214	7.23856	7.17828	7.06489	7.0157	7.52253	7.03379	7.0444	6.89672	7.06196	6.91801	7.07031	6.93933	7.1579	7.12308	7.13466	7.08844	7.1244	17275.8	Homo sapiens	Protein mago nashi homolog 2
STMN1	7.14195	6.94642	7.01087	7.13373	7.3115	6.69	6.5724	6.57319	7.42543	7.09671	7.66899	6.70227	6.53651	6.55683	6.74399	6.61252	6.75839	7.25325	6.75437	6.93015	6.86606	6.89179	7.63979	6.99902	7.1223	7.27373	6.77902	6.92547	7.04246	7.02127	7.11925	17302.5	Homo sapiens	Stathmin
UBE2B	5.82377	5.88806	5.78849	5.89834	6.03882	6.05798	6.19495	6.13903	5.97012	6.30783	6.12029	6.24848	5.73529	6.0172	6.44725	6.18258	6.18971	5.79797	6.0191	6.00615	6.36396	6.0962	5.87272	6.08426	5.83417	6.05009	5.98788	6.54763	5.97503	5.95361	6.025	17312	Homo sapiens	Ubiquitin-conjugating enzyme E2 B (Fragment);Ubiquitin-conjugating enzyme E2 B
PFDN5	8.57392	8.18249	8.51296	8.54246	8.39281	8.6445	8.64634	8.51495	8.32263	8.32833	8.69043	8.33237	7.76008	8.3834	8.31203	8.2203	8.42851	8.48252	8.27157	8.41777	8.48164	8.25985	8.45478	8.47512	7.88641	8.12626	8.16145	8.05212	7.92405	8.08764	8.02854	17328.1	Homo sapiens	Prefoldin subunit 5
TMEM50A	5.29397	6.44384	5.00963	5.51272	5.38203	5.38203	5.54586	5.17795	5.51455	5.33377	5.04523	5.02809	5.34114	5.23671	5.00951	5.56001	5.53199	4.79065	5.78188	5.99502	6.15254	5.09565	4.81716	5.57992	7.25124	6.54644	5.45513	5.44142	5.12976	5.15376	5.05219	17400.2	Homo sapiens	Transmembrane protein 50A
AGTRAP	6.50428	7.49562	5.73459	6.66065	6.98795	7.33949	5.45197	6.10253	6.99255	7.16357	6.47094	6.76587	5.24159	5.7384	6.54441	5.55116	7.28244	7.49914	7.57076	6.68027	6.67791	6.28439	7.24131	6.84545	8.02766	8.10659	5.69759	7.14813	6.75528	6.29195	6.90604	17419.2	Homo sapiens	Type-1 angiotensin II receptor-associated protein
RNF11	6.27972	6.61555	5.00963	5.7106	7.1474	7.59809	5.96222	6.90018	5.9718	5.87567	7.66447	6.46323	4.56499	4.46055	5.00951	4.78385	6.08953	6.83574	5.86262	7.50223	6.72534	8.3636	7.62463	7.16118	7.24109	7.04004	6.32365	7.96126	7.10603	5.98701	7.35283	17443.7	Homo sapiens	RING finger protein 11
FGF1	7.36484	6.73697	7.47283	7.55021	7.38066	7.35003	7.21085	7.24098	7.36273	7.6906	7.62919	7.53595	6.66138	6.85081	7.14595	6.87044	7.03324	6.98427	7.09151	6.85416	7.21103	7.86917	7.07816	7.5122	7.11712	6.8419	7.17303	7.36796	7.1476	7.08775	7.08445	17459.7	Homo sapiens	Fibroblast growth factor 1
SAP18	6.72806	6.77529	6.62909	6.74492	6.79457	6.70679	6.70664	6.57558	7.29267	6.84392	6.75614	7.03008	6.57543	6.17155	6.95329	6.10262	6.64947	6.77717	6.57078	6.84386	6.77917	6.31608	6.37048	6.73389	6.80703	6.6846	6.48263	6.75967	6.55263	6.43003	6.86176	17561.1	Homo sapiens	Histone deacetylase complex subunit SAP18
MGST1	7.44826	10.4939	7.1603	7.75596	7.09585	7.84792	7.5442	7.33908	7.51065	7.12127	7.04059	7.18696	7.24585	7.10371	7.45646	7.35398	7.41081	7.73684	8.57574	7.41076	7.68897	6.83523	6.85615	7.29418	7.31747	9.03469	7.26457	7.34298	7.25249	8.23503	7.28873	17598.7	Homo sapiens	Microsomal glutathione S-transferase 1
RFK	5.9355	5.72031	5.61386	5.69545	5.38431	5.54046	5.89359	5.99681	5.73651	5.79901	5.94111	5.66865	5.52555	5.87679	5.77951	5.87134	5.7178	5.60032	5.38104	5.87272	5.70179	5.70322	5.87074	5.62225	5.62656	5.81578	5.85787	5.65445	5.59838	5.52918	5.87126	17623.2	Homo sapiens	Riboflavin kinase
CIAO2B	5.95353	6.04763	5.78675	5.96132	6.10858	6.02789	5.86853	5.83866	6.40953	6.17807	6.23375	6.14108	6.04291	6.07366	6.1277	5.88975	6.1678	6.20411	6.46567	5.90607	5.92938	5.87539	6.10259	5.92882	5.8357	5.55397	5.74516	5.6109	5.79356	5.85428	6.06147	17663	Homo sapiens	Cytosolic iron-sulfur assembly component 2B
NUDCD2	7.34539	7.2922	7.45214	6.98871	7.03358	7.03958	7.111	7.34579	7.21544	7.01207	7.47185	7.18762	6.75939	7.29184	7.03951	6.94352	7.15216	7.12852	7.26759	7.11395	6.73266	7.00863	7.38202	7.32924	7.01201	7.17146	6.68199	6.67848	7.08145	7.19317	7.08095	17675.9	Homo sapiens	NudC domain-containing protein 2
RPL23A	9.00177	9.64111	9.12265	9.56326	9.48197	9.33588	8.88029	9.19304	9.42198	9.14434	9.76727	9.47428	9.25198	8.74955	9.20368	9.15664	9.41708	9.44851	9.7122	9.56438	9.57812	9.20786	9.38376	9.46167	9.68359	9.76834	9.59545	9.56297	9.61888	9.64812	9.34365	17695.1	Homo sapiens	60S ribosomal protein L23a
RPS18	10.3741	10.7827	10.2471	10.7924	10.6575	10.6225	10.3704	10.2704	10.7881	10.4924	10.6269	10.5609	10.6794	10.2527	10.6393	10.523	10.8136	10.6433	11.2644	10.8218	10.8814	10.5851	10.5902	10.7093	10.9391	11.0869	10.8954	10.8679	10.9142	10.8875	10.8558	17718.7	Homo sapiens	40S ribosomal protein S18
LAMTOR1	8.58135	8.36091	8.34889	8.25336	8.38764	8.19726	8.42368	8.57128	8.5274	8.46783	8.29488	8.45679	8.40503	8.38143	8.56918	8.52111	8.43604	8.23705	8.34748	8.2965	8.5164	8.21544	8.17272	8.19401	8.21303	8.56682	8.57968	8.80641	8.2273	8.17312	8.49021	17744.8	Homo sapiens	Ragulator complex protein LAMTOR1
UBE2L6	4.86632	5.49674	5.35163	5.9187	4.85866	4.8382	4.94896	5.14706	5.47443	5.07899	5.58436	5.02346	5.66316	5.83622	5.08554	5.54189	4.97132	5.13418	5.33546	5.00156	4.84509	5.28923	5.39173	5.33201	5.55975	5.13085	5.27895	5.32589	5.48127	5.68305	5.20444	17768.7	Homo sapiens	Ubiquitin/ISG15-conjugating enzyme E2 L6
MFF	8.12845	6.85393	6.69138	7.02428	6.30826	7.16714	7.20135	6.27405	7.01888	4.87764	6.7014	6.28355	4.87027	6.06646	5.33723	6.81612	5.45557	5.42076	5.24037	6.33645	5.81983	6.7091	7.05487	6.05621	5.16214	6.58286	5.32577	6.18246	6.19725	6.07745	6.91773	17779.3	Homo sapiens	Mitochondrial fission factor (Fragment)
GDI2	5.26453	5.7883	5.80972	5.35099	5.32546	5.32546	5.11634	5.55867	5.48696	6.00186	5.61698	5.32805	5.17833	5.0739	5.23398	5.39177	5.34539	5.3802	5.15809	5.29302	5.07894	5.15703	4.87854	4.8788	5.0783	4.9868	5.11594	5.41623	5.13944	5.03929	5.35367	17782.6	Homo sapiens	Rab GDP dissociation inhibitor (Fragment)
RPL12	10.0634	10.2885	9.56829	10.2842	10.218	10.1968	9.77903	9.68616	10.3047	10.0698	10.0536	10.0721	9.89444	9.81684	10.1786	9.95186	10.3469	10.5052	10.8597	10.3181	10.2745	10.1614	10.1888	10.3144	10.6665	10.7588	9.97246	10.1118	10.2502	10.1114	10.3847	17818.6	Homo sapiens	60S ribosomal protein L12
PPP1R14C	9.00744	7.78049	8.78081	8.35152	8.13526	8.5122	8.56273	9.01558	8.22575	8.8359	8.79755	8.44668	7.37361	8.37339	7.42049	7.29457	7.35056	8.21259	7.31965	7.24198	7.13821	7.69248	7.82743	8.08358	6.88418	6.9158	7.49989	6.88973	7.63099	7.5994	7.19402	17842.8	Homo sapiens	Protein phosphatase 1 regulatory subunit 14C
UBE2L3	9.60035	9.1464	9.59556	8.99182	8.7641	9.40032	9.54958	9.412	8.94568	9.14278	9.4887	9.00084	9.31377	9.70806	9.13582	9.23837	9.25917	9.5786	9.1423	9.04858	8.74365	9.16284	9.46166	9.36776	9.01744	8.99153	9.0572	8.8549	9.12206	8.9652	9.29354	17861.6	Homo sapiens	Ubiquitin-conjugating enzyme E2 L3
ISG15	5.88134	5.86903	5.66633	6.26224	5.56987	5.90045	5.99433	5.53411	5.74174	5.76483	5.77092	6.33547	5.92315	5.75178	5.86741	5.61061	5.84101	6.06137	6.00112	6.04001	5.76944	5.58037	6.03915	6.08479	6.11922	5.90111	6.13967	5.86646	5.8721	5.88615	5.87225	17887.5	Homo sapiens	Ubiquitin-like protein ISG15
BAP18	6.92452	6.77032	6.62909	6.53349	6.30756	6.43446	6.52249	6.40852	6.83739	6.67134	6.80042	6.56571	6.59342	6.48497	6.51183	6.56501	6.83906	6.77691	6.68109	6.85112	6.67515	6.5871	6.81486	6.70317	6.5704	6.93404	6.92486	6.92829	6.82073	6.85497	6.6089	17900.4	Homo sapiens	Chromatin complexes subunit BAP18
RPS27A	12.8704	13.3196	13.1725	13.1426	13.2648	13.1001	12.7336	13.1337	13.0591	13.1584	13.3564	13.0965	12.8453	12.7613	13.074	12.8936	13.1153	13.2242	13.2982	13.1592	12.7367	13.1142	13.3255	13.2163	13.3722	13.3228	13.0046	13.165	13.0783	13.1266	13.189	17964.9	Homo sapiens	Ubiquitin-40S ribosomal protein S27a
TRAPPC6B	6.98822	7.01965	7.08174	7.01109	7.05092	7.21183	6.81067	6.77608	6.92708	6.91222	6.84241	6.72056	7.13586	7.0811	7.05096	6.91618	6.93865	6.84128	6.96154	6.88942	7.00707	7.04653	6.91934	7.03615	7.16247	6.70119	7.07657	6.89742	7.08188	7.05971	7.18667	17983	Homo sapiens	Trafficking protein particle complex subunit 6B
NCBP2	5.4472	5.80187	5.38661	5.18367	5.73534	5.77862	5.06522	5.3967	5.13188	5.38848	5.70644	5.39876	5.07823	5.3949	5.63948	5.20334	5.13977	5.75993	5.81546	5.83706	5.47835	5.98637	5.88149	5.64992	5.64767	5.34696	5.58203	5.10105	5.98407	5.36802	5.45497	18001.1	Homo sapiens	Nuclear cap-binding protein subunit 2
UBE2I	7.86051	8.13995	8.06007	8.08854	7.96649	7.89723	7.93414	7.96468	8.24204	8.01091	8.30982	7.89479	8.29733	8.01441	8.06786	8.12635	8.11314	8.45846	8.28659	8.01928	7.58959	7.74104	8.20217	7.73331	8.10837	8.04416	7.94895	7.77366	7.76409	7.80052	8.37176	18006.8	Homo sapiens	SUMO-conjugating enzyme UBC9
MTFP1	7.20163	6.42972	7.30991	8.61356	8.64236	8.13811	8.53094	7.42954	8.69724	8.41473	8.10453	7.97403	7.88602	8.09459	7.9166	7.93936	7.73158	7.24058	7.99132	7.17755	8.39905	8.08457	7.88444	7.99269	7.75824	6.85921	7.86412	8.1535	8.51075	8.7289	7.71185	18009.8	Homo sapiens	Mitochondrial fission process protein 1
PPIA	13.107	13.1241	13.1122	12.7301	12.8549	12.951	12.9363	13.0468	13.0289	12.8301	13.2282	12.9578	12.6113	12.9971	12.9335	12.8184	13.0362	13.4414	13.0723	12.9679	12.6662	12.8788	13.1938	13.0238	12.9341	13.3272	12.7153	12.8548	12.6691	12.9517	13.3106	18012.5	Homo sapiens	Peptidyl-prolyl cis-trans isomerase A
TIMM17A	4.51781	5.57245	5.20178	5.88347	4.82938	4.82938	4.43521	5.22277	5.47302	4.87764	4.89373	4.44511	5.64643	5.75086	5.2019	5.42756	4.67942	4.64461	4.94426	4.66511	4.55656	5.21135	5.39425	4.82268	5.16214	5.27584	5.02873	4.9029	6.45251	5.2062	4.88678	18023.6	Homo sapiens	Mitochondrial import inner membrane translocase subunit Tim17-A
ACP1	9.95874	9.43304	9.83048	9.68855	9.52448	9.48177	9.89801	9.75973	9.46537	9.75484	10.1842	9.62878	9.85864	9.98592	9.46495	9.5216	9.54974	9.77824	9.55244	9.08587	9.35778	9.59789	9.58026	9.55187	9.40401	9.83194	9.64061	9.59025	9.45717	9.60987	9.33174	18042.5	Homo sapiens	Low molecular weight phosphotyrosine protein phosphatase
CZIB	8.57347	8.62628	8.56508	8.21754	8.06052	8.50647	8.41437	8.82313	8.43908	8.33519	8.50121	8.14335	8.66377	8.79632	8.35727	8.38918	8.3425	8.82292	8.73256	8.25779	8.00789	8.4852	8.70911	8.64615	8.46005	8.67886	8.32804	8.03226	8.31244	8.1146	8.68592	18048.4	Homo sapiens	CXXC motif containing zinc binding protein
CDKN2C	7.22755	7.24554	6.74278	6.7563	6.49095	6.7806	6.86696	6.75218	6.90866	7.094	7.15283	6.63125	6.64576	6.74121	6.44383	6.72084	6.80857	7.73682	7.13163	7.43824	6.6139	6.76813	6.54002	6.96074	6.95825	7.10582	6.7103	6.8424	6.38228	6.8317	7.059	18127.4	Homo sapiens	Cyclin-dependent kinase 4 inhibitor C
PPIL3	7.34446	6.21989	7.2059	6.75093	6.31372	7.00644	6.72911	6.69832	6.95571	7.12499	6.7371	6.9296	6.50084	7.44685	6.88627	6.9109	6.81032	6.68623	6.83164	6.75158	6.72828	6.43979	6.91655	7.08388	6.85566	6.74146	6.39226	6.42467	6.31297	6.583	7.02461	18154.5	Homo sapiens	Peptidyl-prolyl cis-trans isomerase-like 3
PPIL1	8.55395	7.77451	8.62019	7.70055	7.68816	8.28561	8.9779	9.08917	7.51087	8.46499	8.42431	7.83854	8.20291	8.41058	8.36433	8.42687	7.24751	8.07428	7.82109	7.62386	7.48524	7.66674	7.71058	7.85829	6.92032	7.06207	7.87045	7.24579	7.7064	7.39044	7.63874	18236.8	Homo sapiens	Peptidyl-prolyl cis-trans isomerase-like 1
PIN1	7.92994	7.4363	7.86505	7.60761	7.73627	7.72685	7.86962	7.92874	7.97018	7.92168	7.87856	7.60723	7.73255	7.78921	7.58826	7.75207	7.85307	7.79183	7.56861	7.55552	7.40461	7.67754	7.55103	7.56495	7.46621	7.56747	7.735	7.70229	7.52153	7.65421	7.73115	18243.3	Homo sapiens	Peptidyl-prolyl cis-trans isomerase NIMA-interacting 1
UXT	5.98304	6.31768	5.49772	6.52973	5.88073	6.61846	6.17169	5.49696	7.21678	5.33679	5.53941	5.65734	5.26588	5.55553	6.1217	5.05479	5.41905	5.45386	6.55073	7.10612	5.48327	6.43939	5.8313	5.33228	6.22823	5.68134	5.23821	5.05125	5.48804	5.8507	5.16354	18246.1	Homo sapiens	Protein UXT
DESI1	5.29397	4.7963	5.20178	6.31094	4.82938	4.81557	5.66579	5.22277	5.47302	5.6538	5.34816	5.22127	5.64643	7.02143	6.76352	5.42756	4.67942	6.09782	5.266	4.66511	4.55656	4.88962	4.6181	5.18852	5.16214	4.95411	5.35047	5.22463	4.89968	4.93697	5.3412	18262.7	Homo sapiens	Desumoylating isopeptidase 1
TIMM17B	6.10349	6.12921	6.05347	6.1894	6.13759	6.30696	6.32539	6.26374	6.29823	6.29123	6.15336	6.07387	6.12744	6.12818	6.06011	6.31716	5.94724	6.12423	6.12745	6.02722	6.38293	6.30931	6.1024	6.21599	6.11068	5.90719	6.43858	5.94052	6.25866	6.22537	6.09815	18273	Homo sapiens	Mitochondrial import inner membrane translocase subunit Tim17-B
BAD	7.24521	6.67782	7.17167	7.31624	7.1683	7.11295	5.94452	7.4922	6.32224	7.04544	6.39971	6.82526	5.11477	6.44633	6.57829	6.84459	6.44226	7.222	7.26086	6.48038	7.17307	6.75946	6.40454	6.42592	5.96821	6.78747	7.1393	5.85343	7.85592	7.72189	6.6241	18391.9	Homo sapiens	Bcl2-associated agonist of cell death
ATL3	6.73326	7.26756	5.59594	5.87818	5.71616	6.06672	5.54555	6.40983	6.04475	5.72949	5.78864	5.60116	5.78612	5.41328	5.84792	5.4912	6.22511	6.06287	5.93547	6.18541	6.22977	5.58741	5.39847	5.29735	5.7323	5.39078	5.6302	5.03258	5.52442	5.66667	5.58499	18403.8	Homo sapiens	Atlastin-3 (Fragment)
TRIR	7.06711	6.22994	6.48986	6.23498	5.54835	5.86104	5.98766	5.81111	7.45423	5.87503	7.43396	5.62331	6.38569	5.56149	5.5213	5.66557	5.26902	5.0226	5.49236	5.69295	5.53839	5.82487	6.7158	5.69659	5.59324	5.32261	5.67518	5.05286	5.57992	5.49539	5.88456	18419.4	Homo sapiens	Telomerase RNA component interacting RNase
RPS11	9.70138	10.3354	9.84378	10.2746	10.2492	10.0718	9.70805	9.88389	10.352	10.1049	10.0902	10.1751	9.88451	9.77911	9.9782	9.89827	10.0397	10.1989	10.4314	10.0745	10.0897	10.0678	10.1298	10.208	10.35	10.5757	10.1536	10.26	10.2604	10.2892	10.0517	18430.7	Homo sapiens	40S ribosomal protein S11
CFL1	11.1229	10.9621	10.9735	10.7453	10.7547	10.9171	10.7728	10.8786	11.1416	10.8518	11.1137	10.8712	10.6953	10.876	10.7602	10.6934	10.9454	11.2735	10.9231	10.7685	10.6871	10.7414	11.044	10.9453	11.0163	11.0746	10.7227	10.5972	10.7863	10.7818	11.0358	18502.5	Homo sapiens	Cofilin-1
IMMP1L	5.12443	5.43209	5.54119	5.89541	5.00904	5.57796	5.55786	5.3532	5.87201	5.13214	5.29994	5.18008	5.72489	5.81295	5.40905	5.81624	5.07627	4.9899	5.79446	4.94631	4.94748	5.30579	5.69432	5.28574	5.67317	5.13131	5.39444	5.48159	5.36825	5.49106	5.09599	18504.2	Homo sapiens	Mitochondrial inner membrane protease subunit 1
DSTN	11.7162	11.3943	11.7248	11.2346	11.4878	11.5856	11.7717	11.8052	11.328	11.533	11.6582	11.5973	11.1491	11.6937	11.5897	11.5449	11.5373	11.7023	11.2481	11.3616	11.1952	11.441	11.5882	11.7153	11.2019	11.1687	11.3465	11.3541	11.0758	11.2153	10.9742	18505.7	Homo sapiens	Destrin
RPL21	8.30593	9.24387	8.24913	8.9378	8.81536	8.62081	8.17043	8.45622	8.92735	8.57872	8.70152	8.69994	8.47268	8.14666	8.53823	8.4019	8.76058	9.08227	9.36641	8.65115	8.78041	8.2776	8.4181	8.51335	9.10337	9.27126	8.746	8.82041	8.8012	8.86914	8.81655	18564.8	Homo sapiens	60S ribosomal protein L21
HSPB7	10.4731	10.0279	10.4577	10.5988	10.2828	10.4313	10.4684	10.3182	10.7054	10.5926	10.6707	10.3697	10.1751	10.5882	10.1401	9.99771	9.83841	9.97177	9.58751	9.89208	9.75519	10.5267	10.2631	10.0305	9.69177	9.69958	10.1621	9.99594	10.3145	10.3767	10.2358	18610.5	Homo sapiens	Heat shock protein beta-7
AP1S2	7.82899	8.34507	7.70032	8.99946	7.68222	8.7784	6.76065	7.62122	9.21968	8.32955	7.57657	8.54402	8.1321	7.40891	8.54905	8.12396	7.90647	7.85934	9.21456	7.92445	8.61717	8.4662	8.93847	7.26236	8.55439	7.26213	8.05575	7.91829	8.50331	9.02346	8.44966	18614.7	Homo sapiens	AP-1 complex subunit sigma-2
MT-ND6	10.6883	11.0373	11.0463	11.822	12.3886	11.6252	12.0731	11.931	11.6515	12.1187	11.317	11.9253	12.5649	12.1055	12.1535	12.1903	11.9967	10.2329	11.7481	11.0031	11.9629	11.6011	10.7186	11.8598	11.8636	10.983	11.8835	11.919	12.0925	11.4515	10.9293	18622.1	Homo sapiens	NADH-ubiquinone oxidoreductase chain 6
GLS	7.29531	7.16986	6.90506	7.77121	7.56365	7.44678	6.89901	7.33363	7.75403	7.24291	7.74233	7.66379	6.61044	6.72148	7.10052	6.78461	7.05316	7.20679	7.5903	7.05138	6.92349	6.92291	7.01518	7.13205	7.3706	7.03778	6.91142	6.98887	7.20776	7.27413	7.18679	18634.3	Homo sapiens	Glutaminase
CIRBP	8.20593	8.27199	8.39559	8.26356	8.57127	8.04138	8.29489	8.27633	8.24321	8.46342	8.46623	8.50443	8.42045	8.42476	8.43313	8.18358	8.20819	8.39243	8.51912	8.53933	8.37779	8.56138	8.59797	8.42777	8.38792	8.17856	8.60123	8.23495	8.54919	8.46605	8.54403	18648	Homo sapiens	Cold-inducible RNA-binding protein
SKP1	7.92567	8.20742	7.57143	7.72341	7.78098	7.81743	7.82885	7.96153	8.02999	7.95553	8.08292	7.81648	7.97963	8.09154	8.22655	7.92151	8.46095	8.7637	8.799	7.74477	7.69377	7.63706	7.60124	7.88962	7.99367	8.02681	7.38358	7.65834	7.48853	7.38545	8.03595	18658	Homo sapiens	S-phase kinase-associated protein 1
DTD2	4.91745	5.69768	5.20178	4.88436	4.82938	4.82938	4.66556	5.18231	5.47302	4.87764	5.01734	5.33216	5.64643	4.9747	4.42574	5.42756	4.67942	4.64461	5.24037	4.77015	4.8787	5.11576	5.39425	5.02289	5.16214	5.39945	4.90513	4.62116	5.23049	4.90881	5.01038	18660.5	Homo sapiens	D-aminoacyl-tRNA deacylase 2
DCTPP1	7.08187	7.01892	7.19606	6.81477	6.62845	6.89749	7.6885	7.72354	6.92114	6.69928	7.21119	6.60048	6.96055	7.42635	7.02732	7.05141	7.28111	7.01156	7.07594	6.73052	6.92555	6.73676	6.60049	6.84631	6.59584	6.85598	7.05346	6.57746	6.94546	6.83796	6.64302	18680.9	Homo sapiens	dCTP pyrophosphatase 1
CFL2	11.5819	11.3075	11.5155	11.5331	11.6315	11.4857	11.644	11.7213	11.6477	11.5891	11.9864	11.5075	11.2964	11.7432	11.4762	11.3999	11.401	11.4784	11.3526	11.1971	11.2647	11.5359	11.4826	11.6197	11.3424	11.2023	11.4028	11.2682	11.3117	11.5355	11.3064	18736.6	Homo sapiens	Cofilin-2
SNX3	8.39712	8.4955	8.18865	8.3246	8.04399	8.42551	8.11527	8.33042	8.45271	8.53416	8.40168	8.36274	7.99054	8.20571	8.19467	7.96354	8.47043	8.82553	8.38603	8.2192	8.10173	8.22459	8.39297	8.55133	8.46828	8.48387	8.0715	8.13892	8.06286	8.33251	8.44685	18762.3	Homo sapiens	Sorting nexin-3
AP3S1	6.21622	6.31195	6.28421	6.26305	6.44231	6.46305	6.00586	6.61018	6.49188	6.14196	6.11098	6.34715	6.52205	6.25642	6.12914	6.09635	6.16129	6.15295	6.09303	6.1958	6.12507	6.17871	6.45187	6.21082	6.53948	6.08441	6.07099	6.09353	5.82436	6.05543	6.094	18771.5	Homo sapiens	AP complex subunit sigma
MYDGF	8.72723	9.03707	8.56572	8.90613	8.53739	8.6602	8.0246	8.56596	9.3485	8.71971	9.24579	8.4518	8.42068	8.27521	8.79613	8.60417	9.2416	9.24043	9.68753	8.79856	8.76976	8.78757	8.84967	9.19179	9.50893	9.4444	8.86303	9.04643	9.09571	9.12888	9.4948	18795.2	Homo sapiens	Myeloid-derived growth factor
CGGBP1	8.02176	7.72851	5.20178	5.66052	6.06717	4.82938	7.19152	5.32135	6.73857	6.08586	4.8783	4.69505	6.68597	6.50332	7.45388	5.42756	7.57802	7.66555	7.64773	8.20314	8.05255	7.78988	8.02816	7.77433	8.24296	7.71599	8.62125	4.48211	6.58835	8.18612	8.62557	18820.4	Homo sapiens	CGG triplet repeat-binding protein 1
ARL2BP	6.26962	6.63393	6.41218	6.3864	6.27652	6.51203	6.01424	6.04327	6.2132	6.26776	6.4728	6.21335	6.40495	6.42544	6.35819	6.16515	6.3281	6.43624	6.64314	6.4376	5.98125	6.45069	6.24382	6.38968	6.35808	6.30917	6.15162	6.05191	6.24184	6.35634	6.0725	18822.1	Homo sapiens	ADP-ribosylation factor-like protein 2-binding protein
NENF	8.44455	8.16105	8.73515	8.22738	8.38383	8.24546	8.31679	9.30069	8.89958	9.2021	8.47102	8.5218	7.69168	8.47136	9.01381	8.27298	8.29762	8.8487	8.65374	8.14333	8.42845	8.69957	8.02745	8.39899	8.21715	8.55009	8.2465	8.70392	8.12157	8.05186	8.27386	18856.4	Homo sapiens	Neudesin
TSPAN9	5.29397	5.57245	11.0356	10.2315	10.6635	5.60554	7.65862	5.22277	4.69686	10.9126	7.85661	10.2532	4.87027	7.74118	5.2019	4.65141	5.45557	5.42076	5.34109	5.44127	5.33272	10.0941	10.6366	10.1155	10.1028	4.87902	10.0243	11.1517	10.0396	5.16454	7.80705	18886	Homo sapiens	Tetraspanin-9 (Fragment)
RPS10	8.75838	8.44414	8.33242	8.58424	8.67043	8.71947	8.41752	8.30171	8.54661	8.50878	8.67288	8.57053	7.97281	8.1945	8.37899	8.13541	8.63523	8.75787	8.7987	8.60858	8.76723	8.57834	8.4426	8.36778	8.30458	8.78799	8.57231	8.36751	8.29788	8.3686	8.42133	18897.8	Homo sapiens	40S ribosomal protein S10
PCNP	7.1927	7.29212	7.10957	6.99744	6.89229	6.91084	6.73849	6.97679	7.0062	7.21465	7.39868	7.16864	6.41655	6.88253	6.66531	6.6124	6.61069	7.22409	6.85968	6.83599	6.66862	6.78453	7.15811	6.97756	6.77178	7.09906	6.75738	6.86025	6.6899	6.87145	6.76731	18924.9	Homo sapiens	PEST proteolytic signal-containing nuclear protein
TPPP3	8.19747	8.47155	8.61433	7.08134	7.45866	8.21604	8.74038	8.22065	7.90205	8.45234	8.41452	7.66952	7.37579	8.3874	8.60286	8.15497	8.04625	8.70892	8.1503	8.05638	7.94478	8.06009	7.95716	8.69596	7.76865	7.9153	7.71519	8.26876	7.58229	7.84538	7.85714	18985.4	Homo sapiens	Tubulin polymerization-promoting protein family member 3
LGALSL	7.0489	6.4324	7.24321	7.34364	6.71478	6.7595	6.52391	6.87192	7.08338	7.287	7.49223	7.13717	6.60531	6.58831	6.24716	6.3155	6.56206	6.94344	6.52648	6.5547	6.73988	7.07796	7.10735	6.9405	6.76491	6.3962	6.49714	6.20461	6.5732	6.94989	7.10423	18985.7	Homo sapiens	Galectin-related protein
SSR4	7.79388	8.04501	7.67991	8.1418	8.06423	8.01408	7.47385	7.71506	8.29556	7.81872	7.94642	8.00315	7.68077	7.46797	7.96619	7.52911	7.96295	8.13183	8.56259	8.07224	7.92824	7.89657	8.00168	8.07353	8.19314	8.19855	8.14729	8.00704	8.15028	8.03424	8.22563	18998.6	Homo sapiens	Translocon-associated protein subunit delta
NME3	8.69075	8.89143	8.56593	8.76129	8.82448	8.72522	8.7411	8.60618	8.49931	8.96592	8.67879	9.02002	8.60467	8.7856	8.98525	8.87414	8.90753	8.81056	9.09846	9.04141	9.08825	8.96087	8.62184	8.80359	8.77038	9.02345	9.02432	9.20591	8.81886	8.85206	8.89531	19015	Homo sapiens	Nucleoside diphosphate kinase 3
RAB1A	9.00417	9.15017	8.96076	8.99638	9.09329	9.18742	8.93762	8.83033	8.99731	8.8514	8.76647	8.913	8.72553	8.76005	8.77662	8.79314	8.71552	8.91705	9.00796	8.82607	8.788	8.69125	8.96151	8.89771	9.00906	8.92276	8.91998	9.02343	8.99724	8.9201	8.90245	19018.6	Homo sapiens	Ras-related protein Rab-1A
TCAP	8.65951	8.63676	9.40371	9.8923	10.4575	9.47555	9.6155	9.9215	9.8925	9.85692	9.24894	9.34397	9.32707	9.68384	9.59269	9.93139	9.31235	8.62554	8.16101	8.86438	8.74591	9.41824	9.43614	9.28743	9.37461	9.20859	9.09703	9.47401	9.627	9.31789	8.63448	19051.6	Homo sapiens	Telethonin
CUTA	10.0351	10.1295	9.80004	9.86998	10.1247	9.97304	9.93234	10.1254	9.77885	10.1175	10.4023	9.5293	9.27655	9.92214	9.85361	9.76766	10.1076	10.3237	10.0256	10.1146	10.3099	9.9997	9.71891	10.2441	9.80149	9.08877	10.0277	10.0129	9.86716	9.90186	10.0052	19116.3	Homo sapiens	Protein CutA
MAL2	7.08737	10.3886	7.49911	8.13071	8.03224	8.3316	7.49919	7.977	7.45181	7.40381	8.56899	7.35982	7.5473	7.67924	9.45049	8.88928	8.65644	9.27415	10.2664	8.85924	8.95802	7.79186	6.37974	9.12507	7.85769	10.8392	9.04215	8.12435	8.41641	9.73483	8.57141	19125.3	Homo sapiens	Protein MAL2
DNLZ	5.91438	6.01322	5.91401	6.89902	7.50532	6.13056	7.01078	6.9662	6.9635	6.81217	7.34356	6.89455	6.0167	6.29253	6.60412	6.55934	6.83228	6.5425	6.55584	6.87781	7.18253	7.47354	6.91268	7.09709	6.76432	6.37039	5.4897	7.41954	6.84053	7.50835	6.96144	19203.8	Homo sapiens	DNL-type zinc finger protein
TXNDC12	7.91724	8.03506	8.09672	8.05278	8.13464	8.0962	7.66293	7.58519	8.50568	8.17737	8.40068	7.91504	7.66313	7.70941	7.94286	7.71237	8.06769	8.3797	8.31562	7.73506	7.82255	8.0055	7.86677	7.89503	8.14988	8.37677	7.47426	8.04583	7.78122	7.92563	8.15186	19205.8	Homo sapiens	Thioredoxin domain-containing protein 12
PPIH	6.79405	6.55497	7.05732	6.7311	6.7228	6.60255	7.10041	7.07109	6.82865	6.70247	7.05282	6.89811	7.09713	6.96904	7.0293	6.99872	6.7974	6.72916	6.82619	7.00295	6.71693	6.89083	7.08088	6.90174	6.63885	6.66243	6.91362	6.84086	6.98754	6.97266	6.8923	19208.1	Homo sapiens	Peptidyl-prolyl cis-trans isomerase H
LCN1	6.11285	7.41703	6.16766	5.92897	6.05548	5.77108	6.17268	6.7388	6.4476	6.58043	5.81786	6.28291	5.72901	6.32955	6.12679	5.98502	6.20889	5.97409	5.65263	5.89162	5.90446	5.90038	5.71974	6.20158	6.11358	7.94156	5.95053	6.30161	5.91887	5.93452	5.7662	19250	Homo sapiens	Lipocalin-1
TRARG1	5.71901	7.44199	5.40183	5.1377	5.76111	5.78466	5.62589	5.68352	5.05249	5.65962	5.39957	5.6721	4.97644	5.36663	5.58356	4.84926	5.77992	6.48069	5.18997	5.65337	5.46138	5.19601	5.53131	5.26725	5.128	6.53121	5.08652	5.35993	5.19747	5.0918	5.45039	19254.4	Homo sapiens	Trafficking regulator of GLUT4 1
PRAF2	8.1849	8.70474	8.75718	9.02663	8.82372	8.31948	8.65597	8.24739	9.57986	8.5757	8.41668	8.64956	8.49122	8.44416	8.47415	8.78383	8.30693	8.16014	8.68482	8.63064	8.47531	8.34814	8.43028	8.40455	8.87157	8.64863	8.27517	8.67984	8.97516	8.40184	8.21239	19257.9	Homo sapiens	PRA1 family protein 2
COG5	4.91745	5.57245	5.20178	5.66052	4.82938	4.82938	4.66556	5.25569	5.47302	4.89522	5.13379	5.97416	5.64643	4.9747	4.42574	5.42756	4.67942	4.64461	5.24037	4.66511	4.56037	5.11576	5.39425	5.02289	5.16214	5.32607	4.97851	4.85267	5.30387	5.61159	4.937	19260.1	Homo sapiens	Conserved oligomeric Golgi complex subunit 5 (Fragment)
C20orf27	6.79984	7.453	7.52424	7.52388	7.13478	7.32484	7.0794	7.28304	7.50875	6.95328	7.36954	7.38268	7.19816	7.14008	7.02903	7.15404	7.32228	7.25925	7.39416	7.11699	6.70491	6.87745	7.17041	7.22868	7.21492	7.67262	6.97923	7.18679	7.25501	7.444	7.23675	19291	Homo sapiens	UPF0687 protein C20orf27
POLR2G	5.75075	5.63379	5.08065	5.06746	5.71846	5.56192	5.11083	5.97394	5.06469	5.22755	5.52962	5.50405	5.05589	4.97536	5.25385	5.16084	5.74636	5.49874	5.36083	5.86261	5.6453	5.30882	5.59248	5.46869	5.34824	5.25834	5.53115	5.19488	5.52057	5.32465	5.75379	19294.3	Homo sapiens	DNA-directed RNA polymerase II subunit RPB7
SRSF3	9.22456	9.85375	9.42509	9.25787	9.45254	9.16241	8.94089	9.33637	9.62768	9.36893	9.46453	9.46331	9.4555	9.1523	9.38236	9.4922	9.45637	9.56295	9.83304	9.38462	9.36085	9.25572	9.64774	9.24267	9.57591	9.63324	9.36019	9.1989	9.44756	9.43374	9.51286	19329.6	Homo sapiens	Serine/arginine-rich splicing factor 3
NPM3	5.33098	5.63539	5.77297	6.39668	5.38483	5.23214	5.94152	5.21909	6.1538	5.4325	5.8402	5.1808	5.76624	5.99099	5.33589	5.55031	4.96513	5.51188	5.32472	5.1129	4.7431	5.49686	6.08608	5.33729	5.61089	5.46653	5.58155	5.44049	5.98157	5.71788	4.86426	19343.7	Homo sapiens	Nucleoplasmin-3
RPS7	6.00794	6.46976	5.63676	5.43362	5.64213	6.24178	5.31204	5.82521	6.14409	5.51702	5.63778	5.71594	6.14878	5.60225	5.53039	6.05052	5.94789	6.19732	6.3836	5.81836	5.97773	5.56592	6.05821	6.11512	6.56557	5.67915	5.51526	5.22387	6.18934	5.81397	6.40537	19405.6	Homo sapiens	40S ribosomal protein S7 (Fragment)
ZBTB8OS	5.97657	5.73323	5.49165	5.19126	5.35327	5.5452	5.03796	5.5327	5.09049	5.06953	5.77561	5.47094	6.04242	5.01964	5.36295	5.50693	5.3781	5.39766	5.29014	5.17409	5.07973	5.2999	5.45669	5.30008	5.50907	5.03236	5.41724	5.20725	5.16332	5.24531	5.76057	19417.5	Homo sapiens	Protein archease (Fragment);Protein archease;Protein archease;Protein archease
DR1	7.39194	7.10854	6.94325	7.01704	7.37146	7.37996	7.22834	7.22814	7.39475	6.88723	7.49388	7.44762	7.17326	6.99259	7.13673	6.79342	7.19659	7.27782	7.45515	7.0974	6.94891	6.90162	7.21486	7.31024	7.11984	6.9023	6.73699	7.27488	6.66321	6.49541	7.49854	19443.7	Homo sapiens	Protein Dr1
UFC1	8.21157	7.77677	8.007	7.83185	7.62102	7.83366	7.64707	8.01086	7.62333	7.81663	7.96245	7.53656	7.59536	7.92217	7.72636	7.6733	7.77358	8.12632	7.92275	7.90919	7.61391	7.85938	8.08811	7.71413	7.7066	7.89877	7.93113	7.55449	8.03746	7.89125	7.88885	19458.4	Homo sapiens	Ubiquitin-fold modifier-conjugating enzyme 1
CNBP	7.59921	7.31912	7.7622	7.30362	7.21243	7.34898	7.39685	7.73251	7.26664	7.41059	7.52603	7.32623	6.84138	7.6103	7.12616	7.07038	7.2585	7.39618	6.77672	7.00797	6.93489	7.23143	7.44537	7.30317	7.15935	7.05444	6.96856	6.93036	7.28289	7.16821	7.32178	19462.7	Homo sapiens	Cellular nucleic acid-binding protein
NUDT3	7.74305	8.36874	7.70684	7.6169	7.62916	7.70986	7.69527	8.19489	8.11835	8.55074	8.6076	8.10432	7.91201	8.0299	8.25376	8.22515	8.1816	8.97472	8.21621	7.88077	6.96739	7.9643	8.38095	8.23328	8.51332	8.49792	4.75909	7.81485	7.89957	8.44496	8.45309	19471	Homo sapiens	Diphosphoinositol polyphosphate phosphohydrolase 1
UBE2G1	7.08874	7.0221	6.85222	6.4052	7.25028	6.94333	6.79799	6.9913	6.51513	7.16416	6.44469	6.89351	6.40806	6.86294	6.86308	6.47659	6.95169	7.0853	6.89819	7.14566	6.95854	6.85475	6.89468	7.25569	6.71559	6.83091	6.92076	6.77941	6.83856	6.67709	6.55332	19509.2	Homo sapiens	Ubiquitin-conjugating enzyme E2 G1
MARCKSL1	6.82034	6.64445	6.47814	6.48073	6.6615	7.50461	6.3322	6.90938	8.21674	6.35762	6.74993	6.24864	6.89251	6.48266	6.77136	6.70687	7.30855	7.82657	7.58584	6.9693	6.86377	6.1714	7.14253	7.04325	6.91639	8.43764	6.36186	6.22193	6.70326	7.0047	6.80171	19528.8	Homo sapiens	MARCKS-related protein
MYL5	10.277	8.9116	9.73454	9.57389	9.36073	8.96797	11.1701	9.81217	9.54188	10.0835	11.6101	9.21743	11.2072	11.4743	9.19791	9.96557	8.96927	8.87787	8.83426	8.89716	9.30392	10.3412	8.80251	8.98685	9.85911	8.91519	10.5716	9.37903	9.32291	9.82456	10.5571	19534	Homo sapiens	Myosin light chain 5
PTP4A3	5.67932	5.66681	5.34254	5.89222	6.15084	5.76351	5.68514	6.31995	5.39862	5.91911	5.80706	5.93297	5.60027	5.87616	5.90559	5.56779	5.4928	5.50501	5.58147	5.76108	6.10073	5.89665	5.38095	5.59321	5.50585	5.26097	6.0212	6.06324	5.4106	5.58555	5.49747	19534.8	Homo sapiens	Protein tyrosine phosphatase type IVA 3
NEDD8-MDP1	8.13639	7.80214	8.22637	8.35353	7.9661	8.0566	8.58956	8.09115	8.38984	8.37045	8.41547	8.15024	8.56973	8.60859	8.34683	8.48991	8.27977	8.20673	8.23721	7.97275	7.79256	8.10661	8.0886	8.10886	8.06613	7.97001	8.23459	8.37663	8.26848	8.16967	8.13902	19536.4	Homo sapiens	NEDD8-MDP1 readthrough (Fragment)
NAP1L5	8.39788	6.23077	7.92245	6.24861	6.3035	7.88544	6.51162	7.61357	7.86108	7.89145	8.13087	5.99958	4.91049	7.56757	6.74194	4.65141	6.3257	7.97806	7.693	7.54653	6.5411	6.62465	8.04541	8.0528	6.46456	7.79617	7.75581	7.26333	7.8485	6.28249	7.93825	19593.1	Homo sapiens	Nucleosome assembly protein 1-like 5
APRT	10.3062	10.7174	10.2578	9.84803	9.74729	10.0162	9.45357	9.95624	10.0714	9.87132	10.3906	9.8177	9.11479	9.64069	9.60821	9.48915	10.1038	10.9882	10.4694	9.97573	9.89107	9.65099	10.3902	10.4206	10.4165	10.4349	9.92081	10.1682	9.80402	10.0276	10.4452	19607.8	Homo sapiens	Adenine phosphoribosyltransferase
TMEM160	6.84197	7.07105	7.52128	7.9824	7.83451	7.61025	7.16827	6.87929	6.96235	7.6194	7.26017	8.49349	7.83742	6.93922	7.35827	7.37354	7.71693	7.30211	8.12085	7.54842	8.07448	7.7299	7.14943	7.94817	7.74364	7.58381	7.8717	7.74561	7.62389	6.99564	6.88244	19657.5	Homo sapiens	Transmembrane protein 160
TPRKB	6.07553	6.43775	6.25069	6.08244	6.16671	6.26986	6.13071	6.24559	6.48268	6.32129	6.21096	6.43631	6.22609	6.03467	6.13621	6.10555	6.36422	6.15784	6.50652	6.27407	6.27654	6.2173	6.48026	6.4239	6.38855	6.43544	6.25643	6.16624	6.25374	6.35652	6.06463	19660.9	Homo sapiens	EKC/KEOPS complex subunit TPRKB
FAM180A	4.99409	4.93057	5.29712	5.33637	5.20658	5.04505	5.36333	4.9571	5.36837	5.35746	5.31257	5.30543	5.1432	5.07916	5.10716	5.33644	5.20267	5.20949	5.123	4.90642	4.98307	5.20992	4.95778	4.96913	5.20461	5.02269	5.29993	5.24344	5.24684	5.27384	5.61461	19732.9	Homo sapiens	Protein FAM180A
CETN2	5.94338	6.72646	5.94962	6.34133	6.18248	6.112	6.51175	6.31331	6.4666	6.26942	5.99538	6.35599	6.45675	6.44788	6.05605	6.35207	6.16016	6.05977	7.32133	5.89551	5.83355	6.15253	6.39847	6.47389	6.39022	6.19878	5.93104	5.94408	6.04288	5.94716	6.14372	19738.4	Homo sapiens	Centrin-2
CCDC115	5.59286	5.3199	5.25154	5.3102	5.42488	5.60974	5.56557	5.3285	5.60512	5.48171	5.35844	5.49184	5.06493	5.19066	5.34862	5.30403	5.59313	5.70055	5.31605	5.37794	5.43575	5.15181	4.96629	5.38482	5.13369	5.39656	5.43171	5.59062	5.77795	5.47212	5.75388	19760.5	Homo sapiens	Coiled-coil domain-containing protein 115
BST2	8.19277	8.65686	7.75917	8.52222	8.00852	8.61953	9.03835	8.58895	8.01908	8.95741	8.05355	8.73346	9.05554	8.94866	8.89077	9.08025	8.71598	8.50751	9.21189	8.83616	8.90394	9.02347	8.94437	8.48247	9.10328	8.46608	8.45556	8.90369	8.60127	8.74168	8.69218	19768.9	Homo sapiens	Bone marrow stromal antigen 2
SORBS2	7.02149	6.84905	6.71843	7.50595	7.2272	6.75638	7.00615	6.71447	7.09873	7.90055	7.3968	7.86963	6.39948	6.48855	6.67251	6.54292	6.27445	6.50222	6.20903	6.50399	6.27912	7.67703	7.13665	6.67623	6.80794	6.13288	6.28307	6.48884	7.2343	6.96971	6.26001	19778.8	Homo sapiens	Sorbin and SH3 domain-containing protein 2 (Fragment)
EEF1E1	7.4178	7.6751	7.7006	7.99935	7.74846	7.70784	7.97971	7.55851	8.00128	7.61377	7.77568	7.64423	8.0509	7.74619	8.01565	7.92346	7.40672	7.38795	8.18757	7.56974	7.797	7.94202	7.80428	7.75608	7.74628	7.68273	7.96235	7.72944	8.25675	7.95472	7.66358	19810.6	Homo sapiens	Eukaryotic translation elongation factor 1 epsilon-1
PTP4A1	7.08465	7.36637	6.91825	6.8761	6.66699	7.26401	6.83751	7.17372	7.04265	6.88445	7.04213	6.91544	6.80541	6.33803	6.84864	6.88608	6.86002	7.14156	7.20934	7.04126	7.1298	6.97898	7.01336	6.79928	6.93894	7.22741	6.99335	6.95429	6.8976	6.88172	7.23559	19815.1	Homo sapiens	Protein tyrosine phosphatase type IVA 1
MYL9	9.16127	9.13205	9.2034	9.08953	9.00127	9.13324	9.38244	9.14132	9.46852	9.30513	9.17536	9.18028	9.40369	9.3273	9.31269	9.77224	9.21787	9.44804	9.30384	8.9008	8.95549	8.88002	9.30027	8.98781	9.3837	9.19183	9.13059	9.15008	9.10662	9.13139	9.09215	19827.2	Homo sapiens	Myosin regulatory light polypeptide 9
VKORC1L1	5.45974	6.08146	5.81052	5.80921	5.44434	5.61205	6.04793	5.87859	6.01862	5.72062	5.72005	5.53889	5.92316	5.85223	6.08813	5.63826	5.94065	5.54972	5.61528	5.62183	5.27643	5.44112	5.56199	5.26336	5.87892	6.84747	5.48194	5.17844	5.64557	5.77082	5.63046	19835.7	Homo sapiens	Vitamin K epoxide reductase complex subunit 1-like protein 1
NDUFAF2	8.44158	7.74502	8.10854	8.21294	8.49781	8.24826	8.74251	8.1392	8.3278	8.55882	8.38506	8.39077	8.14915	8.05347	8.21852	8.07126	8.0639	8.00907	7.95158	8.00002	8.77058	8.23872	7.7637	8.14691	7.81205	8.0354	8.12734	8.4634	8.13761	7.97553	7.8518	19856.3	Homo sapiens	NADH dehydrogenase [ubiquinone] 1 alpha subcomplex assembly factor 2
RBM8A	6.51952	6.8392	6.3218	6.41039	6.53475	6.56765	6.26661	6.63062	6.53258	6.41907	6.55591	6.60458	6.29329	6.38907	6.35482	6.16081	6.52705	6.68639	6.93802	6.29292	6.41653	6.49603	6.67655	6.41964	6.44248	6.69408	6.2771	6.0956	6.28098	6.4237	6.63807	19889	Homo sapiens	RNA-binding protein 8A
PARK7	11.943	11.6544	11.878	11.6216	11.4151	11.6909	11.7609	12.0113	11.4255	11.7415	12.1347	11.6432	11.329	11.9328	11.5945	11.6001	11.6503	11.8853	11.5528	11.4888	11.2551	11.7496	11.6367	11.8671	11.4216	11.773	11.3987	11.5234	11.3131	11.5482	11.4928	19891	Homo sapiens	Parkinson disease protein 7
OPA3	8.7507	8.45645	8.91968	9.24072	9.43882	9.12187	9.15555	8.88413	9.16015	9.32127	8.84606	9.06381	8.70101	8.9777	9.20662	9.20679	9.0223	8.51634	9.00926	8.60982	8.91935	8.79403	8.31806	8.91317	8.58149	8.66654	8.44977	9.03292	8.35048	8.63879	8.3318	19996.2	Homo sapiens	Optic atrophy 3 protein
TMEM47	6.00177	5.98646	5.1476	6.21434	6.86223	5.91591	6.00158	6.33293	5.60631	6.6233	5.77424	6.63327	5.28584	5.20729	5.74767	5.04777	6.06101	5.94984	5.95101	6.18118	6.07231	5.61952	5.44202	5.61183	6.0103	6.08266	5.54139	5.60749	5.11784	5.11899	5.88368	19997.6	Homo sapiens	Transmembrane protein 47
MECP2	7.46361	8.25201	7.15786	7.16255	6.95862	7.81441	7.90188	8.01197	7.91239	7.83196	7.0316	7.55085	8.94718	7.73265	8.16349	8.52165	8.23674	8.62816	8.86601	8.38607	7.9755	7.24758	7.78428	7.36363	7.64444	7.79947	8.37436	6.85996	7.79259	7.55095	8.30472	20011.4	Homo sapiens	Methyl-CpG-binding protein 2
DCTD	6.13416	6.62832	6.24708	6.19007	5.84482	5.70869	5.30345	6.01353	6.6947	5.62501	6.31033	5.62162	5.48656	5.51035	5.79069	5.7904	6.16225	6.61283	5.93495	5.96021	5.72411	5.51961	6.25072	6.14422	6.92607	7.11252	5.81421	5.45688	5.61212	6.22026	6.04714	20016	Homo sapiens	Deoxycytidylate deaminase
FTL	7.94325	7.07351	7.14217	7.27949	7.31226	7.97902	7.0099	7.28719	8.52407	7.73964	7.37235	7.15578	6.78602	6.81989	7.16295	7.55413	7.56128	8.24742	7.47881	7.05687	7.37282	7.23973	8.27436	7.6027	7.83805	8.45529	6.99359	7.29847	6.50463	7.6916	7.84636	20019.7	Homo sapiens	Ferritin light chain
TIMM22	8.5431	8.0309	7.93239	7.74364	8.47782	8.1805	8.04675	8.30264	7.87705	8.02632	7.94341	8.10463	8.04614	7.93165	8.41816	8.15215	8.2503	8.06534	8.34537	8.26746	8.28361	7.87476	7.83932	8.22261	7.88242	7.82166	7.65325	7.94547	7.9256	7.58706	8.13581	20031	Homo sapiens	Mitochondrial import inner membrane translocase subunit Tim22
APOC4-APOC2	10.172	10.5276	10.8656	8.53212	8.44832	8.83351	8.63909	9.237	8.53413	8.57856	7.2881	8.01607	7.68382	9.05588	7.35417	7.89451	9.18052	10.3728	9.26584	10.7716	8.52573	8.35909	8.9336	8.19149	9.05255	8.63258	9.30548	8.38441	7.60425	8.97963	10.083	20049.3	Homo sapiens	Apolipoprotein C-II
ARF6	9.02598	9.2659	8.79545	8.9336	8.47855	8.96065	8.47831	8.74595	9.23909	8.7657	8.7696	8.95972	8.36941	8.24547	8.44181	8.32325	8.57944	8.9876	8.88372	8.83634	8.50055	8.56192	8.90561	8.84883	8.95141	8.95572	8.62036	8.77293	8.81577	8.87573	9.27931	20082.2	Homo sapiens	ADP-ribosylation factor 6
NDUFA8	10.9083	10.3407	10.7695	10.9571	11.1664	11.1082	11.3435	10.9944	10.7075	11.0762	10.9773	10.9851	11.0521	11.0547	11.1267	11.1212	11.1327	10.6333	10.8871	10.6185	11.2661	11.1899	10.61	10.8906	10.6226	10.3224	11.0445	10.9323	11.0977	10.9211	10.6041	20105	Homo sapiens	NADH dehydrogenase [ubiquinone] 1 alpha subcomplex subunit 8
DCTN5	6.81245	6.98503	6.81166	7.10933	6.77138	6.91833	6.8492	7.06725	7.01875	6.83479	6.8666	6.92382	6.92376	6.82537	6.92172	7.02696	6.62293	6.54499	7.02925	6.77851	7.1706	6.96966	6.70252	6.88895	6.92539	6.61675	7.28896	6.62204	6.88314	6.88313	6.77772	20126.5	Homo sapiens	Dynactin subunit 5
CRYAB	14.0839	13.6651	14.0066	14.1859	14.0576	14.0131	14.0661	13.8402	13.9557	14.1526	14.0466	14.0752	13.8236	14.0308	13.934	13.9783	13.8102	13.6272	13.7353	13.8399	13.8851	14.2439	14.2643	14.0083	13.9046	13.6173	13.8095	14.0818	14.1513	14.2197	13.7955	20158.9	Homo sapiens	Alpha-crystallin B chain
DAND5	5.29397	4.7963	4.42563	4.78561	5.48648	5.38203	5.08503	5.22277	4.69686	5.33377	5.40921	5.44026	4.72794	9.94381	4.94347	4.6244	5.45557	5.47723	4.97104	5.44127	5.33272	5.09565	6.22901	5.18852	5.04927	5.0271	5.09115	8.33165	4.70429	4.74158	5.41617	20179.8	Homo sapiens	DAN domain family member 5
RPL11	9.11522	9.40798	9.03699	9.37766	9.21428	9.17485	8.89889	9.08928	9.36338	9.11211	9.05256	9.1735	9.15748	8.79722	9.11152	9.01655	9.04125	9.15276	9.62267	9.20489	9.16147	9.18124	9.26873	9.15929	9.4206	9.45081	9.32538	9.2075	9.19855	9.31052	9.41882	20252.4	Homo sapiens	60S ribosomal protein L11
NDUFAF4	8.77012	8.25893	8.56442	9.25925	8.93348	8.72349	8.48365	8.84786	9.35526	9.33556	8.88945	9.40437	8.43261	8.39489	8.84601	8.5716	8.79073	8.16936	8.95447	8.95106	8.89272	9.26333	8.63501	8.7861	8.75058	8.19329	8.46186	9.1716	8.84601	8.82693	8.42869	20266.5	Homo sapiens	NADH dehydrogenase [ubiquinone] 1 alpha subcomplex assembly factor 4
TRAPPC3	7.56203	7.2744	7.34214	7.219	7.31031	7.41246	7.30633	7.22565	7.34499	7.38371	7.47053	7.32944	7.20624	7.18205	7.16728	7.18046	7.45401	7.58507	7.6141	7.30749	7.18629	7.26923	7.45067	7.47113	7.52982	7.42237	7.26354	7.60063	7.22746	7.18866	7.49478	20274.1	Homo sapiens	Trafficking protein particle complex subunit 3
NUDT4	7.86985	7.67376	7.9694	7.7472	7.69988	6.86147	7.60032	7.69536	7.61811	8.00869	8.06264	8.1683	6.75945	7.58708	7.70464	7.12231	7.70657	7.94039	7.61473	7.45673	7.05331	7.35153	7.51045	8.33633	7.64422	8.36959	7.10131	8.02069	7.46271	7.72512	7.55942	20306	Homo sapiens	Diphosphoinositol polyphosphate phosphohydrolase 2
SPCS3	7.78811	8.21023	7.75829	8.13958	8.14571	7.88452	7.8271	7.62999	8.65037	8.01441	7.80504	7.86041	7.66846	7.70115	7.952	7.93801	8.37508	8.10558	9.15647	8.31801	8.23203	8.11214	7.97492	7.98889	8.32818	8.11841	7.71127	8.08733	8.30777	8.14442	8.29451	20313.4	Homo sapiens	Signal peptidase complex subunit 3
NDUFAF3	8.70665	8.3547	8.67823	9.34383	8.9873	8.46224	8.69462	9.04795	9.19596	9.39751	8.95241	9.48881	8.43007	8.39837	8.98238	8.47538	8.62824	8.09367	8.674	8.83708	8.6838	9.11323	8.66333	8.66288	8.5989	7.82482	8.50165	9.17869	8.82884	8.86825	8.51497	20350.2	Homo sapiens	NADH dehydrogenase [ubiquinone] 1 alpha subcomplex assembly factor 3
HINT3	8.13893	7.92331	7.92063	7.66582	8.08178	7.97585	8.02266	7.90524	8.06379	7.87329	7.81832	8.01042	8.3572	7.95302	8.44003	8.02402	7.83473	7.74723	8.01116	7.61493	7.96048	7.73287	7.73221	7.96816	7.78188	7.61797	7.57476	7.90829	7.90982	7.25421	7.79737	20361.3	Homo sapiens	Histidine triad nucleotide-binding protein 3
ISG20	5.63108	5.5687	5.09894	5.37478	5.43219	5.57382	5.14497	5.50363	5.83024	5.22791	5.33972	5.18948	5.23205	5.31105	5.24093	5.24713	5.39712	5.29316	6.09822	5.24706	5.14214	5.11898	5.6191	5.17499	5.34996	5.01182	5.2082	5.10209	4.96512	5.18278	5.53794	20363.5	Homo sapiens	Interferon-stimulated gene 20 kDa protein
NAA20	5.62418	5.57788	5.37329	5.80113	6.86187	6.15523	5.82286	6.30934	6.20943	5.88419	6.39108	6.36437	6.29998	6.15266	5.39162	6.01871	6.25641	5.93438	5.40342	5.21966	6.12159	5.69108	4.91494	5.96903	5.81662	5.25918	5.08537	4.97234	5.49466	5.47576	5.00784	20368.2	Homo sapiens	N-alpha-acetyltransferase 20
ARL1	8.22694	8.3165	8.36932	8.52411	8.43638	8.40391	8.27254	8.31146	8.70303	8.46369	8.50166	8.60377	8.22244	8.27967	8.39214	8.15789	8.41333	8.46853	8.4301	8.19467	8.03014	8.3608	8.32904	8.44978	8.54294	8.26982	8.29221	8.30692	8.47007	8.35035	8.28949	20417.5	Homo sapiens	ADP-ribosylation factor-like protein 1
NUDT4B	7.6301	7.56409	7.66559	7.38172	7.50446	7.45427	7.70746	7.82497	7.36693	7.65236	7.54867	7.74066	7.58573	7.82876	7.67667	7.44297	7.70762	7.77184	7.4054	7.69726	7.17841	7.39205	7.52028	7.77214	7.4089	7.57914	7.19271	7.75059	7.43132	7.39165	7.46618	20434.2	Homo sapiens	Diphosphoinositol polyphosphate phosphohydrolase NUDT4B
RANGRF	5.77536	5.54722	5.34293	5.2102	5.09895	5.86581	5.73589	4.89809	4.79491	5.33413	5.28407	5.08357	5.19929	5.29549	5.09828	4.62011	5.31503	5.62358	5.27072	5.61583	4.61805	4.59028	4.89705	4.94763	4.94615	4.76535	5.29087	5.14609	4.94201	5.35501	4.66841	20448.1	Homo sapiens	Ran guanine nucleotide release factor
ARL3	8.63119	8.45304	8.74407	8.36095	8.44273	8.73952	8.93711	8.74263	8.65076	8.71227	8.81581	8.47509	8.809	8.91696	8.6268	8.65779	8.68819	8.81111	8.6093	8.70373	8.15948	8.53844	8.62538	8.69308	8.3343	8.32634	8.25467	8.56299	8.50028	8.44454	8.70382	20455.5	Homo sapiens	ADP-ribosylation factor-like protein 3
MYL12A	10.417	10.3977	10.2441	10.4302	10.306	10.4924	10.6728	10.4993	10.8493	10.5096	10.5559	10.4177	10.4546	10.4643	10.4674	10.7052	10.509	10.7809	10.9996	10.2952	10.3353	10.4815	10.6868	10.4492	10.8011	10.3001	10.2811	10.3568	10.5473	10.5806	10.7297	20456.9	Homo sapiens	Myosin regulatory light chain 12A
CAV1	11.1332	12.2491	11.4109	11.5651	11.7677	11.3594	11.3849	11.3027	11.8614	11.5873	10.9443	11.7813	11.7698	11.547	11.907	11.9072	11.3043	11.0121	11.466	11.2706	11.6061	11.2371	11.3668	11.3224	11.5085	11.7586	11.3246	11.6347	11.5166	11.7428	11.2836	20471.6	Homo sapiens	Caveolin-1
DUSP3	10.008	9.41628	10.1567	10.0032	9.92529	10.2424	10.4358	10.002	10.2319	10.3203	11.0644	10.2632	9.51275	10.365	9.87188	9.69989	9.8149	10.0276	9.47246	9.74987	9.21871	10.4073	10.5867	10.476	10.0769	9.34863	9.62886	9.74625	10.338	10.3771	9.76852	20478.3	Homo sapiens	Dual specificity protein phosphatase 3
IFT27	7.19911	7.15107	7.00391	6.52132	7.03249	7.11765	7.05054	7.09063	6.86992	7.17746	7.06221	7.13163	6.43884	6.91962	6.93462	6.59882	7.33193	7.31622	6.94915	7.19972	7.17846	7.01907	6.9448	6.96474	6.67516	7.2235	6.65599	6.9635	6.58858	6.6218	6.8476	20480.5	Homo sapiens	Intraflagellar transport protein 27 homolog
RHEB	6.58052	6.89072	6.60608	6.7492	6.725	6.86305	6.55791	6.65822	7.18145	6.66058	7.01854	6.90285	6.60048	6.63175	6.65591	6.61555	6.80885	6.70735	6.88075	6.54157	6.51499	6.47337	6.71119	6.72483	6.7681	7.03233	6.70033	6.6822	6.7227	6.70549	6.57828	20497.5	Homo sapiens	GTP-binding protein Rheb
RAP2B	7.50579	7.71309	7.09369	7.56721	6.99469	7.32573	7.16679	7.11404	8.26831	7.17663	7.18839	7.42875	7.1991	7.16516	7.0374	7.29536	7.61073	8.43124	8.03236	7.07241	7.33956	6.98342	7.4224	7.13562	8.02725	7.50866	6.9201	7.20166	7.15676	7.44317	8.00383	20504.3	Homo sapiens	Ras-related protein Rap-2b
VPS29	8.49611	8.82712	8.42725	8.46683	8.35165	8.3957	8.06662	8.45255	8.65276	8.63169	8.47194	8.72525	8.27888	8.30004	8.41717	8.32954	8.64878	8.78244	8.92431	8.41095	8.34184	8.17116	8.52183	8.45822	8.74536	8.80366	8.11372	8.30678	8.16721	8.46119	8.56293	20505.7	Homo sapiens	Vacuolar protein sorting-associated protein 29
LRRC20	7.09801	6.88349	6.99881	7.04602	6.87551	7.24185	7.19818	7.1989	7.02647	6.94152	7.38573	7.27871	7.04197	7.33294	7.11339	7.0335	7.04621	7.13142	7.12131	6.97666	7.02515	7.06076	7.39067	7.22592	6.94112	6.94721	6.93041	6.67284	6.80788	6.78862	7.01078	20508.9	Homo sapiens	Leucine-rich repeat-containing protein 20
ARF4	9.74648	10.5071	9.74045	10.1059	9.55791	9.78769	9.46585	9.57319	10.313	9.66108	10.0871	9.85313	9.62127	9.42371	9.58396	9.41129	9.86582	10.6378	10.3245	9.66652	9.49202	9.62525	9.8598	10.0893	10.1159	10.0065	9.5087	9.45898	9.93249	9.89645	9.80581	20510.8	Homo sapiens	ADP-ribosylation factor 4
ARF5	7.45582	7.97818	7.56346	7.72573	7.5317	7.38666	7.59779	7.41348	7.87156	7.67217	7.64284	7.73364	7.65465	7.60418	7.74332	7.63349	7.66654	7.62856	7.78147	7.78983	7.53834	7.49844	7.72418	7.67979	7.88722	7.69797	7.7965	7.7034	7.8935	7.90953	7.6502	20529.7	Homo sapiens	ADP-ribosylation factor 5
ARPC3	9.51044	9.66236	9.50469	9.65679	9.32768	9.62829	9.33611	9.13067	10.298	9.5944	9.65267	9.75819	9.0571	9.01371	9.20305	9.11921	9.33254	9.60855	9.88859	9.40272	9.18951	9.31426	9.75331	9.54873	9.87689	9.45965	9.19905	9.26775	9.52205	9.75477	9.86033	20546.7	Homo sapiens	Actin-related protein 2/3 complex subunit 3
MCTS1	8.10514	7.926	7.87333	8.04129	7.77439	8.02326	8.02133	7.91718	7.96588	7.72068	7.94576	7.8676	7.84924	7.86496	7.76727	7.69417	7.81734	7.8067	7.98433	7.77906	7.91083	8.01846	8.18125	7.87337	7.89634	7.74933	7.96644	7.54083	8.01019	7.89974	7.88169	20555.3	Homo sapiens	Malignant T-cell-amplified sequence 1
CSRP1	9.15257	9.02009	9.56215	8.78743	8.66117	9.19959	9.32775	9.52607	9.53894	8.90453	9.04913	8.74998	9.42997	9.25855	8.84492	9.65692	9.02394	9.62614	9.18464	8.96695	9.01146	8.35412	9.42751	9.29155	9.65808	9.46459	9.18529	9.1826	8.70399	9.53353	9.45603	20567.4	Homo sapiens	Cysteine and glycine-rich protein 1
WDR13	5.87593	6.68305	6.11191	5.45419	7.09431	6.32185	5.68408	6.01173	6.63657	7.22922	6.65277	7.32319	5.28024	5.33963	5.61126	5.26952	6.27409	7.18204	6.66241	5.43705	5.26917	5.58251	6.11171	6.16071	5.50036	6.37018	4.91682	5.05941	4.9777	4.88473	5.07233	20601.8	Homo sapiens	WD repeat-containing protein 13 (Fragment)
RAP2A	5.71668	6.14565	5.52565	5.72646	5.49251	5.82041	5.30561	5.79216	5.92444	5.45692	5.39935	5.89361	5.17159	5.01786	5.37204	5.54592	5.56643	5.85859	6.01012	5.79929	5.70742	5.48402	5.76075	5.58616	5.64767	5.96017	5.65234	5.63706	5.30554	5.67143	5.93045	20615.5	Homo sapiens	Ras-related protein Rap-2a
PDAP1	7.53645	7.46145	7.61281	7.50624	7.48093	7.42048	7.47212	7.61617	7.72214	7.47019	7.66917	7.66708	7.2447	7.48324	7.27847	7.31901	7.36541	7.45018	7.35881	7.26275	7.28921	7.47982	7.41139	7.38063	7.25389	7.31579	7.2237	7.22314	7.30617	7.3863	7.40761	20630	Homo sapiens	28 kDa heat- and acid-stable phosphoprotein
RPP25	5.52631	5.43121	5.06872	5.02216	5.46793	5.49038	5.68229	5.63342	4.85049	5.37209	5.51651	5.70668	4.72009	4.63621	5.10545	4.84084	5.645	5.6496	5.15013	5.513	5.5595	5.18117	4.91553	5.47149	5.0876	5.16126	5.09141	5.7318	4.79298	5.13903	5.52779	20632.4	Homo sapiens	Ribonuclease P protein subunit p25
CNPY2	4.91745	5.41511	5.00963	4.91639	5.23434	5.60554	4.61698	4.98864	4.7384	4.87764	5.31161	5.0379	4.97406	4.97548	5.00119	4.78385	5.53199	5.77708	5.24037	5.5463	4.8787	5.11576	5.39296	5.02289	5.16214	4.91756	5.38701	4.91542	5.24038	5.20308	5.30465	20652.2	Homo sapiens	Protein canopy homolog 2
FUNDC2	9.53763	8.81908	9.43356	9.74513	9.88864	9.84849	9.81164	9.40505	9.53885	9.96855	9.72392	9.97252	9.39032	9.79207	9.89214	9.73318	9.43042	9.23687	9.57084	9.29724	10.0838	10.0307	9.43296	9.89735	9.40318	9.17213	9.48163	10.0529	9.61841	9.51894	9.28529	20675.7	Homo sapiens	FUN14 domain-containing protein 2
ARF1	11.4654	11.4976	11.4857	11.5169	11.4225	11.4626	11.3467	11.4155	11.5266	11.635	11.4774	11.5849	11.2484	11.3228	11.3593	11.2063	11.5598	11.5893	11.3717	11.7233	11.3352	11.5086	11.5618	11.7484	11.5984	11.2837	11.5545	11.3721	11.5098	11.5582	11.7834	20696.8	Homo sapiens	ADP-ribosylation factor 1
MANF	7.08109	6.72865	6.79735	6.79102	6.81316	6.91657	6.79362	6.62625	7.0003	6.75079	6.98291	6.93957	6.49884	6.64845	6.98968	6.69838	6.94978	7.13886	7.1028	6.91753	6.86777	6.89349	7.10802	6.84398	6.82327	6.90797	6.6257	6.75034	6.75713	6.79715	6.9206	20700.1	Homo sapiens	Mesencephalic astrocyte-derived neurotrophic factor
ARL5A	7.31095	7.65962	7.69978	7.89877	7.89645	7.41295	7.64164	7.39447	7.86892	7.72306	7.61212	7.78034	7.77704	7.7808	7.65879	7.72923	7.41351	7.36532	7.82382	7.63397	7.65999	7.58668	7.40032	7.78526	7.69012	7.60016	7.51896	7.63567	7.56219	7.65411	7.07276	20727.9	Homo sapiens	ADP-ribosylation factor-like protein 5A
RAP2C	7.93434	8.2084	7.46296	7.75956	7.83025	8.19251	7.87718	7.61894	8.58372	7.87527	7.75789	7.93762	7.73629	7.6095	7.74179	7.69617	8.2061	7.99039	9.00717	8.11078	8.12634	7.48431	7.62947	7.91183	8.33953	8.38645	7.87384	8.00996	7.61128	7.84563	8.19623	20744.8	Homo sapiens	Ras-related protein Rap-2c
DCTN6	7.87418	7.93625	7.81966	7.99077	7.72037	7.73858	7.73511	7.80419	7.69184	7.61179	8.01256	7.74478	7.81934	7.81344	7.54705	7.82297	7.68176	7.70557	7.88915	7.52753	7.75282	7.5762	7.88558	7.61846	7.50713	7.57177	7.80698	7.44857	7.46534	7.40113	7.72298	20747	Homo sapiens	Dynactin subunit 6
VPS25	7.83443	7.86282	7.95427	7.83133	7.6719	7.70765	7.87763	7.76456	7.74574	7.69168	7.81178	7.67385	7.79494	7.82292	7.57972	7.78832	7.69014	7.75421	7.8681	7.59398	7.83115	7.82569	7.85796	7.72958	7.53951	7.52541	7.85248	7.51279	7.43727	7.61151	7.6315	20747.7	Homo sapiens	Vacuolar protein-sorting-associated protein 25
GNPNAT1	5.97809	5.81231	5.75475	6.04875	5.99142	5.96882	6.01215	5.60805	5.9112	5.82556	6.54025	5.62693	5.51476	5.81124	5.70593	5.47102	5.84089	5.46441	5.72628	5.92708	5.9407	6.08216	5.6308	5.92876	6.07518	5.73204	5.88655	6.03367	6.24498	6.01174	6.21648	20749.1	Homo sapiens	Glucosamine 6-phosphate N-acetyltransferase
CYBC1	5.12935	5.48865	5.22702	5.10677	5.29811	5.28282	5.00774	5.23114	4.95579	5.03261	5.36407	5.20601	5.12087	5.04778	5.06307	5.00124	5.08698	5.60699	5.32812	5.10129	5.11889	5.41602	5.46372	5.427	5.19341	5.06796	4.95087	4.6604	5.08461	5.14663	5.18315	20773.8	Homo sapiens	Cytochrome b-245 chaperone 1
GLO1	10.7709	10.2453	10.7517	10.2605	10.4591	10.6834	10.8047	11.1006	10.471	10.6376	10.9279	10.834	10.535	11.1039	11.0819	11.1015	11.0986	11.289	10.7819	10.429	9.96276	10.476	10.6229	10.8073	10.0864	10.5413	10.1632	10.3272	10.1239	10.0326	10.5167	20777.7	Homo sapiens	Lactoylglutathione lyase
TRAPPC5	7.26383	7.39297	7.70819	7.38101	7.30528	7.1945	6.63286	7.24165	7.20685	7.28035	7.46329	7.33401	6.49558	6.89769	7.32694	6.71204	7.09825	7.00666	7.50059	7.38276	7.44726	7.5222	7.37092	7.47068	7.26333	6.63192	7.83929	7.54991	6.96225	7.24311	7.49583	20783	Homo sapiens	Trafficking protein particle complex subunit 5
PFN2	6.92349	7.42498	6.7425	6.85648	7.6495	6.90395	6.84986	6.93465	6.80566	7.13957	7.77816	7.45033	6.1657	6.51154	6.7006	6.48686	7.22008	8.86792	7.79442	6.94823	6.67154	6.71754	6.69371	7.32756	7.30335	8.92737	6.20735	6.88809	6.40644	6.68956	7.07234	20787.2	Homo sapiens	Profilin
CBX3	6.30023	6.42013	6.44892	6.51236	6.24807	6.3991	6.32689	6.38945	6.53872	6.5738	6.71596	6.38984	6.49312	6.38884	6.40767	6.41539	6.39759	6.43909	6.84577	6.07369	5.93179	6.4069	6.34259	6.1226	6.24168	6.33327	6.15846	5.96163	6.3556	6.52233	6.75098	20811.4	Homo sapiens	Chromobox protein homolog 3
EEF1D	6.91895	6.4874	6.12094	6.59074	6.78925	7.19141	5.43867	6.43932	6.79819	6.39748	7.09159	6.29956	5.24089	6.12934	6.48744	6.16899	6.80344	6.86519	7.26155	6.93556	6.37987	6.16226	7.36559	7.07272	6.86097	7.39736	6.76147	7.21265	6.20655	7.1081	6.90272	20819	Homo sapiens	Elongation factor 1-delta (Fragment)
RAP1B	10.6201	11.2133	10.5728	10.6334	10.6543	10.784	10.3923	10.5557	10.8896	10.5197	10.3604	10.6012	10.3794	10.4016	10.708	10.6592	10.8317	11.0661	11.0662	10.8755	11.1018	10.5823	10.8266	10.6896	11.1412	11.1325	10.9091	10.7776	10.6871	11.0046	11.1617	20824.8	Homo sapiens	Ras-related protein Rap-1b
MFAP2	5.31229	4.86338	5.16238	5.11259	5.01784	4.91292	5.35739	5.25218	5.31911	5.45086	5.14627	5.17621	5.08354	5.62812	5.21652	6.59516	5.28861	5.2159	4.88888	5.34403	5.3304	5.3579	7.52762	5.18501	5.08297	5.38472	5.36155	5.459	5.12081	5.12124	5.09913	20825.5	Homo sapiens	Microfibrillar-associated protein 2
GM2A	6.34979	6.36442	6.09573	6.10857	6.38168	6.68839	6.33252	6.36958	6.10018	6.35435	6.01608	6.3427	6.11876	6.42321	6.5084	6.22528	6.6151	6.70416	6.51096	6.59617	6.38075	6.1416	6.46128	6.17859	6.29205	6.48943	6.42404	6.56644	6.28829	5.9979	6.45009	20838.4	Homo sapiens	Ganglioside GM2 activator
H1-0	9.74832	11.7633	10	10.9526	10.6386	10.8112	9.97589	10.6313	10.9609	10.1419	11.1649	10.9394	10.9426	9.93035	10.7371	10.4752	10.9741	11.2846	11.6284	11.5093	11.4387	10.0901	10.4768	10.9804	11.1604	11.5616	10.9998	11.2604	10.6707	11.4401	11.3728	20862.9	Homo sapiens	Histone H1.0
CHAC2	5.66009	5.38564	5.45228	5.10351	5.82343	5.48257	4.84286	5.06903	4.6008	5.31614	5.63313	5.91604	4.91026	4.46182	5.30598	5.71262	4.78381	5.08334	5.28193	5.45874	4.94791	4.89969	5.2746	5.41681	4.97353	5.06947	4.29109	4.72767	4.66755	4.66436	5.34852	20874.7	Homo sapiens	Glutathione-specific gamma-glutamylcyclotransferase 2
ARL2	8.28511	8.26029	8.42147	8.52506	8.40812	8.47248	8.19699	8.55741	8.35372	8.45352	8.73831	8.37919	8.45292	8.48117	8.23645	8.33766	8.50805	8.47359	8.39346	8.04034	8.54775	8.78357	8.40439	8.43305	8.38925	8.38156	8.38128	8.55739	8.50475	8.40934	8.2389	20878	Homo sapiens	ADP-ribosylation factor-like protein 2
UBE2M	8.98891	8.86854	9.02051	8.73052	8.7986	9.01831	9.06133	9.08657	8.97997	9.12793	9.27984	8.90559	8.97644	9.11522	8.98551	8.88164	8.8542	9.0884	8.83876	8.90794	8.46685	9.00726	9.00775	9.07821	8.81555	8.8078	8.79494	8.7307	8.90354	8.93629	8.85408	20900	Homo sapiens	NEDD8-conjugating enzyme Ubc12
DUSP22	6.60658	6.19012	6.66575	6.75717	6.57685	6.94031	6.56345	6.48141	6.0495	6.71876	6.01311	6.86292	5.87757	5.62687	6.21036	5.98231	6.71455	6.82552	6.11677	6.80833	6.94904	6.41914	6.01081	6.12857	6.33969	5.77296	6.13989	5.98074	6.13072	6.02824	6.14655	20910	Homo sapiens	Dual specificity protein phosphatase 22
MOCS2	7.94096	7.39091	7.68976	7.10428	7.61417	7.57649	7.86352	7.96712	7.49526	7.78729	7.61706	7.56812	7.49251	7.88128	7.61191	7.45029	7.73554	7.69038	7.32907	7.85625	7.65729	7.51902	7.53504	7.62899	6.96821	7.27424	7.45762	7.41491	7.3639	7.48027	7.46491	20944	Homo sapiens	Molybdopterin synthase catalytic subunit
CSRP3	11.5423	10.7957	11.41	11.9461	11.9693	11.1024	11.4572	11.3834	10.9435	12.487	12.2518	11.8637	11.3347	11.2682	11.2241	11.2412	10.7065	10.5553	10.3085	11.0235	10.8899	11.8854	11.413	11.506	11.0077	10.3911	11.4693	11.5927	11.0717	11.2256	10.0745	20968.9	Homo sapiens	Cysteine and glycine-rich protein 3
RAP1A	9.18859	9.35497	9.40003	9.53738	9.422	9.64929	9.43389	9.2712	9.72259	9.20733	8.76093	9.05903	8.96749	9.15589	9.28149	9.40732	8.88044	9.01376	9.0322	8.74952	9.0573	9.03559	8.86209	8.89809	8.67303	8.98593	9.05812	8.92294	9.26889	9.40872	8.73721	20987.2	Homo sapiens	Ras-related protein Rap-1A
GPX7	5.31422	5.43684	5.54289	5.405	5.48463	5.44807	5.35213	5.36721	6.17687	5.52794	5.45545	5.2612	5.47781	5.3505	5.35678	5.16085	5.61665	5.36116	5.33608	5.3258	5.17021	5.13421	5.32466	5.42652	5.35119	5.15742	5.32663	4.80509	5.179	5.60123	5.1479	20996	Homo sapiens	Glutathione peroxidase 7
RBBP9	7.69883	7.96186	8.18394	7.24922	7.54772	7.83837	7.90329	8.1994	7.70658	7.63761	7.86669	7.44289	7.20158	7.9049	7.75061	7.0307	7.65435	8.17345	7.76139	7.48859	7.16114	7.27388	7.4971	7.65966	7.24311	7.49257	7.19483	7.59262	7.47263	7.5217	7.28263	20999.9	Homo sapiens	Serine hydrolase RBBP9
GGCT	8.11438	7.71657	8.00572	7.81022	7.50799	7.71546	8.21871	7.95924	7.94098	7.83371	8.17136	7.66472	7.96526	8.21309	7.80358	8.01283	8.09985	8.07202	7.76915	7.80203	7.55271	7.68765	7.7507	8.17291	7.80433	7.89819	7.7218	7.77738	7.79348	7.70889	7.70759	21007.7	Homo sapiens	Gamma-glutamylcyclotransferase
CYBA	6.93178	8.55017	6.47097	6.9027	7.36249	7.42694	6.36604	6.20688	7.94504	6.61194	6.80309	7.24142	6.15001	5.99224	6.84763	6.37533	7.55782	8.84698	9.17824	7.09978	6.93014	6.24314	6.56383	7.37602	9.38796	9.1633	6.52085	7.73064	6.57053	6.94419	6.69866	21012.5	Homo sapiens	Cytochrome b-245 light chain
PTGDS	9.02805	8.69488	9.21648	8.35193	8.37853	8.49353	9.2758	9.20657	8.81926	8.80044	8.39847	8.51288	8.80595	9.38531	9.15585	9.24927	8.81013	8.69275	8.5601	9.11866	8.95343	8.48425	8.19354	8.50148	8.59198	8.44994	9.02869	9.23916	8.4597	8.31973	8.82078	21028.8	Homo sapiens	Prostaglandin-H2 D-isomerase
PRADC1	6.22631	5.93822	5.69934	5.94307	6.1537	6.30504	5.87974	5.7955	5.11226	6.05134	5.43905	5.71433	5.23446	5.43716	5.58541	5.11216	5.80922	5.93386	5.4641	5.81682	6.03551	6.11651	5.87819	6.19736	5.30403	5.62369	5.51681	5.30595	5.81496	5.35203	5.08389	21042.1	Homo sapiens	Protease-associated domain-containing protein 1
PEBP1	12.4491	12.2419	12.7204	11.9255	12.1054	12.2665	12.6179	12.7242	11.9551	12.3702	12.6959	12.3609	12.3431	12.7811	12.4317	12.5714	12.3584	12.7775	12.252	12.3647	11.9411	12.4206	12.405	12.4546	12.0286	12.5731	12.2513	12.0545	12.0237	11.9929	12.4036	21056.8	Homo sapiens	Phosphatidylethanolamine-binding protein 1
C9orf40	7.96963	5.70627	7.24689	5.29365	5.62748	5.62748	5.45147	5.66815	5.04789	5.23848	5.25687	5.65618	5.11233	5.21677	5.08501	5.31193	5.32783	6.19347	5.57677	5.28302	5.94311	5.30803	5.44339	5.56033	5.18538	4.97757	5.51727	4.99617	4.85248	4.92347	5.34467	21063.3	Homo sapiens	Uncharacterized protein C9orf40
COMMD8	6.99882	7.17156	7.0205	7.10182	6.97064	7.12365	7.06096	6.84569	7.04647	6.77379	7.14493	6.95692	6.65109	6.84373	6.94462	7.05375	6.92944	7.41899	7.35105	7.10398	6.76911	7.06318	7.11456	6.68228	6.90321	6.8751	6.80421	6.88113	6.80144	6.94002	6.98844	21090.4	Homo sapiens	COMM domain-containing protein 8
HEBP1	9.80639	9.69648	9.59339	9.79985	8.86684	9.70007	9.65417	9.81916	9.65067	8.79584	9.73068	9.47289	9.65359	9.51287	9.55642	9.60527	9.69272	9.98929	9.70449	9.64565	9.6029	9.44336	9.02286	9.6963	9.56125	9.77886	9.84046	9.70663	9.77301	9.59176	9.79276	21097	Homo sapiens	Heme-binding protein 1
DCTN3	8.34639	8.88725	8.26353	8.67087	8.41914	8.56937	8.25299	8.31335	8.56819	8.66699	8.5839	8.46556	8.23954	8.18128	8.66824	8.31957	8.75526	8.72377	8.95089	8.48054	8.57271	8.38326	8.38705	8.77948	8.83545	8.59776	8.18134	8.63781	8.21132	8.16123	8.49604	21119.4	Homo sapiens	Dynactin subunit 3
JAGN1	7.69138	8.73432	7.87824	8.6854	8.739	7.84331	7.69074	7.8317	8.88902	8.11164	7.64612	8.49939	7.89429	7.71078	8.18184	7.80642	7.98291	6.7971	8.76513	8.15849	8.23807	7.59796	7.70861	8.03454	8.55929	8.95041	7.70804	8.03688	7.64771	7.95626	7.05773	21125	Homo sapiens	Protein jagunal homolog 1
COMMD1	7.41607	7.2157	7.41853	7.50348	7.4107	7.49886	7.59963	7.52185	7.73858	7.55058	7.57333	7.53476	7.54847	7.65194	7.47524	7.48533	7.44929	7.79514	7.46006	7.54361	7.35065	7.45657	7.50274	7.5365	7.40463	7.19444	7.51745	7.54717	7.6211	7.49731	7.47608	21178.1	Homo sapiens	COMM domain-containing protein 1
BAX	8.25977	8.53935	8.18141	8.41434	8.48958	8.73946	8.52926	8.23453	8.99559	8.23938	8.88174	8.62728	7.60874	7.97748	7.88774	7.93064	8.66992	8.63343	8.54471	8.17519	7.89983	8.02215	8.81833	8.26373	8.22801	8.11918	7.81208	8.13491	8.42314	8.22147	8.23687	21184.4	Homo sapiens	Apoptosis regulator BAX
FTH1	7.64954	7.18966	7.7399	7.78443	8.02071	7.92169	8.47384	8.03743	8.41982	7.95562	7.75204	7.80533	7.08317	7.67455	7.59534	7.4861	7.50068	7.87176	7.41681	7.21006	7.59121	7.80692	8.12265	7.88983	7.37226	8.04882	7.32808	7.40674	6.91699	7.73079	7.51709	21225.6	Homo sapiens	Ferritin heavy chain
CTF1	8.26445	6.11394	6.18114	7.4525	6.35383	7.64455	7.18496	6.73161	7.74023	6.57204	7.67279	5.826	8.05767	7.86874	6.15628	7.63526	6.8091	6.50387	6.55463	6.95927	5.19868	6.25532	7.56898	6.16	6.93317	5.67681	6.0182	5.26049	5.65031	6.42441	5.87868	21227.3	Homo sapiens	Cardiotrophin-1
NRAS	8.64444	8.84058	8.40813	8.39247	8.66446	8.68948	8.4115	8.72519	8.65812	8.67588	8.59122	8.69384	8.25359	8.43482	8.66303	8.46369	8.76233	8.87957	8.97281	8.76208	8.78783	8.61242	8.68905	8.75261	8.77688	8.65741	8.35006	8.59792	8.40533	8.43654	9.00972	21229.2	Homo sapiens	GTPase NRas
BLOC1S3	5.65525	5.49052	5.47594	5.46114	5.50901	5.60921	5.48397	5.49516	6.2817	5.51836	5.22733	5.57423	5.51633	5.45238	5.2444	5.42687	5.36265	5.65365	5.31884	5.48078	5.51873	5.25085	5.42961	5.43277	5.34807	5.49028	5.91032	5.7385	5.89078	5.78871	5.67873	21255.6	Homo sapiens	Biogenesis of lysosome-related organelles complex 1 subunit 3
CDC42	10.2192	10.2753	10.1817	10.4305	10.0468	10.2553	10.1412	10.195	10.4851	10.106	10.1626	10.2217	10.3921	10.2408	10.2511	10.4148	10.2357	10.4659	10.6095	10.3673	10.3144	10.4243	10.3626	10.2712	10.6173	10.2889	10.4059	10.3579	10.4451	10.5458	10.6262	21258.6	Homo sapiens	Cell division control protein 42 homolog
NUDT16	7.94443	7.62724	7.85435	7.73899	7.67681	7.94903	7.87448	7.60174	7.97774	7.99894	7.91823	7.98797	7.27328	7.71579	7.60718	7.34315	7.63015	7.86453	7.50698	7.75462	7.53257	7.78912	8.02768	7.69917	7.79037	7.29265	7.82124	7.82419	7.69107	7.83794	7.85778	21273.4	Homo sapiens	U8 snoRNA-decapping enzyme
HRAS	8.26001	9.0125	8.42063	9.41777	8.74077	8.84267	8.82385	8.56167	9.18573	9.10891	9.18195	9.33188	8.54347	8.34782	9.08521	8.21215	8.7652	8.29247	9.33842	8.93776	9.15012	9.12193	8.99334	8.89763	8.66373	7.764	9.33897	9.1822	8.71676	8.87473	8.82017	21298.1	Homo sapiens	GTPase HRas
RHOG	8.38864	8.70026	8.19157	8.40795	8.04743	8.44943	7.97227	8.08988	8.78382	8.17496	8.05933	8.23028	8.23855	7.92324	8.31631	8.30263	8.52131	8.80388	8.91961	8.50046	8.35466	8.15513	8.54216	8.39843	9.0882	9.00993	8.35623	8.39949	8.46054	8.48587	8.76694	21308.5	Homo sapiens	Rho-related GTP-binding protein RhoG
MLIP	10.467	9.39208	9.90605	10.0897	9.53402	9.34187	8.68275	9.40301	9.43867	9.2497	9.75544	9.92372	8.53563	8.90559	9.00938	8.90801	9.29052	9.09822	8.21214	9.53558	8.74732	8.87145	8.93249	9.28149	8.43989	8.68533	8.93688	8.32905	8.3402	8.90456	8.03049	21319.1	Homo sapiens	Muscular LMNA-interacting protein (Fragment)
H1-2	9.11413	10.4254	9.5581	9.83872	9.51158	9.71178	9.26967	9.7012	9.83092	9.6229	10.3967	9.79655	10.0155	9.32254	9.59925	9.84538	9.9008	10.055	10.6448	10.7095	10.0898	9.7232	9.97047	9.94867	10.3266	10.6852	10.5787	10.1809	10.0369	10.5402	10.3785	21364.8	Homo sapiens	Histone H1.2
CYGB	8.40767	8.67529	8.19799	7.81049	7.93727	8.44687	8.06845	8.39	8.22997	8.01003	8.17628	8.08876	8.12291	8.14934	8.28079	8.40733	8.47545	8.88793	8.68553	8.32938	8.2339	7.95485	8.4418	8.24071	8.40801	8.29561	7.85021	8.01554	7.97038	8.15061	8.68146	21404.6	Homo sapiens	Cytoglobin
ARL8A	8.2707	8.47258	8.41304	8.4786	8.40688	8.33282	8.37422	8.34885	8.74102	8.42635	8.41532	8.53954	8.48965	8.4856	8.61453	8.7429	8.33114	8.40804	8.51625	8.41505	8.23245	8.36081	8.40085	8.2814	8.60995	8.38905	8.55187	8.43924	8.4984	8.49547	8.49224	21415.9	Homo sapiens	ADP-ribosylation factor-like protein 8A
CBX1	6.87108	6.55033	6.8347	6.87971	6.75427	6.48134	7.14062	6.95922	7.26311	7.17232	6.77187	6.83097	6.81441	6.77321	6.89954	7.05875	6.99741	6.97184	6.59041	7.10513	6.97755	6.99898	6.39098	6.77747	6.76976	7.25181	7.19871	7.30679	6.73969	6.64447	6.68521	21417.8	Homo sapiens	Chromobox protein homolog 1
GINS2	5.50498	4.96025	5.33959	5.13626	5.72571	5.55298	5.67413	5.38697	4.95841	5.77028	5.28308	5.09608	5.08581	5.15318	5.62568	4.88214	5.64884	5.78608	5.08639	5.60522	5.48971	5.39618	4.69689	5.32439	5.10463	5.27816	5.39995	5.86493	5.39573	5.40076	5.33237	21427.7	Homo sapiens	DNA replication complex GINS protein PSF2
ITPA	6.98274	7.38085	7.01275	7.02728	6.63508	6.89733	6.99459	7.25401	7.37361	7.28108	7.70462	6.45396	7.20616	7.26227	7.06369	7.03168	6.69074	6.65653	6.93926	7.04858	6.64775	7.09998	7.44126	7.63399	7.33605	7.43611	6.64023	6.90626	6.80387	7.30208	7.4175	21445.7	Homo sapiens	Inosine triphosphate pyrophosphatase
RAC1	11.2146	11.5344	10.9292	10.9711	10.9226	11.2132	10.6637	10.9911	11.2792	11.0117	11.0394	11.1297	10.8417	10.8509	11.0846	10.9781	11.3359	11.6192	11.591	11.4026	11.2314	11.103	11.4108	11.365	11.7475	11.8667	11.2399	11.2039	11.2091	11.4535	11.5588	21450.1	Homo sapiens	Ras-related C3 botulinum toxin substrate 1
EXOSC1	5.74116	6.05059	5.58478	5.37997	5.37656	5.35472	5.32438	5.70533	5.79114	5.42854	5.5057	5.75075	5.43682	5.24982	5.66192	5.56518	5.3729	5.6805	5.76901	5.76967	5.65895	5.44881	5.69307	5.53313	5.65217	5.41114	5.62463	5.80743	5.39848	5.87561	5.65784	21451.8	Homo sapiens	Exosome complex component CSL4
MXRA7	8.54404	8.54925	8.49413	8.50444	9.4436	8.62829	8.39491	8.1228	9.33672	8.72445	8.94693	8.57749	8.87178	7.99008	8.42048	8.18918	8.64338	8.89333	8.67608	8.52525	8.37016	8.62026	8.41983	8.716	8.49906	8.85111	8.09665	8.27177	8.61659	8.67806	8.53799	21465.8	Homo sapiens	Matrix-remodeling-associated protein 7
BNIP3	5.87092	5.62648	5.06322	6.24768	5.82126	5.35731	5.91562	5.17229	6.87951	5.37117	5.73829	5.38555	5.08289	5.63765	5.39235	5.65351	5.13777	4.81234	5.44694	5.18461	5.60581	5.44589	5.38748	5.57426	5.30655	5.28505	5.2428	6.08546	5.68008	6.27463	5.29378	21468.3	Homo sapiens	BCL2/adenovirus E1B 19 kDa protein-interacting protein 3 (Fragment);BCL2/adenovirus E1B 19 kDa protein-interacting protein 3 (Fragment);BCL2/adenovirus E1B 19 kDa protein-interacting protein 3
ZNRD2	5.09449	5.72811	5.3337	5.6457	5.33354	5.4936	5.48512	5.53771	5.67827	5.3609	5.29623	5.63945	5.58746	5.71526	5.1896	5.29936	5.07973	5.46798	5.45031	5.18829	5.14318	5.38015	5.60368	4.92459	5.24929	5.51398	5.15885	5.36868	5.5723	5.37895	5.12891	21474.3	Homo sapiens	Protein ZNRD2
REEP5	10.1676	9.57648	9.95617	9.99382	10.142	9.58027	9.93862	9.68524	9.86477	10.1561	9.8454	9.87322	9.94808	9.52506	9.84251	9.61707	9.48446	9.50703	9.7435	9.81119	10.0237	10.255	9.60561	9.9627	9.95313	9.57911	10.1031	9.90338	10.1842	9.68463	9.55826	21493.1	Homo sapiens	Receptor expression-enhancing protein 5
LZIC	7.90747	7.34396	7.45379	7.11217	7.0672	7.42067	7.35368	7.68049	7.27987	7.33147	7.58857	7.14772	7.03805	7.27345	7.28081	7.03146	7.57304	7.70266	7.47117	7.38943	7.17327	7.03079	7.24851	7.23993	7.16586	7.1016	7.00051	7.20918	6.96283	6.93301	7.50329	21494.5	Homo sapiens	Protein LZIC
TMEM126A	8.75799	8.54556	8.75484	8.91126	9.09308	9.10487	9.39351	8.76219	8.6178	9.05686	8.80304	9.11673	8.75744	8.95943	8.8953	9.11435	8.48373	8.40696	8.88323	8.9919	9.62668	9.07333	8.77059	8.75216	8.57459	8.40188	9.20157	9.14399	9.00378	8.78462	8.59284	21527.2	Homo sapiens	Transmembrane protein 126A
ARL8B	8.84188	8.97925	8.59938	8.86777	8.76431	8.81739	8.6394	9.03377	10.194	8.88258	8.61042	9.46408	8.68433	8.82236	8.93602	8.91794	8.76975	8.84667	9.26374	9.35789	8.87562	8.71312	9.27852	8.83316	9.41718	8.75867	8.95635	8.91123	8.72573	9.44066	8.78769	21539	Homo sapiens	ADP-ribosylation factor-like protein 8B
RAB31	6.40613	7.06274	6.38373	6.45101	6.28255	6.35162	5.78985	6.24831	6.27524	6.21238	6.21466	6.39433	5.92846	5.92673	6.1991	6.08013	6.29661	6.91979	6.55891	6.51743	6.55368	6.3218	6.58193	6.48946	7.32297	6.52664	6.36729	6.75974	6.17469	6.39328	6.65269	21568.8	Homo sapiens	Ras-related protein Rab-31
VEGFB	4.91745	5.57245	5.20178	4.88436	4.82938	4.82938	4.66556	5.13375	5.47302	4.87764	5.06589	5.28361	4.87027	7.87151	4.42574	5.42756	4.67942	4.64461	5.24037	4.66511	4.8787	5.11576	5.39425	5.02289	5.16214	5.448	4.85657	4.66971	5.18194	4.95737	5.05894	21601.8	Homo sapiens	Vascular endothelial growth factor B
HSPB8	10.5125	9.78529	10.3477	10.4783	10.6611	10.5178	10.6811	10.1713	9.98909	10.4593	10.3482	10.4476	9.94188	10.1921	10.3233	10.1407	9.92555	9.81599	9.65942	10.0347	9.9268	10.5373	10.1335	10.4192	9.7598	9.96322	9.85531	10.1062	10.1877	9.98849	9.31947	21604.4	Homo sapiens	Heat shock protein beta-8
BLOC1S5	5.99761	5.65602	4.96974	5.44065	5.59693	5.45079	4.935	5.67187	5.62625	4.80622	5.34239	5.12407	5.78429	5.30037	5.4562	5.01818	5.06695	5.37916	5.63663	5.38337	5.15113	5.56635	5.99333	5.94376	6.05398	5.321	5.52224	5.39733	5.97112	5.66261	5.59996	21609.5	Homo sapiens	Biogenesis of lysosome-related organelles complex 1 subunit 5
ARL6IP5	10.8547	11.3377	10.7581	11.0813	11.4584	10.9837	10.6823	10.9456	11.3691	11.1205	10.798	11.1008	10.543	10.5187	10.9246	10.7955	10.7274	10.6008	11.0312	10.8175	10.8999	10.6998	10.7121	10.9458	11.1778	10.5912	10.6675	10.9543	10.8057	10.8518	10.6776	21614.7	Homo sapiens	PRA1 family protein 3
PYCARD	7.52797	8.12423	7.29103	7.16626	6.27723	7.40345	6.52854	6.82775	7.59302	7.03646	7.19776	7.11449	6.901	6.69648	6.74921	6.79989	7.7033	8.4381	8.06925	7.52685	6.9975	6.65624	7.65274	7.3157	7.94522	7.84315	6.8198	7.21499	7.20339	7.12274	7.84138	21626.8	Homo sapiens	Apoptosis-associated speck-like protein containing a CARD
HIKESHI	7.50098	7.19755	7.48008	7.18642	7.2625	7.48896	7.78923	7.59786	7.0264	7.66711	7.39209	7.07628	7.15309	7.6038	7.52892	7.23311	6.96601	7.34198	7.21169	7.49372	6.95531	7.27507	7.45601	7.18992	6.80097	6.53278	7.0255	7.07743	7.34668	6.9354	6.62377	21627.7	Homo sapiens	Protein Hikeshi
PAXX	7.97394	7.93389	7.87779	7.97992	7.47817	7.82128	7.97677	7.84148	7.98732	7.84511	8.21066	8.00408	7.90489	8.21811	7.76827	8.05767	7.7826	8.07286	8.06858	7.78846	7.71569	7.92813	8.0623	8.04034	7.9095	8.0562	7.94385	7.94173	7.97616	7.9083	8.08352	21639.5	Homo sapiens	Protein PAXX
SDC4	7.29449	5.91644	7.42799	6.02592	5.7649	5.91675	6.06368	6.01504	7.32593	7.39428	7.16322	7.16497	6.81997	6.07648	5.8464	5.67103	5.96732	5.74491	5.68891	6.07096	5.83529	7.62959	6.10686	5.75207	7.11564	6.04272	6.53413	6.20835	7.87398	6.01316	6.88431	21641.6	Homo sapiens	Syndecan-4
KRAS	6.99457	6.80788	6.46041	6.44452	6.64994	6.79586	6.77796	6.80813	6.41628	6.47861	6.1699	6.68042	6.79919	6.65336	6.59455	6.40457	6.54519	7.1529	6.74997	6.58103	6.86804	6.66955	6.54088	6.97434	6.58121	5.91043	6.61653	6.91047	6.18226	6.17778	7.12559	21655.8	Homo sapiens	GTPase KRas
SPRYD7	7.83719	7.65878	7.865	7.80634	8.37147	7.75693	7.73309	7.44583	7.18227	7.90914	7.37289	8.28226	7.57827	7.5029	7.89168	7.60956	7.77819	7.53491	7.46474	7.53339	7.77239	7.75917	7.33101	7.78992	7.22842	7.79342	8.12919	8.34658	7.6627	7.40348	7.16093	21665.8	Homo sapiens	SPRY domain-containing protein 7
PGRMC1	7.78039	8.70445	7.64773	7.90029	7.83788	8.04866	7.38837	7.65627	7.66507	7.57034	7.59604	7.60028	7.71522	7.55666	7.87609	7.96384	8.05882	8.40604	8.61942	7.96104	8.05112	7.69118	8.09366	7.90246	8.05235	9.06923	7.8864	7.69668	7.83444	8.16769	8.41727	21671.2	Homo sapiens	Membrane-associated progesterone receptor component 1
CIB1	5.08094	4.97507	5.57164	5.64538	4.86742	5.08719	5.52978	5.26333	5.691	5.51578	5.17824	5.42385	5.61806	5.23305	5.14613	5.57037	4.92074	5.09966	5.33444	5.13292	5.05467	5.3445	5.06115	5.22776	5.45992	5.35447	5.49388	6.10992	5.55302	5.722	5.53687	21703.4	Homo sapiens	Calcium and integrin-binding protein 1
TAF10	5.15211	5.13166	5.40242	5.35676	5.40308	5.29823	5.4591	5.14513	5.38256	5.50337	5.58968	5.13159	5.33657	5.32385	5.41916	5.14248	5.64639	5.40776	5.33975	5.49533	5.49223	5.23652	4.85212	5.21368	5.21774	4.97163	5.54365	5.37698	5.30626	5.26866	5.12312	21711.3	Homo sapiens	Transcription initiation factor TFIID subunit 10
NDUFB5	9.7651	9.67283	9.80821	10.2259	10.413	10.1744	10.4931	10.1689	10.11	10.3296	10.0202	10.4077	10.5466	10.4242	10.3588	10.3679	10.3935	9.6623	10.3088	10.0263	10.5752	10.3584	9.67826	10.1674	9.91954	9.89261	10.2424	10.4807	10.3229	10.1427	9.59018	21715.4	Homo sapiens	Complex I-SGDH (Fragment);NADH dehydrogenase [ubiquinone] 1 beta subcomplex subunit 5			mitochondrial
AP3S1	7.42623	8.21093	7.32649	7.44655	8.02195	7.92965	6.89957	7.61406	7.62153	8.07643	8.018	7.87075	6.4325	7.14961	7.16152	6.69277	7.6056	8.17526	7.74358	6.10144	5.22415	7.07006	7.67895	6.99227	7.73667	8.06621	5.68152	7.43954	6.74838	6.44428	5.74952	21732.1	Homo sapiens	AP-3 complex subunit sigma-1
COMMD4	5.84183	6.16434	5.97918	6.11187	5.93115	5.98832	6.27971	5.9854	6.31241	6.17994	5.93885	6.07521	6.45426	6.23715	6.20073	6.30564	6.35859	6.44126	6.22613	6.18899	6.0533	5.93241	5.83457	6.02303	6.16735	6.22604	5.97679	6.24737	6.11652	6.08413	6.0659	21764.3	Homo sapiens	COMM domain-containing protein 4
RHOA	10.2245	10.3579	10.0462	10.16	10.0046	10.2859	9.92492	10.0393	10.3159	9.99617	10.1543	10.189	10.2197	9.98739	10.0593	10.0921	10.1193	10.505	10.6014	10.2277	9.94346	10.0381	10.3535	10.1397	10.3216	10.6501	10.0283	10.0506	10.1306	10.2401	10.4659	21768.1	Homo sapiens	Transforming protein RhoA
SFT2D3	5.13669	5.5873	5.35384	5.41576	5.4131	5.35632	4.87434	5.39498	5.88935	5.68798	5.253	5.2405	5.13556	5.12184	5.0429	5.49869	5.25288	5.22696	6.00303	5.5174	5.03053	5.30697	5.80033	5.24029	5.78682	5.42982	5.05697	5.23917	5.433	5.37743	5.32299	21789.7	Homo sapiens	Vesicle transport protein SFT2C
COMMD9	6.17508	6.46104	6.52766	6.54317	6.17346	6.33553	6.48721	6.24591	6.74064	6.45359	6.4904	6.19122	6.69875	6.49559	6.34389	6.51515	6.33153	6.74721	6.9651	6.19776	6.24936	6.27308	6.30796	6.26229	6.71308	6.37691	6.31872	6.26106	6.48238	6.5695	6.21527	21819.1	Homo sapiens	COMM domain-containing protein 9
NDUFB9	10.5471	10.0976	10.5063	10.7932	11.0037	10.7381	11.3824	10.8734	10.6726	10.9759	10.7235	10.6587	11.3789	11.338	11.0962	11.2946	10.9831	10.1993	10.8622	10.5523	11.1422	11.0065	10.3448	10.5311	10.3605	9.91619	10.9101	10.9863	11.0615	10.7596	10.3007	21830.9	Homo sapiens	NADH dehydrogenase [ubiquinone] 1 beta subcomplex subunit 9
LIN7C	6.7424	6.48484	6.51314	6.60994	6.43373	6.46379	6.79433	6.55268	6.82015	6.76449	6.57057	6.55918	6.68174	6.54335	6.71297	6.72035	6.65137	6.80072	6.97992	6.76515	6.71065	6.70443	6.58535	6.63975	6.69045	6.80232	6.70248	6.76144	6.81367	6.84394	6.69908	21834	Homo sapiens	Protein lin-7 homolog C
H1-1	6.29015	7.18349	6.22206	7.08276	7.14107	6.25823	6.12149	6.99464	7.01223	6.11157	7.19301	6.51014	6.94413	5.57973	7.00759	6.84977	6.8861	6.24754	6.69602	7.38221	6.77534	6.52943	6.45929	5.58349	6.49961	6.87626	6.96328	6.50089	6.42719	6.51604	6.46343	21842.1	Homo sapiens	Histone H1.1
IMP3	7.30569	6.89732	6.22876	7.23579	7.18572	7.03987	5.94721	6.43294	7.4099	6.32123	6.94311	6.57876	6.50515	6.37492	6.5229	6.60679	6.84295	7.16154	7.6145	6.96339	7.15986	6.81749	7.0748	6.78314	6.36773	6.16619	6.96771	5.99905	6.64662	6.78546	7.10973	21850.2	Homo sapiens	U3 small nucleolar ribonucleoprotein protein IMP3
RAB22A	7.53636	7.43728	7.32275	7.31618	7.27324	7.40076	7.39401	7.35315	7.7169	7.28308	7.1243	7.22841	7.18196	7.14778	7.26755	7.39003	7.3628	7.81361	7.40374	7.52565	7.39527	7.27559	7.25024	7.3103	7.70908	7.63054	7.40953	7.53299	7.31226	7.26402	7.68343	21855.1	Homo sapiens	Ras-related protein Rab-22A
RPL9	8.73611	9.12593	8.66728	9.40464	9.06291	8.98724	8.41549	8.67642	9.24049	8.96029	8.95389	9.00587	8.93398	8.40043	8.98006	8.86918	9.09147	8.95911	9.4658	8.88917	8.74025	8.9625	8.83796	8.98292	9.19221	8.95417	9.13888	9.22392	9.17285	9.17661	9.12496	21863.4	Homo sapiens	60S ribosomal protein L9
H1-4	12.8206	14.0439	12.8884	13.3435	12.9621	13.2598	12.6319	13.2103	13.1354	12.871	13.6627	13.3229	13.5366	12.7947	13.2222	13.2628	13.5484	13.5741	14.2385	14.0384	13.5963	13.0447	13.5431	13.4215	13.7907	14	13.7946	13.8175	13.2866	13.9603	14.0536	21865.3	Homo sapiens	Histone H1.4
PDCD6	8.2244	8.28948	8.2469	8.37067	8.17311	8.09535	8.21029	8.12963	8.4842	8.25214	8.07428	8.03058	8.01863	8.11616	8.19302	8.17427	8.18143	8.32782	8.33412	8.50976	8.27953	8.04824	8.1116	8.15596	8.16113	8.19815	8.34384	8.35779	8.13362	8.30314	8.43235	21868.5	Homo sapiens	Programmed cell death protein 6
C1orf50	5.93754	6.1022	6.31579	7.08471	6.60303	6.8498	7.26292	6.1244	6.95673	6.44063	6.70085	6.91649	5.94228	6.77572	6.76426	6.59915	6.6036	6.58174	6.54399	6.47066	6.62549	6.50668	6.73296	6.40583	6.30947	5.96223	6.71134	6.61401	6.7533	6.88703	5.94982	21876.6	Homo sapiens	Uncharacterized protein C1orf50
PRDX2	13.9427	12.8546	13.214	13.0627	13.0493	12.998	13.2142	13.3489	12.753	12.9671	13.2251	12.8895	12.8912	13.253	13.0351	13.0961	13.1532	13.4211	13.1151	13.0109	13.0025	13.119	12.8295	13.3912	12.9256	13.131	13.0952	13.1018	12.7674	13.016	13.2167	21891.9	Homo sapiens	Peroxiredoxin-2
IL17D	5.75051	6.06137	5.03887	5.22254	5.35834	5.34224	5.1766	5.27915	5.64625	5.42252	5.09879	5.44354	5.08786	7.07023	5.2358	4.87618	5.44105	5.38274	5.82786	5.63051	5.27131	5.32328	5.19724	5.06974	5.87556	5.20855	5.25168	6.56756	5.12079	5.07525	5.97252	21893.1	Homo sapiens	Interleukin-17D
MYL3	10.7572	10.6789	10.1196	10.5695	9.84421	10.8387	11.5567	10.3199	11.9829	11.2398	10.7357	10.6683	10.3733	10.6901	9.89744	10.0281	10.1053	10.4953	9.98434	9.99599	9.7446	10.292	10.4076	10.5426	10.5129	10.1689	10.0516	10.3717	9.77122	11.0144	10.0924	21932.1	Homo sapiens	Myosin light chain 3
TIMM23	7.92706	7.51047	7.97296	8.19608	8.50787	8.55227	8.36897	7.8798	8.33773	8.33083	7.82217	7.74311	8.41794	8.2463	7.89427	8.31435	7.90048	7.62945	7.95299	8.03985	8.07582	8.18907	7.49494	7.75178	7.61469	7.24097	8.07952	8.36209	8.38645	7.90254	7.53155	21943.1	Homo sapiens	Mitochondrial import inner membrane translocase subunit Tim23
TLE5	6.19824	7.12328	6.35371	7.15366	7.27818	6.9465	6.82079	6.86893	6.73342	7.05789	7.10347	7.06535	6.2877	6.9427	7.14099	6.97709	6.18412	6.2543	6.89553	6.34268	6.72209	6.15554	6.85964	6.80946	6.75195	6.8778	5.51524	6.94913	6.74465	6.7355	5.44713	21990	Homo sapiens	TLE family member 5 (Fragment);TLE family member 5
BID	7.06525	6.58295	7.07924	7.0528	6.23528	6.44917	6.50865	6.60622	7.22138	6.6267	7.00734	6.28744	6.15998	6.4946	6.10398	6.14529	6.83505	7.08272	6.71373	6.7732	6.70596	6.40103	6.93528	7.08345	7.18725	6.44608	6.78355	6.80022	6.72434	6.90367	6.89415	21994.7	Homo sapiens	BH3-interacting domain death agonist
PMVK	7.97013	8.21797	8.05827	7.57828	7.65242	8.17041	7.85079	8.39512	7.81358	7.99048	7.99948	7.94219	7.74981	8.29874	8.24412	7.90795	8.43541	8.1992	7.86239	8.25636	7.9374	7.80722	7.97785	7.83198	7.70516	8.1142	8.05863	7.8157	7.90154	7.88232	7.30755	21994.9	Homo sapiens	Phosphomevalonate kinase
CCDC28B	5.85208	5.69473	5.11398	5.15989	5.9685	5.81073	5.57162	6.35383	5.54056	5.41979	5.70512	5.47008	5.02349	5.08596	5.24094	4.78599	5.65613	5.68393	5.28088	5.58134	6.15269	5.20759	5.3886	5.61754	5.76796	5.10033	5.24886	5.44465	4.92048	5.11154	5.62793	22036.7	Homo sapiens	Coiled-coil domain-containing protein 28B
TMEM223	6.60008	6.40937	6.80816	6.45737	7.82237	7.14088	6.54371	6.95339	6.3047	6.48245	6.51163	6.75541	6.33208	6.44685	7.23375	6.88903	5.98166	6.24533	6.64415	6.78837	7.21834	6.8423	6.1621	6.88975	6.16399	6.05931	6.7769	7.04937	6.52159	6.44336	6.00402	22049	Homo sapiens	Transmembrane protein 223
GPX1	10.2127	10.1238	10.044	10.4081	9.86037	10.0364	9.70886	9.94537	10.3378	10.0618	10.2364	10.3658	9.71208	9.70931	9.93421	9.84885	10.0114	10.4447	10.4611	10.1392	10.0257	10.0575	9.87379	9.74822	9.95639	10.2999	9.99196	10.0437	9.99384	9.98503	10.0726	22088.2	Homo sapiens	Glutathione peroxidase 1
DENR	9.20128	8.99208	9.20937	9.14597	8.93313	9.14858	9.14248	8.94453	9.1095	9.15081	9.33435	9.10333	8.40734	8.93471	8.74447	8.67148	8.87096	9.12499	8.97799	8.50852	8.76909	8.76605	8.85869	9.22338	9.04475	8.77164	8.61994	8.92151	8.50381	8.86203	8.94896	22092	Homo sapiens	Density-regulated protein
ANGPTL8	5.14978	5.85355	5.79645	5.52503	5.21608	4.85833	5.49879	5.18751	7.41198	6.37552	5.01858	6.97893	5.77062	5.68988	5.26196	5.72668	5.00829	5.0431	5.05731	5.70149	5.18564	5.39583	4.90343	5.27479	5.51924	5.52741	5.65403	6.1112	5.32896	5.30788	5.34928	22105.4	Homo sapiens	Angiopoietin-like protein 8
CHMP1B	8.79448	8.55095	8.73988	8.82888	8.11085	8.85573	8.4374	8.16245	8.13535	8.71461	8.79336	8.57058	7.50583	7.82873	7.93467	7.28033	8.06675	8.55248	8.07173	7.51539	7.7774	7.57934	7.74038	8.1636	7.84923	7.98706	7.36032	8.12675	7.28383	7.80193	7.61889	22109.4	Homo sapiens	Charged multivesicular body protein 1b
PRDX1	14.3207	14.1318	14.4292	13.799	14.2928	14.2307	14.2818	14.5486	13.6341	13.9055	14.011	13.9308	14.0213	14.6027	14.7988	14.6847	14.7321	14.6552	14.3353	14.2242	14.3247	13.8457	14.0667	14.43	13.6324	14.4817	13.8535	14.2285	13.5014	13.6886	13.7833	22110.3	Homo sapiens	Peroxiredoxin-1
BLVRB	12.0284	10.6407	11.1852	10.8904	9.74928	9.91366	10.3524	11.0897	10.071	9.73088	10.061	9.80266	9.63425	10.0544	9.82721	9.9858	10.1902	10.2199	9.32301	10.103	10.1682	9.16921	9.62008	9.90117	9.93149	10.0334	10.5999	9.56522	9.40483	10.0716	10.6766	22119.3	Homo sapiens	Flavin reductase (NADPH)
RHOB	7.20777	7.41289	7.33018	6.65862	7.08426	7.24289	7.44536	7.22242	7.4948	7.58822	7.04887	7.37528	7.40612	7.39145	7.36057	7.62746	7.2796	7.40157	7.53625	7.55489	7.62163	7.72835	7.37853	7.43099	7.01799	7.53813	7.2714	7.35534	7.33452	7.26408	7.19432	22123.4	Homo sapiens	Rho-related GTP-binding protein RhoB
RPS7	10.5203	11.0072	10.4838	10.9979	10.8962	10.7362	10.4988	10.5978	11.1073	10.6942	10.7419	10.8244	10.7291	10.5007	10.7065	10.63	10.7959	10.7637	11.3635	10.7393	10.8072	10.8672	10.7755	10.9971	11.2092	11.1594	10.8497	10.9571	10.9044	11.0091	10.7697	22126.8	Homo sapiens	40S ribosomal protein S7
VSNL1	8.46029	7.88615	8.34883	8.68863	8.91144	8.4086	8.47185	8.38336	8.21939	8.00942	8.14492	8.30289	8.51305	8.12697	8.76091	8.49034	8.47532	8.60513	8.88862	8.42143	8.05382	8.67501	7.79375	7.76622	7.61511	8.05572	8.49386	7.83072	8.98869	8.0756	8.43404	22142.3	Homo sapiens	Visinin-like protein 1
DNAJC5	6.38008	6.84934	6.25845	6.35365	6.18393	6.96635	6.64321	6.57478	6.58356	6.47175	6.37099	6.72126	6.73471	6.30257	6.63485	6.69479	6.72642	6.74215	6.72135	6.79663	6.9415	6.22624	6.54976	6.59876	6.92908	6.85229	6.98019	7.0024	6.41968	6.45438	6.26567	22148.8	Homo sapiens	DnaJ homolog subfamily C member 5
COMMD3	7.96883	7.98415	7.5346	7.53171	7.91614	7.63232	7.30857	7.13401	7.88966	7.90438	7.7563	7.56111	7.14251	6.84737	7.36039	6.98606	7.43543	8.03353	7.77944	7.45662	7.12495	7.24173	7.32484	7.32291	7.77374	6.9038	7.09663	7.16551	6.84302	7.0366	7.29931	22151.1	Homo sapiens	COMM domain-containing protein 3
BTF3	7.02023	6.90346	6.78067	6.79521	6.80917	6.95036	6.99316	6.70285	7.07078	6.85882	6.76713	6.86829	6.78773	6.94561	6.82059	6.89603	6.87338	6.79308	6.64132	6.92232	6.76718	7.0081	6.82841	6.72047	6.6495	6.69602	7.02533	6.87067	7.00177	7.01704	6.89127	22168	Homo sapiens	Transcription factor BTF3
RAB1B	10.6726	10.9689	10.6572	10.6563	10.7455	10.8352	10.6894	10.6938	10.7754	10.7375	10.6425	10.7125	10.6436	10.6304	10.7451	10.7792	10.7389	10.7992	10.8172	10.8075	10.7413	10.7128	10.7637	10.7014	10.8372	10.9349	10.7391	10.8631	10.7505	10.7748	10.8341	22171.2	Homo sapiens	Ras-related protein Rab-1B
CMPK1	10.2238	9.91325	10.2649	9.61716	9.69946	9.8553	10.0247	9.97647	9.74611	9.90992	10.1884	9.72708	9.93696	10.216	9.88076	9.84435	10.0115	10.1573	9.8544	9.67078	9.48379	9.8917	10.0056	10.0269	9.74667	10.044	9.73495	9.6669	9.59077	9.89399	10.1263	22222.3	Homo sapiens	UMP-CMP kinase
CBX5	6.28712	6.28625	6.44669	6.13638	6.15003	5.94173	5.94458	6.48144	6.61929	6.12709	6.24447	6.43723	5.92982	5.91934	6.18734	5.93746	5.97866	6.25223	6.50834	6.17116	6.06175	5.93977	5.76062	6.24814	6.12551	6.38238	6.40789	6.3917	6.15115	6.17918	6.35192	22225	Homo sapiens	Chromobox protein homolog 5
TPD52L2	8.85071	8.79861	8.66606	8.54854	8.50559	8.79794	8.59464	8.47431	8.78085	8.61324	8.89431	8.75258	8.53667	8.75737	8.44737	8.59481	8.58005	8.83038	8.79168	8.57559	8.46391	8.82021	8.96094	8.6364	8.57981	8.83658	8.39246	8.63453	8.7715	8.58763	8.62408	22237.7	Homo sapiens	Tumor protein D54
NCALD	6.87608	6.8625	6.59723	6.67051	6.66932	7.22895	7.39868	6.74294	6.45696	6.70223	6.36037	6.35882	6.80845	7.05345	7.50868	7.53815	7.16594	7.55222	8.01965	6.89788	7.30756	6.98475	6.56461	6.92664	7.27192	6.24977	6.68979	6.36936	6.36115	6.54262	7.66974	22245.2	Homo sapiens	Neurocalcin-delta
UBE2E2	7.47897	7.91008	7.58146	7.22583	7.29816	7.54038	7.22977	7.98933	7.33815	8.02905	7.18875	7.24564	7.39805	8.41109	7.88975	7.25143	7.5294	8.08657	7.68381	7.84093	7.09398	7.93269	6.38167	7.20243	7.02795	8.23541	6.89949	7.24269	7.67008	7.36612	7.69372	22255.1	Homo sapiens	Ubiquitin-conjugating enzyme E2 E2
HPCAL1	7.11046	7.24702	7.22042	7.18477	6.9302	7.25368	7.78517	7.32896	7.58489	7.02547	7.05794	7.01569	7.79393	7.24411	7.39809	7.83408	7.14743	7.40043	7.94523	6.87579	7.24519	7.33887	7.2976	7.28271	7.20839	7.21822	7.39498	7.12001	7.26045	7.15499	7.30199	22313.2	Homo sapiens	Hippocalcin-like protein 1
IL18	5.51966	7.2123	5.37698	6.01489	5.17686	5.83937	5.04093	5.02101	6.43022	5.12978	6.49143	5.6408	5.35882	5.38925	5.24134	5.131	6.25367	7.62114	7.57111	6.2662	5.03804	5.36146	6.04803	6.21704	6.58467	7.33974	5.19539	5.51749	6.41619	5.884	5.93842	22326.2	Homo sapiens	Interleukin-18
DIRAS1	7.97345	7.7268	7.98687	8.58766	8.08988	8.46457	8.01077	7.8648	8.70852	8.74478	8.78519	8.68991	8.24381	7.95379	7.86593	8.33032	7.80225	7.62725	7.93998	7.61515	7.5125	7.87393	7.7246	8.41552	8.34356	7.85709	8.10497	8.59072	7.93881	8.25117	7.81497	22328.7	Homo sapiens	GTP-binding protein Di-Ras1
ISOC2	10.126	9.47426	10.2506	9.84053	10.2751	10.0038	10.4171	9.99214	9.4793	10.1157	10.593	9.7625	9.90825	10.3043	9.86597	10.1674	9.49034	9.95154	10.1325	9.73855	10.003	10.0953	9.67437	9.87174	9.29914	8.69945	9.61229	9.86314	9.42956	9.38746	9.64628	22337.2	Homo sapiens	Isochorismatase domain-containing protein 2
ABHD14B	8.52808	9.24923	8.4275	8.14408	7.81144	8.44636	7.82801	8.54893	8.46467	8.37207	8.45705	8.24275	7.87827	8.39046	8.0509	8.21101	8.76272	9.47412	8.86131	8.52572	8.1132	8.03676	8.80933	8.41681	8.92688	9.93729	8.01724	8.04262	8.04817	8.51998	8.99195	22345.7	Homo sapiens	Protein ABHD14B
GAR1	6.85782	7.65541	6.64875	7.33313	7.30621	7.14182	6.83606	6.55279	7.31477	7.1309	7.46712	7.81332	6.50379	6.5004	6.96164	6.71645	7.52314	7.20797	8.33495	8.02142	8.02067	7.33623	7.16585	7.8544	8.03107	8.35468	6.72408	7.65396	7.29905	7.85201	7.46038	22347.9	Homo sapiens	H/ACA ribonucleoprotein complex subunit 1
H1-3	10.1501	10.4249	9.92908	9.96363	9.80025	10.4679	9.5117	10.0756	9.81769	9.75499	10.0825	10.1324	10.0852	9.91426	9.90214	10.0419	10.3798	10.1882	11.0524	11.1042	10.1213	9.17517	10.7437	10.0377	10.8607	10.9723	10.3999	10.7056	10.5211	10.4152	11.5499	22349.9	Homo sapiens	Histone H1.3
AURKAIP1	5.29397	8.17512	5.72247	6.22982	7.98984	8.20821	8.45238	7.35012	7.32053	4.87764	7.10505	7.20329	8.30437	8.05007	7.80432	8.0719	7.64033	5.42076	7.02386	7.40216	8.36866	6.73239	5.39425	7.74103	7.57967	6.56432	5.94342	7.92828	7.54867	7.68913	5.17526	22354.2	Homo sapiens	Aurora kinase A-interacting protein
SAR1A	8.81074	9.30761	8.91337	8.73584	8.59774	8.74996	8.69704	8.53818	8.81651	8.46406	8.64741	8.6818	8.63812	8.95159	8.4079	8.49267	8.42836	8.90352	8.73996	8.62142	8.62171	8.6136	9.03159	8.72414	8.61047	8.66139	8.5236	8.36609	8.70934	8.86858	8.56467	22366.8	Homo sapiens	GTP-binding protein SAR1a
PPCDC	6.87221	6.30634	6.31949	6.0413	5.96817	5.94286	5.87483	6.23715	6.3451	5.5203	6.3329	6.23712	5.53384	5.35949	6.08515	6.17744	6.29628	6.10324	6.71636	6.15346	5.78744	6.03785	6.23223	5.56678	5.50464	6.31454	6.38018	6.17701	5.56311	6.5839	6.0619	22395.2	Homo sapiens	Phosphopantothenoylcysteine decarboxylase
UBE2K	7.91182	7.69726	7.83578	7.6736	7.64738	7.70182	8.1598	8.13196	7.8862	7.85122	8.165	7.92423	7.85311	8.27544	8.00839	8.01511	7.88099	8.08046	8.03339	7.57938	7.54006	7.81312	7.75647	7.83305	7.5366	7.75511	7.55484	7.55006	7.5216	7.37489	7.64983	22406.7	Homo sapiens	Ubiquitin-conjugating enzyme E2 K
SAR1B	9.8977	10.1264	9.86255	9.74185	10.0529	10.2475	10.0544	9.84186	9.86667	9.95232	10.0527	9.95037	9.71923	9.97167	9.78275	9.67246	9.72071	9.87881	9.88517	9.74623	9.89962	9.90626	10.0051	9.95401	9.74751	9.71426	9.91862	9.85675	9.87971	9.91714	9.94986	22409.9	Homo sapiens	GTP-binding protein SAR1b
MRGBP	4.91745	5.57245	6.38311	6.27317	5.74524	5.49483	4.66556	5.42976	5.87932	6.52655	4.92199	5.70251	6.05891	5.84123	5.39734	5.95323	6.27444	5.7411	6.83974	6.73764	6.64445	6.72985	6.73528	6.16767	6.07047	6.22198	6.38572	6.7326	6.10317	6.76995	7.01023	22417.1	Homo sapiens	MRG/MORF4L-binding protein
CHP1	8.6676	8.23194	8.29142	8.81636	8.66897	8.57169	8.449	8.29687	8.76352	8.82762	8.84984	8.45166	8.58552	8.45572	8.46639	8.50865	8.5319	8.58589	8.82871	8.5923	8.86946	9.35249	8.74353	8.64668	8.65904	8.47138	8.72052	8.85745	9.29805	8.86377	8.79844	22456.2	Homo sapiens	Calcineurin B homologous protein 1
H1-10	8.85344	9.93411	9.23603	9.52868	9.00323	9.15587	8.79169	9.50183	9.44316	9.2633	9.67123	9.5397	9.62257	8.88272	9.1859	9.33818	9.56846	9.50061	10.1769	10.1449	9.45726	9.35553	9.58073	9.16616	9.49007	9.76295	9.62224	9.73757	9.35755	9.90895	9.85292	22487.1	Homo sapiens	Histone H1.10
CRIP2	11.5874	10.9105	12.0992	11.1924	11.7248	11.4928	12.1665	11.9863	11.0623	11.8925	11.4801	11.5342	10.9652	11.6854	11.522	11.4812	10.9229	10.9403	10.9959	10.753	11.5896	11.5073	11.2096	11.3488	10.7015	10.1167	11.4599	11.48	10.5184	11.0476	10.222	22492.7	Homo sapiens	Cysteine-rich protein 2
RBPMS2	8.9626	8.22554	9.21247	9.38906	9.46179	8.85689	8.93376	8.76809	8.43046	8.87844	8.80908	9.05114	8.78109	8.9043	8.80706	8.77457	8.07368	8.3523	8.13452	8.71538	8.86144	9.25409	9.07913	8.69782	8.18868	8.99995	9.18804	8.53012	9.06316	8.77625	8.44658	22496.5	Homo sapiens	RNA-binding protein with multiple splicing 2
CLEC3B	7.74746	8.69164	7.89168	7.2917	6.91565	7.52218	7.73408	7.34047	8.74371	7.72031	7.38357	6.97969	7.42469	7.90755	7.18066	6.93884	7.5256	9.44918	7.62166	8.32521	7.28585	7.817	8.49095	8.41209	7.95642	7.53098	7.48388	7.67159	7.17013	7.50006	8.61865	22536.8	Homo sapiens	Tetranectin
RAB10	9.37764	9.89722	9.43925	9.91184	9.8952	9.68471	9.51723	9.75901	9.95066	9.84433	9.61753	9.77628	9.66992	9.59708	9.84353	9.82166	9.94519	9.95622	10.1874	9.7153	9.87197	9.56783	9.6139	9.77895	10.1097	9.87309	9.66958	9.91583	9.67076	9.60768	10.0037	22540.9	Homo sapiens	Ras-related protein Rab-10
PTRH1	5.4024	5.44686	4.92923	4.94257	5.81047	5.63763	4.91607	5.42819	4.79091	5.06476	5.4154	5.16503	5.0958	5.0236	5.2546	4.7717	5.54172	5.55731	5.19852	5.53484	5.48309	5.24093	5.44252	5.25374	5.24365	5.16615	5.1545	5.07259	5.04533	5.1953	5.55793	22549	Homo sapiens	Probable peptidyl-tRNA hydrolase (Fragment);Probable peptidyl-tRNA hydrolase
ZFAND6	5.26244	5.16416	4.82247	5.15761	5.18391	5.45131	5.17233	5.20025	4.95755	5.11273	5.13729	5.29452	5.19377	5.01992	5.19924	4.79223	5.06145	5.34683	5.29517	5.11514	5.2237	5.17056	5.25306	5.44286	5.21693	5.03201	5.0765	5.21017	5.05971	5.04804	5.4191	22555.1	Homo sapiens	AN1-type zinc finger protein 6
SSU72	5.23777	5.81641	5.64206	5.32895	5.48141	5.39484	5.07833	5.46133	5.57699	5.29728	5.49915	5.39025	5.28248	5.33246	5.28969	5.16718	5.14433	5.4095	5.28193	5.18956	5.15343	5.35728	5.42287	5.06424	5.5004	5.10223	5.36462	5.09457	5.33098	5.41396	5.38614	22574.5	Homo sapiens	RNA polymerase II subunit A C-terminal domain phosphatase SSU72
METTL26	6.42504	5.87811	6.39405	6.37198	6.20664	6.23607	6.50207	6.27683	6.27264	6.32789	6.38016	6.03638	6.27928	6.34875	6.31615	6.37918	6.24911	6.48263	6.23311	6.19314	5.81187	6.22718	5.99458	6.36319	6.10938	6.21022	6.3117	6.40609	6.23722	6.24788	5.99045	22578.1	Homo sapiens	Methyltransferase-like 26
H1-5	8.42542	9.10411	8.37753	9.2968	9.65181	8.74209	7.80499	8.21311	9.96084	7.97585	9.87002	8.50633	8.90046	7.76578	8.23827	8.52657	9.08481	9.48811	9.76822	9.14859	8.80379	8.5297	9.83831	9.00639	9.37071	9.81384	9.47189	9.38066	9.22788	9.86943	9.61366	22580.2	Homo sapiens	Histone H1.5
RPS9	10.2511	11.2456	10.331	11.177	11.094	10.9924	10.4144	10.5714	11.149	10.8007	10.8712	11.0375	10.6076	10.376	10.8588	10.6532	11.096	11.1794	11.5472	11.1379	11.0659	10.8363	10.9063	11.0743	11.382	11.5528	10.9153	11.3165	11.018	11.2228	10.987	22591.4	Homo sapiens	40S ribosomal protein S9
TAGLN	12.5602	12.7075	12.5628	11.4915	11.9927	12.59	13.0941	11.6676	11.9299	11.6777	12.3312	11.17	11.653	12.7489	12.2718	12.7322	11.7342	13.1636	12.0339	11.852	11.6241	10.8763	11.9529	11.9962	12.4695	12.5057	11.3892	11.2827	11.9752	11.9899	11.9606	22610.9	Homo sapiens	Transgelin
ARFRP1	5.19717	5.46167	5.53235	5.76153	5.27293	4.99056	5.19513	5.2306	5.80299	5.41717	5.20886	5.31568	5.51477	5.34565	5.0563	5.58865	4.87697	5.01177	5.09725	5.11906	5.39563	5.37713	5.03105	4.89533	5.09744	5.07247	5.54556	5.70245	5.50902	5.29996	5.19703	22614.1	Homo sapiens	ADP-ribosylation factor-related protein 1
HDGFL3	7.77992	7.60686	7.6387	7.52137	7.28131	7.2989	7.44104	7.64915	7.35753	8.03035	7.74335	7.57254	7.12074	6.94759	7.56319	7.14966	7.54643	7.80481	7.66426	7.7788	7.61155	7.52842	7.83494	7.47724	7.73538	8.20008	7.70629	7.6895	7.27814	7.17456	8.31498	22619.7	Homo sapiens	Hepatoma-derived growth factor-related protein 3
VBP1	7.75685	7.46785	7.64671	7.76545	7.5463	7.74803	7.8933	7.69854	7.79458	7.64287	7.97199	7.52213	7.71047	7.8806	7.86249	7.81049	7.76955	7.78213	7.70004	7.60832	7.58629	7.69328	7.6968	7.71804	7.51275	7.71998	7.66942	7.61234	7.59557	7.70546	7.61919	22625.9	Homo sapiens	Prefoldin subunit 3
PYM1	6.63659	6.65667	6.71309	6.83599	6.6157	6.6218	6.83772	6.38851	6.73212	6.68776	6.86791	6.76279	6.40001	6.66019	6.67407	6.42498	6.55838	6.78576	6.57346	6.55744	6.37914	6.47111	6.46998	6.57585	6.46582	6.50377	6.70834	6.70972	6.66903	6.68242	6.48822	22655.5	Homo sapiens	Partner of Y14 and mago
RHOQ	5.54182	5.97602	5.22498	5.39969	5.52808	5.64768	5.7452	5.37459	5.55919	5.57532	5.14495	5.26801	5.89679	5.10386	5.52671	5.90101	5.50567	5.35835	5.33135	5.11548	5.54369	5.19295	4.70588	5.12228	5.28744	5.18727	5.32682	5.52939	5.1326	4.98988	5.13092	22659.5	Homo sapiens	Rho-related GTP-binding protein RhoQ
BASP1	7.80992	7.8338	7.76242	7.88446	6.98627	8.28343	7.4742	7.62788	8.58722	7.56051	7.73738	7.46065	7.83905	7.39539	7.5023	7.74992	8.06089	7.90867	8.78845	8.0435	7.66167	7.66304	8.14253	7.61068	8.71771	7.98173	7.69007	7.51159	7.97936	8.06286	8.87917	22693.4	Homo sapiens	Brain acid soluble protein 1
RAB9B	6.86023	6.78266	7.02018	7.15008	7.22037	6.77367	7.04384	6.73413	6.97351	6.87396	7.02309	7.07537	7.41142	7.1268	6.99615	7.24513	6.53595	6.49861	7.01459	6.79383	6.83381	7.39137	7.10237	6.88237	6.88129	6.49896	7.07106	6.94807	7.25808	7.11957	6.56722	22719.5	Homo sapiens	Ras-related protein Rab-9B
CRADD	7.31879	7.53659	7.28509	7.13386	7.18227	7.26	7.50326	7.33816	7.14017	7.52378	7.47338	7.36958	7.19136	7.52108	7.23923	7.21032	7.13836	7.5555	7.33305	7.24305	7.18515	7.63503	7.57771	7.30814	6.83928	6.80476	7.29888	7.00912	7.10693	7.14022	7.12413	22745.1	Homo sapiens	Death domain-containing protein CRADD
COMMD2	6.64483	6.1975	6.50791	6.49758	6.36538	6.53662	6.54555	6.17481	6.50943	7.01485	6.57488	6.38576	6.46369	6.23243	6.63405	6.24268	6.86762	7.20066	6.66617	6.88027	6.59922	6.08101	6.33998	6.5173	6.46827	6.87041	6.31642	6.67772	6.41982	6.67631	6.53991	22745.1	Homo sapiens	COMM domain-containing protein 2
TMED2	6.2307	6.29852	6.10092	6.11852	6.32313	6.20244	6.0788	6.15708	6.2346	6.12439	6.16016	6.17659	6.05072	5.87649	5.97419	6.03805	6.19685	6.19771	6.38461	6.11627	6.26349	6.05203	5.89216	6.04179	6.20931	6.25565	6.00575	5.88565	6.0606	6.05428	6.03892	22761.2	Homo sapiens	Transmembrane emp24 domain-containing protein 2
PPIC	8.74745	8.71555	8.38634	8.53115	8.68888	8.80088	8.25595	8.38177	9.03938	8.59014	8.71104	8.60433	7.87543	8.26593	8.21532	7.92927	8.60815	8.85873	8.79917	8.18237	8.5404	7.85161	8.22519	8.74878	8.72329	8.46233	7.98506	8.193	8.33449	8.27231	8.27193	22763.3	Homo sapiens	Peptidyl-prolyl cis-trans isomerase C
RAB13	7.24084	7.49239	7.11787	7.33348	7.23962	7.36704	6.93666	7.07303	7.49083	7.049	7.10001	7.39038	7.25466	7.21315	7.23138	7.12026	7.21145	7.40282	7.44327	7.38883	7.03907	7.2285	7.26595	7.18538	7.50879	7.5883	7.18058	7.30877	7.24886	7.39101	7.35533	22774.1	Homo sapiens	Ras-related protein Rab-13
CFAP20	6.8628	6.84473	6.73485	6.72144	6.99712	6.81317	6.6931	7.4324	7.39999	7.29945	7.30597	7.09319	6.52248	6.72886	7.07728	7.39555	7.28622	6.98019	7.49601	6.84574	6.38766	7.2225	7.26569	7.35206	6.73421	6.79567	6.60277	6.51636	6.54158	7.25178	7.10559	22774.4	Homo sapiens	Cilia- and flagella-associated protein 20
HSPB1	14.4188	14.1736	14.2777	14.3499	14.1394	14.6327	14.4838	14.154	14.2335	14.2121	14.2382	14.3114	14.135	14.2431	14.2149	14.2829	14.3656	14.3321	14.2635	14.2072	14.211	14.4246	14.384	14.3212	14.1705	14.0636	14.2545	14.0638	14.3123	14.3285	14.2058	22782.5	Homo sapiens	Heat shock protein beta-1
PSMB2	10.0816	10.1126	9.99584	9.91144	10.0696	10.0058	9.94137	10.0005	9.96264	9.89001	10.0314	10.1205	9.71267	9.88771	10.1155	9.99823	9.94456	10.1428	10.225	9.92555	9.96432	10.0675	10.0544	10.1275	9.83894	9.88922	10.0221	10.0344	9.89546	10.0426	10.0609	22836.3	Homo sapiens	Proteasome subunit beta type-2
RAB9A	6.97492	7.34382	7.05527	7.09417	7.06946	7.14665	7.2452	7.08304	7.31046	7.25968	7.22871	7.20356	7.10984	6.97639	7.37696	7.28599	7.13421	7.50939	7.55567	7.07003	7.02902	7.08368	7.03268	7.122	7.16965	7.24907	7.03452	7.18221	7.22462	7.08909	7.38061	22837.6	Homo sapiens	Ras-related protein Rab-9A
PTPMT1	6.25741	6.30929	6.17966	6.33599	6.67153	6.33294	6.2784	6.21744	6.73669	6.76186	6.37943	6.38521	5.96352	6.04391	6.23265	6.11365	6.20255	6.36851	6.13474	6.27901	6.71366	6.60693	6.13755	6.36682	6.34905	6.17426	6.65195	6.57988	6.52288	6.51092	6.3343	22843.6	Homo sapiens	Phosphatidylglycerophosphatase and protein-tyrosine phosphatase 1
HEBP2	9.72627	9.62739	9.70124	8.78954	9.29102	9.45667	9.57809	9.89874	9.14363	8.81621	9.89783	9.54684	9.19759	9.88731	9.60843	9.4351	9.71027	9.81243	9.29595	9.67011	9.07989	9.58924	9.44629	9.66992	9.17334	9.65485	9.28304	9.42429	9.06176	9.2337	9.47383	22875.4	Homo sapiens	Heme-binding protein 2
LIN7B	4.91745	4.63896	5.20178	5.66052	5.9082	4.82938	5.44171	5.14339	5.47302	6.95261	5.53911	5.03961	5.75193	4.9747	5.48457	5.52824	4.67942	4.64461	5.24037	6.14054	5.62697	7.63048	7.26148	6.20657	6.67658	4.91585	6.66723	5.68987	6.34348	6.48929	6.28706	22896	Homo sapiens	Protein lin-7 homolog B
PSMB3	9.04198	8.91916	9.04931	9.10823	9.04495	9.01422	8.87766	8.94538	8.95319	9.14787	9.02974	9.08684	8.70856	8.91948	9.10414	8.78507	9.00752	9.16466	9.24018	9.07643	9.15118	9.08287	9.16864	9.26831	9.20899	9.04283	9.02899	9.22446	8.91942	9.26254	9.06388	22948.9	Homo sapiens	Proteasome subunit beta type-3
N6AMT1	6.08002	6.18503	5.86139	5.67463	6.01973	6.21636	5.70346	6.32572	6.12721	5.90927	5.93754	5.86505	6.21539	5.90483	5.87103	5.6661	5.91309	6.08457	6.21571	5.94689	6.17635	6.51498	6.56281	6.20087	6.20634	5.96561	6.25317	5.81045	5.93994	6.04244	5.87235	22957.4	Homo sapiens	Methyltransferase N6AMT1
RER1	7.69269	8.03691	7.72029	8.06262	8.08553	8.14203	7.82803	7.62746	8.27352	7.62511	7.627	7.88196	8.22803	7.78701	7.99938	7.59193	7.97149	7.89884	8.30896	8.03304	7.8484	7.70456	7.70869	7.79068	8.09123	7.60832	7.99087	7.77209	7.93513	8.01691	7.94995	22958	Homo sapiens	Protein RER1
IGLL1	9.35515	8.54054	9.8623	7.63586	5.38203	8.52818	8.45217	7.65853	8.6326	8.47064	5.05522	5.0181	7.64933	8.47209	5.36564	6.50269	7.92008	9.2284	4.97104	10.2732	6.18687	6.29757	9.76821	7.19283	7.84695	6.30437	7.67365	8.05402	8.3539	8.01195	8.85005	22963	Homo sapiens	Immunoglobulin lambda-like polypeptide 1
COMMD10	8.25509	8.30109	8.2829	8.02535	8.15926	8.27657	7.95088	8.05577	8.14851	7.88792	8.07602	7.9579	7.90607	7.90454	8.24339	8.08407	8.33439	8.34073	8.35075	8.53391	8.34309	8.12417	8.48123	8.25196	8.21261	8.01782	8.3945	8.32362	8.22292	8.31777	8.6306	22966.4	Homo sapiens	COMM domain-containing protein 10
RAB18	9.00392	9.27996	9.21399	9.19569	9.44871	9.47505	9.23935	8.96044	9.13167	9.20849	9.06993	9.15308	9.17728	9.20445	9.45593	9.3204	9.11226	9.15475	9.42292	9.13123	9.09378	9.43277	9.12379	9.29363	9.23065	9.23893	9.24011	9.3335	9.36432	9.12233	9.104	22977.1	Homo sapiens	Ras-related protein Rab-18
ARHGDIB	9.24839	9.44882	9.14782	9.0566	8.89056	9.37854	8.82592	9.14827	9.55496	9.14271	9.39725	9.18006	8.892	8.92784	9.09728	8.76027	9.58388	9.89075	9.75802	9.34225	8.98821	8.9326	9.30459	9.26503	9.69614	9.56037	9.02537	8.9655	9.07666	9.14951	9.78668	22988	Homo sapiens	Rho GDP-dissociation inhibitor 2
TNFAIP8	5.37401	4.96848	5.35987	5.44512	5.29062	5.40672	5.78219	5.35046	5.71369	5.7349	5.67795	5.26516	5.55815	5.42928	5.45975	5.79407	5.65419	5.52221	5.91643	5.26817	5.22416	5.16189	4.87066	5.25918	5.24103	5.44703	5.44526	5.5585	5.41888	5.24177	5.13378	23003.4	Homo sapiens	Tumor necrosis factor alpha-induced protein 8
PPP1R2	7.38484	6.78851	7.20413	6.92568	6.89359	7.10422	7.15219	7.12046	7.01511	7.10685	7.48116	6.96734	6.60314	7.20804	6.80556	6.6475	7.01101	7.50727	6.68894	6.86241	6.57508	6.83095	7.0293	6.90868	6.3259	6.50147	6.43152	6.41797	6.44268	6.63223	6.71114	23015.2	Homo sapiens	Protein phosphatase inhibitor 2
RAB35	7.38703	7.48819	6.98489	7.24674	7.39545	7.43228	7.03899	7.33437	7.28547	7.14967	7.24623	7.38755	7.19637	7.05797	7.36146	7.13925	7.58229	7.59111	7.73104	7.47804	7.32789	7.0393	7.23001	7.41713	7.5658	7.39951	7.28335	7.27108	7.27923	7.29284	7.68196	23025.2	Homo sapiens	Ras-related protein Rab-35
SDF2	6.61835	6.38937	6.57315	6.50764	6.45773	6.48196	6.26192	6.28483	6.70342	6.71208	6.15595	6.18573	6.5527	6.61359	6.54625	6.27355	6.369	6.1233	6.31353	6.45906	6.5791	6.74926	6.3206	6.06229	6.58202	5.99003	6.48698	6.80112	6.63095	6.47963	6.21201	23025.8	Homo sapiens	Stromal cell-derived factor 2
RAB24	7.39249	7.10549	7.53669	7.71636	8.10971	7.47027	7.93117	7.66583	7.79712	7.63558	7.54099	8.11689	7.92565	7.87523	7.89924	7.77918	7.76791	7.18697	7.77493	7.72684	8.10869	8.33157	7.57074	7.68183	7.67016	7.49341	7.94777	8.12828	8.29394	8.03569	7.68176	23124.1	Homo sapiens	Ras-related protein Rab-24
SPRYD4	8.76772	7.96158	9.00012	8.86338	9.08711	8.97514	9.31347	8.89077	8.93818	8.77706	9.31906	8.91616	9.03187	9.46705	8.94722	9.11474	8.64037	8.7668	9.03175	8.38976	8.96729	9.01579	8.50612	8.91123	8.43242	8.18867	8.6107	8.71364	8.86099	8.70536	8.48173	23128.5	Homo sapiens	SPRY domain-containing protein 4
PGPEP1	5.64086	5.66602	5.43252	5.15621	5.78038	5.7885	5.01432	5.77724	4.95051	5.30145	5.44549	5.1811	5.17952	5.12975	5.29606	4.87468	5.76344	5.63128	5.36689	5.65827	5.70022	5.28426	5.55512	5.31642	5.32833	5.18873	5.27896	5.08232	5.09099	5.34475	5.42163	23138.3	Homo sapiens	Pyroglutamyl-peptidase 1
RAB29	6.90329	7.42686	7.26741	7.4501	7.38843	7.16547	6.77765	7.0307	7.86091	6.93913	6.91915	7.32939	6.86981	6.07813	7.05681	7.19879	7.28369	7.06393	7.70172	7.67083	7.09585	6.78188	7.41036	7.04654	7.94459	8.05501	7.13005	7.86118	7.23059	7.57282	7.22894	23155.2	Homo sapiens	Ras-related protein Rab-7L1
MPV17L2	7.54044	5.41511	7.1545	7.68064	7.32331	6.1905	6.85352	4.98864	6.08063	7.55578	5.93865	5.07733	7.99248	7.33868	6.35442	4.50467	4.75584	5.42076	7.03746	5.67126	7.4092	5.99393	6.42307	6.13431	6.07838	4.87813	7.40799	7.24751	7.25259	7.70054	5.26522	23180	Homo sapiens	Mpv17-like protein 2
MYCT1	5.75425	5.86001	7.06709	7.29204	6.27696	7.61937	8.30497	6.88007	6.52418	8.15475	7.42018	6.94629	5.26468	6.26244	6.15121	6.5013	5.58539	5.83463	5.05474	5.38042	6.64016	7.03047	5.24898	5.25466	5.26039	5.05346	5.36202	5.85405	4.96978	5.06069	6.97236	23213.2	Homo sapiens	Myc target protein 1 (Fragment);Myc target protein 1
TTN	6.80094	5.86294	6.19298	5.49241	5.91941	6.11108	6.43942	6.73289	5.25565	6.22595	5.57035	5.96978	5.75703	5.32346	5.85244	5.98057	6.64688	5.87832	5.44384	7.11385	5.95506	5.36093	5.25745	5.76158	5.29094	5.23867	5.28902	5.41072	6.59691	5.01989	5.55459	23218.6	Homo sapiens	Titin (Fragment)
NACA2	6.41815	4.7963	6.45068	6.78328	7.64541	7.88328	7.64342	5.22277	5.47302	7.73419	8.03172	4.44511	7.28917	7.84659	6.27491	6.59054	6.29347	6.86266	6.56349	6.43451	7.63185	6.16996	5.39425	7.848	8.14353	5.19154	6.05638	7.1935	6.72184	6.39402	4.80247	23222.9	Homo sapiens	Nascent polypeptide-associated complex subunit alpha-2
COPS8	8.33306	8.29113	8.46669	7.84183	7.90436	8.07009	8.42885	8.20416	8.22074	8.31218	8.36795	8.2618	8.21998	8.2117	8.30848	8.40076	8.28722	8.49511	8.3303	8.21286	8.21081	8.15981	8.12809	8.32393	7.9422	7.89514	8.22009	8.18952	8.03443	8.33424	8.25029	23225.6	Homo sapiens	COP9 signalosome complex subunit 8
DPCD	6.22906	6.05757	5.77176	5.80552	6.08555	6.23566	6.23597	6.19934	5.66164	5.93762	6.19088	5.99175	5.63903	5.97708	6.28544	5.80358	6.35375	6.34379	5.92917	6.19795	6.47024	5.95658	6.08911	6.34341	5.9175	5.85066	6.17295	6.58001	5.86058	5.79395	5.95008	23239.7	Homo sapiens	Protein DPCD
MTHFS	6.66717	6.43344	7.24065	7.17538	6.73421	6.79111	7.14684	7.17457	6.6017	6.95471	7.48713	7.10121	6.82187	7.01417	6.67632	7.51583	6.88781	6.70242	6.73328	6.87418	6.62393	7.30398	6.59828	6.41251	6.7508	6.92084	7.02385	7.08131	7.55232	6.69468	6.66236	23255.7	Homo sapiens	5-formyltetrahydrofolate cyclo-ligase
FADD	6.26711	6.22756	5.54462	5.91337	5.39316	5.65308	5.91974	5.72376	6.24151	6.66406	6.64089	6.04538	5.70441	5.6539	5.90072	6.00813	6.38375	6.40307	6.19893	6.49299	5.47627	6.04995	6.0497	5.84402	6.3315	5.38918	5.97317	6.23962	5.71531	5.666	6.24007	23279.3	Homo sapiens	FAS-associated death domain protein
BOK	5.29397	5.41511	5.00963	5.32705	4.60588	5.38203	4.7697	5.03953	5.51455	4.55761	5.18364	4.88967	5.34114	5.23671	5.75896	5.56001	4.75584	7.01954	5.7472	5.90668	4.95869	5.09565	5.59332	5.18852	5.82543	4.80154	5.31671	4.66639	4.99134	5.58523	5.1906	23280.2	Homo sapiens	Bcl-2-related ovarian killer protein
TMA16	5.28237	5.05077	5.53454	5.46578	5.15078	5.0349	5.74147	5.19725	5.71037	5.65789	5.17314	5.39859	5.38779	5.33603	5.33943	5.63387	5.29093	5.34827	5.0766	5.24348	5.12739	5.36021	4.82179	5.19787	5.11942	5.3261	5.30651	5.38451	5.30857	5.41058	4.96805	23282.6	Homo sapiens	Translation machinery-associated protein 16 (Fragment);Translation machinery-associated protein 16
GATD1	7.09776	7.63034	6.7956	7.54282	7.45897	7.30026	6.99751	7.62471	7.36424	7.36363	7.52222	7.28366	6.72082	6.94557	7.25788	6.79395	7.39431	7.8326	7.97345	7.41844	7.17787	7.06473	7.47267	7.307	7.32427	7.16574	6.88724	6.90396	7.24735	6.88782	7.28382	23297.5	Homo sapiens	Glutamine amidotransferase-like class 1 domain-containing protein 1
SNAP25	5.05774	4.7963	5.84701	5.66052	4.857	4.82938	5.36385	5.17378	5.47302	5.06902	4.84077	5.22622	6.13868	5.75086	5.65695	5.46383	5.06221	4.64461	5.14426	5.49779	5.89757	5.59825	5.36338	5.28922	5.16214	5.62192	5.77584	4.95586	5.40706	5.5084	6.40723	23315.1	Homo sapiens	Synaptosomal-associated protein 25
NUDT16L1	6.67069	6.58268	6.8934	6.93288	7.24916	7.06542	7.20611	7.05398	6.98034	6.99776	6.88804	6.79877	7.40953	6.84654	6.98428	6.8703	6.27347	6.53909	6.85423	6.9051	7.15854	7.2098	7.33424	6.79842	6.68978	6.43122	7.25586	6.99335	7.43694	7.2968	6.47394	23338.3	Homo sapiens	Tudor-interacting repair regulator protein
GSTO1	12.7472	11.9354	12.7598	12.8588	12.426	12.4655	12.5501	12.3822	12.3475	12.5029	13.0542	12.5133	11.8618	12.6791	12.1913	12.3321	12.4434	12.5535	12.0862	12.2528	12.0635	12.441	12.3412	12.5057	12.1388	12.2702	12.4586	12.2599	12.5326	12.3992	12.3983	23341.2	Homo sapiens	Glutathione-dependent dehydroascorbate reductase (Fragment)
HPGDS	5.29397	8.8418	8.38333	5.57343	5.3777	5.38203	7.13077	7.31238	6.00527	6.34045	7.21986	5.78298	6.60074	7.41573	6.96814	5.6951	7.31858	7.93021	7.04752	8.38494	6.09743	7.26996	7.23714	6.94085	5.70419	6.47423	7.68173	5.69662	6.48467	4.63281	6.46987	23343.9	Homo sapiens	Hematopoietic prostaglandin D synthase
BLOC1S4	5.15889	5.52404	5.34697	5.75076	4.92768	5.20213	5.09903	5.37562	5.66812	5.41739	5.72892	5.22304	5.60242	5.4379	5.0841	5.41987	4.91073	4.97427	5.40098	4.92037	5.00402	5.3052	5.40707	5.12791	5.37262	5.24692	5.26296	4.85738	5.43826	5.66708	5.26873	23351.2	Homo sapiens	Biogenesis of lysosome-related organelles complex 1 subunit 4
SAA2-SAA4	11.2735	11.3918	11.1281	8.77699	8.07969	10.5188	9.92065	10.2645	11.1757	9.50909	8.08904	8.98469	9.06906	10.048	8.08416	9.34446	10.0604	11.473	9.54678	10.4286	8.32795	9.07247	10.486	8.904	9.59412	9.8352	9.30432	9.74685	8.53496	10.0062	10.9699	23353.4	Homo sapiens	SAA2-SAA4 readthrough
SNAP23	7.7902	8.08167	7.46445	7.71529	7.79389	7.94308	7.41825	7.3154	7.71394	7.60819	7.79936	7.53326	7.52118	7.33943	7.75609	7.47075	7.61902	7.94318	7.97754	7.66719	7.73478	7.44225	7.76758	7.49633	7.64912	7.38512	7.64034	7.64378	7.79085	7.60354	7.45502	23354	Homo sapiens	Synaptosomal-associated protein 23
GSTP1	12.3303	12.5406	12.7841	12.1252	12.1594	12.416	12.4893	12.9996	12.427	12.7267	12.7976	12.5114	12.3655	12.8974	12.5741	12.4721	12.5872	12.8734	12.7757	12.414	12.1931	12.1869	12.408	12.6402	12.2794	12.7248	12.2011	12.2165	12.0899	12.2763	12.4913	23355.8	Homo sapiens	Glutathione S-transferase P
HDDC2	8.22381	7.91535	8.02492	7.95125	7.93455	8.14604	8.05295	8.62036	7.774	7.90053	7.89182	7.72422	8.48989	8.58734	7.59081	7.75271	8.13835	7.94598	8.02099	7.98442	7.66827	7.60465	7.49658	7.92632	7.35882	7.7747	7.44197	7.31086	6.97739	7.23926	7.94899	23390.5	Homo sapiens	5'-deoxynucleotidase HDDC2
RRAS2	9.00201	9.62541	8.90948	9.15667	9.17545	9.34867	9.44122	9.46996	9.51485	9.2932	9.72779	9.41755	8.74845	9.21213	8.99248	8.99675	9.13981	9.309	9.25474	8.88754	8.89873	8.86248	8.9524	9.16291	9.2538	9.06839	8.79186	9.07704	8.96152	9.10218	9.15018	23399.6	Homo sapiens	Ras-related protein R-Ras2
RALB	8.14609	7.95327	7.97593	8.01545	7.97079	8.11253	8.19928	7.66526	8.28419	7.99949	7.95154	8.05791	8.14987	7.77862	8.03674	8.15053	8.19671	8.0505	8.1827	8.08636	8.34472	7.92921	8.04389	7.97863	8.24662	8.26535	8.03069	8.02552	8.10888	8.24431	8.28161	23408.5	Homo sapiens	Ras-related protein Ral-B
REEP6	5.72077	6.53203	7.53304	6.51575	6.44974	5.76508	5.74436	5.66809	5.73402	5.98713	5.66783	5.901	5.17635	5.07192	5.68679	5.01003	5.76286	5.79768	5.71069	5.96913	5.58989	5.49209	5.2613	5.60693	5.62552	5.10281	5.88873	4.8281	5.08488	5.58423	5.67892	23418.3	Homo sapiens	Receptor expression-enhancing protein 6
BCL7C	5.6936	4.63896	5.00963	5.32705	5.38203	5.02441	5.69321	4.98864	5.82121	5.33377	5.08203	5.33798	7.20932	5.27556	6.36236	5.77613	5.53199	5.30101	7.49378	5.5463	6.28632	4.91708	4.91688	5.48238	5.73911	5.39364	4.91094	5.3915	4.9403	4.903	6.41154	23456.5	Homo sapiens	B-cell CLL/lymphoma 7 protein family member C (Fragment);B-cell CLL/lymphoma 7 protein family member C
RAB6B	9.17209	8.98791	9.14698	8.98057	9.30507	9.29705	9.10577	9.2388	8.96429	8.89977	8.87461	9.15117	9.04567	8.88333	9.35052	9.01121	9.12881	9.21081	9.1765	9.38632	9.4317	9.29744	9.07143	8.86947	8.66461	8.98875	9.38112	9.18806	9.10158	8.94536	9.16373	23461.7	Homo sapiens	Ras-related protein Rab-6B
LYSMD2	4.91745	6.52623	5.20178	4.88436	4.90044	4.82938	4.66556	4.98864	5.47302	4.87764	6.75	5.3718	5.30796	4.9747	4.66729	5.76252	4.61401	4.64461	5.24037	4.77015	4.8787	5.11576	6.90748	5.02289	5.16214	5.35982	4.94476	4.58152	5.27013	4.86918	6.36221	23463.2	Homo sapiens	LysM and putative peptidoglycan-binding domain-containing protein 2
RRAS	9.36741	10.073	9.40175	9.63619	9.59438	9.80228	9.49828	9.58837	10.0691	9.47959	9.52137	9.49213	9.57368	9.57127	9.75908	9.79497	9.64747	9.92044	9.82912	9.77662	9.7223	9.56682	9.77986	9.66921	10.0058	9.9272	9.61707	9.59446	9.62789	9.93596	9.97838	23480.5	Homo sapiens	Ras-related protein R-Ras
RAB5C	10.1119	10.3135	9.87048	10.0983	9.58598	10.0499	9.76294	9.66167	10.2926	9.87345	9.92246	9.99455	9.55401	9.61523	9.86055	9.70767	10.0536	10.3625	10.2979	10.2228	10.0176	9.90675	10.0032	10.04	10.352	10.6015	10.0038	10.1293	10.0403	10.0881	10.2711	23482.5	Homo sapiens	Ras-related protein Rab-5C
RAB7A	10.5412	11.0368	10.5693	10.6246	10.6335	10.7236	10.3261	10.5537	10.8753	10.6084	10.5775	10.8269	10.3463	10.3307	10.7628	10.4505	10.7478	10.9059	10.9157	10.9381	10.8733	10.8099	10.9207	10.7692	11.1237	11.0615	10.8765	10.9641	10.851	10.9251	11.0852	23489.7	Homo sapiens	Ras-related protein Rab-7a
NT5C3A	4.51781	4.96487	5.78579	5.32705	4.60588	4.60588	5.54586	4.70409	5.51455	5.33377	4.74293	5.33039	5.39423	5.23671	5.00951	5.56001	4.75584	4.79065	4.97104	4.66511	4.55656	5.09565	4.81716	5.18852	5.04927	5.13697	4.98127	5.13911	5.43206	5.62761	4.74988	23528.3	Homo sapiens	7-methylguanosine phosphate-specific 5'-nucleotidase
PHKB	7.79466	8.66828	8.2465	8.16682	8.29272	8.1028	8.16565	8.47571	7.86558	8.26238	8.19467	8.32322	7.60578	7.98876	8.23935	8.27766	8.14851	7.52558	7.75611	7.99921	8.75955	7.93216	7.99078	8.16678	8.21124	6.96589	7.85454	8.12765	7.99973	8.14549	6.99379	23538.1	Homo sapiens	Phosphorylase b kinase regulatory subunit (Fragment)
CDIPT	7.06948	8.02368	7.72163	8.17651	8.32408	7.97663	8.24777	8.12634	8.13259	8.20665	7.64496	8.15584	7.41421	7.43653	8.15663	7.6757	7.83282	7.38491	8.53778	8.12618	8.30866	7.58811	7.36534	7.62075	8.25031	8.42801	8.06113	8.25227	8.3872	8.3032	7.51119	23538.8	Homo sapiens	CDP-diacylglycerol--inositol 3-phosphatidyltransferase
RAB2A	10.0818	10.4109	10.2167	10.4374	10.5383	10.3931	10.1553	10.1185	10.3519	10.5158	10.3805	10.5456	10.3484	10.2544	10.3813	10.3219	10.2103	10.3065	10.4313	10.477	10.2576	10.4955	10.3489	10.3904	10.4077	10.5767	10.3751	10.5529	10.5146	10.4241	10.2245	23545.5	Homo sapiens	Ras-related protein Rab-2A
COPZ2	6.39722	6.45561	6.0588	6.90203	6.19988	6.62376	5.86797	6.16995	6.54915	6.36685	6.60312	6.42766	5.80042	5.62184	5.9919	6.04731	6.27786	6.6224	5.87048	5.93651	5.72279	6.03057	6.1773	6.43951	6.26915	6.42856	5.73871	5.98504	5.92179	5.94477	5.85288	23548	Homo sapiens	Coatomer subunit zeta-2
TMEM179B	5.80045	6.74416	5.51643	5.22315	5.68461	6.45465	6.03002	5.68314	6.7266	6.16868	5.64427	6.60845	5.47774	4.9598	5.83185	5.09332	5.98072	7.0191	6.10838	5.22546	5.43833	5.16277	5.09524	5.22888	5.72171	5.27997	5.17354	5.28796	4.84405	4.95458	6.40065	23550.4	Homo sapiens	Transmembrane protein 179B
STXBP6	5.71275	6.67342	6.94248	6.02404	5.32154	7.9186	7.16563	8.59998	5.95718	5.60947	5.21524	6.16787	6.41487	5.7494	7.60409	5.90824	5.91545	5.90638	6.94367	5.65405	5.67923	5.25531	5.15154	5.93874	5.22971	5.2791	5.77613	4.8521	5.23912	5.24925	4.84464	23553.8	Homo sapiens	Syntaxin-binding protein 6
RALA	7.71527	8.13527	7.46273	7.50061	7.47088	7.68118	7.66475	7.82236	7.98068	7.69474	7.47112	7.8222	7.96663	7.77856	7.86093	8.03899	7.72473	7.71576	8.02532	7.82073	8.04066	7.6082	7.8313	7.7119	7.81853	7.97558	7.71451	8.03474	7.89335	7.86563	8.04257	23566.8	Homo sapiens	Ras-related protein Ral-A
RPL13A	8.88139	10.0455	9.07369	9.62417	9.927	9.73527	9.18191	9.41193	9.71026	9.00939	9.43979	9.20919	9.32405	8.80189	9.7005	9.4503	9.63142	10.0053	10.184	9.71098	9.8045	8.78167	9.13346	9.75278	9.91669	10.2859	9.52602	9.60426	9.41492	9.9309	9.35088	23577.2	Homo sapiens	60S ribosomal protein L13a
RAB8B	7.02033	7.20208	6.74889	6.875	6.79625	7.163	6.81025	6.95997	7.12997	6.89649	6.80466	6.83881	6.63847	6.63792	6.96791	7.02639	7.17021	7.40046	7.52386	6.99034	7.01479	6.63547	6.85181	6.88912	7.50766	7.25893	6.82095	6.79859	6.72463	6.87894	7.62539	23584.1	Homo sapiens	Ras-related protein Rab-8B
RAB4B	7.11966	7.55555	7.48511	7.53789	7.22276	7.60596	7.06033	7.27666	7.47321	7.25848	7.36049	7.23088	7.40737	7.29789	7.29306	7.31783	7.33138	7.43415	7.46131	7.32225	7.23007	7.36919	7.58138	7.42486	7.6587	7.50835	7.53471	7.44236	7.51985	7.5462	7.68073	23586.7	Homo sapiens	Ras-related protein Rab-4B
RAB6A	8.66453	8.35239	8.56696	8.64161	8.69817	8.57925	8.48346	8.42617	8.56531	8.5381	8.41809	8.72916	8.28483	8.28596	8.5777	8.35087	8.43501	8.52487	8.51569	8.66165	8.56056	8.75026	8.65914	8.23412	8.61946	8.56454	8.57311	8.63613	8.59582	8.49849	8.63718	23592.8	Homo sapiens	Ras-related protein Rab-6A
SDF2L1	6.36723	5.89279	6.23119	6.75581	6.05352	5.85422	6.23438	6.30938	6.54158	5.96211	6.19917	5.90118	6.46483	6.15883	6.15606	6.35201	6.0194	5.99763	6.54831	5.72551	5.57328	6.1294	5.94523	6.01228	6.27373	5.98309	6.2595	6.23455	6.49499	6.23163	6.50471	23598.3	Homo sapiens	Stromal cell-derived factor 2-like protein 1
RHOF	5.2896	5.56809	5.36703	5.12607	5.00333	5.4184	4.88069	5.2184	5.32767	5.17	5.20736	5.15436	5.09577	5.20466	4.74419	5.32739	4.94964	5.12323	5.60276	5.01982	5.32835	5.2405	5.41879	5.28147	5.06627	5.08979	5.4259	4.83812	5.25419	5.22135	5.21458	23625.4	Homo sapiens	Rho-related GTP-binding protein RhoF
RAB5A	8.38925	8.4833	8.34124	8.3546	8.60368	8.4588	8.28252	8.27421	8.605	8.36921	8.66054	8.53104	8.18796	8.14286	8.35262	8.25724	8.27025	8.52614	8.59471	8.37603	8.27105	8.57112	8.30898	8.36618	8.14495	8.28519	8.38367	8.43059	8.55497	8.29362	8.44257	23658.7	Homo sapiens	Ras-related protein Rab-5A
MED18	5.1685	5.55082	5.92431	5.57475	5.59274	5.61495	5.68059	5.57286	6.08687	5.94903	5.65427	5.34067	5.45172	5.26578	5.79078	5.89782	5.46281	5.45564	5.14966	5.8601	5.18825	5.47147	4.82933	5.15234	5.21648	5.36336	5.77093	5.29668	5.35601	4.84788	5.29777	23662.7	Homo sapiens	Mediator of RNA polymerase II transcription subunit 18
RAB8A	6.98415	7.4279	6.54873	6.76509	6.82577	6.8623	6.30568	6.69535	7.13503	6.76096	6.57777	6.63039	6.49996	6.23418	6.57857	6.43557	7.06304	7.25241	7.28176	7.02869	6.80345	6.3775	6.70058	6.69665	7.34749	7.03195	6.84203	6.6281	6.89428	6.74097	7.51039	23668.2	Homo sapiens	Ras-related protein Rab-8A
SARNP	8.243	8.41564	8.28306	8.36102	8.23686	8.02371	8.12398	8.45607	8.44657	8.73946	8.69274	8.24051	8.09372	8.28195	7.92331	8.00167	7.79275	8.16787	8.07875	8.06548	7.86906	8.27069	8.29397	8.11525	7.8905	7.99307	8.06433	8.34918	8.11981	8.27021	7.89168	23670.8	Homo sapiens	SAP domain-containing ribonucleoprotein
TPPP	7.9352	8.09071	8.10816	7.54197	7.80126	7.96112	8.65389	8.21191	7.40759	8.18513	7.98257	7.96873	7.72472	8.64981	8.16337	8.0671	8.06616	8.19777	7.7646	7.72977	7.57431	7.58382	7.49732	8.02306	7.22471	8.0001	7.46901	7.7484	7.65819	7.21692	7.43849	23693.7	Homo sapiens	Tubulin polymerization-promoting protein
FHL1	8.02222	6.58287	8.36884	7.49616	7.23122	6.45753	6.96559	5.94642	7.13509	7.35295	7.41703	6.35142	6.69423	6.86239	6.9503	6.59416	5.80383	6.27545	6.02746	5.85484	5.80453	6.17551	5.95945	6.59562	6.23452	5.8894	6.73941	5.71374	6.83171	6.56017	5.83355	23701.3	Homo sapiens	Four and a half LIM domains protein 1
RAB5B	9.58187	9.43984	9.57112	9.43993	9.70319	9.57586	9.54448	9.57148	9.53574	9.58053	9.46515	9.51874	9.49564	9.60115	9.74806	9.60651	9.51549	9.61413	9.67836	9.82918	9.59721	9.60007	9.64613	9.48729	9.47543	9.61699	9.80056	9.67161	9.63052	9.62991	9.80964	23706.8	Homo sapiens	Ras-related protein Rab-5B
THOC7	5.09302	5.27594	5.23363	5.04872	5.06609	5.10891	5.2366	5.16582	5.31156	5.23155	5.07178	5.08272	5.03272	5.28778	5.35873	5.3574	5.14624	5.19652	5.08291	5.05962	5.17166	5.21243	5.1484	5.16164	5.18483	5.16062	5.31897	4.90897	5.24044	5.29987	5.01142	23742.9	Homo sapiens	THO complex subunit 7 homolog
FAM177A1	6.22133	6.42327	6.94046	7.48527	7.55639	6.72895	6.25451	5.98008	8.00161	6.94186	7.75807	7.43485	6.56847	6.50792	6.68461	6.45236	6.48286	6.27699	7.00916	6.13427	5.77009	7.24641	7.37718	6.60354	7.31978	6.45622	6.09225	6.43336	6.87811	6.99607	6.33843	23757.4	Homo sapiens	Protein FAM177A1
BAG2	8.51729	8.61977	8.47699	8.65997	8.72676	8.70905	8.25426	8.18769	8.31962	8.39685	8.16345	8.47057	8.05909	8.42527	8.42387	8.44301	8.40234	8.54185	8.43889	8.49511	8.30941	9.01267	8.79091	8.44865	8.50143	8.3176	8.19936	8.50048	8.60842	8.23595	8.40962	23771.9	Homo sapiens	BAG family molecular chaperone regulator 2
EMC8	7.08574	6.71352	7.09495	6.90859	7.06555	6.95151	7.00768	6.92265	6.86744	6.9438	6.81733	6.894	6.86963	6.85303	7.16484	6.84922	6.80386	6.77039	6.79813	7.03216	6.98322	6.972	6.73057	6.80493	6.80983	7.05197	7.04227	6.94042	7.00709	6.81002	6.7586	23773	Homo sapiens	ER membrane protein complex subunit 8
OSTF1	7.90564	7.80514	7.53481	7.52528	7.63343	7.71058	7.46157	7.57417	7.57416	7.69955	7.70427	7.66205	7.23568	7.15063	7.40416	7.14331	7.76749	8.00247	7.69408	7.69916	7.64393	7.45792	7.71757	7.7997	7.68931	7.79366	7.36185	7.77638	7.31893	7.5072	7.88447	23786.8	Homo sapiens	Osteoclast-stimulating factor 1
EFNA1	4.51781	4.7963	5.20178	5.66052	4.82938	4.70364	5.77772	4.44662	5.47302	4.87764	5.46008	5.22127	5.64643	5.75086	5.2019	5.42756	4.67942	4.64461	5.15407	4.66511	4.55656	5.00154	4.6181	5.18852	5.16214	5.06603	5.23854	5.11271	5.56391	5.2062	4.67697	23787.1	Homo sapiens	Ephrin-A1
STARD5	4.95952	4.92858	5.20178	5.66052	4.82938	4.98735	4.55015	3.89729	4.99575	4.87764	4.77075	4.44511	5.17558	4.94333	4.73787	4.62745	4.67942	6.15355	4.99617	4.90052	4.84651	5.06503	5.8874	5.40842	5.18838	5.21019	5.41535	4.82133	4.67507	4.99759	5.67174	23794.2	Homo sapiens	StAR-related lipid transfer protein 5
PGRMC2	10.0107	10.366	9.69816	9.96353	10.1361	10.1349	9.95121	9.6685	10.205	10.0051	9.89559	10.0493	9.29193	9.56232	10.3595	9.99274	10.1855	10.2583	10.6704	10.0072	10.4989	9.82967	9.83103	10.0259	10.0903	10.6126	9.94145	10.2325	9.71099	9.89626	9.99046	23818.5	Homo sapiens	Membrane-associated progesterone receptor component 2
DTYMK	7.9871	7.86504	7.84149	8.12326	8.07321	7.94067	7.53517	7.85795	8.02961	7.91827	8.22343	8.00639	7.70258	7.61752	7.87216	7.80459	7.63831	8.1421	8.0627	7.7686	7.83811	7.95728	7.85464	7.69426	7.82186	7.90378	7.64066	7.72392	7.61554	7.77158	7.69512	23819.3	Homo sapiens	Thymidylate kinase
RHOJ	5.29397	3.04692	5.00963	4.2896	4.4657	4.57854	4.50081	5.22277	4.7985	5.33377	4.41639	5.5605	3.97442	5.23671	2.53243	4.10764	4.27302	3.54714	2.64868	3.51795	4.38434	4.74928	4.33718	4.15821	5.04927	5.02238	3.16395	3.84787	3.56092	3.55253	3.68594	23820.5	Homo sapiens	Rho-related GTP-binding protein RhoJ
MRAS	8.50841	9.03635	8.0568	7.87764	7.93567	8.23345	8.50389	8.16825	8.24967	7.92543	7.21313	7.82274	8.00307	7.90246	7.92594	8.38907	8.48219	8.10476	8.14366	7.60759	7.89419	7.70171	7.45356	7.79481	7.64077	8.21673	7.70316	7.63011	7.82795	7.40952	7.68497	23846.5	Homo sapiens	Ras-related protein M-Ras
THEM6	7.82832	8.16293	7.93663	8.08424	8.06792	7.9295	8.03228	7.92375	8.26299	8.00569	7.86006	8.13727	8.04834	8.10427	8.23846	7.96555	8.00922	7.81757	8.24588	8.20403	8.26875	8.045	8.03716	7.90206	8.08911	8.32829	8.26803	8.38605	8.1571	8.35443	7.95085	23865	Homo sapiens	Protein THEM6
GNAS	6.12841	6.19146	5.69172	5.6562	6.24489	6.11239	6.41256	5.83822	6.56349	6.40955	6.1054	6.22047	6.06893	6.55854	5.82224	5.78198	6.08	6.13842	5.88274	6.31233	6.17554	5.78504	5.7819	6.10579	5.77285	5.82948	5.83412	6.23216	5.44058	5.58565	6.35538	23871	Homo sapiens	Guanine nucleotide-binding protein G(s) subunit alpha isoforms short (Fragment)
GPX8	6.90077	7.13562	6.31714	6.19869	6.80698	6.82171	6.34515	6.50826	7.91996	6.59834	6.62484	6.68333	6.04705	6.01043	6.51343	6.2579	6.74356	6.71041	6.56619	6.72728	6.86038	6.31979	6.38122	6.63566	6.71531	6.62792	6.60051	6.76714	6.54256	6.48984	6.51406	23881	Homo sapiens	Probable glutathione peroxidase 8
C8orf82	8.69132	8.2491	8.49655	8.70753	9.07291	8.93799	8.83652	8.44963	8.43414	8.91913	9.11083	9.09232	8.43999	8.66472	8.7359	8.4607	8.41542	8.32772	8.88912	8.13526	8.76827	8.91023	8.42706	8.62614	8.54637	8.23607	8.28136	8.80548	8.47797	8.36292	8.02836	23889.4	Homo sapiens	UPF0598 protein C8orf82
RAB14	9.36052	9.52354	9.21681	9.40938	9.34947	9.35398	9.18411	9.33691	9.5583	9.41676	9.19906	9.47514	9.13999	9.22081	9.32312	9.34019	9.25573	9.45506	9.5854	9.34298	9.27436	9.31748	9.44377	9.31459	9.57267	9.54213	9.41278	9.47183	9.50364	9.37906	9.47679	23896.9	Homo sapiens	Ras-related protein Rab-14
DPT	7.85186	8.34128	7.96543	7.95462	8.15418	8.16778	7.66752	7.91422	8.29616	7.93244	7.98287	7.81139	7.90797	7.90192	7.98464	8.09432	7.94915	7.96201	8.25516	7.8405	7.84268	7.93676	8.57408	8.23941	8.37036	7.9724	7.92207	7.72355	7.87074	8.27131	8.02921	24004.8	Homo sapiens	Dermatopontin
HMGB2	6.84974	6.94503	6.62622	6.79284	6.47992	6.59556	6.29243	6.73698	6.97948	6.68482	6.81199	6.66441	6.75172	6.55761	6.51887	6.69345	6.61687	6.50449	6.88251	6.67278	6.60788	6.62838	6.70191	6.6582	6.75489	6.71033	6.85135	6.41584	6.69039	6.87436	6.8818	24033.8	Homo sapiens	High mobility group protein B2
MOSPD1	4.91745	4.50507	5.20178	5.12371	4.82938	4.82938	5.37908	4.76585	5.47302	4.87764	5.43379	4.91571	5.64643	5.75086	5.2019	5.42756	4.67942	4.64461	5.24037	4.77015	4.8787	5.17399	4.6181	5.02289	5.16214	5.03975	5.26483	5.81376	5.5902	5.32527	4.65068	24086.1	Homo sapiens	Motile sperm domain-containing protein 1
SENP8	6.64779	6.16437	6.61897	6.41384	6.15699	6.27489	6.72133	6.93111	6.16391	6.38187	6.58142	6.2385	6.31944	6.53599	6.42047	6.35518	6.38564	6.38222	6.0903	6.244	6.40713	6.39446	6.12185	6.27398	6.10852	6.31029	6.25266	5.9861	6.15048	6.03976	6.05141	24107.3	Homo sapiens	Sentrin-specific protease 8
NUDT14	7.21802	6.76961	7.10437	7.0075	7.41395	6.87925	7.60786	7.16945	7.36449	7.24274	8.6384	6.94676	7.04179	7.6104	8.11285	7.22678	7.38543	7.12805	6.79022	7.18322	7.13409	6.69963	6.68518	7.18091	6.85469	7.18205	7.16603	7.37798	6.94579	7.04301	6.75224	24118.3	Homo sapiens	Uridine diphosphate glucose pyrophosphatase NUDT14
TIMP3	7.86463	8.17719	8.01243	7.9345	7.65458	7.84558	7.78896	8.09504	8.07621	7.80111	7.87499	8.07769	8.22725	9.92734	7.83813	8.37088	7.7227	7.83594	8.17399	8.08123	7.97479	7.91316	7.79962	7.757	8.03674	7.839	8.22477	8.40897	8.00235	7.84441	8.07449	24145	Homo sapiens	Metalloproteinase inhibitor 3
RPL15	8.98641	10.2636	9.20133	9.85198	9.91591	9.84328	9.16805	9.5431	9.90701	9.18464	9.58405	9.38084	9.6792	9.29486	9.79718	9.70424	9.88277	10.1462	10.3992	9.97264	9.97895	8.88592	9.46735	9.82155	10.2452	10.3015	9.82823	9.95993	9.88479	10.0475	9.87586	24146.1	Homo sapiens	60S ribosomal protein L15
FKBP14	7.09773	6.87485	6.78914	6.89706	7.90847	9.42793	8.0905	6.34817	8.33872	7.82685	9.4012	7.19055	6.16862	6.41431	7.69295	6.44198	6.32772	6.74143	7.49659	6.23987	8.42137	7.31461	5.94665	5.44022	6.42635	7.13594	7.95888	7.34735	6.75303	6.96852	5.56693	24171.7	Homo sapiens	Peptidyl-prolyl cis-trans isomerase FKBP14
PITHD1	7.92227	7.67548	7.66509	7.2805	7.10478	7.15953	7.24397	7.98368	7.48669	7.48548	7.69931	7.34148	7.30407	7.49256	7.44437	7.61267	7.71234	7.98938	7.57125	7.36576	7.24493	7.00157	7.2299	7.43882	7.57101	7.6751	6.98704	6.93791	7.21125	7.17296	7.2569	24177.8	Homo sapiens	PITH domain-containing protein 1
MDH1	5.55516	5.14419	5.51207	5.55551	5.92088	5.58615	6.18151	5.75882	5.90147	5.85579	5.59689	5.43171	5.63	5.71561	5.62185	5.82484	5.70173	5.3337	5.01798	5.63362	5.48385	5.26956	4.90126	5.27809	5.25333	5.52969	5.34668	5.59792	5.46694	5.16798	5.14727	24199.2	Homo sapiens	Malate dehydrogenase (Fragment)
RPS8	9.65849	10.3338	9.70677	10.1774	10.0544	9.9523	9.63255	9.73503	10.1557	9.78593	10.0997	10.0659	9.91348	9.55378	9.91073	9.90864	10.0864	10.153	10.5112	10.1292	10.2584	10.0358	10.1487	10.1022	10.4353	10.6541	10.3063	10.5455	10.3281	10.4643	10.2359	24205.2	Homo sapiens	40S ribosomal protein S8
GSTZ1	5.29397	7.60513	5.05258	7.20142	5.41734	5.38203	4.7697	5.20534	4.7384	5.88898	7.51182	5.05548	5.11932	5.23671	5.00951	4.78385	4.75584	4.79065	7.93817	5.44127	5.26138	5.8718	5.59332	7.42571	5.04927	5.41189	4.70636	7.59128	5.15715	5.12637	5.0248	24212.2	Homo sapiens	Maleylacetoacetate isomerase
RAB2B	6.51476	6.85574	6.69633	6.77702	6.73172	6.58791	6.67914	6.5252	6.67267	6.54709	6.33015	6.54403	6.82173	6.78102	6.66504	6.7635	6.38717	6.55722	6.64879	6.47308	6.2135	6.73628	6.77778	6.65134	6.51224	6.44159	6.6564	6.56287	6.76697	6.70775	6.56785	24214.4	Homo sapiens	Ras-related protein Rab-2B
RPL13	9.60847	10.5529	9.45547	10.17	10.2977	10.2361	9.56576	9.67956	10.17	9.91513	10.0449	10.1347	9.42893	9.34238	10.0166	9.64954	10.3234	10.4762	10.7978	10.3415	10.2888	9.74512	10.1332	10.2166	10.5815	10.6324	10.1025	10.2138	10.1074	10.3079	10.157	24261.5	Homo sapiens	60S ribosomal protein L13
RAB3D	5.67926	6.05342	6.52465	5.66105	5.20623	5.29603	5.33833	5.57954	5.99785	5.60422	5.42719	6.28897	5.93473	5.61239	5.28229	8.01128	5.03923	4.99373	6.36421	4.98438	5.36821	5.30631	5.45026	6.22195	6.11325	5.45576	5.67185	4.76018	5.48149	5.25374	5.14047	24267.1	Homo sapiens	Ras-related protein Rab-3D
MAPK1IP1L	10.8355	10.0105	10.8044	10.2995	9.98251	10.1802	10.7109	10.5572	9.79596	9.6431	10.5433	9.84963	9.83676	10.294	9.79615	9.85828	9.51856	10.4496	9.1103	9.78202	9.20859	9.84492	10.1204	9.80419	8.52553	10.6379	9.61196	9.32722	9.91788	9.1824	9.51152	24269.2	Homo sapiens	MAPK-interacting and spindle-stabilizing protein-like
TPD52	7.35858	6.74069	7.00422	7.11046	7.01408	7.12988	7.54657	7.46866	6.97183	7.00231	7.37352	7.23498	6.87151	7.3769	6.98454	7.18302	7.13552	7.08092	7.84445	7.39192	6.81723	7.10129	7.04127	6.95257	6.49057	7.22046	6.72752	6.9682	7.1192	6.85177	6.94341	24327	Homo sapiens	Tumor protein D52
SPP2	10.1393	9.28572	10.8007	10.5447	6.63699	6.45758	6.58527	6.78347	10.7166	10.5431	8.79896	11.241	8.05087	7.30023	6.71401	6.76421	6.66155	6.689	6.38081	8.7659	6.73131	10.3736	11.41	6.62186	10.7086	8.96458	7.87376	8.8503	9.16523	6.58124	11.334	24337.7	Homo sapiens	Secreted phosphoprotein 24
CD53	6.6634	8.42354	5.00963	6.86657	5.38203	8.02733	4.7697	5.28899	8.36129	4.55761	6.00104	5.13913	5.34114	5.23671	6.47923	4.78385	8.33065	6.87006	9.02212	8.365	5.33272	5.09565	6.80168	5.18852	7.17508	5.32824	6.10661	8.08824	7.86339	6.48177	8.9651	24341	Homo sapiens	Leukocyte surface antigen CD53
SLC9A3R2	4.91745	4.7963	6.27481	5.66052	4.82938	4.82938	5.44171	7.18862	5.47302	4.87764	4.76649	4.80686	5.64643	5.75086	5.2019	5.42756	4.67942	4.64461	5.24037	6.33481	6.38778	5.11576	5.39425	5.02289	5.16214	5.1486	5.15598	5.03014	5.48134	5.43412	4.75953	24343.1	Homo sapiens	Na(+)/H(+) exchange regulatory cofactor NHE-RF2 (Fragment)
RAB21	9.27767	9.28961	9.28804	9.55323	9.36452	9.26566	9.12903	9.41014	9.30669	9.62296	9.32021	9.54545	9.42006	9.39781	9.6144	9.46437	9.40223	9.37662	9.46257	9.47984	9.3408	9.69829	9.40859	9.39317	9.58244	9.44874	9.1926	9.48691	9.43096	9.45381	9.31772	24347.6	Homo sapiens	Ras-related protein Rab-21
CPTP	5.48136	5.65816	5.61766	5.19989	5.16441	5.36769	5.46444	5.34443	5.64356	5.72415	5.36505	5.34874	5.27524	5.32334	5.20724	5.54668	5.36817	5.46049	5.25803	5.25328	5.23373	5.34859	5.28651	5.18728	5.32652	5.52186	5.38745	5.01961	5.41618	5.26649	5.21974	24365.1	Homo sapiens	Ceramide-1-phosphate transfer protein
RAB4A	7.21217	7.46598	7.30632	7.58496	7.56385	7.49395	7.2245	7.23292	7.29771	7.37974	7.41747	7.40808	7.23994	7.3523	7.26046	7.21841	7.37623	7.43312	7.44471	7.21993	7.0142	7.4744	7.45717	7.37598	7.40129	7.33636	7.21538	7.17062	7.29032	7.34545	7.20541	24389.6	Homo sapiens	Ras-related protein Rab-4A
OVCA2	7.70133	7.11798	7.43845	7.23954	7.41096	7.43519	7.5471	7.13497	7.80047	6.97752	7.57105	7.35919	6.58249	6.64783	7.27763	7.35463	7.19517	8.0535	7.47053	7.20826	7.5626	7.26336	7.17279	7.34283	6.84043	7.32436	7.03704	7.09039	7.11184	7.19407	7.01285	24418	Homo sapiens	Esterase OVCA2
CCDC25	5.80185	5.3376	5.60547	5.5765	5.39804	5.51136	5.71531	5.52408	5.69648	5.38314	5.27955	5.42748	5.49535	5.37192	5.30807	5.86457	5.27077	6.03491	5.48335	5.32238	5.7603	5.51507	5.24979	5.45901	5.49588	5.25709	5.34787	5.31159	5.178	5.55202	5.56538	24478.8	Homo sapiens	Coiled-coil domain-containing protein 25
RAB11B	11.2577	11.5376	11.152	11.2422	11.4813	11.3087	11.0127	11.1354	11.2628	11.3871	11.288	11.4439	10.8567	10.9562	11.3753	11.0626	11.4022	11.6362	11.6269	11.2997	11.2423	11.3127	11.2245	11.3958	11.5329	11.7833	11.0629	11.4575	11.0265	11.1584	11.4728	24488.5	Homo sapiens	Ras-related protein Rab-11B
CHMP5	7.19831	7.14569	7.16875	7.2039	6.89323	6.89187	7.07294	7.09357	7.32311	7.13867	7.34415	7.00244	6.70293	6.86203	6.96109	6.69421	6.89088	7.17426	6.8605	6.63012	6.67245	6.85999	7.00571	6.84717	7.01639	6.61938	6.70846	6.62011	6.78679	6.75992	6.78843	24570.8	Homo sapiens	Charged multivesicular body protein 5
HPRT1	9.35888	8.45844	9.00378	8.77004	8.42531	8.807	8.86995	9.12816	8.89347	8.49656	9.03457	8.77708	8.67716	9.03204	8.84161	8.68653	8.8542	9.01483	8.83881	8.56373	8.43649	8.85877	8.65709	8.71625	8.56351	8.29577	8.62376	8.47669	8.75936	8.75091	8.97328	24579.4	Homo sapiens	Hypoxanthine-guanine phosphoribosyltransferase
SEC22B	9.05676	9.39649	9.01968	9.38592	9.38444	9.20679	8.76687	8.83377	9.47966	9.21673	9.15693	9.10057	8.61212	8.58794	8.926	8.84852	9.11686	9.2664	9.44447	9.04053	9.1364	9.16699	8.96782	9.18496	9.32476	9.42213	8.98699	9.1965	9.16137	9.11051	9.26699	24593.3	Homo sapiens	Vesicle-trafficking protein SEC22b
SMCO1	5.65119	5.74573	5.61114	5.78811	5.71305	5.94434	5.45752	6.07327	5.43892	5.61379	5.77266	5.5572	5.63194	5.84672	5.55173	5.88036	5.33978	5.18717	6.10876	5.48931	5.82965	5.54378	6.16247	5.78285	5.76833	5.23958	5.87426	5.37265	5.56989	5.97868	5.67756	24597.7	Homo sapiens	Single-pass membrane and coiled-coil domain-containing protein 1
RGS19	5.58102	4.96682	5.12553	5.35559	5.59692	5.44223	5.34174	5.28756	5.2969	5.37658	5.26767	4.96707	5.30059	5.15666	5.59663	5.06525	5.6979	6.51778	6.34884	5.80615	5.479	5.27625	5.23326	5.2158	5.68204	5.46726	5.60124	5.58207	5.08364	5.28488	5.99077	24635.6	Homo sapiens	Regulator of G-protein signaling 19
COMMD5	6.33679	6.53573	6.24926	6.09475	6.00446	6.29351	6.31751	6.19185	6.34103	5.94786	6.28748	6.18628	6.53836	6.27677	6.23443	6.48376	6.19884	6.52153	6.39831	6.66074	6.32879	6.10064	6.42539	6.17151	6.4108	6.18605	6.19734	5.97699	6.21459	6.28838	6.37895	24670.4	Homo sapiens	COMM domain-containing protein 5
ARL6IP6	7.80496	8.69436	7.56722	7.66641	9.23996	7.47438	7.76629	7.61105	8.65392	8.26903	7.58887	8.17799	7.22011	7.39959	7.78265	7.39008	8.09369	8.27212	8.10034	7.8939	7.64359	7.1177	7.17936	7.71673	8.11982	8.97973	7.5047	8.26203	7.09966	7.06086	7.42575	24676.3	Homo sapiens	ADP-ribosylation factor-like protein 6-interacting protein 6
FAM3C	6.86459	6.90918	6.98341	7.39803	7.36647	6.74915	6.64839	6.62727	7.21528	6.80694	7.05504	7.06003	6.88305	6.68664	6.75333	6.95216	6.87412	6.92686	7.22805	6.74764	7.03265	7.31275	7.05681	6.97886	7.31718	6.8804	6.93273	7.14752	7.00592	7.08695	6.94523	24680.5	Homo sapiens	Protein FAM3C
PSMD9	9.00045	8.47887	8.44814	8.4143	8.1813	8.25406	8.35508	8.48253	8.3638	8.36319	8.49577	8.2273	8.17777	8.61264	8.26775	8.29654	8.26904	8.7824	8.32393	8.29351	8.40127	8.35905	8.46906	8.35002	8.35419	8.33847	8.50407	8.34533	8.49242	8.42783	8.67416	24681.8	Homo sapiens	26S proteasome non-ATPase regulatory subunit 9
PDCD10	8.15607	7.79735	8.00455	7.8096	7.94384	8.04963	7.9129	8.00623	7.92194	7.94499	7.99647	7.98931	7.69288	7.68619	7.80044	7.71626	8.08287	8.24592	8.14311	8.20643	8.22753	8.02824	8.04486	7.7952	7.95723	8.02022	7.93925	8.02387	7.83403	7.93212	8.36363	24701.6	Homo sapiens	Programmed cell death protein 10
LYPLA2	7.62287	7.52725	8.11334	7.17529	6.92621	7.27036	7.56959	7.67373	6.97926	7.38385	7.88249	7.67316	6.60964	7.4137	6.93246	6.23707	7.40142	7.59209	7.00532	7.20521	6.8141	6.85873	7.61819	7.49586	6.62739	6.60244	6.94305	6.83224	6.95407	6.83731	7.09782	24737	Homo sapiens	Acyl-protein thioesterase 2
TESC	6.43594	6.16838	6.10107	5.97322	6.13156	5.87893	6.55837	6.49241	6.13604	5.72691	5.86273	6.07051	6.20584	6.36032	6.39264	6.41851	6.16995	5.68379	6.27273	5.94023	6.97469	5.68223	5.7406	5.83113	5.78425	5.89099	6.72754	6.00751	5.83067	5.78704	5.98082	24749.9	Homo sapiens	Calcineurin B homologous protein 3
RAB3B	5.30024	5.67548	5.22947	5.35901	5.53867	5.53369	5.01583	6.28759	5.08185	5.14056	5.41091	5.20182	5.36064	5.56469	5.83852	5.14111	5.05756	5.17808	5.48958	5.05086	5.42296	5.23107	5.67717	5.35524	5.17191	5.00889	5.13065	4.90496	5.21676	5.26618	6.50571	24757.9	Homo sapiens	Ras-related protein Rab-3B
EEF1B2	9.47021	9.44208	9.29481	9.46813	9.56293	9.67174	9.57685	9.46623	9.83238	9.69105	9.62272	9.51178	9.4746	9.73636	9.62066	9.66531	9.6336	9.94792	10.0256	9.14189	9.26527	9.66508	9.55659	9.61195	9.78821	9.69652	9.24124	9.64307	9.71182	9.43291	9.67787	24763.7	Homo sapiens	Elongation factor 1-beta
TMED3	5.5078	5.30116	5.54245	6.0789	5.6038	5.37767	5.78424	5.19507	6.25994	5.30495	5.65825	5.14598	5.885	5.77808	5.59915	5.75357	5.3268	5.47501	5.98372	5.21726	5.40521	5.19916	5.16686	5.56306	5.57922	5.20742	5.68779	5.45828	5.93296	5.70712	5.37539	24777	Homo sapiens	Transmembrane emp24 domain-containing protein 3
SYPL1	9.78047	10.5336	9.68855	9.85864	9.57285	10.1366	9.93839	9.93444	10.0854	9.98664	9.49725	9.90236	10.6586	9.78175	10.3022	10.4564	10.1667	10.3924	11.2889	10.1271	10.3095	9.68908	9.79587	10.1678	10.6457	10.0653	10.4492	9.70665	9.92748	10.4777	10.9274	24783.9	Homo sapiens	Synaptophysin-like protein 1
GAP43	7.37929	6.68811	6.67511	5.98496	6.72545	6.95736	8.41291	8.05993	6.69009	7.42241	6.94608	7.02345	8.7063	7.77474	8.04126	8.45426	7.63903	7.03839	8.3223	7.05439	7.10705	6.07111	6.30293	6.34592	7.05871	5.67218	6.33959	6.1108	6.48981	5.80853	8.65036	24802.7	Homo sapiens	Neuromodulin
SYNGR2	8.81133	9.25379	8.64715	9.29296	8.69553	8.58172	8.54401	8.45145	9.1563	8.82542	8.67424	8.84563	8.651	8.39361	9.00965	8.67281	9.04194	8.36254	9.45623	8.72853	8.65308	8.30558	8.62335	8.70378	9.44862	9.13974	8.75248	8.78367	8.83856	8.69222	8.3736	24810	Homo sapiens	Synaptogyrin-2
MT-ATP6	13.3717	13.7326	13.3417	13.9768	14.1908	13.829	13.8526	13.2701	13.5288	13.6694	13.3684	13.774	13.1797	13.6936	13.7922	13.9632	13.8037	13.3319	13.448	13.6516	13.8756	13.493	13.4489	13.4425	13.3921	13.2588	12.5867	13.3751	13.4928	13.2358	12.4738	24817.2	Homo sapiens	ATP synthase subunit a
UCHL1	10.1685	9.84974	10.265	9.56901	9.28587	10.8113	10.4699	10.3412	9.94798	9.75425	10.8739	10.2828	9.5091	9.80212	9.70199	10.1164	10.1299	10.8858	9.97022	9.71633	10.0119	9.5913	11.4615	10.5599	10.1377	10.1731	9.56564	9.1998	8.73086	9.82835	10.5354	24824.3	Homo sapiens	Ubiquitin carboxyl-terminal hydrolase isozyme L1
RPL10A	9.36758	9.48915	9.06003	9.4284	9.31607	9.41513	8.97468	9.02038	9.46685	9.23503	9.26466	9.26871	9.12825	8.89128	9.16681	9.12633	9.30429	9.39997	9.67689	9.42191	9.46004	9.36982	9.24155	9.31232	9.55109	9.69037	9.51774	9.41348	9.45384	9.53445	9.65293	24831.3	Homo sapiens	60S ribosomal protein L10a
RAB28	6.78404	6.14098	6.43371	6.76457	6.71715	6.66316	6.61117	6.63481	6.88573	6.87994	6.88879	6.94181	5.81887	6.17409	6.81558	6.07329	6.93464	7.27872	6.49387	6.67133	6.20094	6.44974	6.49863	6.94774	5.68193	6.68869	5.88222	6.56392	5.66838	6.06967	5.9552	24841.3	Homo sapiens	Ras-related protein Rab-28
RAB27A	5.87298	6.0416	5.96284	6.98806	5.72869	6.14624	6.11825	5.92216	6.64819	6.58731	6.58005	6.45322	5.98288	5.91237	6.77866	5.96158	6.16321	6.729	7.52442	6.34118	6.94675	5.80902	5.86682	6.16662	6.54985	7.28563	6.62032	6.65439	6.0068	6.23017	6.51272	24868.1	Homo sapiens	Ras-related protein Rab-27A
TMEM186	7.14867	6.58108	7.45544	9.07111	7.3817	8.58312	7.89311	7.59431	7.65993	8.38755	7.49824	8.09275	7.55018	7.65123	7.48031	7.56849	7.47513	7.14471	7.32242	7.37851	7.72118	7.27116	5.95958	7.93074	6.90515	6.98752	7.50443	8.64161	7.12208	7.11612	5.14474	24893.2	Homo sapiens	Transmembrane protein 186
HMGB1	9.59625	9.91618	9.54149	9.65046	9.5056	9.53485	9.36618	9.74847	9.80759	9.85248	9.82901	9.78314	9.59911	9.54144	9.63205	9.2757	9.77325	10.0915	10.0054	9.88201	9.53166	9.6617	9.71707	9.80949	9.94139	9.84403	9.7473	9.91347	9.52179	9.95288	10.0522	24893.8	Homo sapiens	High mobility group protein B1
NDFIP1	7.49904	7.79628	7.7397	7.98253	8.09205	6.50704	6.50936	7.19651	7.05679	7.18032	6.53419	7.34489	6.25663	6.19128	7.18302	6.46354	6.85977	6.99936	6.76274	7.41456	6.21358	7.42897	7.48432	7.48642	7.42655	6.60223	7.71368	7.46233	7.11522	6.93071	6.51693	24899.3	Homo sapiens	NEDD4 family-interacting protein 1
RPE	7.56002	8.66732	7.35878	7.39549	6.26582	7.25873	7.12753	7.56276	7.21763	7.79734	7.65665	7.57474	7.48094	7.0579	7.35376	7.26858	7.76147	8.93774	7.79335	6.76491	6.76079	7.26051	7.39637	7.18609	6.92631	7.48275	7.28859	7.91824	6.72833	7.64248	7.79915	24927.7	Homo sapiens	Ribulose-phosphate 3-epimerase
VAMP7	5.52504	5.78503	5.58468	5.69297	5.54669	5.611	5.2999	5.34601	5.99699	5.69579	5.5336	5.62306	5.57786	5.55105	5.38865	5.59848	5.42455	5.40027	5.88792	5.47952	5.42983	5.7143	5.91552	5.56987	5.90513	5.83417	5.62676	5.7442	5.86062	5.56069	5.65345	24935.1	Homo sapiens	Vesicle-associated membrane protein 7
CHMP4B	8.20274	7.96994	8.03851	7.9251	7.93574	8.04579	7.91107	7.89666	8.05637	8.0583	8.25199	7.9684	7.60899	7.93018	7.71095	7.49304	7.72134	7.97656	7.85986	7.68947	8.03298	8.14317	8.09336	7.9973	7.77623	7.4883	7.9499	7.88641	7.87592	7.90246	8.20697	24950.2	Homo sapiens	Charged multivesicular body protein 4b
TMED10	8.11892	8.26757	8.21773	8.54162	8.41259	8.32653	8.32801	8.11347	8.75266	8.34195	8.35395	8.29371	8.4564	8.13839	8.3672	8.28542	8.22278	8.23333	8.8301	8.28293	8.23587	8.34932	8.29378	8.35461	8.51724	8.44529	8.41984	8.56611	8.57438	8.37226	8.47063	24976	Homo sapiens	Transmembrane emp24 domain-containing protein 10
RAB3A	8.35485	8.39399	8.35413	8.23757	8.88188	8.80248	8.55799	8.67568	8.42958	8.75464	8.49628	8.67429	8.32606	8.23203	8.73132	8.36711	8.69713	8.45055	8.57415	8.67434	8.58028	8.23568	8.35994	8.48611	8.46184	8.34811	8.29625	8.72177	8.17806	8.39373	8.84629	24983.9	Homo sapiens	Ras-related protein Rab-3A
RAB32	6.35251	6.93568	6.18012	6.26811	6.42047	6.55854	6.00511	6.16293	6.31713	5.99346	6.18656	6.26885	6.05558	6.02612	6.20401	5.89245	6.71495	7.18357	7.09405	6.61631	6.45883	6.18321	6.39951	6.51864	7.1833	7.22396	6.27208	6.662	6.32184	6.24076	6.42474	24997.3	Homo sapiens	Ras-related protein Rab-32
LYSMD1	5.34648	5.53658	5.52513	5.86526	6.85824	6.46977	5.49519	5.70431	6.44197	5.53831	6.23822	7.21351	5.22888	5.29171	5.20692	5.34136	6.07109	5.55668	5.48364	4.83633	5.24417	4.99091	5.06783	5.70243	5.24548	4.69204	5.41852	5.11429	4.89765	5.76812	5.0058	25003.2	Homo sapiens	LysM and putative peptidoglycan-binding domain-containing protein 1
PRDX6	12.3019	12.0557	12.2399	11.6864	11.6278	12.3771	12.623	12.5262	12.0087	12.1074	12.2813	11.9953	12.1374	12.9094	12.2874	12.5855	12.3803	12.4473	12.1493	11.6806	11.6129	11.6294	11.6665	12.3102	11.5988	11.936	11.7998	11.9469	11.7371	11.6447	11.8839	25035	Homo sapiens	Peroxiredoxin-6
CRP	10.2526	6.91745	6.39318	11.2143	6.87184	11.0968	6.83649	8.41079	10.848	6.70414	6.71808	7.41839	6.39653	6.60583	6.81639	6.73329	7.1708	6.62501	6.59266	6.70485	6.73108	6.77585	6.98977	7.19695	7.90098	7.77147	6.50463	8.89077	6.65313	8.5439	9.30709	25038.6	Homo sapiens	C-reactive protein
TNNI3	14.1637	13.0179	14.1552	13.7363	14.2884	14.3599	14.9106	14.3014	13.4524	14.115	14.0474	13.8308	14.1936	14.8016	14.1669	14.6291	14.064	13.7757	13.9478	13.5868	14.4315	14.481	13.8224	14.0016	13.5489	13.438	14.1574	14.1623	14.0806	13.5237	13.6168	25044.7	Homo sapiens	Cardiac troponin I
EIF3K	8.02053	7.87651	8.05949	8.19286	8.07337	8.35598	8.15961	8.30732	8.10115	8.31256	8.22394	8.26738	8.12063	8.20684	8.20831	8.24202	8.1164	8.15706	8.35466	8.29099	8.36893	8.44229	8.06408	8.2208	8.11404	8.17654	7.93337	8.13953	8.10852	8.15414	8.03122	25059.7	Homo sapiens	Eukaryotic translation initiation factor 3 subunit K
CHMP3	7.31986	7.72394	7.12608	7.21524	6.80527	7.25589	7.21974	7.10208	7.21677	7.52981	7.4257	7.48245	6.26085	6.75153	7.00179	6.48736	7.05854	7.56369	7.22555	6.2618	6.98216	6.89504	7.06054	7.50107	7.33382	6.90786	7.18122	7.17193	6.74857	6.97709	7.11934	25073	Homo sapiens	Charged multivesicular body protein 3
EIF4E	8.6929	8.51797	8.55956	8.68404	8.44051	8.48063	8.5129	8.5757	8.76193	8.62276	8.86222	8.56826	8.36426	8.6966	8.39222	8.57292	8.49487	8.76878	8.4505	8.42699	8.25909	8.24794	8.53587	8.65805	8.53689	8.61503	8.19612	8.23211	8.37706	8.42553	8.38323	25097.2	Homo sapiens	Eukaryotic translation initiation factor 4E
CHMP4A	7.43641	7.15454	6.81772	6.51252	5.65778	6.6404	6.63433	6.77061	6.99266	6.40098	7.01545	6.16031	6.48719	5.98722	6.16598	6.48696	6.19316	7.3183	6.72477	5.42727	5.91432	5.77603	6.6445	6.61793	6.65629	7.09752	4.80376	4.54047	6.0438	5.44745	6.30161	25098.3	Homo sapiens	Charged multivesicular body protein 4a
CHMP2A	7.71997	8.04049	7.6953	8.00637	7.72488	7.98851	7.63938	7.66912	8.01027	7.92909	7.73195	7.85199	7.96852	7.77618	7.74136	7.31146	7.46844	8.19157	8.10537	7.45228	7.42463	7.59127	7.80385	7.61991	7.89702	7.82148	7.77975	7.39881	7.35918	7.83391	7.31485	25103.9	Homo sapiens	Charged multivesicular body protein 2a
SIGMAR1	7.32042	7.60119	7.46998	7.5905	7.90395	7.52998	7.55037	7.56725	8.32883	7.63048	7.28667	7.53937	8.05871	7.64584	8.02562	7.7216	7.68432	7.84965	8.29816	7.52526	7.52142	7.79922	7.69364	7.56543	8.04558	7.95941	7.8255	7.77507	7.97908	7.78694	7.84316	25127.7	Homo sapiens	Sigma non-opioid intracellular receptor 1
ANTKMT	5.10239	4.94337	5.19975	5.44704	5.16052	4.97644	5.25891	5.12283	5.47098	5.51579	5.08037	5.16764	5.02728	5.04887	5.14748	5.47645	5.31388	5.33865	4.75392	5.32416	5.17946	5.25416	4.74437	5.11006	5.12655	5.47378	5.1052	5.6575	5.19935	5.22059	5.11869	25130	Homo sapiens	Adenine nucleotide translocase lysine N-methyltransferase
FKBP3	9.07358	8.84153	8.8996	8.95749	8.61894	8.99842	9.05444	9.05271	8.96027	9.05045	8.95691	8.96888	8.74296	8.81256	8.79119	8.54511	8.87456	8.92706	8.94651	8.64514	8.84179	9.13466	8.84699	8.98895	8.64575	8.9535	9.10158	8.91166	8.79608	8.78187	8.92622	25176.8	Homo sapiens	Peptidyl-prolyl cis-trans isomerase FKBP3
HAGHL	5.17364	5.14259	5.62461	5.56069	5.11	5.02273	5.34566	5.06763	5.60934	5.3977	5.39911	5.16044	5.56633	5.47682	5.28377	5.61511	5.01856	5.02104	5.08063	5.01142	5.15967	5.17445	5.09592	5.01314	5.38217	5.15697	5.19673	5.22909	5.30505	5.57016	4.99106	25184.8	Homo sapiens	Hydroxyacylglutathione hydrolase-like protein
CLTB	9.58471	9.16558	9.24434	9.49182	9.42997	9.41331	9.28778	9.18814	9.50778	9.37784	9.44071	9.43923	9.0645	9.10013	9.36697	9.21221	9.55262	9.77654	9.66643	9.35776	9.45079	9.78257	9.49212	9.43874	9.39673	9.41862	9.23221	9.40826	9.45806	9.50803	9.61294	25190.5	Homo sapiens	Clathrin light chain B
TMED1	6.62925	6.87468	6.69342	6.99732	6.77202	7.25006	6.7758	6.63569	7.25945	6.58332	6.77512	6.40298	6.82476	6.80904	6.67331	7.33436	6.41575	6.48914	7.00251	6.25368	7.05106	6.76179	6.8232	6.76885	7.12908	7.12728	6.73117	6.89779	7.09822	6.94882	7.18424	25205.8	Homo sapiens	Transmembrane emp24 domain-containing protein 1
GRB2	9.02869	8.81	9.02866	9.18776	8.72159	8.76769	8.87926	8.91293	9.13768	8.94565	9.15087	9.05542	9.16892	8.82991	8.69751	9.02129	8.87529	8.89513	9.13677	9.0099	8.7444	9.15549	8.96868	8.81422	9.29331	8.95399	9.05846	8.83945	9.25906	9.11333	9.22563	25206.3	Homo sapiens	Growth factor receptor-bound protein 2
VTI1A	5.30278	5.1323	5.62482	5.44985	5.58499	5.1038	5.43639	5.21403	5.68867	5.55125	5.2145	5.34815	5.41014	5.1675	5.10295	5.57887	5.35179	5.10914	5.06482	5.18349	5.25349	5.31556	4.92641	5.13421	5.19449	5.51102	5.2096	5.30778	5.32923	5.12434	4.99305	25217.7	Homo sapiens	Vesicle transport through interaction with t-SNAREs homolog 1A
EXOSC5	5.6289	6.01982	5.79898	5.80235	5.8241	5.77794	5.62453	5.66282	5.96663	5.53492	5.55191	5.68839	5.6472	5.59663	5.44693	6.01315	5.38294	5.03461	6.2916	6.40789	5.55867	5.57238	5.73591	5.38811	6.07261	6.189	5.63933	5.36768	5.58064	5.30054	5.12459	25248.9	Homo sapiens	Exosome complex component RRP46
PUDP	6.69004	7.04539	7.5063	7.12175	6.63479	6.74498	7.11711	6.9883	7.15597	7.21554	7.39405	7.04359	7.1492	7.24459	6.92251	7.2929	6.82188	6.83368	7.11896	6.75752	6.50624	7.08531	6.9862	6.84088	6.91518	6.63527	6.82627	6.35335	7.12552	6.81793	7.03692	25249.2	Homo sapiens	Pseudouridine-5'-phosphatase
C1QTNF5	5.27353	5.42383	5.36034	5.60273	5.64663	5.61881	5.39762	5.28447	6.85683	5.23055	5.33862	5.2049	5.46775	5.39847	5.41861	5.05398	5.25472	5.26268	5.52095	5.19613	5.02812	5.16698	5.98565	5.21524	6.12068	5.06059	5.23073	5.11125	5.45904	5.617	5.11243	25298.4	Homo sapiens	Complement C1q tumor necrosis factor-related protein 5
CBR4	8.87964	8.34226	9.04976	9.06594	9.45957	9.00142	9.26455	9.28555	9.24055	9.13026	9.34224	9.20847	8.69235	9.04043	8.71654	9.00888	9.02453	8.44029	8.97195	8.86703	9.30658	9.01189	8.59468	8.88854	8.65421	8.55077	8.92775	8.8932	9.06331	9.21696	8.47403	25301.4	Homo sapiens	3-oxoacyl-[acyl-carrier-protein] reductase
CD99L2	6.3245	6.29185	6.88567	6.22442	5.93366	6.3179	7.00435	7.00658	7.00372	5.59542	6.55455	6.96671	5.56075	6.8473	6.79372	7.08155	5.44877	5.37168	5.33395	5.23136	6.26398	5.12986	5.55128	5.07998	5.06178	4.89606	5.16327	5.65157	4.77586	4.81923	5.24705	25351.6	Homo sapiens	CD99 antigen-like protein 2 (Fragment);CD99 antigen-like protein 2
PSMB6	9.74934	9.45487	9.61077	9.7197	9.76888	9.76808	9.68512	9.83744	9.6971	9.67433	9.66261	9.71615	9.46437	9.57204	9.95539	9.67874	9.47242	9.48314	9.65353	9.50257	9.50422	9.39921	9.62709	9.69941	9.35839	9.33274	9.72251	9.40949	9.17459	9.44738	9.3524	25357.7	Homo sapiens	Proteasome subunit beta type-6
NUDT8	7.18802	7.65687	7.72689	7.97939	8.51898	7.91192	7.74062	7.61816	7.87787	7.74644	8.14947	7.58636	7.74206	7.94166	7.50036	7.80685	7.43949	7.36046	7.67007	7.15527	7.55052	7.72895	7.41445	7.52053	7.33592	7.55437	7.51158	7.67335	7.95444	7.75749	7.21573	25370.2	Homo sapiens	Nucleoside diphosphate-linked moiety X motif 8
GADD45GIP1	7.85151	7.43982	7.60391	7.92791	8.35335	8.3047	8.78924	8.13514	8.4073	8.20809	8.38042	8.03236	8.26818	8.30636	8.31213	8.15356	8.63831	7.84444	8.21717	7.76096	8.35359	8.34305	7.94619	8.27031	7.60795	7.90683	8.38425	8.32164	8.45608	8.44806	7.28075	25383.8	Homo sapiens	Growth arrest and DNA damage-inducible proteins-interacting protein 1
NTMT1	7.28241	6.96937	7.38269	7.1466	7.17586	7.25795	7.59883	7.24895	7.30705	7.52083	7.68752	7.15321	7.40397	7.71211	7.26133	7.39916	7.16741	7.31449	7.06455	6.92566	6.97441	7.19425	7.17879	7.45003	7.12304	6.93066	7.0882	7.09024	7.29452	7.34004	7.06047	25387	Homo sapiens	N-terminal Xaa-Pro-Lys N-methyltransferase 1
EBI3	4.91745	8.63941	5.00963	5.86311	5.38203	5.9256	5.53173	4.98864	9.33931	6.35784	6.04304	7.70638	7.70927	8.35517	7.35896	6.60499	7.8512	6.67025	8.20413	8.71897	7.76372	6.29905	8.02622	5.02289	9.46276	5.55512	8.01848	9.07657	8.25987	7.87191	9.12978	25396.3	Homo sapiens	Interleukin-27 subunit beta
VPS28	6.47517	6.6158	6.5678	6.57372	6.55898	6.63637	6.75944	6.48054	6.80116	6.62028	6.78355	6.74138	6.43878	6.44903	6.75849	6.70106	6.63428	6.56832	6.5963	6.5089	6.53536	6.74455	6.71325	6.54715	6.29522	6.44376	6.47929	6.40247	6.62204	6.31584	6.6015	25425.2	Homo sapiens	Vacuolar protein sorting-associated protein 28 homolog
EPDR1	6.85343	6.88612	7.15742	7.14905	7.16324	6.90806	7.30502	7.54671	7.13656	7.4099	7.3647	7.18886	7.40374	7.56198	7.33092	7.49418	8.04411	7.04548	7.58137	7.08394	7.0849	7.66399	7.18744	7.15277	7.52094	6.86483	7.17459	7.44954	7.09968	7.02251	6.95515	25437.1	Homo sapiens	Mammalian ependymin-related protein 1
EIF3G	7.52059	7.77881	7.33895	7.64354	7.60499	7.6936	7.35782	7.2483	7.50963	7.40265	7.31855	7.46521	7.3954	7.26943	7.21473	7.36647	7.30288	7.60614	7.68187	7.49524	7.29125	7.63304	7.75437	7.36036	7.56466	7.53852	7.35816	7.19776	7.36964	7.55379	7.39049	25441.7	Homo sapiens	Eukaryotic translation initiation factor 3 subunit G (Fragment)
SNRPB2	6.54521	7.04161	6.68255	7.09135	7.0345	7.00478	6.81014	6.8984	7.38141	6.76977	6.72368	7.16167	6.84622	6.6996	6.80654	6.56961	6.93193	7.21484	7.30669	7.52438	6.93069	6.64767	7.30952	7.1206	6.89398	7.15126	6.94574	6.8572	6.83631	6.98149	7.17345	25486.3	Homo sapiens	U2 small nuclear ribonucleoprotein B''
TMEM40	5.29397	4.7963	5.20178	5.25309	5.019	4.60588	5.55251	5.22277	5.47302	5.33377	4.94173	5.13159	5.19542	5.194	5.25215	5.70923	5.45557	5.16856	4.97104	5.44127	5.76139	5.09565	4.77653	5.18852	5.04927	5.33578	5.55862	5.33792	5.01297	5.05026	4.94869	25494.8	Homo sapiens	Transmembrane protein 40
GSTK1	9.7291	9.45774	9.79997	10.1058	10.5448	10.0748	10.1849	9.83319	9.76695	10.2505	10.394	10.1168	9.65128	9.88215	9.79338	9.76241	9.72847	9.45833	9.87846	9.58933	10.2649	10.5844	9.77818	9.94005	9.51221	9.44422	9.99102	10.2946	10.0071	9.9821	9.61045	25496.8	Homo sapiens	Glutathione S-transferase kappa 1
TMEM65	9.33727	9.14771	9.26795	9.3147	9.28522	9.06906	9.22188	9.52817	9.19679	9.6863	9.04218	9.3389	9.46927	9.3087	9.73888	9.45148	9.51506	8.90124	9.45253	9.43837	9.81409	9.36751	9.01023	9.04838	9.29592	9.15542	9.31928	9.54862	9.12226	9.24916	9.21817	25497.9	Homo sapiens	Transmembrane protein 65
DNAJB9	5.63196	8.35114	7.1595	6.38565	5.36428	5.33716	5.37507	5.4218	8.66879	8.01269	5.50925	8.2808	5.52894	6.06548	5.16553	5.358	5.38226	5.2868	5.18821	6.56814	5.37236	5.25281	8.11767	5.49489	8.36443	6.0615	5.36737	5.68893	6.88838	5.01961	7.28428	25518.3	Homo sapiens	DnaJ homolog subfamily B member 9
SRSF9	6.81828	6.93193	6.81057	6.63811	7.02495	7.08196	6.68848	6.86328	6.52325	6.78411	6.73625	6.82513	6.49186	6.65244	6.84704	6.3821	7.04971	7.2397	7.22449	7.02068	7.0458	6.79364	7.08221	6.81195	6.92377	6.78362	6.93175	6.85303	6.69623	6.63658	7.19308	25542.2	Homo sapiens	Serine/arginine-rich splicing factor 9
GSTM4	5.23824	5.38718	5.26682	4.96358	5.79004	5.89965	5.57034	5.21116	5.23338	5.16238	5.30926	5.31026	5.18311	4.81011	4.75971	5.15642	4.95152	5.43473	5.11534	5.62692	5.29087	5.06919	5.06423	5.15159	5.18368	6.18535	4.96516	4.90988	5.17405	5.06898	5.21108	25561.4	Homo sapiens	Glutathione S-transferase Mu 4
MT-CO2	13.9304	12.9293	14.2579	14.7723	15.0675	14.5785	15.4552	14.3961	13.5799	14.9827	14.4512	14.7503	13.8822	15.0464	14.9528	14.5163	14.4402	13.7387	13.9653	13.9196	14.8264	14.643	13.816	13.9283	13.3015	12.395	14.5017	14.5593	14.4277	13.8168	13.4826	25565	Homo sapiens	Cytochrome c oxidase subunit 2
THTPA	6.53382	6.91307	6.72012	6.43288	6.61428	6.87938	6.70334	6.97935	6.7144	6.75112	7.00797	6.56922	6.53319	6.94636	6.65999	6.58804	6.92093	7.16129	6.78249	6.69259	6.58791	6.56915	6.59026	6.85249	6.51142	6.98115	6.53787	6.52723	6.65944	6.57151	6.57479	25565.9	Homo sapiens	Thiamine-triphosphatase
PAFAH1B2	10.9258	10.9082	10.81	10.5653	10.4605	10.7769	10.5773	10.778	10.564	10.6559	10.8188	10.5954	10.6574	10.7914	10.7031	10.6719	10.8737	11.1444	11.0024	10.7606	10.5361	10.5386	10.8288	10.7352	10.5728	10.6447	10.5798	10.245	10.5412	10.5402	10.9704	25569.3	Homo sapiens	Platelet-activating factor acetylhydrolase IB subunit alpha2
DDIAS	5.6936	4.7963	5.20178	4.88436	5.60554	5.60554	5.74971	5.24052	4.69686	5.6538	4.95913	5.39038	4.87027	4.9747	5.72866	4.65141	5.45557	5.42076	5.24037	5.44127	5.32136	5.11577	4.6181	5.02289	4.38598	5.34124	4.96334	5.61366	5.28871	5.27974	5.25834	25570.5	Homo sapiens	DNA damage-induced apoptosis suppressor protein (Fragment)
CARD19	7.0664	7.13501	6.97042	7.56186	7.34988	7.50937	7.39763	7.05089	7.48651	7.32449	7.30998	7.18302	6.71624	7.2994	7.13089	7.3212	6.76644	6.85483	7.35935	7.26592	7.28307	7.07824	7.43933	7.45233	7.60041	7.22256	7.06459	7.25312	7.35285	7.28275	6.99569	25589.5	Homo sapiens	Caspase recruitment domain-containing protein 19
STEEP1	5.70877	5.60487	5.63498	5.08514	5.62824	5.53236	5.55258	5.58207	5.46184	5.83873	5.49386	5.4361	4.92927	5.48451	5.48378	5.30874	5.69549	5.44685	4.99016	5.60222	5.48267	4.9052	5.19916	5.27177	5.09129	5.34285	5.35801	4.97844	5.00727	5.04456	5.03617	25624.5	Homo sapiens	STING ER exit protein
SRA1	5.46457	5.20439	5.57592	5.50488	5.25257	5.56325	5.64259	5.4516	5.65211	5.29944	5.30993	5.41081	5.4209	5.64459	5.436	5.52908	5.39063	5.22809	5.33299	5.36454	5.37973	5.36072	5.23589	5.42831	5.13729	5.42292	5.35104	5.2639	5.4518	5.29431	5.40891	25673	Homo sapiens	Steroid receptor RNA activator 1
PRTFDC1	8.25774	7.86254	8.41081	4.88436	8.22531	8.21994	8.48878	8.85599	8.17176	8.32659	6.52103	8.3219	8.10498	8.78417	8.20716	8.50732	8.12568	6.67346	8.2339	8.56279	8.71525	8.68227	8.18643	7.02734	8.20155	9.12179	8.66154	8.20626	8.28697	8.28648	8.22421	25673.5	Homo sapiens	Phosphoribosyltransferase domain-containing protein 1
HSPG2	10.1072	10.217	10.4517	9.81483	10.0789	9.94987	10.3233	10.0317	9.8712	10.2293	9.31541	10.2958	10.1494	10.4985	9.98099	10.5433	9.79673	8.93422	9.19011	9.75654	10.3864	10.6767	9.96921	9.44944	9.21928	9.58176	10.406	9.65086	10.2367	9.09619	9.69539	25696.4	Homo sapiens	Basement membrane-specific heparan sulfate proteoglycan core protein (Fragment)
THYN1	6.31945	6.47826	6.2591	6.4263	6.15804	6.27023	6.18244	6.19945	6.3961	6.41103	6.44914	6.28244	6.13034	6.22026	6.25395	6.30775	6.55376	6.28847	6.66169	6.38047	6.37943	6.10478	6.12954	6.32334	6.11886	6.29243	6.17223	6.4685	6.16211	6.28982	6.16801	25697.3	Homo sapiens	Thymocyte nuclear protein 1
APOBEC2	8.98226	8.80384	8.89283	9.25095	8.97108	9.05077	9.05327	9.18007	8.29157	9.52463	8.96659	9.4166	8.98318	9.02628	9.13912	9.00501	9.24949	9.05496	9.21779	9.00859	8.89658	9.04171	8.85198	9.06101	8.41838	8.52859	8.89265	8.80264	8.72883	8.36296	8.52212	25703.1	Homo sapiens	C->U-editing enzyme APOBEC-2
COA7	5.48014	5.69673	5.23082	5.28043	5.63528	5.62344	5.21739	5.50695	5.19711	5.49365	5.84312	5.61994	5.4192	5.25583	5.39588	5.15735	5.31838	5.2962	5.69002	5.32314	5.75512	5.61257	5.55432	5.62557	5.79892	5.23859	5.27939	5.15973	5.58988	5.32224	5.69555	25709	Homo sapiens	Cytochrome c oxidase assembly factor 7
GSTM1	8.64569	9.99523	8.75684	9.13689	9.15753	9.69062	9.4126	10.627	9.49021	8.60104	9.9286	8.58837	8.59097	8.87774	8.67888	8.57987	10.0439	10.7042	8.69167	9.32405	8.34134	8.20472	9.89495	8.85969	9.31231	10.3249	9.43902	8.48936	8.06585	8.33399	10.0153	25711.8	Homo sapiens	Glutathione S-transferase Mu 1
SCAMP4	6.61427	7.3042	6.40197	6.62763	6.73398	6.7781	5.97706	6.26217	6.45809	6.31008	6.41466	6.43665	6.69901	6.31712	6.33023	6.28169	7.02163	6.97883	7.16919	6.25891	6.34926	6.06701	6.73255	6.39771	6.98436	6.63366	6.33802	6.32134	6.36234	6.34567	6.94338	25727.9	Homo sapiens	Secretory carrier-associated membrane protein 4
PAFAH1B3	8.33533	8.30018	8.1293	7.91582	7.75486	7.56774	7.5319	8.03472	7.74199	7.39187	8.19071	7.45285	7.61086	7.7408	8.11273	7.65656	8.27732	8.71287	8.60709	8.58459	8.15426	7.19005	8.44627	7.95067	7.94064	8.81071	7.8646	7.99381	7.55705	8.03419	8.48937	25734.2	Homo sapiens	Platelet-activating factor acetylhydrolase IB subunit alpha1
GSTM2	10.862	10.6024	11.1317	9.90597	10.3781	10.8753	11.2501	11.6547	10.299	10.3779	10.8702	10.5962	10.9746	11.5461	10.894	11.4175	11.2548	11.1832	10.5859	10.5354	10.403	9.7746	10.605	10.9531	9.85543	10.5825	10.498	10.2891	9.02145	10.0918	10.7251	25744.7	Homo sapiens	Glutathione S-transferase Mu 2
LXN	8.99976	9.03941	8.35629	8.53712	7.3421	8.23068	7.38605	8.58265	8.23752	7.64553	8.46693	8.02936	7.67446	8.08046	7.81973	7.9584	9.15942	9.00947	9.07976	8.14923	8.03322	7.20634	8.23744	8.87117	8.78238	9.14797	8.50895	8.03731	8.36538	8.06444	8.51458	25750.2	Homo sapiens	Latexin
PRXL2A	8.87341	10.1336	9.05199	8.74132	9.19427	9.32031	9.28457	9.22049	9.04588	8.85887	8.61821	9.27174	9.27013	9.11689	9.39852	9.55972	9.03056	8.70071	9.10261	9.01572	9.68687	9.0541	8.92581	8.88258	8.96206	9.20858	8.98654	9.12533	8.87252	9.16684	8.84826	25764.1	Homo sapiens	Peroxiredoxin-like 2A
QDPR	9.82244	9.64098	9.70028	9.37535	9.59729	9.5386	9.82882	9.95744	9.12896	10.0048	9.99302	9.83683	9.32021	9.89497	9.8037	9.50921	9.79505	9.99471	9.66974	9.70457	9.7505	9.92065	9.47342	9.71243	9.12497	9.92151	9.46159	9.74373	9.2771	9.43614	9.73485	25789.5	Homo sapiens	Dihydropteridine reductase
FKBP7	7.61585	7.51849	7.23358	7.2671	7.1759	7.57485	7.05937	7.09553	7.61136	7.51808	7.45165	7.47036	7.36131	7.05592	7.36434	7.09641	7.16349	7.95942	7.98113	7.51593	7.57562	7.48807	7.43692	7.57594	7.7794	7.14525	7.44017	7.22293	7.2185	7.64546	8.1307	25794.3	Homo sapiens	Peptidyl-prolyl cis-trans isomerase FKBP7
CCDC124	6.91365	6.97084	6.87058	6.98545	6.94765	7.07314	7.07278	6.85513	7.06634	6.84675	7.08959	6.94013	6.93954	6.91739	6.83404	6.84194	6.86127	7.21068	7.04783	7.00529	6.95738	7.20899	7.14009	6.95633	6.94351	6.85704	7.06292	7.12857	7.07506	7.11563	7.08218	25835.2	Homo sapiens	Coiled-coil domain-containing protein 124
SOD3	11.2141	10.5626	10.4765	9.73615	9.45042	10.2904	10.0424	9.9718	10.7365	10.7027	10.173	10.2028	10.176	10.5381	9.81409	10.4317	10.1729	11.2246	10.4871	10.8164	9.57432	10.2685	10.5481	10.3969	11.9373	10.4328	10.149	10.445	10.0532	10.5484	11.5415	25850.9	Homo sapiens	Extracellular superoxide dismutase [Cu-Zn]
DCXR	9.80695	9.92762	9.79033	10.2317	10.2262	10.0884	10.0736	9.68887	9.83455	10.2259	10.5965	10.1936	9.77406	9.91626	10.0616	9.59689	9.72524	9.85693	10.0649	9.82922	9.99575	10.0949	9.49186	9.64242	9.85638	9.57	9.86951	10.1542	10.0216	9.94209	10.0291	25913	Homo sapiens	L-xylulose reductase
ZNF22	5.78123	5.75673	5.25443	5.38981	5.48087	5.57751	5.75593	5.77218	5.59193	5.39652	5.49734	5.31233	5.32837	5.08113	5.36194	5.48229	5.60934	5.68823	5.27912	5.51444	5.43527	5.01009	5.10968	5.24207	5.35335	5.83919	5.40094	5.5728	5.05116	5.68324	5.66887	25915.4	Homo sapiens	Zinc finger protein 22
NQO2	7.24502	7.70291	7.11681	8.39966	8.61079	8.7649	8.78075	9.39591	8.05357	8.5084	9.64296	9.03581	8.74597	9.1911	7.50763	9.00526	9.24748	7.63754	8.52872	8.58507	6.71909	8.88217	8.53804	8.94325	8.07411	8.81368	8.96744	8.4851	8.13112	7.10625	9.11545	25918.6	Homo sapiens	Ribosyldihydronicotinamide dehydrogenase [quinone]
TMED4	7.8824	7.95338	7.85883	8.04195	7.89466	7.69467	7.91226	7.5819	8.26535	7.70178	7.74493	7.83113	7.92276	7.7798	7.90216	7.84058	7.77234	7.68252	8.43558	8.03276	7.84536	7.91708	7.63517	7.79325	7.91857	8.01104	7.82384	8.04037	8.1957	8.10939	7.7885	25942.8	Homo sapiens	Transmembrane emp24 domain-containing protein 4
RAB3C	5.11296	5.64985	5.37159	6.01678	5.17925	5.08482	5.50205	5.34518	5.80692	5.49327	5.47612	5.52187	5.8859	5.33013	6.75183	5.81977	6.6358	4.83675	6.88657	5.25424	5.35535	5.20451	5.3845	5.16954	5.23418	5.22636	5.76897	5.19711	4.83957	5.50432	5.85882	25952.2	Homo sapiens	Ras-related protein Rab-3C
LIN7A	6.89963	7.39165	6.98072	6.98027	6.99954	7.23073	6.65388	7.10765	6.89455	6.75256	7.05627	6.8194	6.78949	6.81691	7.00084	6.99314	7.22914	7.4058	7.1657	7.12518	7.31623	7.10371	7.14377	7.06321	7.04907	7.51835	6.92874	6.87508	7.14241	7.07934	7.22464	25996.7	Homo sapiens	Protein lin-7 homolog A
TMED5	7.26405	7.41504	7.28541	7.15073	7.70431	7.61642	7.38798	7.23096	7.69524	7.52959	7.52527	7.63184	7.5249	6.95778	6.8532	7.15322	7.47612	7.18779	8.50552	7.52485	7.33921	7.32015	7.51796	7.55913	7.23541	7.83863	7.17075	7.37076	7.53592	7.08436	7.75161	26004.9	Homo sapiens	Transmembrane emp24 domain-containing protein 5
C1QA	8.8529	8.43055	8.73069	8.55994	8.47108	7.96596	7.11675	7.67102	10.7908	8.04006	7.88876	8.84262	8.12438	8.00893	7.67618	7.84431	8.07617	8.3717	7.63881	9.19429	7.4475	7.18495	7.33124	7.74687	8.51822	7.33631	8.42118	8.47991	7.98325	8.32502	8.75634	26016.6	Homo sapiens	Complement C1q subcomponent subunit A
MOB4	7.83171	7.68627	8.01285	8.02505	7.78199	7.65853	8.06211	8.08533	8.0583	8.1619	8.12809	8.04168	8.27758	8.17401	8.1462	8.32314	8.08772	7.88767	8.34849	7.88348	7.80122	8.38361	8.04795	7.93053	8.11772	7.80048	7.92996	7.73508	8.09134	8.05663	7.95745	26032.4	Homo sapiens	MOB-like protein phocein
SPAG7	11.4237	10.7948	11.3117	11.2296	10.7397	10.7872	11.0815	11.1038	11.2412	11.3051	11.2063	11.2431	11.1443	11.3467	11.1577	11.1741	10.9028	10.8076	10.9138	10.7944	10.6877	10.9649	10.8263	10.8229	10.8911	10.8932	11.1348	11.2365	11.1479	11.0464	10.8566	26034.4	Homo sapiens	Sperm-associated antigen 7
TSPAN8	4.91745	7.84084	5.20178	4.88436	6.13035	8.60282	4.66556	6.04362	7.80677	4.87764	5.89957	5.29241	6.52016	4.9747	7.70816	8.44882	7.84379	8.90764	8.81588	7.7602	4.8787	5.11576	6.72955	8.36149	9.77387	6.59839	4.86537	4.66091	6.11013	8.00438	8.70516	26043.8	Homo sapiens	Tetraspanin-8
NMRK2	5.20723	5.27841	6.66482	6.37935	6.50732	6.7287	5.79163	5.82129	5.89671	5.61903	6.21471	5.17646	5.92191	5.98479	5.40916	5.76322	5.12134	5.08667	5.43625	5.02672	5.51091	5.38732	5.15933	4.93135	5.35852	5.2783	5.40469	5.58513	6.50592	6.04341	4.84759	26045.5	Homo sapiens	Nicotinamide riboside kinase 2
PBDC1	7.07886	7.58161	7.14345	6.95017	6.91333	7.24184	6.9341	7.23166	7.82908	7.30301	7.88056	7.05919	6.67949	7.00489	7.3765	6.73144	7.44591	7.78065	7.32309	7.22481	7.03235	7.19963	6.81029	7.33048	7.23961	7.39815	6.78255	7.21372	7.26963	7.31284	7.42323	26056.8	Homo sapiens	Protein PBDC1
MESD	7.13903	7.27434	7.29044	6.95565	7.09829	7.16289	6.94512	7.36982	7.25275	6.97426	7.29496	7.19145	6.87605	6.91546	6.9584	6.80976	7.20336	7.41153	7.21803	7.02907	7.00679	6.90602	6.92023	7.07261	6.98147	7.24688	7.0009	7.0307	6.78822	6.79459	7.11027	26076.6	Homo sapiens	LRP chaperone MESD
SH3BGR	7.61151	7.03511	7.35412	7.3022	7.18775	7.58205	8.41988	8.04542	7.53909	7.73498	7.43741	7.45482	8.55857	8.17537	7.80537	7.9961	7.58363	7.19113	7.21925	7.3486	7.38497	7.86604	6.96808	7.15462	7.44812	6.79029	7.54154	6.85163	7.30578	6.74254	7.06218	26085.6	Homo sapiens	SH3 domain-binding glutamic acid-rich protein
KCTD5	5.28995	4.91007	5.04992	5.30013	5.44698	5.4429	5.46706	5.22207	5.00238	5.3009	5.01466	4.99333	5.0433	5.2349	5.57028	5.00323	5.72444	5.36719	5.04097	5.48369	5.41189	5.12522	4.92326	5.20215	5.09501	5.03068	5.41139	5.4599	5.07687	5.24107	5.51332	26092.5	Homo sapiens	BTB/POZ domain-containing protein KCTD5
BCAS2	5.99644	6.24999	6.29393	6.20221	6.19458	5.94753	6.14812	6.19163	6.4155	6.29125	6.20526	5.95083	6.30063	6.17059	6.17058	6.21411	5.97957	6.09151	6.21543	6.08428	5.82198	6.14947	5.97712	6.08081	6.13007	5.9971	6.17158	6.38627	6.19906	6.27136	6.37103	26131.4	Homo sapiens	Pre-mRNA-splicing factor SPF27
BNIP1	7.0529	7.19193	6.89003	7.41848	7.31696	7.35273	7.2387	7.2105	7.29388	7.10226	7.08454	7.27528	7.16063	6.96141	7.32642	7.20044	6.99193	6.85144	7.18936	7.32905	7.34857	7.01108	7.02436	7.03867	7.18823	7.05331	7.00546	6.96294	7.04064	7.05121	7.10901	26132.4	Homo sapiens	Vesicle transport protein SEC20
MSRA	7.65139	7.1736	7.46911	7.10358	7.49632	7.56028	7.59764	7.60775	7.24877	7.4457	7.92227	7.31266	7.39462	7.79698	7.56868	7.47944	7.39071	7.56138	7.46528	7.25299	7.38333	7.37924	7.03934	7.13499	6.93192	6.84388	7.21724	6.88197	7.19837	7.10492	7.18319	26132.5	Homo sapiens	Mitochondrial peptide methionine sulfoxide reductase
MBL2	6.06656	5.41511	5.00963	5.32705	4.60588	5.47293	4.97169	5.5069	5.51455	4.55761	5.28933	5.39261	5.34114	5.3302	4.64648	5.63404	4.75584	4.57949	5.2955	4.77015	4.8787	4.97172	5.59332	5.02289	5.54418	5.17665	5.75045	4.56071	4.88566	5.62452	5.642	26143.5	Homo sapiens	Mannose-binding protein C
ATP6V1E1	7.76808	7.76654	7.45512	7.52953	7.77401	7.8318	7.68479	7.54203	7.78002	7.63375	7.76272	7.76668	7.65562	7.55845	7.70957	7.78563	7.71166	7.97525	7.79905	7.70881	7.70281	7.66504	7.77772	7.57816	7.60283	7.75895	7.60919	7.77101	7.50964	7.42794	8.13553	26145.3	Homo sapiens	V-type proton ATPase subunit E 1
LGALS3	10.3608	10.7614	10.3779	9.80828	10.0941	10.3812	10.1806	10.0236	10.1329	9.93858	9.72032	10.1609	10.1194	10.2424	10.5666	10.5299	10.2155	10.5312	10.5124	10.8554	10.4134	9.93768	10.7277	10.4606	10.4333	10.5509	10.4045	10.3947	10.2848	10.2137	10.3146	26152.3	Homo sapiens	Galectin-3
MALSU1	4.83077	5.64592	5.89145	5.46557	4.90313	4.87907	5.17446	5.06278	5.7354	5.46633	5.25048	5.19467	5.6024	5.47927	5.16836	5.84061	4.95685	4.98806	5.25872	5.00095	5.09554	5.33628	5.17684	4.94029	5.29079	5.35667	5.26947	4.68404	5.69302	5.6286	4.94011	26170	Homo sapiens	Mitochondrial assembly of ribosomal large subunit protein 1
UCHL3	8.28121	7.76392	8.11448	7.70836	7.73249	7.85605	7.9862	8.09401	7.42931	7.64113	8.04668	7.67626	7.66685	8.07278	7.48188	7.65128	7.81042	8.2565	7.66073	7.54093	7.41765	7.66879	8.04165	7.99102	7.61201	7.66412	7.52656	7.3715	7.77109	7.63455	7.78237	26182.6	Homo sapiens	Ubiquitin carboxyl-terminal hydrolase isozyme L3
TSN	8.19979	7.91364	8.03807	7.72477	7.72474	7.77392	8.00987	7.99602	8.15764	7.93727	8.03274	7.78514	8.23769	8.23312	8.23727	8.00327	8.19393	8.48838	8.52117	8.12097	7.80388	7.85078	7.99463	7.95794	8.01488	8.28929	7.98875	7.97677	7.91854	8.02887	8.38817	26183	Homo sapiens	Translin
CACYBP	7.7169	8.03601	7.53232	7.75677	7.48533	7.9404	7.552	7.82841	7.80083	7.63805	7.83989	7.73417	7.58794	7.63238	7.49325	7.54525	7.8859	8.13087	7.82976	7.74371	7.7283	7.66727	7.69949	7.53622	7.64032	8.07083	7.66253	7.71499	7.52303	7.63725	7.71348	26209.9	Homo sapiens	Calcyclin-binding protein
TMEM109	11.3536	11.2698	11.0272	10.9646	11.5096	11.1514	10.7742	11.005	11.2613	11.3523	10.7635	11.3348	10.6684	10.5958	11.3574	10.8609	11.3918	11.2341	11.4314	11.4364	11.559	10.9023	10.8262	11.2511	11.3868	11.2979	11.0077	11.4277	10.7138	10.9846	11.1925	26210	Homo sapiens	Transmembrane protein 109
NUDT21	7.99602	8.41227	8.08827	8.2203	8.24701	8.15462	8.10824	8.07572	8.38564	8.137	8.17432	8.29414	8.39446	8.13339	8.47131	8.42311	8.34807	8.48141	8.67114	8.5294	8.36902	8.22273	8.60353	8.31845	8.37739	8.29909	8.16126	8.44433	8.3597	8.42234	8.54538	26227.3	Homo sapiens	Cleavage and polyadenylation specificity factor subunit 5
YIPF6	6.20606	7.38952	5.91038	7.09114	6.82288	6.63491	6.1214	5.68504	7.11275	6.92127	5.88093	6.31713	5.97118	5.34193	5.73312	5.6818	6.21443	6.17147	6.43611	6.34228	6.34692	6.04561	6.9775	6.5063	6.33808	7.2877	6.09868	6.27496	6.5936	6.74629	6.34007	26255.9	Homo sapiens	Protein YIPF6
LYPLAL1	10.1654	9.51683	10.3259	10.1763	10.3603	10.092	10.132	10.1778	10.0891	10.3641	10.6469	10.439	10.0476	10.1981	10.1601	9.96442	10.2197	9.98381	9.92588	10.0344	10.3593	10.6125	9.73838	10.3062	10.0208	9.95845	10.2486	9.98372	10.1486	10.2003	9.92759	26316.4	Homo sapiens	Lysophospholipase-like protein 1
GAMT	7.71587	7.19185	8.48398	7.02256	6.99242	8.60235	8.90253	8.71682	8.29622	8.11052	8.41978	8.34539	7.33291	8.26049	7.7516	7.43932	8.13782	7.7452	6.83879	6.65079	6.55303	7.06049	7.27656	7.63504	6.6145	6.62343	7.50061	6.84024	6.79068	7.0899	6.94179	26318.2	Homo sapiens	Guanidinoacetate N-methyltransferase
IDI1	6.57689	6.27027	6.62131	6.68316	6.49037	6.3193	6.36715	6.79505	7.14868	6.57256	6.6166	6.86924	6.66848	6.80708	7.02348	6.93147	6.84539	6.81217	6.77893	6.14128	6.29035	6.82359	7.84599	6.63293	6.62334	6.39621	6.65595	6.77403	6.73156	6.71122	6.82538	26319.2	Homo sapiens	Isopentenyl-diphosphate Delta-isomerase 1
EXOSC4	6.6403	6.47205	6.72913	6.55662	6.84537	6.83236	6.6227	6.77411	6.62498	6.908	6.64343	6.76836	5.99572	6.3301	6.66614	6.54173	6.80216	6.84983	7.0262	7.18424	6.84853	6.52033	6.7726	6.60143	6.56096	6.81605	7.18782	6.96528	6.65724	6.73779	7.14465	26383	Homo sapiens	Exosome complex component RRP41
PSMA5	9.28794	9.23046	9.17593	9.14233	9.19323	9.20608	9.11202	9.23387	9.13163	9.21665	9.32286	9.21201	9.18659	9.18961	9.13312	9.302	9.21078	9.34395	9.50029	8.96228	9.05444	9.15161	9.19933	9.28899	9.13127	9.12876	9.08116	8.94699	9.03976	9.1068	9.21264	26411	Homo sapiens	Proteasome subunit alpha type-5
ADIPOQ	8.89707	8.96972	9.18491	8.92753	8.97811	8.53714	8.95668	9.55572	9.25085	9.37257	9.14983	8.96191	8.92536	8.74914	8.76924	9.19494	8.97543	9.06801	8.54023	9.0772	9.10204	8.88558	8.69961	8.79138	8.62285	8.59871	8.87077	8.40103	8.78915	8.84312	8.66442	26413.6	Homo sapiens	Adiponectin
RABL3	9.07009	9.08386	9.22674	9.19506	9.39169	9.23278	9.25774	9.08954	9.50523	9.25355	9.078	9.2442	9.56959	9.14758	9.1564	9.12807	8.9043	9.01625	9.65028	9.08703	9.29776	9.13382	9.28214	9.14379	9.257	9.4235	9.41317	9.29787	9.36988	9.07175	9.20687	26422.8	Homo sapiens	Rab-like protein 3
NAA10	5.59292	5.78089	5.50829	5.45002	5.7231	5.68054	5.25569	5.54571	5.21171	5.32796	5.56774	5.6282	5.09876	5.24744	5.41613	5.14822	5.5826	5.70727	5.44742	5.54696	5.56794	5.38283	5.64858	5.46884	5.32821	5.36677	5.30085	5.08446	5.39783	5.2193	5.83388	26458.5	Homo sapiens	N-alpha-acetyltransferase 10
EMC7	8.21631	8.19636	7.9809	8.09983	8.57454	8.36239	8.30185	7.99547	8.34771	8.32556	8.03786	8.21524	8.2445	8.07841	8.29761	8.2784	8.05379	7.95835	8.29895	8.29481	8.32193	8.60464	8.31907	8.18641	8.32168	7.79334	8.46009	8.33618	8.46509	8.31927	8.16088	26470.6	Homo sapiens	ER membrane protein complex subunit 7
PSMB1	9.4035	9.41383	9.42002	9.29437	9.41552	9.44794	9.37519	9.46372	9.38067	9.45057	9.43581	9.41905	9.14824	9.34089	9.36279	9.30934	9.45313	9.511	9.74206	9.33923	9.48308	9.35704	9.33913	9.50788	9.37425	9.70305	9.36692	9.42946	9.26837	9.46049	9.37484	26489.4	Homo sapiens	Proteasome subunit beta type-1
ZFYVE21	5.2476	5.71818	5.58318	5.60079	5.54423	5.7386	5.28499	5.99562	5.76409	4.96577	5.52432	5.52202	5.86745	5.6831	5.7034	5.57286	5.36031	5.70081	5.88839	5.50168	5.23465	5.36866	5.83824	5.34385	5.68926	5.67363	6.17352	5.03989	6.19827	5.44048	5.30993	26505.6	Homo sapiens	Zinc finger FYVE domain-containing protein 21
TXNDC9	5.67162	5.82796	5.80762	5.97007	5.93092	5.89597	5.59254	5.77728	5.98108	5.9267	5.91819	5.69232	5.68714	5.78492	5.71602	5.66035	6.00896	5.96318	6.02517	5.6865	5.88541	5.95526	5.97296	5.78652	6.09811	5.8294	5.68297	5.60772	5.79282	5.92105	5.85728	26534	Homo sapiens	Thioredoxin domain-containing protein 9
GSTM3	10.6401	10.7348	11.1325	10.4743	10.7552	10.6205	11.386	11.2717	10.4858	10.2497	11.3057	11.3268	10.3524	11.7198	10.8828	11.6996	11.3187	11.1318	10.7124	10.9595	9.72961	10.6719	10.9744	11.7613	10.3233	11.4447	10.7003	10.33	10.4321	10.4948	11.1156	26559.6	Homo sapiens	Glutathione S-transferase Mu 3
RAB33A	6.50595	6.46172	5.97363	5.97383	7.51598	6.27973	5.88492	6.30862	7.84741	6.10635	6.70677	7.28518	5.03508	5.26636	6.0228	5.52718	6.09369	5.69618	5.84648	6.59764	6.64399	5.2341	5.14073	5.7929	6.0083	5.89728	6.07148	7.08451	5.2926	6.04644	5.87538	26592.7	Homo sapiens	Ras-related protein Rab-33A
EIF6	8.33623	8.09612	8.27515	8.08912	7.77976	7.88957	8.24853	8.09366	8.44349	7.99052	8.47027	7.88469	7.99893	8.31081	8.12205	8.11786	8.14819	8.63503	8.39484	8.12258	7.98705	7.9473	8.41064	8.36896	8.33269	8.30011	8.01109	8.22011	8.29905	8.0023	8.42625	26599.1	Homo sapiens	Eukaryotic translation initiation factor 6
SSPN	10.1144	10.8154	10.3915	10.6595	11.1043	10.4151	10.4865	10.7188	10.7148	10.9491	10.0931	11.165	10.0896	10.2121	10.6366	10.6528	10.3328	9.69214	10.5865	10.6275	10.5406	10.0748	10.0249	9.88374	10.1494	9.9622	10.4238	9.99532	10.3502	10.0839	10.078	26618.5	Homo sapiens	Sarcospan
CWC15	5.29746	5.38662	5.4428	5.61337	5.44102	5.39562	5.61568	5.44767	5.77422	5.45067	5.44638	5.08892	5.56491	5.51166	5.57969	5.63822	5.3619	4.98608	5.25713	5.30559	5.07127	5.13465	5.15827	5.18364	5.21063	5.5295	5.41119	5.28706	5.29127	5.24566	5.05595	26624.3	Homo sapiens	Spliceosome-associated protein CWC15 homolog
RAB23	7.57262	8.18636	7.63975	7.39405	7.51864	7.35711	7.56922	7.62467	7.6098	7.63641	7.3948	7.26405	7.23217	7.4981	7.51634	7.5829	7.71744	8.21467	7.78925	7.54259	7.44196	7.72281	7.31608	7.68476	7.46506	7.91625	7.57036	7.4921	7.53677	7.33217	7.82291	26659.2	Homo sapiens	Ras-related protein Rab-23
TPI1	13.9282	13.6575	14.0447	13.7609	13.8558	13.872	13.9211	14.0081	14.1019	13.9233	14.5083	13.8823	13.724	14.1243	13.9139	13.7897	14.0029	14.0462	13.8088	14.0532	13.6825	14.0271	14.0418	14.2498	13.8462	13.9242	13.9013	14.008	13.9746	14.1341	14.1147	26669.5	Homo sapiens	Triosephosphate isomerase
RPS3	10.8848	11.4662	10.6726	11.3628	11.3772	11.3065	10.7861	10.8221	11.4597	11.2297	11.1652	11.3188	10.7236	10.6938	11.1109	10.8305	11.301	11.3292	11.6974	11.3702	11.1558	11.17	11.1864	11.3224	11.6146	11.9726	11.0267	11.5007	11.302	11.3087	11.4026	26688.3	Homo sapiens	40S ribosomal protein S3
VTI1B	6.87842	7.16152	6.70465	6.60973	6.87411	7.06787	6.67022	6.74581	6.79557	6.52709	6.81221	6.75866	6.64249	6.61295	6.90664	6.53077	6.9155	6.96505	7.1672	6.83495	7.07342	6.93034	7.0056	6.86266	6.94121	6.907	6.74234	6.59248	6.8171	6.90017	6.95403	26688.4	Homo sapiens	Vesicle transport through interaction with t-SNAREs homolog 1B
EFHD2	7.95998	7.74515	7.62148	7.85098	7.14719	7.65846	7.20344	7.28205	8.17457	7.82757	8.14191	7.67378	6.64132	7.41096	7.10102	6.74834	7.59609	8.3272	7.45523	7.60181	7.203	7.38736	8.00711	7.66705	7.89941	7.85931	7.24822	7.46944	7.40393	7.54124	7.72584	26697.3	Homo sapiens	EF-hand domain-containing protein D2
SMNDC1	5.72883	5.31049	5.68565	5.62282	5.48141	5.58578	5.76133	5.56437	5.914	6.00427	5.74132	5.71994	5.4063	5.56963	5.91022	5.3696	5.74851	5.77424	5.45702	5.80038	5.59263	5.59074	5.25506	5.46031	5.57342	5.37212	5.53522	5.65596	5.24798	5.44283	5.76621	26711.1	Homo sapiens	Survival of motor neuron-related-splicing factor 30
LSM14B	6.95649	8.11771	7.62151	7.16115	7.46066	7.24437	7.1975	7.5276	7.08694	7.44706	7.56293	7.66606	6.7981	6.86918	6.97111	6.73551	6.4458	7.22689	6.3307	7.06504	6.64706	6.6406	6.79741	6.29395	6.13842	5.84644	6.74645	5.77549	6.05145	6.50092	5.86754	26715.5	Homo sapiens	Protein LSM14 homolog B (Fragment)
EMG1	6.60745	6.41452	6.33683	6.75447	6.47149	6.29995	6.74626	6.62132	6.95928	6.90316	6.58437	6.50831	6.71174	6.46841	6.54952	6.82063	6.67967	6.4754	6.65876	6.82015	6.71845	6.7051	6.73292	6.51389	6.67184	6.68746	6.75108	6.88892	6.74518	6.76574	6.57279	26720.1	Homo sapiens	Ribosomal RNA small subunit methyltransferase NEP1
BDH2	9.20586	9.57794	9.09417	8.48349	8.54701	8.91009	8.4747	8.7036	9.10333	9.3395	8.92692	9.0727	8.9451	9.21675	9.16984	9.06646	9.46999	10.1298	9.62868	9.20315	8.61653	8.8535	9.21014	9.26569	9.2276	9.80289	8.99874	8.87846	8.60714	8.99369	9.57405	26723.8	Homo sapiens	3-hydroxybutyrate dehydrogenase type 2
CDC34	7.44817	6.74974	7.33437	6.90298	6.84623	7.40856	7.33863	7.39339	6.65054	7.13481	7.49256	6.93359	6.76265	7.43081	7.16028	6.80112	7.10194	6.92137	6.7704	7.04187	6.75141	7.23678	6.9031	7.29419	6.53264	6.24123	6.96132	7.08166	6.96343	6.8744	7.16331	26736.8	Homo sapiens	Ubiquitin-conjugating enzyme E2 R1
BGN	10.8873	10.2425	8.76709	9.82401	8.93767	10.5239	7.17429	8.02367	10.9099	9.65689	8.86421	9.20989	5.64643	8.00618	8.87148	6.4448	10.5993	11.3636	10.7589	9.51465	8.86312	8.13836	9.30727	10.4483	11.8355	10.1928	8.01368	9.44445	7.81718	9.97007	10.3461	26744.7	Homo sapiens	Biglycan (Fragment)
GID8	5.70941	5.15066	5.77721	5.73145	5.34986	5.56011	5.67835	5.58099	5.7292	5.54555	5.56925	5.40883	5.63988	5.52706	5.63627	5.6234	5.44219	5.66546	5.69553	5.42243	5.59793	5.44721	5.36778	5.36325	5.47737	5.39941	5.59751	5.70783	5.60975	5.46405	5.3355	26748.6	Homo sapiens	Glucose-induced degradation protein 8 homolog
HDGF	8.36408	8.45806	8.28901	7.97623	8.25029	8.34315	8.06055	8.36114	8.08743	8.36101	8.51005	8.30746	8.15317	8.1358	8.19956	7.95534	8.48127	8.64831	8.75172	8.44878	8.0925	8.09563	8.50578	8.42219	8.28595	8.62191	8.11261	8.40058	8.04762	8.24329	8.51394	26788.3	Homo sapiens	Hepatoma-derived growth factor
CCN5	5.11689	4.94634	5.06295	5.432	5.11843	5.53779	5.36476	5.17955	5.42004	5.23926	5.04348	5.06034	5.36228	5.61039	5.15025	6.98983	5.12056	5.01806	5.18331	5.0418	5.08929	5.27849	6.50348	5.19412	5.10514	5.37485	5.44937	5.45517	5.28978	5.60528	5.13658	26825	Homo sapiens	CCN family member 5
AZU1	9.09997	7.05322	8.21187	9.6737	6.12101	7.9606	6.35469	7.71292	8.61201	6.93448	7.40967	6.86604	7.36529	4.97868	8.47844	7.386	8.94794	8.02984	7.88975	7.54045	8.31533	7.33279	8.12323	8.16258	9.84647	9.06987	7.35663	6.95118	7.52063	8.14727	9.45382	26885.6	Homo sapiens	Azurocidin
STX8	6.4623	6.98806	6.31963	6.38221	6.38448	6.6338	6.45616	6.25031	6.76607	6.54897	6.43516	6.55599	6.3718	6.42336	6.39834	6.75906	6.57638	6.74741	6.76797	6.46939	6.6194	6.6323	6.40111	6.40488	6.60546	7.11809	6.53418	6.69023	6.57477	6.69801	6.55346	26906.7	Homo sapiens	Syntaxin-8
HSD17B10	10.7089	10.4504	11.0014	11.2153	11.4014	10.9828	11.2279	11.0195	10.6541	11.2039	11.3213	11.063	10.85	11.1699	11.2287	10.9819	10.8737	10.6762	11.133	11.0547	11.3614	11.359	10.7135	10.8632	10.7672	10.4211	11.3615	11.3257	10.9588	10.8428	10.7908	26923.1	Homo sapiens	3-hydroxyacyl-CoA dehydrogenase type-2
PROCR	8.58458	8.96014	8.34128	8.67518	8.82898	8.8962	8.5418	8.10148	8.48304	8.40623	8.56809	8.49984	8.34136	8.39711	8.56975	8.52153	8.71536	8.93261	9.14203	8.55301	8.37671	7.99723	8.23373	7.74601	8.70119	8.44118	8.35251	9.10007	8.42192	8.26672	8.10943	26927.2	Homo sapiens	Endothelial protein C receptor (Fragment);Endothelial protein C receptor
EFHD1	8.5997	7.32581	8.49992	8.30773	7.67486	7.50114	7.26891	7.16763	8.33389	8.08251	8.59528	8.3512	7.10784	7.46914	6.97064	7.36039	7.03326	7.65191	7.12775	6.97852	7.10004	7.37198	8.14254	7.72364	7.49459	7.39369	6.57062	7.08745	7.53323	7.43688	7.09946	26927.7	Homo sapiens	EF-hand domain-containing protein D1
HSD17B8	9.58315	8.91692	9.85939	9.88943	10.3659	9.83406	10.1576	10.1515	10.017	10.1505	10.3987	10.2915	9.48367	10.0924	9.69097	9.85291	9.94192	9.4049	9.9931	9.8919	10.2304	10.0317	9.61435	10.0209	9.57995	9.62084	9.83381	10.1385	9.923	9.9708	9.32383	26973.8	Homo sapiens	(3R)-3-hydroxyacyl-CoA dehydrogenase
HTATIP2	6.73663	6.8272	6.42185	7.43035	6.75495	7.2114	7.2818	6.62071	6.98701	6.41987	6.54268	6.63708	6.26749	6.48717	6.82909	6.77279	6.73015	6.6635	7.03444	6.76913	6.99103	6.97492	7.08959	7.12838	6.98155	6.67077	6.91436	6.65336	6.68154	6.99004	6.87819	27049	Homo sapiens	Oxidoreductase HTATIP2
CLTA	8.37145	8.46574	7.7979	8.10915	8.01231	8.25288	7.74966	7.83508	8.81226	8.06361	8.29229	8.17853	7.54333	7.52941	8.07432	7.62392	8.62223	9.01002	8.57675	8.25097	8.22577	7.85616	8.13337	8.54618	8.76756	8.54468	7.84728	8.39579	7.9464	7.93655	8.78965	27076.7	Homo sapiens	Clathrin light chain A
TMCO1	8.06034	8.23661	7.84869	8.18783	8.19285	7.91827	7.7057	7.95134	8.18658	7.73385	8.04861	8.08578	7.68043	7.41876	8.04877	7.97444	7.92917	8.05499	8.09723	7.98387	8.23383	7.87573	7.97924	7.90956	8.08714	8.41521	8.291	8.10198	8.07033	8.0302	8.10507	27079	Homo sapiens	Calcium load-activated calcium channel
APIP	7.34371	7.86229	7.52371	6.9537	7.53149	6.88135	7.37896	7.84748	7.06756	6.73921	6.76558	7.27948	7.39594	6.69282	6.80418	6.64975	7.30207	7.77071	8.21028	7.48069	7.23489	7.5708	7.50817	7.24347	7.3631	7.66082	6.98689	7.53778	6.88349	7.16056	7.09343	27125.2	Homo sapiens	Methylthioribulose-1-phosphate dehydratase
THEM4	6.153	5.68401	5.71474	5.97828	6.24457	5.87052	6.15956	6.47668	5.80379	6.10641	6.33306	6.28554	5.58366	6.09015	6.11689	6.08886	5.65758	5.98211	6.05381	5.76998	6.70783	5.81914	5.88462	5.81735	5.93154	5.51824	5.96487	6.45485	5.89363	6.10472	6.15208	27129.6	Homo sapiens	Acyl-coenzyme A thioesterase THEM4
CHMP1A	6.90965	6.90892	6.84874	7.09437	6.65389	6.74921	7.00283	6.83237	6.9303	6.67735	7.04593	6.93984	6.76253	6.71576	6.55472	6.76846	6.52123	6.63767	6.78946	6.52528	6.95147	6.86968	6.76423	6.82009	6.61881	6.61265	6.91991	6.44971	6.62824	6.88849	6.80444	27147.2	Homo sapiens	Charged multivesicular body protein 1a
UBE2R2	5.89932	6.15707	7.1439	7.39996	6.93277	7.44035	7.31426	7.41072	6.793	7.03382	7.31024	7.26992	7.38453	7.59806	7.41435	6.85857	7.08656	7.37818	7.33305	7.37759	7.16195	6.97562	7.35856	7.22422	7.18106	6.95709	7.28114	6.59519	7.13625	7.17293	7.39133	27166	Homo sapiens	Ubiquitin-conjugating enzyme E2 R2
0	6.63501	6.82113	6.28966	6.63914	5.86549	6.29713	6.64864	5.96052	6.38053	6.12732	6.04066	6.22289	6.91934	5.81368	6.6612	6.49192	6.98882	7.04305	7.24451	6.16877	6.47243	6.01758	5.9189	6.65634	7.15332	7.25502	6.19478	6.39427	6.42962	6.55357	6.81262	27168.2	Homo sapiens	40S ribosomal protein S15a (Fragment)
VAPB	9.54401	9.41556	9.66315	9.55499	9.80666	9.62289	9.94797	9.70716	9.39523	9.73938	9.3644	9.71657	9.61589	9.84568	9.82493	9.80148	9.54099	9.27108	9.76049	9.48468	10.0253	9.77357	9.48299	9.60899	9.37467	9.27831	9.9321	9.76331	9.66359	9.35034	9.57357	27228.4	Homo sapiens	Vesicle-associated membrane protein-associated protein B/C
RAB12	8.14225	8.29473	8.24986	8.22468	8.5551	8.34262	8.36871	8.4523	8.10144	8.49367	8.18334	8.59584	8.47108	8.43178	8.52371	8.37892	8.52724	8.22754	8.29304	8.46124	8.51306	8.34958	8.1926	8.40504	8.39083	8.27279	8.53297	8.50048	8.29279	8.17604	7.93075	27248.4	Homo sapiens	Ras-related protein Rab-12
CNPY4	6.27057	6.32215	6.13782	6.01079	6.23357	6.32939	5.73044	6.26346	6.2868	5.91678	6.35403	5.9904	5.8259	6.06086	6.05761	6.25109	6.51907	6.35388	6.26275	6.24982	6.44194	6.01377	6.26577	5.95761	6.2696	6.25615	5.90073	5.84969	5.8647	5.83588	6.27781	27248.8	Homo sapiens	Protein canopy homolog 4 (Fragment);Protein canopy homolog 4
TMED9	8.66155	8.44143	8.2719	8.6135	8.78612	8.75313	8.56317	8.30597	8.91405	8.44533	8.5202	8.66717	8.18581	8.25062	8.59227	8.23253	8.64094	8.74812	8.75634	8.70441	8.60255	8.37234	8.25991	8.57568	8.70015	8.46489	8.58986	8.53505	8.77733	8.49578	8.73407	27277.4	Homo sapiens	Transmembrane emp24 domain-containing protein 9
NUCKS1	9.32061	9.69662	9.38548	9.27567	9.26544	9.10856	8.35862	9.58218	9.22591	9.57495	9.90884	9.68737	8.74847	9.00979	9.30035	8.34591	9.44551	9.91502	9.32167	9.06581	8.96028	8.95399	9.09343	9.50339	9.22828	9.81787	8.40856	9.41392	8.25089	9.26854	8.66848	27296.4	Homo sapiens	Nuclear ubiquitous casein and cyclin-dependent kinase substrate 1
CMA1	7.96199	8.4963	7.21164	7.36064	7.25746	7.70514	7.13092	7.05443	7.83487	7.13397	7.31545	7.20079	7.61115	7.05448	7.40453	7.78028	7.79661	7.98962	8.05477	7.99799	7.73897	7.06793	7.55737	7.56136	7.92	8.20788	6.92848	7.23122	7.45768	7.56529	7.57152	27324.8	Homo sapiens	Chymase
CDV3	7.32535	7.15578	7.4439	7.20326	7.29289	7.25732	7.26222	7.42405	7.11627	7.32262	7.60819	7.31373	6.81941	7.26816	7.03653	6.94718	7.07598	7.29569	6.86547	6.91788	6.84216	6.93796	7.04517	7.09765	6.6318	6.90463	6.83497	6.77546	7.06348	6.8343	6.98788	27334.8	Homo sapiens	Protein CDV3 homolog
GSTT1	5.54432	8.88553	9.80057	5.6549	5.59927	5.56516	9.51707	9.36749	8.64118	9.49253	8.85321	8.77084	5.55883	10.4237	5.48209	10.2957	10.2219	9.21881	6.34613	8.81046	5.3753	9.58107	9.64939	9.73575	8.34147	8.79963	8.63174	8.84524	5.5606	5.50391	9.45125	27335	Homo sapiens	Glutathione S-transferase theta-1
ULBP2	4.91745	5.41511	5.78579	5.32705	4.60588	4.79987	5.14159	4.98864	5.51455	5.33377	5.45923	4.99014	5.34114	5.5001	5.00951	5.56001	4.75584	4.79065	5.1256	4.77015	4.8787	5.14161	4.81716	5.02289	5.04927	5.07712	5.04113	4.39081	5.49192	5.45462	4.69003	27367.9	Homo sapiens	UL16-binding protein 2
PCSK1N	6.82077	6.82203	6.63598	6.6453	6.40781	6.54661	6.63871	6.7281	6.64175	6.58911	6.47646	6.55616	7.21735	6.93264	7.6459	6.90295	6.88156	6.74169	7.51277	7.35886	6.96984	6.68123	6.69456	6.76256	6.42529	6.48924	6.71349	7.01399	6.66398	6.58448	8.06443	27372.4	Homo sapiens	ProSAAS
AKT1S1	7.36712	7.46267	7.72455	7.58046	7.62278	7.32842	7.56973	7.53979	7.65167	7.87765	7.85249	7.69504	7.15979	7.49795	7.61614	7.2174	7.54317	7.74217	7.48154	7.28779	7.57186	7.90463	7.73131	7.60772	7.61382	6.89671	7.50184	7.86225	7.48492	7.46357	7.23586	27383.3	Homo sapiens	Proline-rich AKT1 substrate 1
EIF4H	8.74683	8.93249	9.05334	8.94268	8.88379	8.83737	9.10012	9.29533	9.28236	9.30679	9.48134	9.01595	8.69934	9.23275	8.75337	8.68286	8.66329	8.87757	8.90051	8.32198	8.2295	8.68079	8.522	8.65001	8.50578	8.77637	8.49844	8.73232	8.55336	8.49736	8.61202	27385.1	Homo sapiens	Eukaryotic translation initiation factor 4H
MMAB	8.07579	7.74116	7.42261	7.67949	8.82704	8.55285	8.90265	8.61755	7.9513	8.0623	8.46959	8.61068	8.31129	8.54101	8.47495	8.51036	8.21544	8.10265	7.91896	7.85895	8.99357	8.93765	7.44423	8.55786	8.01224	6.91404	7.58972	8.40002	7.84507	7.79585	7.82833	27388.2	Homo sapiens	Corrinoid adenosyltransferase
HSCB	5.98418	6.33707	6.06397	6.18262	6.32727	6.46623	6.36531	6.24775	5.92008	5.8855	6.43153	6.22449	6.13888	6.21166	6.348	6.07141	6.2856	6.25265	6.29901	6.03553	6.56574	6.34312	6.11231	6.64122	6.31211	6.14436	5.89145	6.58115	6.04967	6.17398	6.17997	27422.2	Homo sapiens	Iron-sulfur cluster co-chaperone protein HscB
MPZ	7.09067	7.18972	7.3449	7.04656	7.33847	8.79522	7.74023	7.49532	7.18961	7.37565	8.63243	7.23828	7.57645	7.5392	8.36042	8.19367	7.61787	9.58852	7.31765	7.87941	7.73161	7.10991	7.09799	7.59663	7.61172	7.47613	7.58182	7.59607	7.09378	7.20376	9.56762	27425.4	Homo sapiens	Myelin peripheral protein;Myelin protein P0
FKBP8	7.92001	7.69083	7.86463	7.1899	7.76895	6.27638	5.54586	8.13517	6.80466	7.83907	6.0572	7.99814	6.82064	8.02496	6.80884	8.33416	8.01761	4.79065	8.24544	6.37545	8.15699	8.17826	6.25359	7.86486	8.09561	8.29283	8.33202	7.88463	7.91463	7.94129	4.72076	27527.7	Homo sapiens	Peptidylprolyl isomerase (Fragment)
PGLS	10.2175	10.2962	10.2804	9.69123	9.53323	9.84873	9.71199	9.72245	10.0418	9.93081	10.2663	9.72639	9.33843	9.89808	9.74914	9.4962	10.0475	10.686	10.0252	10.099	9.37847	9.69581	10.2816	10.0152	10.179	10.4864	9.58124	9.85608	9.84481	9.92352	10.2935	27546.9	Homo sapiens	6-phosphogluconolactonase
MRTO4	9.86393	10.3675	10.3743	10.0858	9.75271	9.62585	9.77666	10.0556	9.89615	9.69098	9.91481	10.1066	9.97211	9.92652	10.0495	10.0365	10.1826	10.5316	10.4125	10.8066	10.5158	9.96504	10.7564	10.1882	10.1361	10.7461	10.2511	10.0739	10.4072	9.89156	10.3701	27560.5	Homo sapiens	mRNA turnover protein 4 homolog
GSTO1	13.7323	13.255	13.9457	14.2306	13.8471	13.6494	13.8651	13.5223	14.525	13.728	14.3192	14.385	13.9026	13.7804	13.4366	13.6086	13.5307	13.66	13.5615	13.2638	13.1551	13.5396	13.2679	13.589	13.3442	13.3914	13.4333	13.7719	14.0987	13.9994	13.5521	27565.8	Homo sapiens	Glutathione S-transferase omega-1
DERL2	7.54495	8.39614	7.21443	7.17807	7.81295	7.46317	6.82903	7.62244	7.38346	6.31222	7.16161	7.1653	7.63451	7.44787	7.45123	6.94823	7.69693	7.13458	7.50756	7.5615	7.28297	7.23215	7.61277	7.26963	7.25588	7.9822	7.19275	7.19623	7.31284	6.84915	6.9168	27567.4	Homo sapiens	Derlin-2
IAH1	9.32746	8.74723	9.34472	8.94678	9.00753	9.12647	9.28792	9.33746	8.84681	9.19613	9.72913	8.96317	8.94732	9.5802	9.13313	9.0383	9.06303	9.17665	9.01746	8.92657	8.69868	9.17517	9.11319	9.37997	8.78101	8.01682	8.73472	8.86495	8.71535	8.84647	8.92645	27598.7	Homo sapiens	Isoamyl acetate-hydrolyzing esterase 1 homolog
PDCL3	5.79136	5.63041	5.97262	5.73175	5.63263	6.11517	6.01509	5.88769	6.14272	6.11201	5.72346	6.10443	5.76354	5.79549	5.76863	5.95969	5.96008	5.98707	5.8414	5.92359	5.74056	5.63719	5.83619	5.83118	5.80528	5.57805	5.88742	6.00211	5.79025	5.80951	5.73913	27614.4	Homo sapiens	Phosducin-like protein 3
OCIAD1	9.664	9.21775	9.61917	9.91599	10.1737	9.96629	10.1908	9.55573	9.69393	9.94929	9.81863	10.0845	9.74466	9.86929	9.98513	9.84001	9.60535	9.36461	10.0032	9.58817	10.3458	10.1278	9.4731	9.73755	9.49923	9.2921	9.90434	10.0787	9.96558	9.82945	9.53591	27626.1	Homo sapiens	OCIA domain-containing protein 1
CASP14	5.10056	5.53509	5.62478	5.79177	5.5488	5.52018	5.79441	5.44996	5.55744	5.25693	5.70455	5.49116	5.60309	5.47985	5.38088	5.37525	5.24686	5.19168	5.44338	5.16527	5.36507	5.11169	5.0779	5.17457	5.71716	5.40933	5.15409	4.74521	5.17801	5.395	4.97638	27679.5	Homo sapiens	Caspase-14
CAVIN3	9.34171	9.85724	8.61654	8.52701	8.33245	8.72448	8.16962	8.88354	9.25761	9.36615	8.61248	8.89032	8.46688	8.27303	8.708	8.98767	8.50249	9.10253	8.88625	9.10462	8.99512	8.7616	9.10364	8.7452	9.29904	9.36191	8.66978	9.00298	8.55712	9.48421	9.48462	27701.2	Homo sapiens	Caveolae-associated protein 3
NAP1L1	10.3071	10.3525	10.6227	10.6902	10.3764	10.3074	10.0205	9.99436	10.6854	10.2055	10.2333	10.0371	10.0442	10.2262	10.0726	10.162	9.84488	10.3711	10.1477	10.4602	10.6186	11.2713	10.9624	10.5318	10.6577	8.62342	9.76729	9.48767	10.7573	10.9821	9.94278	27724.2	Homo sapiens	Nucleosome assembly protein 1-like 1 (Fragment)
TRPT1	6.5761	6.91913	7.63123	7.26686	7.12581	7.35715	7.50344	7.37477	6.97516	7.77456	7.2074	7.29748	7.23494	7.21191	6.96929	7.08069	6.84477	6.76637	6.49725	7.01266	7.21364	7.5027	7.23965	7.25618	6.95524	6.09784	7.45879	7.09098	7.32747	7.19989	6.83597	27741.9	Homo sapiens	tRNA 2'-phosphotransferase 1
YWHAQ	10.2907	10.0262	10.1641	10.2523	10.1019	9.89507	9.90835	10.0744	10.3257	10.3661	10.4168	10.22	10.2638	10.0224	10.0771	10.1609	10.0655	10.2767	10.4303	10.1806	9.97738	10.5214	10.4952	10.2518	10.2349	9.96642	10.037	10.029	10.1035	10.2892	10.2306	27764.2	Homo sapiens	14-3-3 protein theta
SFN	5.47328	5.36189	5.29701	5.26943	5.55697	5.47806	5.48058	5.2649	5.33299	5.38818	5.21131	5.53179	5.14431	5.10487	5.33901	5.26808	5.53665	5.49937	5.20242	5.52008	5.36121	5.36916	5.47647	5.2411	5.38601	5.37259	5.33653	5.46888	5.16745	5.13438	5.2861	27774.1	Homo sapiens	14-3-3 protein sigma
PLEKHF2	6.97588	5.46643	7.2087	6.51802	5.49371	4.82938	5.44171	6.75236	6.09346	4.87764	5.91436	5.88949	5.64643	5.75086	5.2019	5.42756	5.42844	5.76338	6.67985	4.77015	4.8787	5.11577	5.39425	5.02289	5.16214	5.19639	7.12451	6.45075	5.43356	6.62206	7.32195	27797.8	Homo sapiens	Pleckstrin homology domain-containing family F member 2
ETFB	12.2514	11.5525	12.3921	12.652	12.3443	12.6282	12.9564	12.5421	12.1436	12.747	12.9703	12.4505	12.1811	12.8648	12.5038	12.3661	12.4305	11.9273	12.3489	12.0815	12.7938	13.0319	11.9334	12.5466	12.1996	11.8349	12.1801	12.5204	12.083	12.1223	11.9166	27843.6	Homo sapiens	Electron transfer flavoprotein subunit beta
PSMA7	10.0564	9.96834	9.83366	9.8244	9.84444	9.99782	9.78162	9.92045	9.94005	9.99539	9.9686	9.96044	9.65784	9.86665	9.99418	9.92503	10.0093	10.2334	10.1872	9.93206	9.84777	9.95985	9.97073	10.039	10.0293	10.1217	9.92325	9.93898	9.70399	9.90653	10.08	27886.8	Homo sapiens	Proteasome subunit alpha type-7
VAPA	10.3507	10.1041	10.3161	10.1936	10.3788	10.3619	10.5555	10.0996	10.3866	10.4462	10.0613	10.367	10.2622	10.1703	10.217	10.2703	10.1035	9.94295	10.0606	10.2443	10.2311	10.3501	10.0869	9.95612	9.98439	9.82651	10.3665	10.2673	10.328	10.1621	10.0726	27893.2	Homo sapiens	Vesicle-associated membrane protein-associated protein A
PNO1	5.05346	5.2556	5.60713	5.53089	5.01227	5.09271	5.48128	5.11674	5.78955	5.34291	5.07701	5.26908	5.50111	5.35251	5.26805	5.48373	5.05911	5.18841	5.55719	5.076	5.13882	5.30306	5.2617	5.427	5.49045	5.14656	5.28799	5.42418	5.65303	5.81551	5.25681	27924.3	Homo sapiens	RNA-binding protein PNO1
RWDD1	5.62234	5.03165	5.1521	5.34508	5.63884	5.36478	5.74013	5.62717	5.28089	5.74396	6.21091	5.73579	5.36982	5.42822	5.35348	5.75861	6.02707	5.82383	5.5459	5.72705	5.67228	5.71084	5.46623	5.36846	5.46246	5.21329	5.81741	5.80722	5.54865	5.13954	5.79694	27939.5	Homo sapiens	RWD domain-containing protein 1
FRMD5	8.04159	7.72947	7.97404	8.18024	8.7374	7.6531	7.98525	8.01961	7.23774	8.76015	7.80226	8.24873	8.11988	7.95855	7.99492	8.55755	7.55453	7.41861	6.9377	7.75569	8.31163	8.5599	8.25028	8.10662	7.67856	6.98882	8.00894	8.42561	7.86285	7.80184	6.7489	27958.2	Homo sapiens	FERM domain-containing protein 5
TMEM33	7.78267	9.37904	8.12119	9.34395	9.68469	8.77841	8.22864	7.68206	9.60979	9.18823	8.8418	9.3398	8.02342	8.16506	9.02558	8.2202	8.86203	8.74632	9.4789	8.844	9.12291	8.73014	8.59873	9.03591	9.51778	9.34284	8.28108	9.45786	8.89378	8.90623	7.45017	27978.2	Homo sapiens	Transmembrane protein 33
PNPLA4	5.91908	6.25574	6.08453	5.99317	6.51383	6.23068	5.7076	6.29081	5.77361	6.13479	5.97198	6.14985	6.00318	6.03438	6.44035	5.71692	6.34106	6.21067	6.32792	6.28763	6.63338	6.38947	6.37863	6.03046	5.98179	6.01926	6.12081	5.73897	6.00734	6.14512	6.08534	27980.5	Homo sapiens	Patatin-like phospholipase domain-containing protein 4
YIPF5	7.00037	6.38085	6.58763	7.08249	7.00949	6.53722	6.4981	6.13597	7.37367	6.90603	6.69666	6.51697	6.30317	6.35859	6.52912	5.97174	6.05225	6.47838	6.28869	6.11646	5.88156	6.11498	6.33756	6.33735	6.22003	6.11658	5.70613	6.36802	6.8457	6.79424	6.18699	27989.3	Homo sapiens	Protein YIPF5
BCAP31	9.34877	9.79974	9.04609	9.35103	9.46939	9.43537	9.20517	9.10878	9.70546	9.10972	9.09079	9.31008	9.27107	9.01834	9.36078	9.31879	9.37924	9.31351	9.61332	9.29661	9.40279	9.09943	9.17624	9.09818	9.35174	9.65536	9.44602	9.11643	9.27889	9.51622	9.53159	27991.6	Homo sapiens	B-cell receptor-associated protein 31
HDHD3	8.32432	8.07307	8.46483	8.4432	8.40944	8.41454	8.35555	8.50681	8.16785	8.64348	8.89687	8.55398	8.45037	8.49069	8.68	8.68793	8.69134	8.62404	8.84339	8.47237	8.75471	8.54942	8.00925	8.58693	8.23798	8.11805	8.42653	8.82763	7.91356	8.04451	8.11613	28000	Homo sapiens	Haloacid dehalogenase-like hydrolase domain-containing protein 3
RPL8	9.78235	10.6644	9.74065	10.4664	10.371	10.2168	9.81391	10.012	10.4118	10.0683	10.0962	10.2903	10.1129	9.6394	10.0829	9.99951	10.3125	10.5267	10.7684	10.326	10.4003	10.2803	10.362	10.246	10.5394	10.7269	10.4945	10.4129	10.3299	10.4585	10.3062	28024.7	Homo sapiens	60S ribosomal protein L8
CMBL	10.4051	10.2568	10.4127	10.1392	10.1101	10.3152	10.2527	9.98115	9.61577	10.3845	10.6617	10.3156	9.95726	10.472	10.2067	9.9714	10.2151	10.5537	10.1436	10.168	9.98824	10.4221	10.2305	10.3259	9.95519	10.1702	10.223	9.94779	9.90706	10.0153	9.89329	28048.2	Homo sapiens	Carboxymethylenebutenolidase homolog
SPR	10.0702	9.6264	10.2039	10.0922	9.9857	10.1503	10.32	9.97994	9.59348	10.0946	10.2606	10.0335	9.33535	10.2194	9.90406	10.006	9.79729	9.98686	9.66528	9.79626	10.244	10.4862	10.0097	10.0964	9.60659	9.55779	9.68333	10.477	9.64604	9.90994	9.60666	28048.5	Homo sapiens	Sepiapterin reductase
PMM2	7.15769	7.15911	7.33717	7.5517	7.40795	7.44875	7.3971	6.93657	7.46604	7.45061	7.87228	7.17565	7.23847	7.17343	7.08071	6.90798	7.08765	7.36442	7.49815	6.99413	6.97466	7.28279	7.81655	7.71284	7.16641	7.40474	7.19424	7.16802	7.35954	7.25623	7.39329	28082.1	Homo sapiens	Phosphomannomutase 2
YWHAB	10.7853	10.941	10.8062	10.7485	10.4152	10.6796	10.7032	10.7392	10.9724	10.7063	11.0092	10.5818	10.8548	10.8141	10.7528	10.8304	10.758	11.264	11.1897	10.7005	10.4765	10.9774	11.0164	10.8442	11.0143	11.182	10.6111	10.8446	10.8224	10.8846	11.1873	28082.4	Homo sapiens	14-3-3 protein beta/alpha
UNC119B	7.41814	7.32138	7.59286	7.74271	7.37199	7.6898	7.2059	7.17124	7.40382	7.38742	7.43939	7.4012	7.43835	7.34014	7.30578	7.56417	6.68965	8.23942	7.5916	7.4072	7.15005	7.59692	8.01479	7.39649	7.32483	7.69914	7.50426	7.59003	7.4231	7.35273	7.31636	28136.6	Homo sapiens	Protein unc-119 homolog B
MLF2	6.57633	6.48226	6.21399	6.40446	6.40324	6.31967	5.86292	6.4009	6.18247	6.60725	6.1105	6.17773	5.97811	6.3631	6.27162	6.06653	6.29124	6.31437	6.04155	6.27742	6.62162	6.72255	6.67628	6.49997	6.55044	6.31979	6.17575	6.17898	6.50384	6.39333	6.14186	28147.3	Homo sapiens	Myeloid leukemia factor 2
TP53RK	7.11119	7.13425	7.33224	7.08791	7.35578	7.3877	7.29131	7.41512	7.36786	7.28506	7.29967	7.32358	7.24898	7.25366	7.27458	7.19428	8.06966	7.52476	7.40351	7.20386	7.4108	7.13449	7.19203	7.0411	7.04436	7.33805	7.00365	6.99557	7.25838	7.06643	7.40939	28160.4	Homo sapiens	EKC/KEOPS complex subunit TP53RK
TPMT	6.99282	6.4725	6.80177	6.72137	7.026	6.63387	6.74226	6.90789	6.47266	7.15334	7.02846	7.07962	6.45086	6.70631	6.64745	6.41264	6.85034	6.91461	6.4296	6.63188	6.71623	6.47231	6.67168	6.90332	6.8716	7.0032	6.4881	7.03744	6.3681	6.32565	6.31943	28180.3	Homo sapiens	Thiopurine S-methyltransferase
TIMM21	8.21055	8.104	8.44353	8.87818	9.00629	8.38245	8.92871	8.73989	8.70016	8.51796	8.59037	8.84657	9.0201	9.01146	8.74555	8.73417	8.67394	8.08221	8.40427	8.38768	9.06414	8.55418	8.13167	8.74263	8.93478	8.22897	8.57826	8.69454	8.68635	8.48101	8.06167	28202.4	Homo sapiens	Mitochondrial import inner membrane translocase subunit Tim21
YWHAH	9.4776	9.6802	9.50155	9.47183	9.29324	9.3122	9.35462	9.37651	9.70119	9.50445	9.72143	9.33807	9.33955	9.32198	9.5358	9.38993	9.58048	9.78766	9.70578	9.46984	9.17642	9.52362	9.51305	9.50865	9.83807	9.73942	9.46492	9.56937	9.55448	9.52626	9.78925	28218.7	Homo sapiens	14-3-3 protein eta
EXOSC6	6.3678	6.69268	6.0515	6.01845	6.37734	6.22221	6.5243	6.00378	6.16905	6.4129	6.4899	6.34762	6.29741	6.02141	6.41456	5.92506	6.57933	6.56966	6.74435	6.70728	6.62169	6.61515	6.69221	6.40444	6.13369	6.50556	6.33799	6.46916	6.45293	6.50323	6.68944	28235.1	Homo sapiens	Exosome complex component MTR3
ATP6V1D	7.07204	7.11292	7.04648	7.19101	6.99957	7.16674	6.9741	7.06131	7.13527	6.93662	7.02021	6.93243	6.93613	6.93828	7.0143	6.85509	7.13049	7.36064	7.30203	7.15171	6.98789	7.00555	7.23403	7.03716	7.29124	7.25438	7.17186	7.19796	6.90317	6.86935	7.32264	28262.8	Homo sapiens	V-type proton ATPase subunit D
YWHAG	10.9822	10.938	10.8886	10.6859	10.6935	10.947	11.0483	11.1738	10.7812	11.0232	11.0192	10.9164	10.9091	10.9964	10.9884	10.9049	11.0148	10.97	10.8958	10.9335	10.9157	11.123	10.7825	10.9183	10.8018	10.8846	10.748	10.8379	10.6966	10.6966	10.9792	28302.6	Homo sapiens	14-3-3 protein gamma
DHRS11	7.78248	7.16891	7.87753	7.0201	7.49055	7.74072	7.74593	7.583	7.06397	7.33976	7.78601	7.28345	7.04992	7.85843	7.46691	7.41244	7.57431	7.91804	7.39653	7.26022	7.44906	7.59794	7.12898	7.66523	6.86209	7.21229	7.39449	7.20391	7.31274	7.14931	7.42265	28308.3	Homo sapiens	Dehydrogenase/reductase SDR family member 11
CTDNEP1	6.16145	6.54926	6.51098	6.45695	6.47748	6.29327	6.63487	6.00654	6.73637	6.72512	6.28488	6.65327	6.24297	6.35309	6.22752	6.31931	6.14965	6.30691	6.27337	6.35603	6.26412	6.2845	6.07482	6.26616	6.37467	6.06705	6.33152	6.42085	6.21838	6.251	5.85803	28311.7	Homo sapiens	CTD nuclear envelope phosphatase 1 (Fragment);CTD nuclear envelope phosphatase 1 (Fragment);CTD nuclear envelope phosphatase 1
NIPSNAP3B	9.18959	9.33623	9.38328	9.067	9.53291	9.41207	9.9877	9.70894	9.281	9.7391	10.3981	9.95968	10.2118	10.736	9.8444	10.4056	9.8849	9.83513	10.0739	9.68066	10.3538	10.4585	8.74914	9.58842	9.00439	8.53597	9.57933	10.0365	9.68847	9.5919	9.60307	28313.4	Homo sapiens	Protein NipSnap homolog 3B
METTL7A	9.85399	10.8828	9.5266	10.1734	9.49341	10.3892	9.36263	9.74294	9.77461	9.45896	9.33838	9.94967	9.40004	9.19204	9.81425	9.93854	10.2229	10.7906	11.2122	10.4379	10.34	9.48401	9.69485	10.2779	10.6996	11.59	10.3543	10.1011	9.77958	10.1873	10.5816	28319	Homo sapiens	Methyltransferase-like protein 7A (Fragment);Methyltransferase-like protein 7A
NECAP2	7.00907	7.97004	7.18343	7.70978	6.48837	7.05721	6.81131	6.63833	7.8352	7.29139	7.04303	7.4693	6.64656	6.58212	6.82011	6.89437	7.49265	8.33736	7.48117	7.22174	6.67384	6.62185	7.65634	7.09989	7.67563	7.10821	6.90578	7.00229	7.16296	7.16883	7.19354	28338.8	Homo sapiens	Adaptin ear-binding coat-associated protein 2
RAB6C	8.39778	7.88074	8.1986	8.15417	7.93936	7.85199	8.12543	8.13428	8.29847	8.24752	8.07489	8.37425	7.9836	8.0928	8.47587	8.31298	7.94682	8.11236	8.20263	8.43731	8.38502	8.83965	8.62213	8.30314	8.34059	7.87679	8.68156	8.64508	8.87994	8.76266	8.66811	28355.2	Homo sapiens	Ras-related protein Rab-6C
CLIC2	7.7874	8.20537	7.79077	7.50037	6.9964	7.76169	7.4086	7.46768	7.26913	7.77061	7.44851	7.60039	7.44742	7.62707	7.79422	7.32892	7.9709	8.24144	7.85671	8.07093	7.67784	7.90575	7.80549	7.68885	7.86324	7.63528	7.50257	7.47846	7.35151	7.39019	8.19669	28356.4	Homo sapiens	Chloride intracellular channel protein 2
C4BPB	9.00105	7.31845	7.10612	7.72653	4.60588	6.14332	5.0418	6.48981	8.26647	5.33377	5.35944	7.28284	5.34114	5.40031	5.00951	5.56001	7.55071	7.9936	5.22539	8.82738	6.40747	5.04182	6.05827	5.02289	5.04927	6.27639	5.14092	4.4906	5.59171	7.67838	8.67384	28357.4	Homo sapiens	C4b-binding protein beta chain
HACD2	4.91685	6.76456	5.78235	5.71494	5.94356	5.70435	5.64199	6.12889	5.57638	5.37574	5.10937	5.75034	4.98309	5.32847	5.16958	5.47458	5.83218	5.59468	6.08341	5.10196	5.15426	5.01473	5.15738	4.84618	5.55926	6.59152	5.05865	5.54854	5.14824	5.49293	4.90564	28368.4	Homo sapiens	Very-long-chain (3R)-3-hydroxyacyl-CoA dehydratase 2
GTF2F2	5.16942	5.38114	5.33484	5.78484	5.1394	5.02006	5.55535	5.44816	5.54101	5.4073	5.15175	5.2198	5.65043	5.46746	5.26284	5.47397	4.95864	4.9717	5.39839	4.94912	4.88469	5.18304	5.31205	4.93375	5.294	5.1307	5.27682	5.40774	5.39885	5.41888	5.28065	28380.2	Homo sapiens	General transcription factor IIF subunit 2
SNRPA1	7.89634	8.25644	7.87867	8.07925	8.15808	8.00258	7.57094	7.83197	8.08871	8.05594	8.02293	8.02652	7.85473	7.80389	7.97954	7.7892	8.13517	8.36542	8.5852	8.29189	8.09323	8.15707	8.34979	8.03567	8.28613	8.52678	8.37898	8.31641	8.16582	8.20219	8.42869	28415.6	Homo sapiens	U2 small nuclear ribonucleoprotein A'
PEX11B	6.20845	6.15657	5.97329	6.23849	6.46552	6.17312	6.61066	6.34754	6.24215	6.22628	6.21213	6.29063	6.16016	6.06335	6.38012	6.02628	6.04771	5.95292	6.40455	6.05788	6.46402	6.23045	6.53746	6.24543	6.36909	6.19997	6.31295	6.51417	6.25633	6.11944	6.13542	28431.3	Homo sapiens	Peroxisomal membrane protein 11B
PSMA3	9.6427	9.50067	9.57024	9.47207	9.3655	9.49714	9.43356	9.54993	9.5212	9.50888	9.56471	9.50039	9.34369	9.47536	9.49985	9.61399	9.41824	9.63047	9.73053	9.57155	9.39875	9.58274	9.66664	9.6585	9.4986	9.55066	9.4079	9.51151	9.34546	9.63719	9.64287	28433.2	Homo sapiens	Proteasome subunit alpha type-3
NIPSNAP3A	8.57514	8.21134	8.67319	8.5832	9.04444	8.83095	9.57046	8.93549	8.88265	8.99069	9.5281	9.00737	9.00092	9.32697	8.88553	9.2217	8.64536	8.76545	9.12627	8.45124	8.86741	9.13562	8.41885	8.77603	8.59377	7.88804	8.40047	8.82753	8.87368	8.76637	8.49776	28466.6	Homo sapiens	Protein NipSnap homolog 3A
PSMB5	9.19209	8.9911	9.24426	9.25546	9.40524	9.23264	9.29325	9.40436	9.31791	9.35508	9.3165	9.34095	9.33723	9.4361	9.42655	9.38119	9.19687	8.97952	9.28719	9.12425	9.18625	9.36384	9.32318	9.41219	9.03713	9.18676	9.35933	9.17834	9.14277	9.20553	9.02466	28480.3	Homo sapiens	Proteasome subunit beta type-5
TPM4	5.31243	5.12656	5.54591	5.65897	5.12959	5.07209	5.70865	5.33476	5.83938	5.65535	5.3411	5.456	5.55943	5.55654	5.45608	5.88028	5.24321	5.37896	5.38003	5.4646	5.2674	5.46945	5.20687	5.39508	5.87808	5.5506	5.53908	5.82675	5.55689	5.61182	5.42128	28509	Homo sapiens	Tropomyosin alpha-4 chain (Fragment)
ELANE	8.07688	7.25473	7.73989	8.58802	7.2173	7.83921	7.55287	7.53625	7.88105	7.27171	7.62466	7.76578	7.97695	7.19754	8.20027	7.5428	8.14117	8.59902	7.95506	7.73361	7.91653	8.01517	7.54356	7.67581	8.27253	8.88436	7.68934	7.75798	7.4131	7.8671	8.86168	28518.1	Homo sapiens	Neutrophil elastase
TPM4	9.3923	9.42588	9.17692	9.02107	8.9351	9.60322	9.57442	9.5522	10.1598	9.36585	9.68344	9.43561	9.73722	9.3294	9.41084	9.59325	9.85513	10.3768	10.2565	8.97775	8.93152	9.13568	9.45565	8.93831	9.9039	9.17273	8.79006	9.14605	9.23357	9.4067	9.01345	28521.8	Homo sapiens	Tropomyosin alpha-4 chain
MTCH2	9.9968	10.4082	6.96309	9.36328	8.26184	9.3591	9.70987	9.35371	9.94403	9.65858	9.50763	8.7297	9.05734	7.43394	8.35276	7.24207	7.11236	11.1754	8.60759	10.9789	8.45934	9.45964	11.8586	8.87143	8.80225	10.8848	9.18006	9.16378	9.71976	9.77852	9.27071	28549.3	Homo sapiens	Mitochondrial carrier homolog 2 (Fragment)
PSMC3	5.7262	5.68726	5.52903	5.86684	5.39145	5.39145	6.14527	5.84531	6.05735	5.62183	5.60795	5.49875	7.5285	6.77822	6.06901	6.04798	5.41114	5.44595	6.66451	5.34823	5.45629	5.49344	5.73186	5.42022	5.45971	4.91867	5.25512	5.04198	4.92335	5.37098	5.27913	28585.9	Homo sapiens	26S proteasome regulatory subunit 6A (Fragment)
TPM4	11.8811	11.8185	11.4799	11.4494	11.3448	11.946	11.6367	11.4701	12.049	11.648	11.854	11.3598	11.629	11.518	11.6991	11.7301	11.9205	12.3938	11.993	11.7538	11.8506	11.5289	11.7654	11.7755	12.1905	11.9406	11.4381	11.5074	11.6354	11.8338	12.2513	28608.9	Homo sapiens	Tropomyosin alpha-4 chain
UROS	7.49666	6.68418	7.13447	6.97047	6.66399	6.93117	6.9852	7.07957	7.15047	6.88998	7.30314	6.79393	7.05747	7.18358	7.11818	7.29102	7.0438	7.04762	6.6719	6.98723	6.52686	7.0095	6.63517	6.78054	6.75043	7.12413	6.83223	7.16588	6.88759	6.73773	6.94781	28627.7	Homo sapiens	Uroporphyrinogen-III synthase
CAP1	10.3004	10.1048	9.61539	10.0062	8.94267	9.86355	9.59591	9.33862	10.4349	9.72847	9.54644	9.28161	8.23333	8.70882	9.02119	8.97652	9.79244	10.096	9.14432	9.92087	9.95474	9.3199	9.73384	9.48817	9.82448	6.80486	9.54893	9.45065	9.56782	9.65412	9.9656	28634.7	Homo sapiens	Adenylyl cyclase-associated protein 1 (Fragment)
GEMIN8	6.02126	7.86009	7.10599	6.66124	6.00206	5.68967	6.82708	6.15378	6.70251	5.87784	5.96098	5.75073	6.44459	5.83656	5.4364	6.3473	5.92054	6.07826	6.04788	6.4474	6.26859	5.95124	6.48884	6.22413	7.08549	7.13963	6.08774	6.5472	6.23349	5.45736	6.59263	28636.7	Homo sapiens	Gem-associated protein 8
COLEC11	6.65754	7.78301	8.05731	6.58559	6.71775	7.64469	6.23797	6.39212	7.65168	7.80488	7.2706	7.64543	5.1387	6.16375	5.58456	5.12376	7.24196	7.76749	6.48163	6.20115	5.19636	5.39851	4.85611	6.74651	5.49847	6.71744	6.28382	6.66913	5.45126	6.15369	6.67061	28665.4	Homo sapiens	Collectin-11
RPS6	9.91986	10.3235	9.89816	10.2988	10.1731	10.3261	10.2387	10	10.3541	10.1249	10.1465	10.2312	10.0098	9.97431	10.16	10.1356	10.3088	10.3079	10.5476	10.2458	10.2418	9.92738	9.99892	10.1013	10.3579	10.4493	10.179	10.3138	10.1675	10.2616	10.2255	28680.6	Homo sapiens	40S ribosomal protein S6
SYF2	5.94722	5.37697	5.54139	6.13669	5.83419	5.53584	5.45601	5.93492	5.74506	5.93099	5.56807	5.98637	5.77194	5.87903	5.75254	5.67338	5.71435	5.90651	5.60441	5.59953	5.55717	6.03606	5.73071	5.92415	5.72892	5.99427	5.65658	5.88923	5.4276	5.67731	5.92051	28722.4	Homo sapiens	Pre-mRNA-splicing factor SYF2
PSME1	10.5897	10.3565	10.1715	10.122	9.84434	10.2365	10.1706	10.1366	10.1389	10.0836	10.3127	10.2198	10.2269	10.2592	10.2695	10.2395	10.4955	10.9058	10.587	10.3695	10.2231	10.0639	10.3559	10.3286	10.3758	10.3429	10.394	10.5487	9.95886	10.1355	10.6579	28723.1	Homo sapiens	Proteasome activator complex subunit 1
PGAM2	12.8698	11.7633	13.1349	11.8649	12.3438	13.0708	13.6653	13.1357	11.3409	12.5426	12.9438	12.333	12.045	13.3634	12.6586	12.8797	12.5749	12.9643	12.1628	12.0319	11.951	12.183	12.2437	12.7799	10.6783	11.5243	12.048	11.9942	11.4599	11.2656	11.416	28766.2	Homo sapiens	Phosphoglycerate mutase 2
PCNA	7.43373	7.66428	7.31277	7.31163	7.33182	7.39758	7.08014	7.16637	7.44921	7.0803	7.50493	7.28662	7.40653	7.37774	7.35825	7.19469	7.56076	7.66115	7.83049	7.43334	7.23558	7.36046	7.65925	7.26173	7.3638	7.73787	7.49976	7.55341	7.18548	7.33512	7.66383	28768.8	Homo sapiens	Proliferating cell nuclear antigen
CLIC4	9.60783	9.51034	9.53985	9.49145	9.50923	9.58049	9.62402	9.59532	9.90477	9.40712	9.78827	9.58456	9.3861	9.45623	9.51622	9.45025	9.59861	9.73606	9.68	9.56356	9.38816	9.26306	9.55505	9.4585	9.53966	9.33027	9.2961	9.42541	9.30529	9.61898	9.77165	28772.1	Homo sapiens	Chloride intracellular channel protein 4
MVB12A	7.191	7.36642	7.01739	7.12453	6.74237	6.68462	6.95279	6.85744	7.32637	7.17619	7.08621	6.96043	7.0708	7.14989	6.76789	7.01919	6.9757	7.11504	6.75043	6.65451	6.91405	7.44247	7.65575	7.2524	7.51784	6.50977	7.0321	7.09881	7.20409	7.58528	7.41141	28783	Homo sapiens	Multivesicular body subunit 12A
ANP32B	8.74423	9.35275	8.06405	8.26038	8.32608	8.4084	7.70531	8.29169	8.61902	8.69657	8.61703	8.23835	7.97122	7.90729	8.2668	7.99258	8.68075	9.27983	9.3806	8.89129	8.46891	8.34458	8.70243	8.57905	8.99697	8.58908	8.35167	8.54975	8.27244	8.30876	9.05085	28787.7	Homo sapiens	Acidic leucine-rich nuclear phosphoprotein 32 family member B
PGAM1	13.192	12.8076	13.2129	12.7199	12.9816	13.2569	13.6249	13.3876	13.2487	13.0989	13.561	13.1489	13.264	13.7268	13.2603	13.2127	13.1916	13.3768	13.1081	12.7408	12.5667	12.9769	12.9563	13.1946	12.662	12.6524	12.686	12.8012	12.8747	12.6959	12.8945	28803.9	Homo sapiens	Phosphoglycerate mutase 1
COMTD1	8.69235	7.82125	8.56296	8.9039	9.18447	8.7598	9.33908	8.79357	8.48066	8.81755	9.32642	8.73411	9.24292	9.28342	8.46102	8.76636	8.67242	8.00056	8.45756	8.45495	9.03397	8.37802	7.78525	7.70872	7.93426	7.38511	8.46241	9.20549	8.82822	8.48029	8.30191	28808.6	Homo sapiens	Catechol O-methyltransferase domain-containing protein 1
NUBP2	7.32402	7.58489	7.23322	7.16564	7.17068	7.46591	7.20935	7.28156	7.10788	7.71818	7.80199	7.48232	6.60908	7.27991	7.12175	6.65077	7.27215	7.39817	6.71149	7.32153	6.90107	7.13564	7.57064	7.24385	6.68827	6.82429	6.86443	7.48029	6.94093	7.08241	6.6482	28825.3	Homo sapiens	Cytosolic Fe-S cluster assembly factor NUBP2
DDX39A	5.91717	6.1802	6.25478	6.25874	5.97099	6.00018	6.18031	6.00082	6.45805	6.34997	6.23878	6.06627	6.27157	6.14402	6.11615	6.38145	6.17648	6.17785	6.11864	6.21009	5.97345	6.30958	6.0573	6.01216	6.34667	6.32551	6.24856	6.19255	6.31711	6.38259	6.33044	28832.3	Homo sapiens	RNA helicase (Fragment)
CTSG	9.67874	8.58555	8.44974	8.85041	7.51492	8.99787	7.76447	7.59804	9.15673	7.75754	8.06652	8.00101	8.61104	7.69649	8.29088	8.82949	9.30761	9.48415	8.78744	9.3159	8.89776	7.9771	9.28787	8.88104	9.62015	10.3511	8.44619	7.69921	8.63856	8.78306	9.48763	28837.2	Homo sapiens	Cathepsin G
SNF8	7.32422	7.04594	7.40847	7.12315	7.3262	7.49229	7.66496	7.59063	7.19524	7.4755	7.4015	7.28286	7.55894	7.67086	7.45897	7.52634	7.54981	7.21602	7.25011	7.45857	7.32038	7.31263	7.3902	7.39225	7.0021	7.23235	7.38668	7.42247	7.07586	7.0412	7.23392	28864.3	Homo sapiens	Vacuolar-sorting protein SNF8
CA1	15.2347	12.8674	13.9607	13.9445	12.2094	11.0029	11.971	14.0006	12.2604	11.322	11.3566	11.1098	12.7913	11.8913	11.7145	12.0723	12.4898	14.1675	12.7496	12.2872	13.0075	9.73855	10.6339	12.2023	12.6771	12.5504	13.9252	11.7391	11.7998	12.5489	14.0695	28870.2	Homo sapiens	Carbonic anhydrase 1
GZMK	5.316	4.7963	5.20178	5.66052	4.82938	5.57734	5.14116	5.22277	7.41507	4.87764	4.82352	5.39193	5.64643	5.75086	5.2019	5.42756	8.34328	6.02094	9.54807	5.85957	7.2285	5.11576	6.09669	7.20941	8.11529	7.82702	5.09894	4.97311	6.27324	5.99933	7.36142	28882.4	Homo sapiens	Granzyme K
ENOPH1	7.11159	7.00468	7.29873	6.74695	6.77558	6.962	6.79373	7.05085	6.97441	7.01828	7.42034	7.06791	6.61798	6.93171	6.59793	6.4521	6.95955	7.45713	7.01302	6.89561	6.78195	6.97294	7.13563	6.98489	6.93665	6.71881	6.71384	6.82545	6.62131	6.76187	7.16376	28932.7	Homo sapiens	Enolase-phosphatase E1
PSMB10	6.52787	7.3939	7.03782	6.86649	6.00791	6.86856	6.37224	6.95874	7.29015	7.29775	7.04983	6.96724	7.31476	6.11845	6.76733	7.15999	6.94652	7.34576	7.55809	7.22703	6.49764	6.15795	6.87113	7.05334	7.46201	5.8733	7.19942	7.00911	6.78477	6.52581	7.19918	28936.3	Homo sapiens	Proteasome subunit beta type-10
SNAP29	6.98199	7.22966	7.10752	7.12159	6.99939	7.07285	6.8854	7.01724	7.11592	6.87342	7.30819	7.127	7.07602	7.02826	6.80546	6.93358	6.65926	6.91084	7.01636	6.666	6.86755	6.89861	7.15478	6.97654	6.9066	6.83999	6.96675	6.84173	7.13723	6.91033	6.81285	28970.3	Homo sapiens	Synaptosomal-associated protein 29
TAF9	4.88589	4.9613	5.32001	5.57421	4.98623	4.84839	5.35386	4.88217	5.51573	5.36336	5.38418	5.34263	5.49544	5.46534	5.15475	5.55198	4.81707	5.05415	5.13709	5.06446	5.15158	5.33083	5.27121	5.20892	5.19199	5.19869	5.30222	5.22244	5.31331	5.46488	5.22503	28973.8	Homo sapiens	Transcription initiation factor TFIID subunit 9
0	5.37288	5.89263	5.26096	5.94034	5.43189	5.52596	5.0034	5.61941	4.95838	4.73265	5.25119	5.68331	6.15235	5.62267	5.05989	5.10931	5.17125	5.67199	5.50418	5.48012	5.45385	5.48405	5.79027	5.30008	5.19237	5.88918	4.93632	4.70717	5.56091	5.15068	5.07774	28982.2	Homo sapiens	RNA helicase (Fragment)
ERP29	9.94	9.97111	10.0133	9.80402	10.0764	9.96552	10.0366	9.85932	10.4864	9.79279	9.93565	9.74822	9.8684	9.95848	9.9625	10.1022	9.80229	10.1483	10.297	9.87324	10.0063	10.0356	10.0071	9.89158	9.90051	9.88119	10.07	9.96341	9.99772	10.0269	10.2288	28993.4	Homo sapiens	Endoplasmic reticulum resident protein 29
EMD	8.50408	8.48166	8.37173	8.39282	8.5158	8.26962	8.45478	8.58994	8.68407	8.68539	8.41572	8.62366	8.54644	8.45115	8.58709	8.57379	8.36848	8.4538	8.53756	8.75675	8.55181	8.77585	8.64463	8.2146	8.34491	8.34473	8.85656	8.62734	8.74908	8.65592	8.63735	28993.8	Homo sapiens	Emerin
RAB34	6.79929	7.26832	6.94226	7.01519	6.86261	6.96934	6.60495	6.81651	7.22432	6.8677	6.98365	7.03908	6.91863	6.96671	7.04031	7.05133	7.0687	7.49312	7.53335	7.11922	6.93281	6.84383	7.20318	6.98054	7.37996	7.29544	6.89281	6.73897	6.84808	7.03808	7.18314	29044.5	Homo sapiens	Ras-related protein Rab-34
EIF3J	7.09677	6.92503	7.14831	7.14601	7.04832	7.09517	7.34742	7.03282	7.28135	7.29654	7.27773	7.09115	7.13005	7.17528	7.18707	7.28438	7.12433	7.28672	7.09625	6.98269	7.14084	7.2868	6.98369	7.06009	7.05799	7.14323	7.18675	7.09413	7.16633	7.15368	7.20452	29062.4	Homo sapiens	Eukaryotic translation initiation factor 3 subunit J
MPZL1	6.21072	6.87915	6.04734	6.37906	5.98295	6.45615	5.99756	6.31582	6.41358	6.03233	6.13674	6.2612	5.94317	5.89201	6.2112	6.14996	6.62783	7.35011	6.70693	6.47904	6.43074	6.02289	6.6053	6.54878	6.90073	6.65802	6.16684	6.06799	6.05151	6.46833	6.74811	29082.2	Homo sapiens	Myelin protein zero-like protein 1
ANK3	5.6216	5.49831	5.69046	5.28064	5.69056	5.51246	6.25554	6.38981	5.594	6.43931	5.42635	6.0179	7.08005	6.88845	6.58052	6.96509	5.95819	5.47129	6.01217	5.50302	5.2815	5.16205	5.05641	5.1552	5.29542	5.34131	5.57656	4.95577	5.22972	5.14042	5.1783	29119.8	Homo sapiens	Ankyrin-3 (Fragment)
IGFBP7	7.00027	6.92917	6.89898	6.9444	7.00102	7.00267	6.97643	6.8693	7.60224	7.15792	7.02423	7.01284	6.75959	6.92413	6.95137	7.12569	6.99597	7.14684	6.73457	6.99523	7.07634	7.17722	6.99043	6.89725	7.43457	7.3017	7.06213	7.24779	7.07599	7.01488	7.00929	29130.3	Homo sapiens	Insulin-like growth factor-binding protein 7
FHL1	11.6182	12.2517	12.0467	11.3263	11.3082	11.2483	11.3151	11.2669	11.3732	11.5168	11.7047	11.0907	11.3384	11.5875	11.2633	11.4314	10.8987	11.6553	11.358	10.953	10.7305	11.1607	11.4201	11.6434	11.5319	11.563	11.2985	10.6803	11.7256	11.6598	11.0961	29160.6	Homo sapiens	Four and a half LIM domains protein 1 (Fragment)
LHPP	7.78139	8.00791	7.90117	7.52566	7.56608	7.70214	7.64341	7.94253	7.80408	7.94085	8.0168	7.80359	7.82826	8.00265	7.85324	8.11995	8.1496	8.19429	7.96713	7.8295	7.45002	7.72538	7.59388	7.73974	7.89798	8.11062	7.85717	7.82068	7.6321	7.70906	7.87001	29165.3	Homo sapiens	Phospholysine phosphohistidine inorganic pyrophosphate phosphatase
FRG1	6.00036	6.07427	5.4985	6.06939	6.10457	6.29686	5.55948	5.8791	6.01943	5.9309	6.01737	6.26066	5.56402	6.19562	6.26881	5.37084	5.96997	6.08571	6.69849	6.31675	6.44084	6.0894	6.23393	6.23356	5.6762	6.5875	5.88723	5.40253	6.04054	6.01699	6.25308	29172.3	Homo sapiens	Protein FRG1
YWHAE	11.9238	11.7594	11.7955	11.6907	11.7003	11.7839	11.8031	12.0263	11.8973	11.8705	12.0783	11.8626	11.7843	11.9761	11.9003	11.9239	11.9221	11.9676	12.0023	11.7411	11.6159	12.0395	11.8878	11.8011	11.6093	11.7806	11.6482	11.6188	11.6314	11.6336	11.9036	29173.9	Homo sapiens	14-3-3 protein epsilon
STX6	7.51363	7.57204	7.15387	7.37156	6.93117	7.53684	6.08118	6.60658	7.94838	7.62979	7.02685	6.56726	6.39386	6.86982	6.94542	6.41727	7.22886	7.44788	7.2077	7.70571	6.8104	6.75108	7.11034	7.19098	6.82416	5.96798	7.19181	8.10748	7.29703	6.61688	7.5189	29176	Homo sapiens	Syntaxin-6
TMEM119	8.62399	8.99388	7.932	8.2589	8.40817	8.93541	7.32239	7.90342	8.50889	7.95559	8.36876	8.02044	7.5612	8.29894	8.87387	8.80633	9.16072	9.66182	8.85448	7.75243	8.0361	7.90337	9.0899	9.11283	9.02376	9.79692	7.21201	7.43958	7.38916	8.54873	9.56381	29202.9	Homo sapiens	Transmembrane protein 119
PSMB4	9.29317	9.44435	9.13202	9.24822	9.40566	9.40424	9.29543	9.48775	9.36904	9.30856	9.26267	9.27604	9.24046	9.36128	9.36435	9.26694	9.2409	9.29767	9.5099	9.13967	9.20146	9.29983	9.44299	9.31976	9.16968	9.16272	9.0794	9.09538	9.20771	9.13679	9.24166	29204.2	Homo sapiens	Proteasome subunit beta type-4
0	6.84506	6.80857	6.72661	6.78757	6.70352	6.92568	6.87982	6.76725	7.06987	6.89047	6.81765	6.82835	6.68991	6.67648	6.7835	6.48377	6.88706	6.94824	7.05886	6.73856	6.62051	6.65504	6.53683	6.76523	6.73544	6.66556	6.60315	6.72335	6.81913	6.52244	7.07455	29224.2	Homo sapiens	DUF3456 domain-containing protein (Fragment)
RPL7	9.09581	10.4676	9.57594	10.2841	10.1759	9.9979	9.73054	9.86472	10.253	9.73776	9.83109	9.80511	9.93448	9.62459	10.0919	10.0731	10.0426	10.2731	10.6155	10.0576	10.19	9.59178	9.7924	10.2142	10.4751	10.5695	10.2001	10.1525	10.227	10.3465	9.75404	29225.8	Homo sapiens	60S ribosomal protein L7
TIMM29	7.65101	7.67335	7.68183	7.96874	8.09324	7.9165	7.71573	7.77368	8.4649	7.5467	7.29427	7.82044	8.07649	7.89671	8.13438	7.75504	7.46428	7.53836	8.00053	8.00045	8.19925	7.80842	7.65423	7.54097	7.64231	7.30653	7.87178	7.81874	8.21482	7.63969	7.69048	29233.3	Homo sapiens	Mitochondrial import inner membrane translocase subunit Tim29
CTDSP1	5.47217	5.81207	5.43117	5.79953	5.92086	6.51357	6.18341	5.75964	6.39276	5.60377	5.56488	5.85446	5.64864	5.8105	5.84202	5.83837	5.83181	6.96045	6.784	6.41208	6.06687	5.53256	5.85604	6.35883	6.92955	6.57983	5.80916	6.44052	6.19116	5.66053	5.80322	29234.5	Homo sapiens	Protein-serine/threonine phosphatase (Fragment)
DPM1	8.08266	8.08991	7.75709	7.91459	8.05042	7.55988	7.3431	7.65926	8.71269	7.64587	7.69245	7.68692	7.73043	7.57842	7.73373	7.67014	7.68448	7.83782	8.31265	8.00084	7.948	7.80602	7.98026	7.69884	8.12094	7.9137	7.84115	7.55778	7.89962	7.98275	7.98389	29244.1	Homo sapiens	Dolichol-phosphate mannosyltransferase subunit 1 (Fragment);Dolichol-phosphate mannosyltransferase subunit 1;Dolichol-phosphate mannosyltransferase subunit 1
CA2	13.1321	10.7629	11.6872	12.1041	10.0839	9.03891	9.90992	11.785	10.5585	9.20873	9.93716	9.28051	10.5609	9.88822	9.46407	9.84996	10.166	11.8696	10.5627	10.31	10.9144	8.84525	9.00284	10.0199	10.5497	10.2196	11.6434	9.74703	9.8268	10.9162	11.9838	29246	Homo sapiens	Carbonic anhydrase 2
RPA2	7.98359	8.00343	8.20131	7.92496	7.79682	7.8284	7.7111	8.06985	7.71695	7.94641	7.84857	8.04986	8.15533	8.04645	7.9601	8.2735	8.09151	8.23591	8.29532	8.13388	7.94526	7.70711	7.8204	7.71546	7.95931	7.98922	7.84033	7.87084	7.7297	8.01861	8.01092	29246.8	Homo sapiens	Replication protein A 32 kDa subunit
DMAC2	5.38589	5.58946	5.82086	5.98413	5.83236	5.4988	5.79414	5.83954	5.90558	5.75686	6.1853	5.39094	6.0225	5.91762	5.87382	6.06776	5.65135	5.50591	5.85264	6.04325	6.59941	6.15042	5.93021	6.4934	6.11341	5.41674	6.08505	5.84797	6.08818	5.82954	5.97597	29267.5	Homo sapiens	Distal membrane-arm assembly complex protein 2
HLA-DPB1	9.05681	9.49066	7.4654	7.86906	7.39667	7.88191	7.14891	6.93344	8.26908	8.18248	7.47442	7.77545	7.57079	7.21154	7.60643	7.34183	7.99074	8.97762	8.77502	8.1797	8.02239	7.37105	7.70465	7.89602	7.78593	8.12237	7.32599	7.90241	7.53455	7.34428	8.29354	29290.4	Homo sapiens	HLA class II histocompatibility antigen DP beta chain
RPP30	6.17607	6.16311	5.79362	6.09014	6.29679	6.20579	6.00273	6.05404	5.97961	6.01397	6.08997	6.17528	6.02013	5.93741	6.15365	5.87613	6.38224	6.20935	6.1297	6.36533	6.27905	6.15087	6.11004	6.45233	6.19672	6.4914	6.25262	6.278	6.08224	6.10611	6.21388	29321.2	Homo sapiens	Ribonuclease P protein subunit p30
CUTC	6.18256	6.08104	5.94908	5.93289	6.25414	6.20757	6.18659	6.10151	6.0588	6.3019	6.0601	6.0556	5.91804	6.04351	6.24301	5.74862	6.12991	6.29255	5.93678	6.47911	6.4679	5.97321	6.23052	6.09574	5.90848	5.94619	6.20221	6.25523	5.9379	5.9331	6.47304	29341	Homo sapiens	Copper homeostasis protein cutC homolog
SLC25A26	5.9019	5.72226	5.79804	5.77269	6.11411	5.89764	5.95884	5.99241	5.76725	5.91629	5.80159	6.08195	5.76655	5.68456	5.92297	5.83642	6.09139	5.74504	5.7395	5.81537	6.2483	5.99762	5.80496	6.21806	5.6873	5.34734	5.92114	6.26824	5.63011	6.05068	5.72592	29353.9	Homo sapiens	S-adenosylmethionine mitochondrial carrier protein
HLA-DPB1	5.29397	5.41511	5.00963	4.55089	5.38203	7.57525	4.7697	5.55578	4.7384	5.33377	7.70759	5.40592	6.16698	4.46055	5.00951	4.78385	5.53199	5.56681	8.88698	5.5463	5.47494	7.93718	4.81716	8.62553	5.04927	9.50758	5.0568	5.18264	4.73144	4.77593	10.1573	29357.5	Homo sapiens	HLA class II histocompatibility antigen DP beta chain
USE1	6.56098	6.29649	6.50607	6.62116	6.46809	6.52879	6.5916	6.56732	6.64932	6.45667	6.30228	6.46528	6.61431	6.18244	6.50502	6.48877	6.40604	6.26724	6.51706	6.50932	6.59784	6.51086	6.51608	6.44687	6.70503	6.1925	6.34924	6.41523	6.68403	6.41149	6.48207	29371.1	Homo sapiens	Vesicle transport protein USE1
PSMG2	5.50645	5.43845	5.22245	5.26335	5.28666	5.2753	4.82053	5.26291	5.13257	5.20065	5.2917	5.20316	5.16916	5.19027	5.2462	5.03498	5.04988	5.46929	5.63549	5.04819	5.27038	5.64251	5.56828	5.59679	4.96051	5.67369	5.46272	5.02989	5.14748	5.47767	5.3838	29396.1	Homo sapiens	Proteasome assembly chaperone 2
TTC33	5.30239	5.0511	5.36333	5.01234	5.10489	5.2661	5.13432	5.06125	4.95051	5.44013	5.16526	5.63605	4.95485	5.47589	5.37906	5.1371	5.44435	5.45531	5.34249	5.72225	5.82845	5.34877	5.39824	5.28752	4.54275	5.6378	5.49131	5.46485	5.61009	5.4937	5.12208	29411.3	Homo sapiens	Tetratricopeptide repeat protein 33
NOL7	5.79586	5.81515	5.09619	7.01077	5.72315	5.87951	4.94934	5.71179	4.9727	5.13244	5.54673	5.18889	5.15071	5.76774	5.25188	4.73787	6.1702	5.58673	5.40375	5.28077	5.40502	5.19348	5.50485	5.08378	5.22302	5.01163	5.00412	5.43487	4.96961	5.28456	5.38613	29426.4	Homo sapiens	Nucleolar protein 7
CA13	6.63709	6.39837	6.44606	6.29269	6.42505	6.42397	6.78807	7.30181	6.65822	6.6933	6.96064	6.79036	7.16725	7.56867	7.03488	7.08945	6.42279	6.22324	6.67225	6.57326	6.21299	6.39186	6.55473	6.66446	6.14423	6.49262	6.59434	6.41222	6.92133	6.64466	6.76443	29443.1	Homo sapiens	Carbonic anhydrase 13
PSMA4	9.84667	9.8206	9.73798	9.74523	9.80245	9.82014	9.59224	9.78017	9.80715	9.69174	9.87233	9.74088	9.71239	9.64907	9.72127	9.66623	9.79963	9.94252	10.0758	9.70733	9.6423	9.66287	9.79919	9.84171	9.95401	9.80787	9.68272	9.68268	9.51649	9.69303	9.88562	29483.8	Homo sapiens	Proteasome subunit alpha type-4
PSME3	6.55367	6.48715	6.61305	6.62608	6.26839	6.56112	6.36806	6.49787	6.80688	6.62715	6.73178	6.41939	6.48167	6.44161	6.43196	6.65077	6.52603	6.60819	6.62729	6.48442	6.48212	6.49278	6.49053	6.32943	6.28813	6.61859	6.51007	6.53475	6.58569	6.5397	6.70916	29506	Homo sapiens	Proteasome activator complex subunit 3
DHRS4	8.11728	8.10167	7.3328	8.09794	8.60323	8.1315	7.62367	8.0298	8.04097	8.51981	8.40995	8.22492	7.50245	7.55672	8.2928	7.60903	8.07703	7.99626	8.1822	7.8993	8.09281	8.14266	7.82912	7.85078	7.80675	7.89162	7.44403	7.72856	7.8131	7.81175	8.02718	29537.2	Homo sapiens	Dehydrogenase/reductase SDR family member 4
HES1	7.23028	5.25084	5.65781	7.85622	5.30271	5.35641	5.89097	5.64887	5.99229	6.01761	5.44182	5.60547	5.48672	5.54431	6.14925	5.86392	5.55722	5.54054	5.1858	5.46616	5.28644	5.55796	4.92621	5.3578	5.28768	6.01638	5.3536	5.69584	5.30424	5.14356	5.11379	29540.8	Homo sapiens	Transcription factor HES-1
PSMA1	10.0817	10.1033	9.97504	10.0111	10.1442	10.1295	9.91587	9.95465	10.0151	10.0142	10.195	10.0433	9.80864	9.92189	10.059	9.94655	10.0404	10.2182	10.2444	10.0424	10.0471	10.0402	10.1575	10.1759	10.1182	10.2667	9.95233	10.0824	9.72727	10.058	10.0599	29555.6	Homo sapiens	Proteasome subunit alpha type-1
CA3	10.2101	11.3487	9.72913	9.81258	8.10077	9.4521	7.78574	10.8831	10.8964	7.6088	8.79981	8.39253	10.5739	8.36096	9.03199	9.26458	9.15384	10.0547	11.0105	10.4363	9.48512	8.21781	9.20468	8.85348	9.82997	8.77214	9.75673	8.60358	10.2016	10.9289	11.1106	29557.4	Homo sapiens	Carbonic anhydrase 3
EXOSC3	6.15612	6.32916	6.14701	6.47674	6.26529	6.29526	6.17073	6.04229	6.35895	6.24482	6.13284	6.27561	6.3871	6.41617	6.3244	6.21592	6.02543	6.11542	6.60364	6.32804	6.27548	6.43786	6.61674	6.38612	6.3635	6.47293	6.06108	6.18124	6.41571	6.41046	6.62452	29572.2	Homo sapiens	Exosome complex component RRP40
NNMT	6.46796	6.3311	5.97439	6.34217	6.22	6.67611	5.96979	6.04791	6.69136	5.97911	6.31917	6.21442	5.79599	5.94199	5.99935	5.78577	6.61966	6.61206	6.91967	6.5209	6.22273	5.94794	6.35757	6.213	7.37372	6.50078	6.10901	6.30469	6.32282	6.18144	6.472	29574	Homo sapiens	Nicotinamide N-methyltransferase
SPIN1	6.85773	7.06469	6.46697	6.47635	6.86564	6.75109	6.50099	6.24286	7.38489	6.85994	6.35507	6.53215	6.1176	6.17397	6.72185	6.51221	6.87034	6.67146	7.40251	6.956	6.7221	6.45939	6.88756	6.71886	6.43396	7.08819	6.82718	6.99898	6.30508	6.80966	7.07976	29600.6	Homo sapiens	Spindlin-1
EGFL7	5.30302	5.45648	5.26846	5.37564	5.17972	5.05197	4.8644	5.34422	4.76559	4.99651	5.21274	5.12321	5.36192	5.47105	5.11782	5.06282	5.22892	5.4303	5.3812	5.37608	5.21712	5.18215	5.99404	5.13553	5.06886	5.2795	4.92703	4.97654	5.07352	5.19998	5.07406	29617.7	Homo sapiens	Epidermal growth factor-like protein 7
COPS7B	5.92609	5.84031	5.73574	5.58984	5.81134	5.54712	5.61659	5.67151	5.64025	5.57208	5.77247	5.52772	5.63512	5.44512	5.69238	5.55057	5.69254	5.91116	5.77245	5.64568	5.75917	5.72537	5.77421	5.84501	5.69394	5.63151	5.93967	5.42818	5.6002	5.69167	6.01882	29622	Homo sapiens	COP9 signalosome complex subunit 7b
KCTD21	5.52823	5.71883	5.72239	5.93887	5.54331	5.63887	5.75638	5.54636	5.79229	5.62323	5.61485	5.48257	5.69494	6.04815	5.8775	5.86703	5.708	5.64378	6.08336	5.73342	5.5065	5.73861	5.78859	5.80142	5.70981	6.31944	5.80891	5.52998	5.88031	5.93909	5.70073	29643	Homo sapiens	BTB/POZ domain-containing protein KCTD21
RASL12	5.34261	5.0593	5.47612	5.44898	5.3703	5.40762	5.40871	5.35892	5.16821	5.62653	5.18063	5.39184	5.06558	5.12312	5.24909	5.46219	5.44225	5.45347	4.97132	5.41642	5.28596	5.36341	4.84535	5.05751	5.14178	5.07721	5.1912	5.51604	5.3003	5.15163	5.05373	29662	Homo sapiens	Ras-like protein family member 12
BIN3	6.48697	6.73221	6.39422	6.22788	6.34588	6.19976	5.95191	6.2455	6.36922	5.81345	6.13806	6.20619	6.18221	5.89131	6.02783	5.96612	6.0299	6.37825	6.35513	6.24062	6.30894	6.07074	6.23078	6.31021	6.0832	6.11415	6.14496	6.07438	6.00515	5.96124	6.31192	29664.9	Homo sapiens	Bridging integrator 3
TMEM41A	6.99157	7.09142	7.58608	7.99595	7.07038	8.26589	6.88545	7.15065	6.98485	6.84332	6.94029	6.55007	6.81642	6.30461	6.91692	6.725	7.06181	6.49083	6.91816	6.82338	6.90512	6.61326	6.05538	7.10127	6.63909	5.95827	6.76348	6.68624	6.96757	6.1265	5.83011	29665.1	Homo sapiens	Transmembrane protein 41A
RPL7L1	5.97838	6.24162	5.7014	5.8064	6.09582	6.05682	5.59962	6.13535	5.97879	5.8431	5.78242	6.05294	5.7027	5.55877	5.79299	5.72897	5.96655	6.44432	6.12439	6.09073	6.02756	5.72248	6.14369	5.80653	5.56165	5.69439	5.64671	5.61589	5.88192	6.0429	6.19383	29669.2	Homo sapiens	60S ribosomal protein L7-like 1
SRPRB	9.69735	9.71701	9.39028	9.69907	9.72827	9.64178	9.3871	9.29704	9.76171	9.34087	9.49856	9.4225	9.45758	9.21929	9.42003	9.45441	9.40245	9.66544	9.91568	9.35326	9.58615	9.73462	9.59459	9.56142	9.74204	9.69	9.68079	9.66209	9.8496	9.71357	9.61402	29702.2	Homo sapiens	Signal recognition particle receptor subunit beta
LASP1	8.73765	8.81919	8.84119	8.81322	8.66545	8.73778	8.85302	8.80542	9.31381	8.85573	8.97463	8.81104	8.28484	8.6806	8.55896	8.53754	8.47637	9.27647	8.5882	8.48759	8.58895	8.71466	8.98012	8.90928	8.96516	8.91213	8.43253	8.66971	8.68283	9.21476	8.62588	29717.2	Homo sapiens	LIM and SH3 domain protein 1
MED4	5.79185	5.16933	5.44068	5.81325	5.19664	5.43676	5.58021	5.68509	5.80983	5.38615	5.235	5.48323	5.70636	5.72483	5.52705	5.68142	5.24841	5.3906	5.61827	5.24771	5.25831	5.53183	5.53134	5.43706	5.46074	5.30308	5.38275	5.10737	5.44656	5.42021	5.48082	29745.4	Homo sapiens	Mediator of RNA polymerase II transcription subunit 4
ADO	7.59836	7.28507	7.9099	7.49758	7.45853	7.48272	7.62828	7.66551	7.83843	7.66996	7.57351	7.76594	7.37076	7.67718	7.38046	7.48918	7.61026	7.83361	7.36063	7.64143	7.2869	7.4677	7.50891	7.74321	7.31184	7.4173	7.3507	7.30096	7.80984	7.568	7.52079	29750.8	Homo sapiens	2-aminoethanethiol dioxygenase
MTX2	9.33709	8.91043	9.33885	9.6573	9.80327	9.73325	10.0478	9.4853	9.3447	9.71521	9.71211	9.89509	9.86525	9.80828	9.8118	9.76537	9.56793	9.12845	9.56105	9.32139	9.56642	9.83368	9.28203	9.50209	9.35678	8.92053	9.41025	9.85134	9.64665	9.42508	9.2068	29763.2	Homo sapiens	Metaxin-2
PHB	12.0514	11.769	12.0689	12.308	12.4012	12.1335	12.4657	12.118	12.2757	12.2104	12.1808	12.2647	12.1383	12.2605	12.3413	12.2676	12.2121	11.8091	12.2414	12.1515	12.5171	12.2694	11.884	12.1781	12.0106	11.9382	12.2136	12.3788	12.3931	12.2125	11.949	29804.1	Homo sapiens	Prohibitin
STX7	9.79513	9.86363	9.54259	9.41832	9.4444	9.46445	9.49584	9.45773	9.58807	9.3574	9.60091	9.56948	9.25528	9.35342	9.48413	9.52718	9.47834	9.64774	9.60078	9.72199	9.67154	9.78957	9.81586	9.41401	9.96078	9.91582	9.71766	9.70855	9.67293	9.58939	9.74903	29815.5	Homo sapiens	Syntaxin-7
DNAJC8	6.6702	6.82032	6.73723	6.59295	6.53867	6.75411	6.37619	6.61722	6.69318	6.72583	6.67118	6.55375	6.55167	6.58196	6.7588	6.3867	6.81423	7.02781	6.9275	6.68566	6.54306	6.67757	6.80939	6.6752	6.80536	6.75559	6.53448	6.65301	6.61648	6.79051	6.76873	29841.7	Homo sapiens	DnaJ homolog subfamily C member 8
FITM2	9.81114	9.99231	10.3138	10.5607	10.9532	10.3919	10.4651	10.5204	10.5416	11.0254	9.97904	10.7872	10.81	10.3602	10.7586	10.6724	10.2205	9.09876	9.83495	10.6033	10.7438	10.8374	10.2249	10.2752	10.3105	9.80463	11.0525	10.5749	10.5894	10.1076	9.46834	29855	Homo sapiens	Acyl-coenzyme A diphosphatase FITM2
MYOZ2	12.0327	11.4504	12.0132	12.084	11.9808	12.2754	12.9412	12.1775	11.7576	12.0241	11.8664	11.9626	11.6366	12.3302	11.9666	12.3483	11.8097	11.5024	11.4858	11.6803	11.8167	11.9707	11.6612	11.5941	11.2612	11.3229	11.6851	11.6747	11.7195	11.5232	11.3994	29897.9	Homo sapiens	Myozenin-2
DNAJC9	7.06692	7.63292	6.83599	6.90046	6.77337	6.45778	6.57596	7.21703	7.20008	6.49824	6.7944	6.47719	6.90106	6.86517	6.7077	7.02206	6.83307	6.98842	7.59568	6.91528	6.9225	6.63303	7.8511	6.90166	7.43738	6.81208	7.25171	6.68608	6.66606	7.02378	7.65972	29909.7	Homo sapiens	DnaJ homolog subfamily C member 9
SPATS2L	6.35012	6.25746	6.30604	6.46649	6.34709	6.26768	6.10375	6.48864	6.19865	6.31717	6.22409	6.41769	6.25093	5.98951	6.18984	6.15505	6.18905	6.12262	6.07171	6.27694	6.08494	6.33924	6.19899	6.03859	5.93668	5.99221	6.28314	6.23859	6.29488	6.28574	6.02585	29939.4	Homo sapiens	SPATS2-like protein (Fragment)
RPS3A	10.5453	10.9049	10.5393	10.8564	10.7735	10.7647	10.5061	10.5214	10.7682	10.5868	10.839	10.7542	10.5717	10.3758	10.6181	10.5685	10.7217	10.8616	11.1551	10.7694	10.7749	10.8446	10.819	10.7431	11.0003	11.1801	10.8561	10.9282	11.0118	11.0081	10.9997	29944.9	Homo sapiens	40S ribosomal protein S3a
CENPV	6.5559	7.78507	6.94324	6.97018	6.76999	6.79832	6.63037	7.50003	7.04428	7.63777	7.06724	7.47099	7.63354	7.01176	7.48946	7.58389	7.57478	6.83332	6.85808	8.00818	7.90928	7.24033	7.18076	6.96867	6.92061	7.38096	8.39963	7.81125	7.22889	7.09673	7.21199	29945.9	Homo sapiens	Centromere protein V
MT-CO3	9.98324	9.65935	10.1068	11.635	10.397	11.6976	12.0829	10.8479	9.62136	10.2336	10.1873	11.4417	11.9096	11.1235	10.4256	10.7578	10.13	9.00007	10.2445	10.4081	11.8749	11.0018	9.36732	11.6707	11.2294	8.91191	10.3119	11.1592	9.98354	10.7159	10.1657	29950.8	Homo sapiens	Cytochrome c oxidase subunit 3
EMC3	7.54487	7.89886	7.78823	8.21927	8.0076	7.63905	7.84578	7.57476	8.16238	8.16954	7.89743	7.91417	8.07709	7.58797	7.96988	8.03017	7.73206	7.65876	7.84576	7.7357	7.83455	8.07723	7.83379	7.4576	7.97553	7.87145	8.0744	7.88118	8.1597	8.00094	7.55358	29952	Homo sapiens	ER membrane protein complex subunit 3
PSMB7	8.65546	8.51085	8.63231	8.51722	8.58792	8.60938	8.4784	8.62348	8.48511	8.61143	8.67233	8.67762	8.3922	8.53142	8.58443	8.38729	8.62526	8.59787	8.69587	8.50267	8.70504	8.44969	8.4859	8.68313	8.5864	8.72639	8.42497	8.47893	8.1848	8.41845	8.54711	29965.4	Homo sapiens	Proteasome subunit beta type-7
HLA-DRB1	5.11659	5.25585	4.97749	5.18413	5.47759	5.43699	5.1562	7.0025	5.08019	5.16392	5.1896	5.2195	7.63961	7.82204	5.08311	5.09836	5.33771	5.20606	5.15013	5.07444	5.10314	7.88315	5.18531	5.16279	5.10424	5.61846	5.19586	8.81559	8.756	4.98501	5.19656	29966	Homo sapiens	HLA class II histocompatibility antigen			DRB1 beta chain (Fragment);HLA class II histocompatibility antigen DR beta chain
CFAP298-TCP10L	5.85058	5.4073	5.29649	5.72017	5.27683	5.56043	5.48536	5.4716	5.53902	5.07444	5.30926	5.46756	5.50593	5.53255	5.57225	5.3197	4.97939	4.93966	5.45517	4.98335	5.67955	5.11611	5.31018	5.37501	5.26686	5.1464	5.48121	5.03082	5.19856	5.27048	5.52104	29974.8	Homo sapiens	CFAP298-TCP10L readthrough (Fragment);Cilia- and flagella-associated protein 298 (Fragment);Cilia- and flagella-associated protein 298
PNPO	8.03208	7.607	7.43157	7.3454	7.67677	7.88054	8.16266	8.13318	7.81841	7.62087	8.12422	7.53256	8.02703	8.24688	7.9009	7.82694	8.1063	8.20319	7.76316	7.70782	7.45083	7.75009	7.76828	7.91126	7.51994	7.7943	7.70175	7.76581	7.29121	7.58999	7.87395	29988	Homo sapiens	Pyridoxine-5'-phosphate oxidase
RPL7A	8.94649	10.0709	9.18063	9.91412	9.72879	9.75363	9.23509	9.49477	9.83118	9.15902	10.0163	9.68899	9.68846	9.07958	9.61825	9.7032	9.79786	9.91983	10.2912	9.97246	9.9962	9.62258	9.66089	9.7754	10.1088	10.3475	10.1038	10.0188	10.1126	10.1216	9.68395	29995.6	Homo sapiens	60S ribosomal protein L7a
MAPRE1	9.36917	8.99875	9.17378	9.00853	8.85316	9.17841	9.34137	9.20791	9.12897	9.20116	9.49914	9.18316	9.0429	9.41969	9.05	9.16876	8.95452	9.27417	9.05737	8.79375	8.70122	8.93328	9.15037	9.09689	9.06113	8.94655	8.67749	8.68897	8.92906	8.83452	9.1218	29999.1	Homo sapiens	Microtubule-associated protein RP/EB family member 1
BPGM	11.8598	9.05137	10.3697	10.1998	8.46834	7.95057	8.35822	10.234	8.62557	7.75671	8.17181	7.83394	8.87058	8.562	8.13867	8.41292	8.5389	10.308	8.65809	8.67852	9.14865	7.52976	8.01875	8.46943	8.602	8.94791	10.2597	7.87959	7.7468	9.36378	10.1767	30005.2	Homo sapiens	Bisphosphoglycerate mutase
COMT	8.95182	9.04698	8.80604	8.97348	9.06863	8.98096	8.6412	8.89604	9.23934	8.97186	8.88931	9.15256	8.42404	8.76208	8.9078	8.88791	8.8634	9.0199	9.15346	8.91217	8.88558	9.13213	9.21057	8.98134	9.30797	9.0275	8.93381	8.90109	9.10688	9.22748	9.29559	30037	Homo sapiens	Catechol O-methyltransferase
EXOSC8	5.69763	6.02804	5.89538	5.99824	5.72292	5.81343	5.56232	5.614	5.62559	5.69538	5.64844	5.80037	5.93831	5.93253	5.82714	5.72439	5.713	5.68059	6.26529	5.80637	5.82552	5.91531	6.09656	5.84222	5.89628	5.85236	5.89132	5.49469	5.88262	5.79079	6.00752	30039.6	Homo sapiens	Exosome complex component RRP43
NSA2	5.29397	4.7963	5.32407	5.35028	4.92181	4.60588	5.54586	5.22277	5.47302	5.33377	4.84455	5.22877	5.29261	5.29119	5.15496	5.61205	4.67942	4.79065	5.6882	4.66511	5.33272	5.59974	4.87371	5.18852	5.04927	5.23859	5.73762	5.24073	4.91578	6.51122	5.65078	30065.5	Homo sapiens	Ribosome biogenesis protein NSA2 homolog
PLP1	6.08328	6.6982	6.2247	5.97655	6.16459	7.11785	6.48921	6.69287	6.09301	6.52574	6.52128	6.3025	6.35495	6.36201	7.33565	7.59712	6.13712	6.08648	7.40616	6.51563	6.67204	5.94548	6.27116	6.38671	6.12959	6.52498	6.0987	6.25073	5.96783	5.74317	8.07595	30077.2	Homo sapiens	Myelin proteolipid protein
RCHY1	4.55183	5.41511	5.12894	5.05721	4.79817	4.67096	4.97142	4.91347	5.51455	4.87764	4.62628	4.79173	5.41023	5.41166	5.34118	5.66025	4.75584	5.1191	5.24037	4.77015	4.80476	5.11577	4.47325	4.75762	5.16214	5.25754	4.69842	4.47925	4.89481	5.54306	4.86848	30110.4	Homo sapiens	RING finger and CHY zinc finger domain-containing protein 1
DCUN1D2	5.54267	5.99111	6.08174	5.29919	5.2433	6.01318	7.28501	6.70634	5.8652	5.47379	5.35765	5.8084	5.75285	5.49241	6.60241	6.3215	5.78627	4.92737	5.51006	5.6627	5.50952	5.9298	5.68679	5.21556	5.3548	5.59606	5.08291	4.95774	5.40827	5.10429	5.62603	30123.5	Homo sapiens	DCN1-like protein (Fragment);DCN1-like protein 2
SYPL2	6.96823	7.09587	6.83781	6.96289	7.37045	7.10713	6.43922	7.08545	6.33469	7.33281	6.63902	6.82199	6.03163	6.20497	6.38062	5.58331	6.40889	6.44891	6.71808	6.83316	7.12633	5.94105	6.65186	6.52658	6.66308	6.01425	6.49902	6.27327	5.12605	6.20955	6.06156	30156.2	Homo sapiens	Synaptophysin-like protein 2
PDLIM3	10.1179	9.8517	10.2617	9.41805	9.98703	10.1327	9.92482	9.89727	9.78744	10.2804	10.2984	10.0836	9.86707	9.93411	9.92284	9.82677	9.36294	10.1073	9.3266	9.8122	9.68581	9.9242	9.91889	10.6397	9.70108	9.56155	9.84543	9.77537	10.1863	9.78106	9.36753	30157.1	Homo sapiens	PDZ and LIM domain protein 3
IMPA1	9.9298	9.74159	10.0879	9.96055	10.2446	9.97741	10.2882	10.2222	9.50562	10.2056	10.7033	10.0629	9.73271	10.3066	10.1376	9.95707	10.23	10.4576	9.6893	9.66557	9.68759	9.97192	9.71438	10.2703	9.52005	9.68599	9.64488	9.77477	9.70157	9.53996	9.83854	30188.8	Homo sapiens	Inositol monophosphatase 1
TPRG1L	6.21477	5.83743	6.38108	7.23732	6.51955	6.27294	5.99574	6.71254	6.7826	7.02201	6.95054	6.7614	5.87598	6.20009	6.09856	6.67236	6.15699	6.02583	7.10125	6.39195	5.84023	6.0288	6.4764	6.33684	6.45734	6.34383	6.37104	6.13995	6.32374	6.21859	6.69392	30211.6	Homo sapiens	Tumor protein p63-regulated gene 1-like protein
COPS7A	8.46338	8.19081	8.33829	8.23137	8.29918	8.26823	8.49975	8.44253	8.16927	8.39339	8.32672	8.36235	8.53858	8.54011	8.46287	8.47748	8.33	8.39284	8.4472	8.39588	8.42176	8.37274	8.36928	8.36029	8.06087	7.97002	8.39776	8.21901	8.25502	8.30308	8.30239	30276.6	Homo sapiens	COP9 signalosome complex subunit 7a
TOLLIP	8.45782	8.38751	8.57357	8.33592	8.34361	8.51313	8.5268	8.29179	8.51117	8.45667	8.73087	8.59737	8.17284	8.53645	8.31653	8.17607	8.17521	8.29838	8.19485	8.39172	8.12877	7.90873	8.22572	8.4395	8.38668	8.36515	8.09643	8.13689	8.21699	8.33402	8.04018	30281.8	Homo sapiens	Toll-interacting protein
PRKAB2	7.59657	7.38376	8.11442	7.91613	8.02839	8.07509	8.64728	8.32318	8.30682	7.35918	8.14566	7.85177	7.40385	8.16133	7.93253	8.10319	7.61424	6.91898	7.42111	7.36761	7.28882	7.26517	7.42845	7.57337	6.54093	6.58204	6.69653	6.71207	7.43233	7.42843	6.8609	30302.2	Homo sapiens	5'-AMP-activated protein kinase subunit beta-2
TATDN3	6.6227	6.58552	7.21609	7.30051	6.89388	6.91352	7.06631	7.12744	6.89851	7.03755	7.60055	6.93309	7.16643	7.37729	7.28559	7.04072	7.10856	6.99618	6.85693	6.6469	6.86748	7.13838	7.07263	7.35409	6.42897	6.41046	6.73356	7.06596	6.93396	6.88861	6.64657	30333	Homo sapiens	Putative deoxyribonuclease TATDN3
ITM2B	6.72104	6.89053	6.7084	6.39833	6.89399	6.69172	6.58578	6.73969	6.58013	6.51216	6.23766	6.77024	6.6463	6.68961	6.73241	6.8876	6.62549	6.62911	6.6489	6.44648	6.37257	6.45767	6.66722	6.17249	6.66524	6.26344	6.62688	6.61043	6.48264	6.49001	6.69705	30338	Homo sapiens	Integral membrane protein 2B
PLPBP	9.08488	8.67485	9.2058	8.60725	8.6144	8.83602	8.81345	8.95392	8.42105	8.49394	8.9631	8.72508	8.33642	8.76508	8.57097	8.50034	8.59	8.64851	8.72776	8.56753	8.70234	8.82553	8.71912	8.55944	8.3903	8.58015	8.72685	8.48003	8.50635	8.6669	8.8808	30343.9	Homo sapiens	Pyridoxal phosphate homeostasis protein
CBR1	10.5702	10.8614	10.6782	10.0178	9.82619	10.6791	10.3783	10.4767	10.211	10.2372	10.5093	9.93946	10.3027	10.5717	10.3166	10.3265	10.6591	11.3658	10.6029	10.5882	10.1409	10.195	10.7065	10.6352	10.5396	11.1527	10.2654	10.2697	10.2221	10.4444	11.2143	30374.9	Homo sapiens	Carbonyl reductase [NADPH] 1
PEF1	7.4326	7.77925	7.28916	7.33189	7.18988	7.24717	7.55747	7.28521	7.60586	7.14185	7.09861	7.05337	7.20697	7.07724	7.28286	7.22336	7.24207	7.28947	7.57044	7.43566	7.23644	7.13412	7.3117	7.09137	7.13932	6.72615	7.20588	7.24703	7.27565	7.32242	7.49264	30380.9	Homo sapiens	Peflin
PRKAB1	6.07318	6.07229	6.20686	6.16939	6.43772	6.4324	6.71258	6.28375	6.52431	6.29391	6.67526	6.58666	6.28932	6.44391	6.45616	6.42337	6.30457	6.35047	5.98372	6.32181	6.22882	6.16745	6.0644	6.27783	6.22447	6.59259	6.15683	6.36899	6.29558	6.31033	6.01107	30382.3	Homo sapiens	5'-AMP-activated protein kinase subunit beta-1
ALDOA	6.5909	4.7963	5.00963	5.32705	5.38203	5.38203	5.54586	5.05822	5.51455	5.33377	5.16496	4.90836	8.28067	5.23671	5.78567	4.78385	6.77591	5.56681	6.29032	6.35813	5.33272	5.09565	5.87255	5.18852	5.04927	5.55901	5.3354	5.56115	5.01003	5.27349	5.17192	30426.7	Homo sapiens	Fructose-bisphosphate aldolase (Fragment)
PQBP1	5.47813	5.35083	5.36475	6.24022	5.69574	5.52924	5.62441	5.32463	5.37009	5.62268	6.18189	5.21439	5.40591	5.34302	5.51613	4.95461	5.62606	5.57396	5.68184	5.43817	5.34081	5.47114	5.0787	5.35237	5.34023	5.63688	5.56222	5.72424	5.20372	5.49671	5.50363	30472.2	Homo sapiens	Polyglutamine-binding protein 1
PRDX4	8.98528	9.63782	9.4225	9.52359	9.55002	9.52807	9.25581	9.59184	10.0948	9.22056	9.67939	9.34195	9.45754	9.40665	9.78649	9.61654	9.96088	9.80184	10.1066	9.40885	9.58357	9.30203	9.53901	9.71109	9.78912	9.78582	9.37377	9.34493	9.77345	9.76284	9.32941	30539.9	Homo sapiens	Peroxiredoxin-4
IGFBP5	5.88754	5.36644	5.48736	5.88249	5.19839	5.72453	6.06696	6.22682	6.18921	6.98298	5.2243	5.90113	5.73865	5.43918	6.26732	5.86776	5.24008	5.23429	5.44433	5.53121	5.30856	5.76898	5.45073	5.37054	5.64757	5.5562	5.22425	6.197	5.52203	5.38411	5.50657	30570.2	Homo sapiens	Insulin-like growth factor-binding protein 5
HCCS	7.24168	6.8148	6.99937	7.60984	7.36442	7.66239	7.94724	7.22911	7.22633	7.35345	7.52417	7.56283	7.10431	7.35204	7.3936	7.42766	7.14818	6.94988	7.07482	6.95838	7.41129	7.40775	7.09725	7.06014	6.95192	6.68965	6.96918	7.14754	7.46281	7.08018	6.66088	30601.6	Homo sapiens	Holocytochrome c-type synthase
NIT2	9.32598	8.90363	9.73217	9.30616	9.35711	9.41462	9.89875	9.81182	9.22161	9.40311	9.91784	9.26565	8.99546	9.72357	9.46313	9.45164	9.38616	9.47345	9.05934	9.09881	9.07136	9.21533	9.35352	9.41088	8.71541	9.36088	9.1761	9.13478	8.99622	9.22747	8.70795	30608	Homo sapiens	Omega-amidase NIT2
VDAC3	11.5467	11.4598	11.6851	12.1172	12.3797	12.0685	12.3368	11.9859	11.7222	12.1628	11.9181	12.261	12.1452	12.2095	12.322	12.1489	11.9255	11.4054	12.0017	12.0659	12.2696	12.2504	11.7143	11.7746	11.8122	11.7356	12.2161	12.2582	12.1063	11.8067	11.5363	30658.7	Homo sapiens	Voltage-dependent anion-selective channel protein 3
OAF	5.65148	7.90624	6.3462	6.07117	5.44722	6.40584	5.53698	6.56033	7.80234	7.19457	5.68015	6.38677	5.7661	6.84511	5.43647	5.77525	5.53303	5.61729	5.96797	6.02955	5.73745	5.87487	6.41761	5.70893	6.83824	6.31627	5.75694	6.3162	6.1888	6.3853	7.15587	30688.3	Homo sapiens	Out at first protein homolog
ANP32E	7.42428	7.29818	7.52327	7.54259	6.83965	6.98109	7.31441	7.44179	7.64227	7.693	7.34912	7.27642	7.71338	7.61715	7.15494	7.44665	6.81314	7.34381	7.70016	6.9685	7.08511	8.06065	7.36732	7.11557	7.15637	7.80115	7.29165	7.29735	7.493	7.33209	7.44779	30692.5	Homo sapiens	Acidic leucine-rich nuclear phosphoprotein 32 family member E
GCLM	8.32699	6.85814	7.43673	7.40558	6.55417	6.97901	7.09564	7.50411	6.98696	6.75207	6.98743	6.72321	7.13938	7.15626	6.74706	6.7138	6.80396	7.34173	6.73282	6.76889	6.8004	6.61333	6.71139	6.87716	6.7624	6.85339	7.11327	6.47846	6.79724	6.96802	7.2397	30727	Homo sapiens	Glutamate--cysteine ligase regulatory subunit
CNPY3	6.28961	6.62559	6.75678	6.51042	6.47733	6.16274	6.52412	6.64973	6.65488	6.53855	6.51618	6.52964	6.16304	6.23698	6.48892	6.1325	5.93485	5.9062	6.52252	5.84873	6.74376	6.41693	6.45148	6.50897	5.99704	5.96887	6.75541	6.50933	6.50435	6.56056	6.60146	30748	Homo sapiens	Protein canopy homolog 3
IL33	8.71264	8.89498	8.59798	8.68709	8.5424	8.55806	8.35289	8.07346	7.77401	8.27674	8.25001	7.82895	6.80535	6.68341	8.08158	7.20332	8.03582	8.48227	7.90863	8.09882	8.13426	7.59285	8.10726	7.94326	6.8502	7.96293	6.74396	7.92681	6.7016	7.15725	7.63144	30759.4	Homo sapiens	Interleukin-33
NDRG4	7.32414	6.9016	7.18596	7.31804	7.63339	7.21273	7.44609	7.78011	7.49811	7.18604	7.75891	7.25066	7.37703	7.28003	7.30241	7.29459	7.69026	6.96391	6.69439	7.42146	7.1189	6.84031	6.93333	7.09149	6.38263	6.71917	7.16956	7.06923	6.96525	6.98393	7.0219	30762	Homo sapiens	Protein NDRG4
VDAC1	12.9455	12.4101	12.7184	13.2481	13.4751	13.2426	13.5569	12.8651	13.073	13.3308	13.0427	13.4155	13.3213	13.3014	13.3741	13.2897	13.1404	12.6062	13.0098	13.0281	13.3256	13.2757	12.8567	12.9419	12.9216	12.5503	13.2252	13.4268	13.3577	13.176	12.9361	30772.6	Homo sapiens	Voltage-dependent anion-selective channel protein 1
ZFAND1	6.25682	6.37522	6.61362	5.85208	5.98265	6.07556	6.37039	5.94457	5.52623	6.07148	6.38443	5.69403	5.83675	6.12162	5.8284	4.90198	5.92475	6.34261	6.22027	5.92252	5.63446	5.89709	6.37346	5.55897	5.09312	6.25868	5.57179	5.93988	5.44752	5.89239	5.62976	30787.3	Homo sapiens	AN1-type zinc finger protein 1
CCDC127	8.23701	7.73047	7.99222	8.1567	8.42894	8.31822	8.06701	8.12571	7.64048	8.08018	8.16439	8.22019	8.0323	8.11713	8.17202	8.14046	8.1688	7.99988	8.09251	8.27519	8.46429	8.13169	8.20357	8.18816	7.93081	7.85542	8.08333	8.34932	8.08785	8.26368	8.15229	30834.3	Homo sapiens	Coiled-coil domain-containing protein 127
HNRNPA0	7.71434	8.19948	7.87352	7.88979	7.75649	7.82824	7.80081	8.10761	7.95592	8.03211	7.7813	7.84881	7.40052	7.50688	7.41512	7.37168	7.36433	7.7353	7.85032	7.39402	7.47719	7.45297	7.72188	7.25578	7.45893	7.55784	7.43189	7.5217	7.32355	7.56682	8.04512	30840.6	Homo sapiens	Heterogeneous nuclear ribonucleoprotein A0
QPRT	8.401	8.82099	8.62794	7.34428	8.94175	9.32984	9.22767	9.87458	7.77621	7.65982	8.29417	8.48144	7.837	8.49638	9.17619	9.14737	9.02516	9.88391	8.44516	7.47951	8.81822	7.80325	8.02935	9.2396	6.99979	8.70277	7.73859	8.0156	7.09205	6.80834	7.65906	30845.6	Homo sapiens	Nicotinate-nucleotide pyrophosphorylase [carboxylating]
CBR3	8.24087	8.95733	8.37408	7.37451	7.09204	8.25803	7.7058	8.07322	7.70447	8.00455	7.87218	7.80227	7.32486	8.01976	7.80539	7.8831	8.21983	9.12065	8.32757	8.60308	7.90865	7.93237	8.51244	8.35182	8.0553	9.03326	7.87222	8.01143	7.67409	7.91753	8.51066	30850.2	Homo sapiens	Carbonyl reductase [NADPH] 3
AGPAT2	7.49222	9.10318	7.75127	7.89648	7.72072	7.45769	7.70545	7.34128	8.02332	7.81226	7.67751	7.63828	7.90518	7.49016	7.66059	7.66861	7.60133	7.39112	7.76182	7.57453	8.00868	7.68204	7.18934	7.33727	7.49745	8.23566	7.78352	7.64163	8.08431	8.15569	7.67285	30914.3	Homo sapiens	1-acyl-sn-glycerol-3-phosphate acyltransferase beta
TMEM192	6.28417	6.5953	6.58979	6.18104	5.66751	6.38384	6.03743	6.48663	5.93107	6.35304	6.00275	6.23934	6.31886	5.81623	6.64063	6.13674	5.9347	6.02135	6.50153	6.58628	6.24544	5.56063	5.58423	5.67203	6.14192	5.9538	6.79183	5.75015	6.25228	5.72216	6.11385	30922.3	Homo sapiens	Transmembrane protein 192
TANGO2	9.22056	7.95065	9.1883	8.8296	8.31333	8.59515	9.19028	8.65273	8.53295	8.28611	9.18591	8.65481	8.9367	9.08414	8.2181	8.3629	8.30741	8.72565	8.15336	8.29738	8.18386	9.02037	8.82606	8.82849	8.33761	7.78598	8.3647	8.5193	8.66048	8.61412	8.6843	30937.1	Homo sapiens	Transport and Golgi organization protein 2 homolog
M6PR	7.28618	7.26606	7.09165	7.48965	7.42388	7.19695	6.89423	6.8924	7.45791	6.92521	7.21579	7.29346	7.34315	6.96504	7.19539	7.20635	7.24083	7.45405	7.95713	6.96555	7.30521	7.42961	7.45826	7.20965	7.79967	7.04032	7.30594	7.26367	7.71775	7.52662	7.42491	30993.3	Homo sapiens	Cation-dependent mannose-6-phosphate receptor
SDR39U1	8.59215	8.75264	9.00901	9.06387	9.53318	9.13653	9.5599	9.28979	8.60546	9.20424	9.05707	9.04564	9.22186	9.37548	9.40506	9.47486	8.96891	8.30845	8.92376	9.3771	9.82575	9.27619	8.94738	8.90994	8.9236	8.23313	9.52012	9.6363	9.21832	9.08027	8.90735	31076.7	Homo sapiens	Epimerase family protein SDR39U1
GNPDA2	7.6703	8.29066	7.93488	7.69272	8.17818	8.27575	8.10987	8.36864	7.99853	8.05512	8.49258	8.32462	7.6988	8.41733	8.52266	8.1612	8.58304	8.68473	8.62198	8.2088	7.91864	8.03948	8.20781	8.48776	8.1021	8.20677	7.63893	7.94633	7.83078	7.81147	8.24228	31084.7	Homo sapiens	Glucosamine-6-phosphate isomerase 2
EEF1D	10.9792	10.7209	10.7695	10.9159	10.9079	11.0414	10.8774	10.6778	10.796	10.796	10.8694	10.8395	10.621	10.6933	10.8642	10.7218	10.9227	10.9962	10.8963	10.9106	11.0488	11.0076	10.8965	10.9135	10.8556	11.1718	10.9106	11.0159	11.0129	10.8772	10.9303	31121.8	Homo sapiens	Elongation factor 1-delta
TMEM106B	6.28833	6.2394	6.85212	6.72012	6.75917	6.4408	6.59534	6.6344	6.6334	6.5209	6.05049	6.84101	6.85865	6.84627	6.68302	6.96109	6.46267	6.26107	6.57835	6.8426	6.64141	7.05592	6.93449	6.67744	6.80582	6.87533	7.07224	7.03309	6.97847	6.68017	6.42873	31127.4	Homo sapiens	Transmembrane protein 106B
CTDSPL	5.38072	5.17816	5.58364	5.61386	5.67128	5.08604	5.62028	5.28268	6.0364	5.85169	5.65188	5.24042	5.4103	5.45506	5.332	5.6486	5.3629	5.38345	5.12956	5.26239	5.58439	5.31062	5.16977	4.7746	4.71944	5.22193	4.98586	5.35246	5.67547	5.54864	4.81644	31128.6	Homo sapiens	CTD small phosphatase-like protein
FHL3	6.29552	5.84961	6.50403	6.32425	6.23205	6.14429	6.48957	5.99771	7.29089	6.26895	6.68733	6.01726	6.03602	6.07933	6.03998	6.37743	6.1501	6.50608	6.43139	5.81465	5.96465	6.09417	6.05499	6.39841	7.18703	6.07186	6.09602	6.27042	5.99219	6.83143	6.3138	31192	Homo sapiens	Four and a half LIM domains protein 3
METRN	5.48789	5.3523	5.39573	5.36599	5.38993	5.35849	5.36862	5.38597	5.61344	5.58737	5.14043	5.29337	5.09422	5.96965	5.39733	5.42776	5.32121	5.35197	5.3788	5.42453	5.45373	5.13987	5.5054	5.14856	5.42898	5.23563	5.00171	5.08268	5.39374	5.23046	5.39278	31206.9	Homo sapiens	Meteorin
MARCHF5	7.17671	7.4847	7.33252	7.60978	7.5037	7.24425	7.44829	7.44065	7.19352	7.2856	7.27046	7.76485	7.69045	7.39443	7.68398	7.597	7.5316	6.99715	7.39087	7.48053	7.61268	7.6782	7.19092	7.28272	7.2827	7.17052	7.65449	7.79142	7.70629	7.48045	7.11281	31231.7	Homo sapiens	E3 ubiquitin-protein ligase MARCHF5
MTAP	8.01159	7.98757	7.9906	7.55697	7.75743	8.04088	8.06175	8.2597	7.85468	7.82693	8.11328	7.78337	7.91059	8.31133	8.03088	7.8787	7.80448	8.2183	8.11691	7.97436	7.70735	7.75988	7.98996	7.95095	7.80196	8.03965	7.8493	7.70918	7.69038	7.86275	8.12799	31236	Homo sapiens	S-methyl-5'-thioadenosine phosphorylase
SRSF5	7.2748	8.81132	7.3613	7.74208	8.35589	7.56515	7.51742	7.72535	8.06573	8.3773	8.1009	8.6722	7.50888	7.98803	8.00817	7.62157	7.50381	8.6312	8.73289	8.07199	7.13224	7.56734	8.01295	8.07658	8.0452	8.76455	6.71061	7.53788	7.13501	7.53104	7.92046	31263.8	Homo sapiens	Serine/arginine-rich splicing factor 5
SNRPA	8.29477	9.20243	8.42689	8.83907	8.74827	8.75655	8.26429	8.41446	8.85775	8.59101	8.74074	8.5736	8.29726	7.80737	8.80923	7.99214	9.04115	9.36301	9.64631	8.73088	8.56643	8.69527	8.14965	8.79804	9.16534	9.38985	8.76074	9.27144	8.75394	8.85848	9.10492	31279.5	Homo sapiens	U1 small nuclear ribonucleoprotein A
ARMC1	7.82092	7.55823	7.64595	7.93645	8.22034	7.73099	7.61788	7.76604	7.71396	8.00716	8.07592	8.06798	7.44044	7.65566	7.79124	7.7793	7.66363	7.55778	7.58698	7.85511	7.94519	7.64058	7.37493	7.67402	7.58175	7.58394	7.80557	7.86541	7.46543	7.39738	7.76516	31280.6	Homo sapiens	Armadillo repeat-containing protein 1
CEPT1	8.57654	10.1978	9.56115	9.35097	8.95855	8.90547	9.31582	8.45148	9.54434	9.196	8.68789	9.855	9.23036	9.02663	9.01391	9.23828	8.72447	8.75084	10.1339	8.82232	8.75843	8.70183	8.84514	8.87359	9.10947	7.84244	8.86812	8.96969	9.09054	9.12732	8.72594	31293.6	Homo sapiens	Choline/ethanolaminephosphotransferase 1
VPS37B	6.05743	5.89346	6.09698	6.43738	5.8944	6.05512	6.28536	5.97174	6.5077	6.00402	6.18306	6.03943	6.41687	6.52073	6.05894	6.38629	6.06916	5.91877	6.35166	6.00083	5.88198	6.073	6.22216	6.10823	6.01076	6.03953	6.1345	6.2673	6.2699	6.2062	5.99472	31307.2	Homo sapiens	Vacuolar protein sorting-associated protein 37B
IMPA2	5.4054	5.94822	5.76351	5.85582	5.33452	6.00602	5.43841	5.82075	5.81155	5.68229	6.12427	5.56826	5.59634	5.49407	5.59302	5.96838	5.53121	5.66224	5.83619	5.61199	5.64924	5.82261	5.85797	5.65126	5.9969	5.46691	5.738	5.72438	5.50892	5.49648	5.74226	31320.9	Homo sapiens	Inositol monophosphatase 2
RPS2	9.73042	10.4608	9.69122	10.267	10.1444	10.1734	9.75432	9.77177	10.2672	10.0207	10.1821	10.1703	9.90918	9.66108	10.0349	9.92627	10.0419	10.3044	10.6077	10.1456	10.1251	10.1359	10.227	10.0754	10.364	10.798	10.0884	10.2002	10.2072	10.2543	10.2845	31324.4	Homo sapiens	40S ribosomal protein S2
NRIP2	5.5314	5.79417	5.86809	5.80205	5.62412	5.74698	6.45506	6.0766	5.58299	5.87947	5.43041	5.53354	5.66724	5.94058	5.76568	5.88256	5.60103	5.24121	5.40807	6.05908	5.60384	5.4917	6.01889	5.31986	5.7356	5.35616	5.74632	5.14615	5.58131	5.60304	5.65672	31330.8	Homo sapiens	Nuclear receptor-interacting protein 2
CAPZB	10.9397	11.1262	10.9881	10.8966	10.869	11.0622	11.2186	11.1687	11.0354	10.8724	10.8646	10.9329	10.882	11.1521	11.165	11.1813	11.164	11.2195	11.2073	10.9718	10.9181	10.7718	10.9241	11.0912	11.0573	11.1589	10.892	11.0782	10.8236	10.7811	11.0088	31350.5	Homo sapiens	F-actin-capping protein subunit beta
MBLAC2	6.69374	6.66553	6.34665	6.26267	6.63596	6.57833	6.82559	6.77429	6.50059	6.56505	6.3148	6.60031	6.68632	6.69154	6.72017	6.77815	6.73809	6.71749	6.77988	6.88628	6.7216	6.83867	6.2518	6.3219	6.30005	6.60565	6.74819	6.5766	6.58978	6.46171	6.72197	31371.5	Homo sapiens	Metallo-beta-lactamase domain-containing protein 2
TRMT61A	5.34905	5.44172	5.46958	5.94741	5.66331	5.35613	5.19982	5.59501	6.51876	5.61761	5.61163	5.4513	5.4267	5.48085	5.42841	5.32405	5.27421	5.77042	5.7988	5.68587	5.47222	5.82874	6.04663	5.41544	5.70615	5.36502	5.71434	5.32652	6.14072	5.80821	5.80112	31381.7	Homo sapiens	tRNA (adenine(58)-N(1))-methyltransferase catalytic subunit TRMT61A
C11orf68	7.91211	7.49465	7.87571	8.10994	7.58652	7.54282	8.14502	7.84429	7.9593	7.92928	8.15626	7.66469	7.78884	7.83721	7.62037	7.77729	7.62003	8.07186	8.00034	7.70812	7.60995	7.86678	7.49684	7.99684	7.59243	7.68636	7.68283	7.84081	7.57804	7.86043	7.77903	31430.2	Homo sapiens	UPF0696 protein C11orf68
UCK1	6.00787	5.74121	6.05893	5.85524	5.56879	6.09978	5.88741	5.68132	5.92954	5.82969	6.19971	5.99989	5.62948	6.07551	5.9193	6.11774	5.87778	5.47688	6.09724	5.81416	5.88104	5.83315	5.76429	5.85423	5.49308	5.58411	5.78442	6.2752	5.84531	6.0284	5.69854	31434.7	Homo sapiens	Uridine-cytidine kinase 1
POLR2C	6.69521	6.53318	6.16478	6.41958	6.43808	6.57635	6.32365	6.50236	6.49138	6.51802	6.24705	6.54889	6.27199	6.12714	6.27708	6.34571	6.59657	6.85467	6.7617	6.61135	6.78957	6.49056	6.52987	6.65855	6.49182	6.18481	6.55051	6.73903	6.38623	6.57506	6.66977	31441.2	Homo sapiens	DNA-directed RNA polymerase II subunit RPB3
TIPRL	7.77242	7.63706	7.66955	7.6774	7.83834	8.02435	8.01701	7.87426	7.98445	8.01355	8.28778	7.95275	7.29068	7.72829	7.83529	7.4864	7.95275	8.15887	7.57712	7.43612	7.34797	7.59816	7.60649	7.75564	7.68075	7.8891	7.21945	7.28944	7.43375	7.3669	7.21473	31444	Homo sapiens	TIP41-like protein
ESD	11.0284	10.7015	11.0951	10.4902	10.7336	10.6997	11.0885	11.2213	10.4491	10.8568	11.3205	10.7576	10.9441	11.2828	10.9095	11.0963	10.9244	11.2565	10.7898	10.8166	10.6229	10.8825	10.9232	10.8844	10.5207	10.6125	10.7157	10.5781	10.5804	10.5974	10.9889	31462.8	Homo sapiens	S-formylglutathione hydrolase
METTL1	5.24851	5.00298	5.13066	5.62876	5.2124	5.2889	5.6268	5.06899	5.06109	4.94797	5.02065	5.31479	5.13411	5.43705	5.28114	5.08206	5.03697	5.05813	5.45327	4.94677	5.22456	5.08975	5.33546	4.93344	5.0827	5.043	5.23912	5.10264	5.25673	5.35749	4.95516	31471	Homo sapiens	tRNA (guanine-N(7)-)-methyltransferase
ATP1B3	8.51428	8.93901	7.68947	8.20155	7.98031	8.60217	7.93052	7.95324	8.25984	8.11589	8.13508	8.2847	8.14691	7.96785	8.31691	8.19883	8.54562	8.95648	8.72735	8.4532	8.50402	8.38291	8.57131	8.4301	8.63125	8.85704	8.59086	8.5473	8.47334	8.74706	8.88121	31512.6	Homo sapiens	Sodium/potassium-transporting ATPase subunit beta-3
CALB2	6.22816	7.3307	6.15788	6.32842	5.85577	6.25126	6.07112	6.02271	5.86296	5.73626	6.41245	6.25949	6.38477	6.03332	5.80234	5.84515	6.54106	7.18152	8.56153	5.99296	6.13367	5.85753	6.06804	6.63471	5.97722	6.75818	6.06822	6.10682	6.31732	6.05378	6.11121	31539.9	Homo sapiens	Calretinin
PITPNB	8.3798	8.42029	8.05817	8.18472	7.88195	8.05297	7.77437	8.04416	8.28767	8.04467	8.13031	8.35703	8.11775	7.88743	7.97782	8.12897	8.18139	8.38166	8.52416	8.28854	7.89385	8.18526	8.61907	8.11659	8.24722	8.12768	8.07064	7.5838	8.17309	8.17242	8.30919	31540.1	Homo sapiens	Phosphatidylinositol transfer protein beta isoform
RSU1	10.1045	10.2736	9.92577	9.80182	10.0175	10.0918	9.86242	10.0256	10.0277	10.0198	10.1938	9.80179	9.71232	9.7556	9.97736	9.84892	9.90696	10.1396	9.95124	10.1103	10.1555	9.96682	10.0087	10.104	10.2324	10.0259	9.72585	10.0347	9.81895	10.3163	10.4009	31540.3	Homo sapiens	Ras suppressor protein 1
IFI35	5.94773	6.13144	5.96589	5.98016	5.59633	5.97479	5.77825	5.66269	6.08857	5.85141	5.84979	5.93357	5.78558	5.67315	5.88663	5.90421	6.07149	6.14542	6.37702	6.18503	5.91566	5.73698	6.23411	6.04724	6.10527	6.23888	5.8543	6.24311	6.02184	5.96781	5.99271	31546.4	Homo sapiens	Interferon-induced 35 kDa protein
MARCKS	8.04304	8.06487	8.01749	7.59421	7.44869	8.05487	8.29887	8.27012	8.82398	7.88381	7.91116	7.57651	8.84706	8.02999	7.9308	8.53476	8.19891	8.764	9.01208	7.77143	7.85216	7.28494	8.20179	7.71537	8.04782	8.27528	7.68537	7.48255	7.68635	7.71542	8.64958	31554.7	Homo sapiens	Myristoylated alanine-rich C-kinase substrate
VDAC2	12.0337	11.7669	12.0679	12.4092	12.6507	12.304	12.607	12.2297	12.2358	12.4698	12.2563	12.5783	12.4723	12.4889	12.5316	12.4874	12.2187	11.7165	12.3359	12.2989	12.5209	12.3943	12.0565	12.2216	12.0985	11.9699	12.448	12.5341	12.5148	12.2284	11.7797	31566.5	Homo sapiens	Voltage-dependent anion-selective channel protein 2
HAX1	6.59985	6.47311	6.40696	7.10805	6.90403	7.03252	6.85991	6.53098	6.86047	6.79077	6.97819	7.11836	6.9556	6.45999	6.97108	6.74221	6.71536	6.50345	6.80718	6.61783	6.96159	7.24896	6.71517	6.96168	6.76462	6.70222	6.74493	6.99635	7.01725	6.95136	6.53445	31620.5	Homo sapiens	HCLS1-associated protein X-1
AQP1	8.21191	7.92768	7.89539	8.36428	7.37656	7.64816	8.28102	7.80904	7.759	8.48112	8.10089	8.04649	8.63577	8.26778	8.20078	8.55874	7.871	8.37761	9.65175	8.32109	7.85608	8.10656	7.64184	8.11629	8.63225	8.09846	8.501	8.49537	7.98225	8.20556	8.15209	31630.2	Homo sapiens	Aquaporin-1 (Fragment);Ubiquitin carboxyl-terminal hydrolase MINDY (Fragment);Aquaporin-1
CYBRD1	9.6644	12.1883	10.1511	11.6327	9.76213	10.5591	10.8447	9.86961	11.4016	10.1919	9.52835	10.8352	9.13364	9.83232	10.7082	9.71506	10.8017	10.6746	10.0422	11.137	9.44739	10.0658	9.57619	9.38651	9.62058	11.2972	10.1834	10.011	10.0073	8.81592	10.7256	31641.3	Homo sapiens	Plasma membrane ascorbate-dependent reductase CYBRD1
STX12	8.21673	8.65101	8.2867	8.30781	8.15988	8.37055	8.03957	8.16264	8.59247	8.12235	8.26519	8.27931	8.05561	8.27468	8.19005	8.32857	8.20517	8.60291	8.46604	8.28878	8.24887	8.44501	8.43941	8.22831	8.62688	8.3178	8.52489	8.37098	8.58699	8.61191	8.73124	31641.9	Homo sapiens	Syntaxin-12
ASB8	5.64721	5.54301	5.04919	5.16798	5.90359	5.53085	5.67522	5.71371	6.13264	5.73205	5.54658	5.36751	4.9628	5.25441	5.39517	4.86154	5.69604	5.42933	5.31755	5.61669	5.63797	5.45669	5.6576	5.44305	5.23303	5.19577	5.18476	5.11233	5.16108	5.21993	5.57065	31642.3	Homo sapiens	Ankyrin repeat and SOCS box protein 8
PLSCR3	6.47699	6.60578	6.39336	6.56112	6.37519	6.53078	6.08953	6.60469	7.11035	6.45736	6.19491	6.46059	6.18032	5.90096	6.91622	6.43742	6.8703	6.22874	6.99073	5.98577	6.49135	5.89261	6.40408	6.94248	7.12928	7.04944	5.98926	6.39915	5.83837	6.14732	6.48896	31648.4	Homo sapiens	Phospholipid scramblase 3
CYTH1	5.60895	5.75134	5.82501	5.37228	5.62373	5.99083	5.59513	5.6256	5.53617	5.52625	5.53859	5.6901	5.60896	5.87108	5.67903	5.69617	6.31069	5.61016	6.23827	5.73616	5.49083	5.43696	5.95068	5.41945	5.42561	5.46513	5.53522	5.13367	5.60596	5.08599	5.33651	31650.8	Homo sapiens	Cytohesin-1 (Fragment)
DPH5	5.92592	5.88674	5.81002	5.52737	5.9891	6.47934	6.37548	6.14301	5.80828	6.06281	6.19766	6.18471	5.44553	5.7225	5.826	5.64088	6.01061	5.93802	5.56391	5.82463	5.74602	5.83753	5.58134	6.1604	5.47743	5.55372	5.5293	5.61262	5.45539	5.52167	5.81731	31651.4	Homo sapiens	Diphthine methyl ester synthase
NAXE	9.91306	9.53866	9.99244	9.55053	10.001	9.86838	10.3342	10.3223	9.57323	9.97066	10.3762	9.81381	10.0369	10.4382	10.1575	10.2082	9.91418	9.95243	9.90194	9.8565	9.83621	10.1418	9.61489	9.82029	9.45441	9.90173	9.91419	9.71689	9.62141	9.48746	9.66349	31674.6	Homo sapiens	NAD(P)H-hydrate epimerase
HVCN1	7.20031	7.61914	7.30682	7.38427	7.31062	8.01627	7.11692	7.35804	7.24689	6.87489	7.35676	7.40623	7.26593	7.55078	7.44721	7.47629	7.76408	7.31781	7.99168	7.33993	7.73059	7.06542	7.63766	7.36196	7.33137	7.6663	7.78855	7.41351	7.1093	7.35381	7.62824	31683.2	Homo sapiens	Voltage-gated hydrogen channel 1
HUS1	5.1274	5.13435	5.63208	5.62805	5.73428	5.52232	5.84473	5.92774	5.85083	5.5689	5.59303	5.25388	5.67315	5.60738	5.09487	5.78202	5.20934	5.36369	6.14446	5.2989	4.85593	5.25402	5.00785	5.22147	5.17664	5.27089	5.46291	5.27556	5.36212	5.26694	5.69881	31690.8	Homo sapiens	Checkpoint protein HUS1
PDXP	8.42288	8.23313	8.36901	8.18611	7.91521	8.00368	7.87436	8.17847	8.50318	8.67805	8.45471	8.42762	7.99454	7.9173	8.09113	7.81383	8.14646	8.22379	8.01104	8.1219	7.84673	8.32683	8.1167	8.12582	7.80956	8.06356	8.29241	8.10858	8.34032	8.47462	8.4975	31698.2	Homo sapiens	Chronophin
C6orf47	6.09934	5.5079	5.59633	6.21287	5.60971	5.47086	5.54944	5.66225	6.63872	5.43619	5.40768	5.53467	6.35528	5.27576	5.53618	5.4831	5.94591	5.26303	5.19762	5.52089	5.51635	5.09678	5.10485	5.48452	5.09206	5.13219	5.35975	5.13526	5.70043	6.09476	5.10995	31709.9	Homo sapiens	Uncharacterized protein C6orf47
AGPAT1	7.38367	7.93299	7.57951	7.71251	8.09504	8.01649	7.38763	7.4144	7.48748	7.81019	7.68929	7.8513	7.72241	7.54139	7.84476	7.46697	7.73097	7.61983	7.83816	8.03325	7.81492	8.02987	8.14186	7.66354	8.18106	6.83574	7.93116	7.52321	8.11734	7.87759	7.76252	31716.5	Homo sapiens	1-acyl-sn-glycerol-3-phosphate acyltransferase alpha
MYOZ1	9.49765	7.93935	8.39432	7.19399	8.10702	8.46526	7.70348	9.28043	7.87216	10.2816	7.7319	9.86134	7.92311	9.42596	8.51993	8.0429	7.342	8.58412	6.84635	8.02481	7.12335	9.88393	8.69553	7.27604	7.77562	7.43692	7.35137	7.41845	7.24307	7.47612	7.49118	31744.7	Homo sapiens	Myozenin-1
TMX1	7.9067	8.29653	7.485	7.88271	7.41127	7.85388	7.33735	7.38076	8.20411	7.40932	7.66158	7.39496	7.66837	7.18102	7.52721	7.65934	8.02769	8.10999	8.51214	7.91697	7.98715	7.51149	7.77298	7.82763	8.23603	8.34878	8.01358	7.96608	8.1232	8.11711	8.57689	31791.2	Homo sapiens	Thioredoxin-related transmembrane protein 1
PITPNA	8.16229	8.07338	8.15324	8.02282	7.77815	8.04813	8.0513	8.23109	8.19431	7.99357	8.05622	7.9882	8.23364	8.36849	8.0025	8.38066	8.05802	8.11583	8.02454	8.01695	7.66508	8.01592	8.16777	7.95654	7.9663	8.0665	7.90521	7.76997	8.13577	8.04872	8.28789	31802.3	Homo sapiens	Phosphatidylinositol transfer protein alpha isoform
EXOSC7	5.86608	6.02765	6.0676	6.18844	5.98197	6.14289	5.95464	5.85981	6.11097	5.99435	5.83731	6.15447	6.25641	5.81801	6.19774	6.08952	6.00762	6.20133	6.72106	6.25067	6.34561	6.43564	6.13379	6.13589	6.08749	6.24731	6.28274	5.99537	6.15742	6.09299	6.13324	31821.4	Homo sapiens	Exosome complex component RRP42
BUD23	5.51207	5.31978	5.17462	5.35447	5.4997	5.4943	5.49236	5.28075	5.3898	5.35081	5.35887	5.19989	5.25558	5.2568	5.278	5.29697	5.60666	5.24546	5.14108	5.25908	5.2891	5.15587	5.07131	5.32601	5.12758	5.15332	5.33419	5.46219	5.21746	5.13189	5.16951	31880.4	Homo sapiens	Probable 18S rRNA (guanine-N(7))-methyltransferase
NMNAT1	6.42351	6.65484	6.51796	6.66988	6.22069	6.16254	6.28747	6.52051	6.63972	6.8342	5.89556	7.1	6.34489	6.45091	7.16686	6.81085	6.76146	6.43142	7.50852	6.74731	7.24795	6.55569	6.73161	6.6759	7.10301	6.3784	7.03152	6.70875	6.54944	6.77183	7.2239	31932.5	Homo sapiens	Nicotinamide/nicotinic acid mononucleotide adenylyltransferase 1
ICMT	4.91745	5.41511	5.00963	5.32705	4.60588	4.60588	5.61758	4.98864	6.28663	5.33377	5.58002	4.99014	6.09118	5.23671	5.76616	6.4352	4.75584	4.79065	5.26886	4.77015	4.8787	4.99835	5.99132	5.02289	5.04927	4.93386	5.18439	4.53407	5.79092	5.78137	5.32293	31938.1	Homo sapiens	Protein-S-isoprenylcysteine O-methyltransferase
MTFR1L	7.27197	7.01438	7.24279	6.98705	7.61251	7.25387	7.44065	7.31777	7.22991	7.31404	7.34862	7.13794	7.12785	7.10367	6.96336	7.0531	7.01651	7.08288	7.04546	6.96218	7.2424	7.11801	6.86119	6.98002	6.77651	7.09	7.07406	6.98919	7.05459	6.88021	6.90835	31957.5	Homo sapiens	Mitochondrial fission regulator 1-like
FAM78A	5.42022	5.05762	5.53424	5.91569	6.78094	5.43115	6.48684	5.27166	5.82571	5.42122	5.71451	5.76266	5.63835	6.06021	6.30422	5.72584	5.65324	5.30417	5.62828	5.20716	5.19688	5.74269	5.26466	5.11592	6.313	5.24541	5.28278	6.08068	6.13825	5.20343	4.8322	31967.7	Homo sapiens	Protein FAM78A
MAPRE3	8.39938	8.42361	8.15272	8.10405	8.49521	8.68688	8.30027	8.62611	8.28147	8.29691	8.57057	8.43668	8.09623	8.41936	8.3372	8.05682	8.27095	8.54116	8.19092	8.15329	8.16329	8.24058	8.53297	8.40836	8.10265	7.84986	7.97001	8.05558	7.88238	8.066	8.33917	31982.2	Homo sapiens	Microtubule-associated protein RP/EB family member 3
OBSCN	5.20671	5.45032	5.39091	4.91288	5.47892	4.92563	5.00027	5.1268	4.93839	5.26398	5.11653	5.0835	5.19038	5.18798	5.16495	5.00497	5.14637	5.28927	5.06745	5.28485	5.2868	5.09336	5.00982	4.84878	4.74982	5.25619	4.92789	4.82325	5.45597	5.14405	5.12263	31982.3	Homo sapiens	Obscurin (Fragment)
CUEDC2	5.54224	5.16307	5.01762	5.08182	5.44677	5.56218	5.94688	5.39486	5.03338	5.30455	6.0959	5.38276	4.95214	4.84521	5.18752	4.92072	5.56435	5.52646	5.05943	5.53543	5.42688	5.2396	5.01187	5.28269	5.14102	5.18863	5.29739	5.81421	4.91174	4.71501	5.50371	32009.3	Homo sapiens	CUE domain-containing protein 2
SCGN	5.99963	5.4012	5.3839	7.77982	6.9183	8.45774	5.72372	5.33145	5.51648	5.47105	5.69566	6.23305	6.68981	5.79407	5.64473	5.64826	8.05097	7.45539	7.87179	5.64493	5.66348	5.36476	5.25535	6.38833	5.27375	5.6419	5.80066	5.31747	6.1379	5.59699	6.08572	32039.7	Homo sapiens	Secretagogin
SLC25A29	5.90459	5.88892	5.87104	6.11099	6.72431	6.10513	5.91042	6.02821	6.19611	6.36179	5.91616	6.0396	6.58607	6.02778	6.37734	6.38276	6.22828	5.82695	6.08742	6.85936	6.50561	6.0643	5.78636	5.77255	5.65377	5.91968	6.63101	6.44065	6.35564	6.2899	6.39529	32062.2	Homo sapiens	Mitochondrial basic amino acids transporter
SGCD	11.1406	10.8701	11.0152	10.7415	11.0671	10.7795	11.1397	11.0282	10.652	11.062	10.7102	11.1089	10.9718	11.0326	11.1512	11.2163	10.9021	10.4655	10.8611	11.2295	11.0632	11.2834	10.7746	10.8702	10.6921	10.8243	11.0081	10.9832	10.9452	10.573	11.026	32071.4	Homo sapiens	Delta-sarcoglycan
[truncated: 5,145 more rows]
[truncated: 23 more columns]

## Sheet: NaN-Uniprot derived MWs
MW	PG.Genes
2225.5	TRAJ61
130569	SRCIN1
35834.2	SLC7A6OS
19417.5	ZBTB8OS
64200.7	FBXW5
22549	PTRH1
47251.7	WDR18
73621.7	NOLC1
47500	IGHD
103994	NCAM1
21468.3	BNIP3
245267	SVIL
27248.8	CNPY4
96563.3	SORBS1
26927.2	PROCR
25351.6	CD99L2
29966	HLA-DRB1
[truncated: 103 more rows]

## Sheet: Excluded MW <100Da
PG.Genes	PG.MolecularWeight
[truncated: 575 more rows]

[truncated: 13 more sheets: Blood microparticle, Excluded blood microparticle, Protein concentrations, Cell volume, Compartments %, Compartments unadjusted %, Sub. localization UniProt, Sub. localization Publications, Protein copy numbers, Myofibrils % change, Myofibrils correlation, ECM % change, ECM correlation]
