# Supplementary material for: Mass spectrometric proteome profiling using a deep spectral library reveals homogenization of right and left atrial proteomes in persistent atrial fibrillation patients
Source: Cardiovasc Res. 2026 Apr 2;122(8):1037–54. doi: 10.1093/cvr/cvag076 (PMC13261532; doi:10.1093/cvr/cvag076)
Supplement: cvag076_Supplementary_Data [file cvag076_Supplementary_Data.zip › Supplementary Data 7.xlsx]

## Sheet: Venn SR 
SR only (283 - 58.6%)	Ventricular only (93 - 19.3%)	Atrial only (90 - 18.6%)	SR-Ventricular overlap (7 - 1.4%)	SR-Atrial overlap (10 - 2.1%)
AAMDC	SMYD2	MYL7	PYGM	PRDX1
HINT1	HSDL2	MAP1B	TNNC1	SGSM1
GSTM2	IDH2	RTN4	TPM1	SH3BGRL
TXNL1	CDH2	PAM	GPT	CACNA2D2
UBE2F	HADHA	NPPA	SMTN	MYBPHL
PSMF1	FASTKD1	NTN1	ADH5	TAGLN
SUMO3	CPVL	COL14A1	PGP	CHL1
PMVK	MYL3	ITIH1		RABGAP1L
CAST	JUP	MYL4		TXNRD1
RGS6	LPL	PTGFRN		AKR1A1
DCTPP1	AFG3L2	TPM3
ARMT1	PALMD	GJA5
CRPPA	PKP2	COL3A1
ART3	FN3K	FBLN2
SEMA4B	ACAT1	VCAN
AK1	ACBD5	CHFR
ACYP1	AK4	SOD3
DMTN	NDUFV1	ADD3
ALDOC	DSP	COL6A6
PRDX6	PLEC	C5
PTGDS	TMEM159	DKK3
HDHD2	TMEM65	METTL7B
CAPZA2	PFKM	POSTN
COPS3	NCEH1	ACOX3
EPB41	DECR1	POF1B
MAP2K6	LMO7	TNXB
DDT	ACADVL	FN1
CKM	HADH	STAT5B
DMGDH	SDHA	CD109
PEBP1	ACSL1	SERPINF1
ALDOA	NDRG4	EEF1A1
SNF8	ACO1	EEF1A1P5
UROS	SORBS2	COL6A1
MINDY1	EPDR1	DPYSL2
PGM1	NFU1	COL1A1
PDLIM5	MYOM1	MYH6
LGALS3BP	MYOM3	PRKG1
COPS5	CTNNA3	MAGED2
TP53I3	UQCRC1	COL1A2
ITSN1	ACSS3	ACTN1
GALT	GPI	RFC5
PUS7	CTNNB1	EFEMP1
METTL26	MYBPC3	LUM
SELENBP1	CKMT2	ACSF2
PNPO	FAM96B	C8B
RCSD1	PDLIM1	FBLN1
NOL3	NDUFV2	QSOX1
APEH	ENO3	PRELP
KPNA3	PRR33	SGCE
ISOC1	UQCRH	PTGIS
UBE2N	UQCRHL	LBP
NDRG2	HADHB	SERPINC1
MTUS1	NDUFA2	ABI3BP
BPNT1	LDHB	DKFZp667H216
ANK3	ACAA2	LTBP1
PRXL2B	DBT	TGFBI
GPD2	AASS	OLFML3
CACNB2	LDHD	PDLIM4
SENP8	XIRP2	SUSD2
KYAT1	C12orf73	EMILIN1
GNB5	ACTN2	SORBS3
POLR3E	SORBS1	MFAP4
MTAP	SYNPO2	SERPINA4
CKB	UQCRC2	DCN
COASY	MYOM2	FAM63A
AS3MT	NDUFB3	DPYSL3
OSBPL1A	MYH13	RSC1A1
ABLIM3	NDUFA11	INPP1
PGAM2	NDUFS3	TNC
PSME3IP1	PLCL1	SERPIND1
BLVRA	BDH1	TSTD1
HEBP2	DLD	C3
NAXE	ATP1A3	C4A
EPS15L1	FABP3	VAT1
NT5C	EPB41L2	SERPINB9
MOCS2	HOMER1	CADPS
OLA1	BCL2L13	MTCL1
PDE3A	NDUFA13	AKR1C2
AHSG	PFKFB2	NT5DC2
ATXN3	CES2	COL6A2
UBE2L3	ATP7A	ASNSD1
MAP2K4	FLNC	BGN
IGHV1-8	TUFM	OLFML1
PAK1	ECHDC2	SBK3
COPRS	NDUFS1	HSPA2
RANGRF	CACUL1	NES
LTA4H	SUCLA2	TECR
RNASEH2B	MYH7	PUF60
IGKV3D-11	PTPMT1	PODN
IGKV3-11	UQCRFS1	MAP6
TNNT2	UQCRFS1P1
GGCT	TMEM143
PHYHD1	LACTB
TPM2
PRUNE1
CA8
MPI
VBP1
IGKV1D-33
OXR1
ALPK3
TMOD1
SRR
NIT2
GLO1
PTPA
RPA2
GCLM
TPPP
ADD2
ESD
MTTP
STXBP6
TGFBR2
TFIP11
SZRD1
ADSS1
EML1
MTHFR
SPTB
LACTB2
UBE2D1
JPH1
PPIL1
PARG
MUSTN1
PCID2
UBE4B
MBLAC2
NTM
IRF9
MAP2K2
MTUS2
NUDT2
TNNI1
PRKN
RECK
GCFC2
HP
FARS2
CMPK1
ADK
GALK1
CSRP1
NIT1
DNAJC6
PATJ
HSPBP1
PLEKHF1
VIT
IGKV4-1
MAPK1IP1L
DGLUCY
IGHG2
HDDC2
ALPK2
MYH11
FNTB
FN3KRP
PLCD3
STARD10
UBL7
TOR1AIP1
GJC1
SH3BGR
PPBP
DCLK2
SIRT2
DHRS11
PRDX2
BCAM
B3GALT6
PITPNA
ENAH
FAM185A
PHYKPL
FHIT
CUL7
SRA1
LHPP
SIAE
LSS
SYNE2
NIBAN1
RNLS
TOR1AIP2
NT5C1A
POTEI
DDR2
IGKC
TRIM27
C11orf54
BLVRB
NUDC
PRRC2C
MYLK
SCRN2
MYH14
BPGM
C8orf88
PSMD10
IGHV3-64D
ALDH2
PFDN1
LCMT1
IGKV1-16
CNTFR
NPEPPS
INPP5K
IGKV3-15
PTER
OPLAH
GSTM5
MECP2
ZNF22
NAE1
C1orf122
ATG4A
CASTOR2
PATL1
CFI
PIN1
PBRM1
COPS2
GPLD1
NLE1
GCLC
IGKV1D-16
ACTA2
GSTM3
CRYAB
MYL2
CAPZB
AGT
APOL1
IGHA1
IRAG1
ALAD
DNPH1
IGKV1-17
SETD9
RNF14
IGKV2D-28
TSN
HEBP1
QPRT
ANKRD27
DUS4L-BCAP29
BCAP29
CAPN1
MAP4K3
CAB39L
THAP4
UBAP2
CALD1
NMRAL1
GAMT
FAIM
FCN3
ANO8
NDUFB11
SERPINA7
PPP2R2A
IGLV3-21
ARL3
COPS7A
JMJD6
GGA3
LRRC1
GCOM1
ABCB6
MPEG1
IGLV1-40
LYRM7
MYLK3
MTRF1
TPST2
RGN
IGHV3-7
DCLK1
CA14
EMC8
SORD

## Sheet: Venn AF
AF only (296 - 59.7%)	Ventricular only (97 - 19.6%)	Atrial only (99 - 20%)	AF-Ventricular overlap (3 - 0.6%)	AF-Atrial overlap (1 - 0.6%)
FLII	SMYD2	MYL7	CES2	VCAN
MOCS1	HSDL2	MAP1B	PTPMT1
FAM3C	IDH2	RTN4	SORBS2
PTPN1	CDH2	PRDX1
COA7	HADHA	PAM
PSMD8	FASTKD1	MYBPHL
GOLT1B	CPVL	NPPA
FARP1	MYL3	NTN1
NCKIPSD	JUP	COL14A1
SLC25A36	LPL	ITIH1
COG6	AFG3L2	MYL4
COG1	PALMD	SH3BGRL
CSNK2B	PKP2	PTGFRN
PI4KA	FN3K	TPM3
EBF1	ACAT1	GJA5
NUB1	ACBD5	COL3A1
CCDC80	AK4	FBLN2
AP3D1	NDUFV1	CHFR
SFXN3	DSP	SOD3
ABHD12	PLEC	ADD3
GABARAPL1	TMEM159	COL6A6
RHOT1	TMEM65	C5
EIF2B5	PFKM	DKK3
LPCAT1	NCEH1	METTL7B
SEC22B	GPT	POSTN
HRAS	DECR1	ACOX3
SELENOS	LMO7	POF1B
GCN1	ACADVL	CHL1
PRMT1	HADH	TNXB
VAMP7	SDHA	FN1
KIDINS220	ACSL1	STAT5B
INTS14	NDRG4	CD109
ABTB2	ACO1	SGSM1
SEC24A	EPDR1	SERPINF1
SURF4	PGP	EEF1A1
KIF5B	NFU1	COL6A1
CNOT2	MYOM1	DPYSL2
LRPAP1	MYOM3	COL1A1
ARL6IP5	CTNNA3	MYH6
CASK	UQCRC1	PRKG1
SNRPN	ACSS3	MAGED2
RTL8C	GPI	COL1A2
GOLPH3	CTNNB1	ACTN1
HTRA1	MYBPC3	RFC5
RPS19	CKMT2	EFEMP1
SDC1	FAM96B	LUM
GSTZ1	PDLIM1	ACSF2
TRAPPC1	NDUFV2	C8B
FMNL2	ENO3	AKR1A1
CKAP5	PRR33	TAGLN
SON	SMTN	FBLN1
COG4	UQCRH	QSOX1
FAM177A1	HADHB	TXNRD1
SLC12A4	NDUFA2	PRELP
SRPX2	LDHB	SGCE
DIP2B	ACAA2	PTGIS
COMT	DBT	LBP
RUSF1	AASS	SERPINC1
EIF2B4	ADH5	ABI3BP
PSMD3	LDHD	LTBP1
COG2	XIRP2	TGFBI
NOMO3	C12orf73	OLFML3
TMEM33	ACTN2	PDLIM4
MCEE	SORBS1	SUSD2
DNAJC10	SYNPO2	EMILIN1
CCT7	UQCRC2	SORBS3
PCYOX1L	MYOM2	MFAP4
CTNND1	NDUFB3	SERPINA4
SLC35A4	MYH13	DCN
EIF3H	NDUFA11	FAM63A
VWA8	NDUFS3	DPYSL3
ARCN1	PLCL1	RSC1A1
LTBP2	BDH1	INPP1
GOLGA3	DLD	TNC
COL15A1	ATP1A3	SERPIND1
ACAD10	FABP3	TSTD1
SNRPD3	EPB41L2	C3
RPL3L	HOMER1	C4A
PI4K2A	BCL2L13	VAT1
HAPLN1	TNNC1	SERPINB9
STRN	TPM1	CADPS
CKAP4	NDUFA13	MTCL1
AGO1	PFKFB2	AKR1C2
CHPF	ATP7A	NT5DC2
PSMD2	FLNC	COL6A2
MFGE8	TUFM	ASNSD1
NDUFAF4	ECHDC2	BGN
RABEP2	NDUFS1	OLFML1
MOGS	PYGM	SBK3
DLGAP4	CACUL1	HSPA2
CHP1	SUCLA2	CACNA2D2
TSPAN9	MYH7	NES
SPIRE1	UQCRFS1	TECR
SRPRA	TMEM143	PUF60
DDX41	LACTB	RABGAP1L
MLST8	C1QBP	PODN
IGF2BP2	LDB3	MAP6
KIF13A		TMEM127
RPS7		SERPINA3
TM9SF3
AP3B1
CDC73
MARS1
MAMDC2
LARS1
TM9SF4
TK2
TMEM14C
ACAD11
MGP
FLOT2
CPNE5
LMF1
COPZ1
EXOC8
NSUN2
LYRM1
OLFML2A
HOOK2
ECPAS
GALNT2
ARPC3
RPL30
CCDC90B
MAN1A1
SLC25A5
GSDME
LRRC59
SNRPE
RPS11
VWF
PDE8B
ROGDI
STX17
CNOT9
MTHFD1L
CCDC91
SRP9
GTF2F1
HLA-DRA
COG3
DNLZ
COPA
CD63
PSMC4
EDC4
GOLIM4
SERPINE2
NCLN
PRKD1
TUBA4A
GSPT2
ATAD3A
M6PR
RPS4X
CARS2
TMED10
TMX3
DNAJB9
SRP14
EIF3F
FLOT1
SEC24C
ITGA5
RAB5A
CFHR5
GRIPAP1
ACBD3
RPS26
VPS26B
RAB3GAP1
SEC24D
PTPRE
LAMP1
SPARC
RPS15A
POLD1
EXOC4
EFR3A
PURB
MROH1
TFCP2
SRP72
EXT1
GLS
CCT6A
RPL9
ACTN4
AP3M1
ATP6V0A1
EXOC5
RPL35A
MAP4
ATP6AP2
COPB1
IGFBP2
RPL31
ST3GAL1
CLEC11A
SYNCRIP
VPS11
TTC37
SSR4
ELP2
TXNDC9
TRMT61A
ERGIC2
NAA15
SMIM8
KRT34
SPP2
EIF2B1
SMIM20
COPG1
POR
PRPF19
SLC39A14
NCSTN
NDUFAF3
RACK1
USP13
RNF170
ACOT9
PCOLCE2
TBCC
PYCR2
SEC11A
STMN1
DIP2C
ATP1B4
RPS3
MPDU1
VPS45
HNRNPDL
TARS1
EHD3
AP2S1
AP5B1
DHRS4
ZFPL1
COPB2
SYNE1
TMEM63A
DERL1
ZFYVE16
DDX27
AKT1S1
TUBG1
COL18A1
YIPF6
ZNFX1
SACM1L
SERPINH1
SPCS3
POLR2B
DDX23
DARS1
FGF1
PLEKHA2
SFT2D3
SRPX
DPYSL4
MICAL2
CCT5
PARP12
CPOX
RPL23
HTRA3
GAR1
RPLP0
MTARC2
HACL1
RNF40
EIF3A
PMM2
MYADM
ANGPTL2
EXOSC3
PSMC2
SRPRB
HSPA13
CDC42BPB
SLC25A3
YIPF4
CARD19
FARSA
DDX5
DDX18
RAB2A
RAB14
UFL1
RPL5
APOE
GAN
VPS51
PTBP2

## Sheet: SR-AF-Atrial-Ventricular
Gene	log2FC(Atrium/Ventricle)	log2FC(RA-AF/RA-SR)
SR-Ventricular					Overlap with SR when top 100 A and V markers are involved
PYGM	-0.893418	-0.476487			Overlap with SR when top 200 A and V markers are involved
TNNC1	-1.06143	-0.170142			Overlap with AF when top 100 A and V markers are involved
TPM1	-0.6825	0.0534156			Overlap with AF when top 200 A and V markers are involved
GPT	-1.50369	-0.389609
SMTN	-1.6747	-0.088585
ADH5	-0.652921	-0.219374
PGP	-1.14234	-0.224861
CKM	-0.552194	-0.342226
PGM1	-0.657752	-0.306678
MPI	-0.692403	-0.326919
SH3BGR	-0.939612	-0.337256
MYL2	-1.79159	-0.0484048
SR-Atrial
PRDX1	1.84898	-0.379664
SGSM1	3.93441	-0.263856
SH3BGRL	2.13158	-0.318155
CACNA2D2	4.66892	-0.592434
MYBPHL	9.07967	-0.687156
TAGLN	1.88733	-0.458484
CHL1	2.6425	-0.258511
RABGAP1L	1.30617	-0.222764
TXNRD1	0.988575	-0.199799
AKR1A1	0.846548	-0.230424
TNNI1	4.06979	-0.719571
CSRP1	1.18262	0.176621
NT5C	0.420917	-0.26909
AF-Ventricular
CES2	-1.43042	0.638012
PTPMT1	-1.31588	0.201441
SORBS2	-1.12152	0.215429
VWA8	-0.752002	0.208113
CTNNA1	-0.589326	0.183848
AF-Atrial
VCAN	0.457905	0.241381
FARP1	1.65877	0.431613
SFXN3	1.18356	0.576716
LTBP2	3.88597	0.915864
AP3B1	1.10634	0.161745
SRPX	2.08267	1.43688

## Sheet: Heatmap
Gene	log2FC(RA-AF/RA-SR)	log2FC(LV/LV-HF)	log2FC(LV-HF/LV)
VWF	0.179364	-1.51362	1.51362
COL18A1	0.385833	-1.08771	1.08771
LTBP2	0.915864	-2.08909	2.08909
VCAN	0.241381	-1.89575	1.89575
GALT	-0.257882	0.544551	-0.544551
ACTN4	0.436573	-0.57813	0.57813
APEH	-0.232693	0.384509	-0.384509
ARMT1	-0.200118	0.770562	-0.770562
APOE	1.29194	-1.068	1.068
PGAM2	-0.615381	0.787682	-0.787682
HINT1	-0.356931	0.426756	-0.426756
TSPAN9	2.52701	-0.444187	0.444187
PGM1	-0.306678	0.329461	-0.329461
MFGE8	0.663623	-0.876283	0.876283
NAXE	-0.232378	0.315319	-0.315319
HK1	0.211625	-0.314759	0.314759
CKAP4	0.302348	-0.441064	0.441064
CAST	-0.638314	0.31634	-0.31634
EHD3	0.377685	-0.62073	0.62073
CKM	-0.342226	0.646964	-0.646964
ART3	-0.486141	0.919962	-0.919962
ISOC1	-0.333125	0.448265	-0.448265
CES2	0.638012	0.617869	-0.617869
TUBB	0.272881	-0.46352	0.46352
TNNC1	-0.170142	0.471833	-0.471833
ARHGAP1	0.302715	-0.487746	0.487746
SELENBP1	-0.63055	0.708419	-0.708419
PRDX6	-0.364881	0.34574	-0.34574
PDLIM5	-0.740915	0.517983	-0.517983
YWHAQ	0.139073	-0.360187	0.360187
MAP4	0.597038	-0.368471	0.368471
HAPLN1	0.490396	-0.933708	0.933708
ARPC3	0.287078	-0.27966	0.27966
ACAD11	0.17082	-0.476406	0.476406
CTNNA1	0.183848	0.367572	-0.367572
OLA1	-0.17686	0.207131	-0.207131
GSTM2	-0.655799	0.54033	-0.54033
ERGIC1	0.237288	-0.27641	0.27641
SRP9	0.249054	-0.315252	0.315252
CAPZA2	-0.210186	0.165938	-0.165938
COL15A1	0.277397	-0.292622	0.292622
SH3BGRL	-0.318155	-0.612956	0.612956
FAHD1	0.249143	0.393879	-0.393879
AK1	-0.377612	0.230507	-0.230507
AAMDC	-0.581913	0.525815	-0.525815
AHSG	-0.771588	-0.437644	0.437644
SURF4	0.360104	-0.209863	0.209863
CLTC	0.143344	-0.161561	0.161561
SLC25A3	0.629029	0.282582	-0.282582
KPNA3	-0.141469	0.282835	-0.282835
SNRPE	0.252912	-0.251625	0.251625
COPB2	0.170073	-0.494319	0.494319
FLOT1	0.190929	-0.345278	0.345278
PRUNE1	-0.257485	0.303505	-0.303505
SFXN3	0.576716	-0.446851	0.446851
SRPRB	0.153626	-0.158865	0.158865
BLVRA	-0.178874	0.142125	-0.142125
TMX3	0.0856045	0.206996	-0.206996
SRPRA	0.145218	-0.625316	0.625316
TNNT2	-0.343921	0.269726	-0.269726
ACTR2	0.197599	0.213457	-0.213457
STRN	0.195717	-0.463748	0.463748
TP53I3	-0.328	0.395893	-0.395893
RACK1	0.190082	0.102877	-0.102877

## Sheet: AF and LV-HF correlation
Gene	log2FC(RA-AF/RA-SR)	log2FC(LV-HF/LV)
ART3	-0.486141	-0.919962			Negatively correlating
PGAM2	-0.615381	-0.787682			Positively correlating
ARMT1	-0.200118	-0.770562			Non-correlating
SELENBP1	-0.63055	-0.708419
CKM	-0.342226	-0.646964
CES2	0.638012	-0.617869
GALT	-0.257882	-0.544551
GSTM2	-0.655799	-0.54033
AAMDC	-0.581913	-0.525815
PDLIM5	-0.740915	-0.517983
TNNC1	-0.170142	-0.471833
ISOC1	-0.333125	-0.448265
HINT1	-0.356931	-0.426756
TP53I3	-0.328	-0.395893
FAHD1	0.249143	-0.393879
APEH	-0.232693	-0.384509
CTNNA1	0.183848	-0.367572
PRDX6	-0.364881	-0.34574
PGM1	-0.306678	-0.329461
CAST	-0.638314	-0.31634
NAXE	-0.232378	-0.315319
PRUNE1	-0.257485	-0.303505
KPNA3	-0.141469	-0.282835
SLC25A3	0.629029	-0.282582
TNNT2	-0.343921	-0.269726
AK1	-0.377612	-0.230507
ACTR2	0.197599	-0.213457
OLA1	-0.17686	-0.207131
TMX3	0.0856045	-0.206996
CAPZA2	-0.210186	-0.165938
BLVRA	-0.178874	-0.142125
RACK1	0.190082	-0.102877
SRPRB	0.153626	0.158865
CLTC	0.143344	0.161561
SURF4	0.360104	0.209863
SNRPE	0.252912	0.251625
ERGIC1	0.237288	0.27641
ARPC3	0.287078	0.27966
COL15A1	0.277397	0.292622
HK1	0.211625	0.314759
SRP9	0.249054	0.315252
FLOT1	0.190929	0.345278
YWHAQ	0.139073	0.360187
MAP4	0.597038	0.368471
AHSG	-0.771588	0.437644
CKAP4	0.302348	0.441064
TSPAN9	2.52701	0.444187
SFXN3	0.576716	0.446851
TUBB	0.272881	0.46352
STRN	0.195717	0.463748
ACAD11	0.17082	0.476406
ARHGAP1	0.302715	0.487746
COPB2	0.170073	0.494319
ACTN4	0.436573	0.57813
SH3BGRL	-0.318155	0.612956
EHD3	0.377685	0.62073
SRPRA	0.145218	0.625316
MFGE8	0.663623	0.876283
HAPLN1	0.490396	0.933708
APOE	1.29194	1.068
COL18A1	0.385833	1.08771
VWF	0.179364	1.51362
VCAN	0.241381	1.89575
LTBP2	0.915864	2.08909
