# Supplementary material for: Mass spectrometric proteome profiling using a deep spectral library reveals homogenization of right and left atrial proteomes in persistent atrial fibrillation patients
Source: Cardiovasc Res. 2026 Apr 2;122(8):1037–54. doi: 10.1093/cvr/cvag076 (PMC13261532; doi:10.1093/cvr/cvag076)
Supplement: cvag076_Supplementary_Data [file cvag076_Supplementary_Data.zip › Supplementary Data 8.xlsx]

## Sheet: GEE analysis_log2transformed SR
PG.Genes	p value	FDR	log2FC(RA-SR/LA-SR)
FHL2	1.36762e-48	9.75388e-45	2.43784
BMP10	7.79089e-41	2.77823e-37	0.641339
CACNA2D2	2.68425e-32	6.38136e-29	1.31244
NTM	2.68776e-19	4.79227e-16	0.62723
PDLIM4	6.20921e-17	8.85682e-14	1.30381
PLCL1	7.57553e-16	9.00479e-13	0.543627
MARCO	1.93692e-15	1.97345e-12	1.46449
BST2	2.18867e-13	1.9512e-10	-0.611895
GGT5	7.00733e-13	5.55292e-10	0.534411
LXN	7.03622e-12	5.01823e-09	0.595119
PTGS1	1.18705e-11	7.69641e-09	0.524512
MYOT	1.37078e-11	8.14703e-09	-1.70423
CALHM2	5.22672e-11	2.86746e-08	0.3791
GLIPR2	5.15909e-10	2.4647e-07	0.637597
FCGR3A	5.18376e-10	2.4647e-07	0.842878
PRKD3	6.4742e-10	2.88588e-07	0.461444
NOSTRIN	9.20527e-10	3.86188e-07	0.404061
IL33	9.99548e-10	3.96043e-07	1.06304
RAB23	1.11078e-09	4.16952e-07	0.370257
FBXO2	1.81269e-09	6.46404e-07	0.788932
MID1	3.11709e-09	1.05194e-06	0.653032
SIRT2	3.24492e-09	1.05194e-06	-0.349839
FCER1G	5.28721e-09	1.63949e-06	1.2342
C7	5.609e-09	1.66681e-06	0.908051
UBTF	7.00375e-09	1.99803e-06	0.214066
UCHL1	7.66152e-09	2.10161e-06	0.72482
CAND1	9.59943e-09	2.53567e-06	0.258179
NECTIN1	1.04479e-08	2.66122e-06	1.02161
PDIA3	2.07289e-08	5.09789e-06	0.247699
CYGB	2.5955e-08	6.17036e-06	0.330849
HIP1R	2.74387e-08	6.31268e-06	-0.215826
RPS28	3.01199e-08	6.71298e-06	0.42028
PLCB1	4.0497e-08	8.75227e-06	-0.206024
AKAP12	5.2598e-08	1.10007e-05	0.361025
ACVR1	5.40074e-08	1.10007e-05	1.4399
CGNL1	5.55281e-08	1.10007e-05	0.247434
ADD1	6.14116e-08	1.18375e-05	0.345219
RNH1	6.37294e-08	1.1961e-05	0.579659
BASP1	7.61833e-08	1.37971e-05	0.540792
GNAO1	7.73816e-08	1.37971e-05	0.523151
ALDH1A1	8.28194e-08	1.44065e-05	0.719109
TPPP3	9.63075e-08	1.63539e-05	0.698123
TGM2	1.40588e-07	2.3318e-05	0.508777
PXK	1.44721e-07	2.3458e-05	0.359149
SAMHD1	1.56844e-07	2.48581e-05	0.585232
ALDH1A2	2.00152e-07	3.10322e-05	0.915985
FCGBP	2.69168e-07	4.08449e-05	1.47497
EGFLAM	2.98593e-07	4.43659e-05	-0.366742
PHF5A	4.17074e-07	6.07056e-05	0.366894
DPYSL2	4.81796e-07	6.87233e-05	0.322945
ATP1A1	6.49386e-07	9.08122e-05	0.442782
ART3	7.03245e-07	9.64527e-05	0.572664
ACSS1	7.61037e-07	0.00010241	-0.64822
ADAMTSL4	8.16192e-07	0.00010732	0.459385
LLGL1	8.27623e-07	0.00010732	0.250343
MRC2	9.28938e-07	0.000117302	0.479232
CD34	9.37498e-07	0.000117302	0.370267
RAE1	1.07976e-06	0.000132773	0.182497
ENG	1.10836e-06	0.00013398	0.995333
LZTFL1	1.38498e-06	0.000164628	0.37716
SDHB	1.58103e-06	0.000184851	-0.296938
EFEMP2	1.60808e-06	0.000184981	0.412996
ADD3	1.64699e-06	0.000185575	0.432024
HSPA12B	1.66528e-06	0.000185575	-0.388791
CTNNB1	1.97565e-06	0.000216774	0.270989
EPB41L2	2.0133e-06	0.000217559	0.289399
PPP1R14A	2.08009e-06	0.000221421	-0.796165
CEMIP2	2.19277e-06	0.000227356	0.259909
RETN	2.19961e-06	0.000227356	1.57776
MARCKSL1	3.24081e-06	0.000329605	0.426208
PTPRS	3.28126e-06	0.000329605	0.288394
HSPA2	3.4033e-06	0.000337115	0.845016
SCGN	3.51062e-06	0.000342982	0.776746
SEPTIN5	3.98941e-06	0.00038403	0.453382
HSP90B1	4.03845e-06	0.00038403	0.238806
ITIH5	4.59607e-06	0.000431305	-0.411666
MYO1F	5.23807e-06	0.000485168	0.333131
HSPA5	5.438e-06	0.000497229	0.228563
ZEB2	5.51846e-06	0.000498199	0.220867
NFIX	5.89678e-06	0.000525698	0.509782
HCK	6.44683e-06	0.00056764	0.363166
RGS6	6.75427e-06	0.000587456	0.611743
SEPTIN7	6.84113e-06	0.000587842	0.179801
C8orf88	7.74632e-06	0.000657699	0.522327
DBH	8.25305e-06	0.000692479	0.3944
PDIA4	9.64518e-06	0.000798094	0.301572
RPL3L	9.73558e-06	0.000798094	-0.705843
ZRANB2	9.89266e-06	0.000801755	0.308054
SFRP1	1.03816e-05	0.000831931	-0.570399
ITGB2	1.11928e-05	0.000886971	0.478113
CFH	1.16922e-05	0.00091636	0.256274
TPM3	1.26856e-05	0.000973102	0.365941
DCXR	1.26891e-05	0.000973102	-0.502325
CACNA2D1	1.35428e-05	0.00102752	0.263281
OMD	1.38953e-05	0.00104317	0.579321
DNAJC10	1.60634e-05	0.00119337	0.134872
FIBP	1.77002e-05	0.00130142	0.291636
ABI2	1.87662e-05	0.0013494	0.282578
SLIT3	1.88261e-05	0.0013494	0.319496
HAAO	1.89203e-05	0.0013494	0.284463
SPIN1	1.9854e-05	0.00140197	0.223974
LACTB	2.36764e-05	0.00165549	-0.210149
MMS19	2.63203e-05	0.00181624	-0.178063
IGFBP7	2.64847e-05	0.00181624	0.308408
NUMB	2.68731e-05	0.00182532	0.737174
ACOT9	2.85604e-05	0.00192163	-0.274173
SEPTIN10	3.0695e-05	0.0020429	0.201183
PRDX4	3.11023e-05	0.0020429	0.336531
DSG2	3.12222e-05	0.0020429	0.383207
SERPINC1	3.55537e-05	0.00230517	0.589815
SYT1	3.75439e-05	0.00241228	0.530893
PLVAP	3.83887e-05	0.00244454	0.446136
NEGR1	4.05715e-05	0.00256067	0.310636
ARHGEF12	4.5646e-05	0.00285568	0.143891
PROS1	4.74456e-05	0.00292626	0.394502
PPIL4	4.75948e-05	0.00292626	0.202625
HCLS1	5.06473e-05	0.00308732	0.51942
SPON1	5.15218e-05	0.00311401	0.672475
SDHA	5.29211e-05	0.00317171	-0.270108
CAND2	5.58601e-05	0.00331995	-0.301512
EPB41L3	5.63323e-05	0.00332034	0.484476
MAP1A	5.80812e-05	0.00339537	0.439187
MLEC	5.93438e-05	0.00344097	0.344733
MANF	6.16261e-05	0.00354449	0.225979
SMTN	6.39849e-05	0.00363836	-0.498698
BCAT2	6.42783e-05	0.00363836	-0.413669
STEAP3	6.8221e-05	0.00383112	0.367311
VASN	7.30563e-05	0.00407061	0.632836
ATP1A2	7.58466e-05	0.00416736	0.327379
C2CD5	7.59614e-05	0.00416736	0.0950366
DCUN1D1	8.04111e-05	0.0043778	0.194962
ACAT1	8.49271e-05	0.00458864	-0.292098
PDK3	8.7658e-05	0.00469178	0.270322
SERPINB9	8.81518e-05	0.00469178	0.471382
ARMCX2	9.37762e-05	0.00495416	0.120867
HDHD5	0.000100246	0.00525703	-0.249746
GPC6	0.000101302	0.00527361	0.983283
ADAMTSL2	0.000102043	0.00527361	0.247497
TNNI1	0.000103103	0.00527361	0.73135
GPHN	0.00010352	0.00527361	-0.164574
RPS14	0.000104837	0.00530281	0.211594
EFEMP1	0.00010584	0.00531586	0.500954
IGHA1	0.000111318	0.00555189	0.879519
NGFR	0.000121442	0.00601475	0.274359
HSPA13	0.000123957	0.00609697	0.156099
CYP4X1	0.000125159	0.00611391	0.406524
ICAM2	0.000127664	0.00619387	-0.507695
NDUFA6	0.000129363	0.00620872	-0.216302
NT5E	0.000129711	0.00620872	0.260898
SMARCC2	0.000132724	0.0063106	0.150847
PHYH	0.000135971	0.00642214	-0.381261
SNX33	0.000138215	0.00648519	0.295396
PIP4K2A	0.000145878	0.00674354	0.2184
SMC3	0.000146387	0.00674354	0.124256
SYNC	0.000146558	0.00674354	0.30112
AIF1L	0.000149926	0.00685431	-0.218805
F10	0.000161951	0.00735691	0.763484
PDCD4	0.000178463	0.00805368	0.280282
LAMB1	0.000179688	0.00805368	-0.34147
LIMD1	0.000180677	0.00805368	-0.148196
GAN	0.000182861	0.00810041	-0.216414
PYGB	0.000187805	0.00826807	0.310325
ERLEC1	0.000190518	0.00833606	0.162169
PI4K2A	0.000192679	0.0083792	0.193006
SLC25A10	0.000195164	0.0084358	-0.843906
PRKD1	0.000198936	0.00854707	0.955909
CLU	0.000208895	0.00890685	0.630317
SMARCA2	0.000209808	0.00890685	0.138224
VIM	0.000216415	0.00908668	0.234566
IGHV5-51	0.000216592	0.00908668	0.848966
AGL	0.000218491	0.00911273	0.421426
SNX9	0.000232929	0.00965842	0.197146
FKBP8	0.0002358	0.00972097	0.194886
MAP6	0.000241217	0.00988711	0.427605
SLC44A1	0.00024684	0.0100598	0.434342
DNAJC8	0.000248528	0.010071	0.157815
EOGT	0.000250298	0.0100855	0.488389
SLC16A7	0.000252399	0.010113	-0.476288
UQCRQ	0.000260067	0.010362	-0.440525
KLKB1	0.000266685	0.0105667	0.426501
BCKDHB	0.000291646	0.0114918	-0.402218
DDAH2	0.000293576	0.0115043	0.32972
SEPTIN6	0.000313896	0.0122334	0.211483
SRSF1	0.000318856	0.0122987	0.201538
AP2B1	0.000319023	0.0122987	0.174306
LSM4	0.000329901	0.0126497	-0.139422
SSRP1	0.000333774	0.0127298	0.210797
DNAJC6	0.000350808	0.0132947	0.243753
NUMBL	0.000352313	0.0132947	0.373402
PLIN5	0.000357136	0.0133639	-0.267491
NUP153	0.000358579	0.0133639	0.127543
CYLD	0.000359767	0.0133639	0.149751
AHNAK	0.000379486	0.0140233	0.154874
MX2	0.000386747	0.0142179	0.177675
RMDN2	0.000389202	0.0142348	0.391451
MYH9	0.00039296	0.0142502	-0.223871
SYNJ1	0.00039362	0.0142502	0.14843
CDH13	0.000396634	0.0142868	0.491833
ZFP36L1	0.000399053	0.0143017	0.952945
ESAM	0.000403709	0.014333	-0.293498
IGHG3	0.000403944	0.014333	0.654246
COX7B	0.000409959	0.0144744	-0.369989
IGHA2	0.00041217	0.0144808	0.868169
DDOST	0.000421853	0.0147483	0.292337
PCDH1	0.000425857	0.0148157	-0.469516
SCAMP3	0.000437451	0.0151452	-0.235247
ELMO2	0.000439825	0.0151538	0.231282
ANKFY1	0.000447224	0.015272	0.225004
NUP214	0.00044754	0.015272	0.179081
MTFP1	0.000457583	0.0155404	-0.479835
MCCC1	0.000465465	0.0157332	-0.207711
PXDNL	0.000471481	0.0158613	0.180654
RHOJ	0.000476699	0.0159081	-0.688612
STBD1	0.000477332	0.0159081	0.255774
MCF2L	0.000491923	0.0163181	-0.144338
TMPO	0.000501595	0.0165619	0.225101
RPL38	0.00050523	0.0166051	0.267628
GSTM5	0.00051598	0.0168806	0.818501
PERM1	0.000518691	0.0168918	-0.35257
BDH1	0.000522211	0.0169291	-0.646769
FBLN2	0.000530771	0.0171288	0.387161
UBE4B	0.00054338	0.0174107	0.123286
DNAJC3	0.000544388	0.0174107	0.165249
GTF2I	0.000548689	0.0174197	0.131531
ISOC1	0.000550249	0.0174197	-0.344183
AKR1B1	0.000551997	0.0174197	-0.93197
MATN2	0.000559273	0.0175715	0.959413
PLEKHA5	0.000562388	0.0175919	0.238896
TRIM28	0.000584184	0.0181939	0.11504
ALDH6A1	0.00058708	0.0182046	-0.591986
CDV3	0.000592866	0.0182741	0.238279
PCYT2	0.00059502	0.0182741	-0.326383
ZHX2	0.000598043	0.0182741	0.145066
ACTR1A	0.000599572	0.0182741	0.154564
NOS3	0.000602627	0.0182891	0.219181
UBE2L6	0.000615111	0.0185889	-0.145369
ENAH	0.000627527	0.018884	0.181017
MMUT	0.00063243	0.0189516	-0.209264
BST1	0.000642331	0.0191678	0.525262
CEND1	0.000660497	0.0196278	0.294194
AIFM1	0.000680231	0.0201303	-0.202626
WASF2	0.00068485	0.0201833	0.299726
KIF2A	0.000704913	0.0206891	0.119352
C4B	0.000711712	0.0207727	0.665321
MT-ND4	0.000714912	0.0207727	-0.287325
ACTN4	0.000716501	0.0207727	-0.298117
RPL39;RPL39P5	0.000723003	0.0208454	-0.636394
S100A6	0.000724855	0.0208454	0.154288
STEAP2	0.00074057	0.0212118	0.328968
SRC	0.000751874	0.0214495	0.325765
LOX	0.000766918	0.0217915	0.346418
POLR2J3;POLR2J2;POLR2J3;POLR2J;POLR2J;POLR2J2;POLR2J3	0.000796615	0.0224505	-0.453127
ALOX5	0.000800203	0.0224505	0.178014
PDSS1	0.000802293	0.0224505	-0.645996
PARVB	0.000802703	0.0224505	-0.194419
CDH19	0.000834326	0.0232438	0.503394
EIF2AK2	0.000839654	0.0233012	0.242521
CYB5A	0.000847253	0.023421	-0.61159
RAC1	0.000852114	0.0234644	0.240301
POSTN	0.000855572	0.023469	0.805846
PSMC6	0.000862791	0.0235206	0.130793
ACADM	0.000866567	0.0235206	-0.374419
SRSF10	0.000867347	0.0235206	0.194749
AMBP	0.000873687	0.0236028	0.222999
NUP88	0.000903115	0.0243057	0.159502
ABCC1	0.000922263	0.0247278	0.14777
EHD2	0.000939017	0.0250186	-0.387636
ALOX5AP	0.000940129	0.0250186	-1.62435
TJP1	0.000951517	0.0251821	0.167871
JAM3	0.000953333	0.0251821	0.755171
;BCKDHA	0.000959012	0.0252386	-0.190764
BCLAF1	0.000966092	0.0253315	0.126412
RCN3	0.000993886	0.0258899	0.521072
BDH2	0.000994649	0.0258899	0.578906
EXOSC4	0.0010034	0.0260226	0.165683
CMYA5	0.00102659	0.0265276	0.226205
ATRN	0.00103414	0.0266264	0.728031
CYP2S1	0.00104557	0.0267741	-0.209836
QARS1	0.00104739	0.0267741	-0.100819
MON1B	0.00109451	0.0277975	0.354577
SRP14	0.00110309	0.0277975	0.211405
FLNA	0.00110354	0.0277975	-0.651178
HNMT	0.00110606	0.0277975	0.690962
DHODH	0.00110691	0.0277975	-0.367444
RBMX	0.00111883	0.0279981	0.145461
NCAM2	0.00112617	0.0280834	0.25713
DAAM1	0.00116188	0.0288729	0.147235
PSMC2	0.00119061	0.0294841	0.167538
SUPT5H	0.00120296	0.0296518	0.126265
PAPOLA	0.0012057	0.0296518	0.205248
CHPF	0.00122451	0.0300111	0.438593
ITIH4	0.0012352	0.0301694	0.679678
COX6C	0.00124027	0.0301897	-0.196714
CPNE8	0.00126073	0.0304652	0.140542
CTNNA1	0.00126244	0.0304652	0.192167
HTRA2	0.0012644	0.0304652	-0.200098
ITGAM	0.00126919	0.0304777	0.215986
MIPEP	0.00128301	0.0305764	-0.128077
NPR3	0.00128403	0.0305764	0.763671
DGKA	0.00128616	0.0305764	0.151054
MFGE8	0.00129561	0.0306773	-0.467078
GPT	0.00129901	0.0306773	-0.911052
PELP1	0.0013209	0.0310913	0.225254
WIPF1	0.00134229	0.0314909	0.36542
EZR	0.00136162	0.0318184	0.240554
TXNDC5	0.00136518	0.0318184	0.225845
PARP4	0.00140064	0.0325387	0.16114
PDIA6	0.00141642	0.0327005	0.233639
PON1	0.00141878	0.0327005	1.02178
AP1M1	0.00142136	0.0327005	0.0997226
NCDN	0.00146884	0.0336842	0.219897
IGKV3D-11;IGKV3-11	0.00148007	0.033833	1.12494
SERPIND1	0.00150035	0.0341869	0.703818
AMPH	0.00150729	0.0342357	-0.274254
TMEM126A	0.00151441	0.0342881	-0.22156
ICA1	0.00152076	0.0343229	0.234791
TMEM120A	0.00153187	0.0344647	-0.219622
FBLIM1	0.00154179	0.0345787	-0.298468
TACO1	0.00155265	0.0347132	-0.118864
AGRN	0.001567	0.0349244	0.320135
AP3S1	0.00157631	0.035008	0.111063
GNG11	0.00158056	0.035008	-0.21066
SPRYD7	0.00158905	0.0350718	0.335467
PCDH1	0.00159328	0.0350718	-0.72418
C5	0.00160326	0.0351308	0.656663
MACROD1	0.00161066	0.0351308	-0.225384
CTSS	0.00161241	0.0351308	0.869969
CLDN5	0.00162409	0.0351308	0.303872
GOLM2	0.001625	0.0351308	0.155735
ARMCX1	0.00162551	0.0351308	0.178982
CPN2	0.00164103	0.035359	0.852713
PPP2R5D	0.00165589	0.0354478	0.185258
SIRT5	0.00165599	0.0354478	-0.281752
NUP160	0.00166006	0.0354478	0.143519
TMEM119	0.00167377	0.0355637	0.685209
COTL1	0.00167546	0.0355637	0.408985
QSOX1	0.00169357	0.0358413	0.432955
LPL	0.00173079	0.036481	-0.436674
PITPNA	0.00173403	0.036481	0.134056
NLGN4Y;NLGN4Y;NLGN4X;NLGN4Y	0.00176667	0.0370584	0.513867
AP2M1	0.00181356	0.0379195	0.185996
IGLL1	0.00182327	0.0379195	0.928768
IGKV3-15	0.00182367	0.0379195	0.754964
ADAM17	0.00191286	0.0396586	0.27796
CLPTM1L	0.00193122	0.0399231	0.309709
HK3	0.00194968	0.0401881	0.735572
MRE11	0.00196212	0.040328	0.187122
RPA3	0.00202112	0.0414214	0.365262
CEP170	0.00203561	0.0415987	0.140536
TP53BP1	0.00204323	0.0416352	0.159546
POSTN	0.00204913	0.0416364	0.854896
AP2A2	0.00207311	0.0420041	0.242794
PIP5K1C	0.00208942	0.0422059	0.176937
DDX6	0.00209491	0.0422059	0.0987336
N4BP1	0.00211825	0.042556	-0.18554
DHX15	0.00212644	0.0426006	0.15636
PLPP1	0.00215899	0.0431314	0.563002
CCDC12	0.00218929	0.0435356	-0.495698
CALD1	0.00219143	0.0435356	-0.377493
QPRT	0.00219969	0.0435782	0.58133
HCN4	0.00220952	0.0435985	0.888641
HNRNPH3	0.00221293	0.0435985	0.166436
C1S	0.00223382	0.0438888	0.493868
ASPG	0.00226233	0.0442457	0.599568
PLXNB2	0.00226715	0.0442457	0.15187
PPFIA1	0.0022706	0.0442457	0.0875985
PPIP5K2	0.00228099	0.0443271	0.109674
CBX5	0.00231616	0.0448187	0.323555
HK1	0.00231886	0.0448187	0.273874
ATAD3A	0.00232781	0.04487	-0.112023
CACNB2	0.00233693	0.0449245	0.352114
NDUFAF1	0.00241271	0.0461538	-0.184576
DENND4C	0.00241382	0.0461538	0.170704
NFIB	0.00244989	0.0466117	0.343283
CRIP2	0.00245264	0.0466117	0.426415
CNTNAP3B;CNTNAP3B;CNTNAP3;CNTNAP3B;CNTNAP3	0.00245737	0.0466117	0.272245
MAN1A2	0.00247944	0.0469056	0.131455
VAT1	0.00249563	0.0470868	0.331716
INPP4B	0.00256498	0.0482676	-0.196518
PTGES2	0.00261773	0.0490602	-0.194688
THBS4	0.00262085	0.0490602	-0.282616
NPR1	0.00264114	0.0493106	-0.130747
GNA12	0.00265176	0.0493558	0.171825
NDUFA1	0.00265741	0.0493558	-0.13695
FECH	0.00266622	0.0493909	-0.221852
PDIA5	0.00275855	0.0509688	0.240014
LRP1	0.00277065	0.0509841	0.253975
CRYM	0.00277621	0.0509841	0.557028
EVA1C	0.00278082	0.0509841	0.603254
CNN3	0.00282007	0.0515711	0.156978
POLD1	0.00285237	0.0520283	-0.0904514
CXADR	0.00287886	0.0523777	0.259365
EML4	0.00292071	0.0530038	0.163792
PLCB3	0.00293619	0.0531495	0.136379
EPS15	0.00295712	0.0533928	0.121012
ZNF326	0.00297067	0.0535021	0.219803
FMR1	0.00298592	0.0535803	0.120327
	0.00299263	0.0535803	0.246736
IGLV1-36	0.00299755	0.0535803	1.32749
FBLN1	0.00302278	0.0538962	0.283515
B3GLCT	0.00306321	0.0544809	0.292877
RAB8B	0.00308388	0.054712	0.261413
ADHFE1	0.00311879	0.0551941	-0.399069
UBN2	0.00318016	0.0561409	1.86335
MARS2	0.00319839	0.056309	-0.254998
PLAC9	0.00321262	0.056309	0.156338
SAP30BP	0.0032185	0.056309	-0.109613
CGGBP1	0.00322837	0.056309	0.628393
	0.00322916	0.056309	-0.434811
UGGT1	0.00324026	0.0563646	0.0797285
CAB39L	0.00330716	0.0571575	0.328443
IKBIP	0.00330736	0.0571575	0.305785
DDX42	0.00330988	0.0571575	0.118257
SERPINB8	0.00333446	0.0574429	0.391966
APOL1	0.00334735	0.057526	0.990467
AASS	0.00340268	0.0583363	-0.352847
RAI14	0.00341161	0.0583491	0.111796
MTRF1	0.00346189	0.0590675	0.253773
ARF1	0.00353417	0.0601178	0.163559
CA5B	0.00354031	0.0601178	-0.143404
AUP1	0.00359413	0.0608862	0.236198
TPD52L1	0.00361015	0.0608862	-0.34571
CPN1	0.00361117	0.0608862	0.612545
MAPK3	0.00362721	0.0610124	0.25237
ATP5MF-PTCD1	0.00366862	0.0615637	-0.142991
CNOT1	0.00368733	0.0617324	0.0929455
HNRNPLL	0.00370454	0.0618754	0.143414
DPYSL3	0.00373133	0.0621772	0.341473
NDUFA4L2	0.00374675	0.0622886	-0.136785
TM7SF2	0.00376126	0.0623844	-0.381956
CORO1C	0.0037808	0.062563	-0.195525
SH3BGRL3	0.00382321	0.0631184	0.295547
CRYL1	0.00383336	0.0631398	0.354648
SAA2-SAA4	0.00384803	0.0632354	1.56553
EPN2	0.00386608	0.0633859	0.380021
VPS45	0.00391289	0.0640062	0.129511
OSBPL9	0.00400518	0.0652715	0.129816
GTF3C1	0.00400854	0.0652715	0.0516313
IGSF1	0.00407506	0.0661457	0.984647
C3	0.00408428	0.0661457	0.591117
LSAMP	0.00409006	0.0661457	0.351606
F9	0.0041421	0.0667104	0.391466
FGG	0.00414811	0.0667104	0.779212
DDX50	0.00415948	0.0667104	0.165954
TNS1	0.00416282	0.0667104	-0.223441
MPV17	0.00417865	0.0667104	-0.166027
RBM12	0.00418109	0.0667104	0.187145
UGP2	0.00420295	0.0669095	-0.217726
NPTN	0.00421686	0.0669139	0.321518
ENTPD1	0.00423061	0.0669139	0.198497
LAMA4	0.00423137	0.0669139	-0.311363
KIAA0319L	0.00426717	0.0673306	-0.0904041
AURKAIP1	0.00431323	0.0678325	-0.881292
ATPAF2	0.004318	0.0678325	-0.306633
ABCC9	0.00433148	0.0678948	0.134664
PHLDB1	0.00434304	0.0679266	0.138804
STAT1	0.00437949	0.0682236	0.161784
EDF1	0.00439846	0.0682236	0.202389
ITGA6	0.00440244	0.0682236	-0.443785
MATR3	0.00441314	0.0682236	0.147322
HMCN1	0.00441694	0.0682236	-0.087323
CARNS1	0.00442572	0.0682236	0.179703
PLEKHA6	0.00443874	0.0682236	0.15364
CROCC	0.00443944	0.0682236	0.103513
TNFAIP2	0.00444975	0.0682236	0.267032
ACOT7	0.00445768	0.0682236	0.270192
PTPRA	0.00448079	0.0684303	0.279444
PRKAA1	0.00449842	0.0685528	0.145693
FRMD8	0.00451747	0.0686964	0.370388
IDH2	0.00458618	0.0695929	-0.282451
TUBB	0.00470137	0.0711893	0.206403
IGKV1D-33	0.00473081	0.0714833	0.717183
RAB29	0.00476574	0.0716335	0.344957
FBLN5	0.00476865	0.0716335	0.519086
MYH11	0.00477088	0.0716335	-0.496542
SDHC	0.00484986	0.0726664	-0.569306
PRKRA	0.00486765	0.07278	-0.112501
CASTOR2	0.00489494	0.073035	0.338442
APOC1	0.00491179	0.0730665	0.796241
AP2A1	0.00491754	0.0730665	0.216474
CCT6A	0.00493702	0.0732034	0.161476
ARPC1B	0.00497767	0.0735657	0.262983
	0.00498208	0.0735657	0.159745
MYOZ1	0.00499286	0.0735725	0.405622
TMEM205	0.00504467	0.0741826	-0.500358
NCAM1	0.00510325	0.0748896	0.347239
GTF2A2	0.00516946	0.0754711	0.809438
GGT3P;GGT2;GGT1	0.00517972	0.0754711	0.680346
IGKV1-27;IGKV1-8;IGKV1-9	0.00519033	0.0754711	1.05811
IGHV3-72	0.00520454	0.0754711	0.350123
CDH11	0.00521088	0.0754711	0.217982
CYP27A1	0.00521754	0.0754711	0.306624
PLG	0.00522655	0.0754711	0.213424
A2M	0.00522753	0.0754711	0.739477
TRIM21	0.00532039	0.0766565	0.231758
MGLL	0.00536781	0.0771645	-0.826723
VAT1L	0.00537728	0.0771645	0.456536
MT-ND5	0.00544069	0.0779177	-0.366724
PHKA2	0.00546295	0.0780797	0.136817
GOLPH3	0.00549475	0.0783771	0.132372
DBN1	0.00556071	0.0791596	0.229503
RPS3A	0.00558144	0.0792965	0.132351
FCHO2	0.0056039	0.0793306	0.151508
PDE1C	0.00561084	0.0793306	0.239377
SMTN	0.00561721	0.0793306	-1.36441
FHL3	0.00569339	0.0802475	0.323557
ARF6	0.00572559	0.0805423	0.309116
PAPLN	0.00576797	0.0809786	0.304256
IGKV1D-16	0.00586413	0.0819638	0.936459
TCEA1	0.00587159	0.0819638	0.17328
NCL	0.00587909	0.0819638	0.234704
EYA4	0.00588411	0.0819638	0.283831
MAPK1	0.0059104	0.082116	0.240979
KANK3	0.00591807	0.082116	-0.184832
TRIM2;TRIM2;;TRIM2;TRIM2;TRIM2;TRIM2;TRIM2;TRIM2;TRIM2;TRIM2;TRIM2;;TRIM2;;TRIM2;TRIM2;TRIM2;TRIM2	0.00597104	0.0826902	0.167261
AXL	0.00611114	0.0844664	0.53408
ESYT2	0.0061244	0.0844859	0.143435
SYN2	0.00619815	0.0852313	0.348143
CTTN	0.00620233	0.0852313	0.281717
NAT1	0.00628537	0.0860827	0.146176
MTARC2	0.00628843	0.0860827	-0.266224
MLF1	0.00631174	0.0862362	0.596652
FILIP1L	0.00635956	0.0865902	-0.166963
ARAP1	0.00636193	0.0865902	0.1817
FBXL4	0.00639429	0.0868649	0.214744
SEC24D	0.00641832	0.0870255	0.251238
PYCR2	0.00643391	0.0870714	0.14193
CD14	0.0064491	0.0871117	0.626434
ECHDC2	0.00647547	0.0873025	-0.402337
SERPING1	0.00650153	0.0874885	0.539377
IGLC2;IGLC3	0.00654889	0.0879599	0.812255
NFIA	0.0065928	0.0883473	0.158434
ACTB	0.00660251	0.0883473	0.281197
IGLV1-47	0.00667023	0.0890863	0.42816
CCDC8	0.00671994	0.0895825	0.204543
TIMM44	0.00673755	0.0896497	-0.200614
PDLIM7	0.00678061	0.0900546	-0.43657
SCARA5	0.00680688	0.0902355	0.193221
OGT	0.00683761	0.0904747	0.101555
IGLV3-16	0.00685535	0.0905414	0.875977
FERMT2	0.00690595	0.0910411	0.236047
SSH3	0.00693044	0.0911953	0.208919
USP7	0.00696706	0.0915084	0.0873922
INPP5J	0.00705429	0.0924838	0.255784
NPR2	0.00707626	0.0926016	0.203501
COX5B	0.00709562	0.0926849	-0.128534
FAM78A	0.00713054	0.0929622	-0.32782
RDX	0.00714291	0.0929622	0.13551
CHAMP1	0.00717743	0.0932412	0.104469
FIP1L1	0.00723958	0.0938777	0.728656
IPO5	0.0072917	0.0942656	-0.0862921
HLA-DRB3	0.00729593	0.0942656	-0.340439
	0.0073746	0.0951097	0.675251
FPGS	0.00742937	0.0955196	-0.235733
TCOF1	0.00743317	0.0955196	0.105903
	0.00747064	0.095826	-0.292818
AFDN	0.00748388	0.095826	-0.117094
NEDD4	0.00750276	0.0958955	0.104445
S100A11	0.0075325	0.0960823	0.311646
CNPY3	0.00754982	0.0960823	0.202294
PRADC1	0.00755779	0.0960823	0.269983
GPX8	0.00768098	0.0974747	0.186781
UGDH	0.00771668	0.0977538	0.422367
SGCD	0.00785543	0.0989331	0.222906
ATP5MG	0.00786235	0.0989331	-0.184649
EIF4H	0.00786409	0.0989331	0.176023
PFKFB2	0.00786526	0.0989331	-0.253661
SHFL	0.00788966	0.0990652	0.457052
CEP68	0.0079926	0.0999625	0.134161
MYH7	0.00799304	0.0999625	0.723511
ARHGEF6	0.00800317	0.0999625	0.114664
IGKV1-39;IGKV1D-39	0.00806339	0.100539	0.639361
KPNA3	0.00810652	0.1009	0.153941
FBLN1	0.00816925	0.101487	0.379285
UBL7	0.00818215	0.101487	0.134175
OTUD6B	0.00819887	0.101518	-0.150469
SUMF2	0.00822069	0.101612	0.16058
ITGB5	0.00826134	0.101872	0.221764
CSTF2	0.00827033	0.101872	0.172709
CNRIP1	0.00837075	0.102729	0.460393
CMA1	0.00838241	0.102729	-0.35176
TPR	0.00839097	0.102729	0.0780702
PTGIS	0.00839754	0.102729	0.435843
GIGYF1	0.0084141	0.102756	0.22181
CTBP2	0.00845887	0.10311	0.174514
CHMP4B	0.00848	0.10311	0.174789
IL1RAP	0.00848645	0.10311	0.34632
PLEKHM2	0.00852774	0.103435	0.090987
HNRNPA0	0.00862263	0.104408	0.236114
IL18	0.00865915	0.104673	0.258118
FGA	0.00868922	0.104715	1.08683
MATN2	0.00869198	0.104715	0.373033
ATP6V1B2	0.00875391	0.105283	0.122966
CD36	0.00880206	0.105513	-0.431864
GOLT1B	0.00880258	0.105513	-0.686205
SPTB	0.00897011	0.10734	0.166739
CD163	0.00901723	0.107722	0.112353
DERL3	0.00903218	0.107722	0.31901
UNC119B	0.00908683	0.108192	0.322336
SQOR	0.00916046	0.108887	0.163013
ITIH3	0.00920029	0.109179	0.559636
EXOC2	0.00941477	0.111538	0.0602117
GTF3C3	0.00944183	0.111673	0.0758246
SWAP70	0.00947875	0.111925	0.152104
RPS19	0.00951062	0.112115	0.125165
RAB3D	0.00953189	0.112181	0.62444
THG1L	0.00957133	0.112459	0.682446
EDIL3	0.00959473	0.112549	0.126401
IGLV5-39;IGLV5-45	0.00963132	0.112786	0.858573
C8B	0.00964655	0.112786	0.437339
PLSCR4	0.00968964	0.112915	0.188646
NFU1	0.00969358	0.112915	-0.318218
OBSCN	0.0097051	0.112915	-0.424874
PUSL1	0.00982092	0.114076	-0.213841
POGLUT3	0.00986878	0.114446	0.305378
DCAF6	0.00995112	0.115095	0.292468
PIK3C2A	0.00995708	0.115095	0.109798
SARS2	0.0100058	0.115393	-0.140214
POMP	0.0100152	0.115393	-0.229753
C8A	0.0100499	0.115582	0.319276
CTNNA2	0.010064	0.115582	0.264283
CCNK	0.010106	0.115784	0.359413
SIRPA	0.0101141	0.115784	0.161942
CNPY4	0.0101625	0.116114	0.143346
TBRG4	0.0101755	0.116114	-0.220456
GALNT1	0.0102687	0.116682	0.254595
CUX1	0.0102728	0.116682	0.179743
;KRT34;KRT34	0.0102825	0.116682	-1.21029
FGG	0.0102906	0.116682	0.817009
IMMT	0.0103166	0.116791	-0.125554
CORO1A	0.0103805	0.117328	0.452533
WASHC2A	0.0104156	0.117538	0.158616
SLC30A6	0.010437	0.117594	0.295813
WRNIP1	0.0105036	0.117818	0.128614
SEMA4B	0.0105059	0.117818	0.916888
OSCP1	0.0105065	0.117818	0.189541
C4A	0.0105966	0.118642	0.676102
MCCC2	0.0106706	0.119211	-0.213582
CWC27	0.0106809	0.119211	0.215862
SFPQ	0.0107031	0.119273	0.0743995
P4HA1	0.0107643	0.119691	0.205806
MT-ND2	0.0107742	0.119691	-0.688121
TH	0.0109931	0.121849	0.249778
CHL1	0.0110151	0.121849	0.325344
CAPS	0.0110296	0.121849	0.341465
PKN2	0.0110368	0.121849	0.0987774
CCDC9B	0.0110835	0.122176	0.271154
UNC13D	0.0111544	0.122767	-0.136055
OBSL1	0.0112519	0.122862	0.30766
PSMB10	0.0112595	0.122862	0.299704
LIN7A	0.0112656	0.122862	0.178305
NSF	0.0112721	0.122862	0.164306
ALG11	0.0112756	0.122862	0.202482
PLCG1	0.0113092	0.122862	0.0888641
OGDHL	0.0113095	0.122862	0.540061
NAPA	0.0113228	0.122862	-0.0791589
VPS41	0.011325	0.122862	0.0903505
HDLBP	0.0113352	0.122862	0.144184
NENF	0.0114402	0.123811	0.503108
HRG	0.0115168	0.124451	0.386284
BPHL	0.0115901	0.125054	-0.558075
SNX27	0.0116472	0.12548	0.156223
UBE3C	0.0117368	0.126255	0.0757739
PIP4P1	0.0117745	0.12647	0.247666
LGALS3	0.0118382	0.126962	0.298026
TRAM1	0.0118753	0.127019	-0.208538
LGMN	0.0118791	0.127019	0.120452
PTPRK	0.0119656	0.127752	0.140591
CHCHD3	0.0120497	0.128459	-0.161457
KNG1	0.0121147	0.128958	0.36897
ANXA3	0.0121428	0.129065	-0.35942
SYPL1	0.0122489	0.129999	-0.48368
ALCAM	0.0123763	0.131022	0.352034
MROH1	0.0123821	0.131022	0.123049
SRSF7	0.0124941	0.13165	0.112264
TRIOBP	0.0125061	0.13165	0.108879
SLIT2	0.0125112	0.13165	0.154638
GPC4	0.0125584	0.13165	0.281661
MSN	0.0125588	0.13165	0.15269
THSD4	0.0125617	0.13165	0.2526
EPRS1	0.0125707	0.13165	-0.0918417
TRIP10	0.0126793	0.132593	0.136351
PURA	0.0127319	0.132948	0.110377
GNA11	0.0128521	0.134007	0.143715
VPS25	0.0128823	0.134127	-0.136976
CAVIN4	0.0129181	0.134229	0.168156
ITGAV	0.0129298	0.134229	0.173302
ACOX3	0.0129635	0.134241	0.29644
LTC4S	0.0129826	0.134241	1.34652
BLOC1S2	0.0129874	0.134241	0.188704
EBI3	0.0130109	0.13429	0.926012
CCDC50	0.0131001	0.135014	0.186197
RPL3	0.0131201	0.135025	0.248091
SOD3	0.0132893	0.136569	-0.249236
SMIM12	0.013335	0.136842	-0.252441
ANO10	0.0134401	0.137722	-0.0925028
SRSF4	0.0136716	0.139893	0.14463
CARD6	0.0137027	0.140011	-0.388066
QTRT2	0.0137264	0.140052	0.18457
TMEM123	0.0137757	0.140335	0.948159
GCA	0.0138378	0.140335	0.181772
EFTUD2	0.0138472	0.140335	0.0891107
FOLR2	0.0138494	0.140335	0.212763
NAA50	0.0138525	0.140335	0.154283
SMG8	0.0138923	0.140539	0.0975535
FUOM	0.013975	0.141021	0.291231
ADA	0.0139795	0.141021	0.345379
NCAM1	0.0140076	0.141061	0.232489
SIPA1L2	0.014023	0.141061	0.142615
COPZ2	0.014082	0.141087	0.191653
IRF6	0.0140829	0.141087	0.254167
ADPRHL1	0.0140995	0.141087	-0.190792
FKBP11	0.0141145	0.141087	0.241072
APOM	0.0141245	0.141087	0.178541
TFB2M	0.0141496	0.14114	-0.0986157
MTX1	0.0142998	0.141945	-0.146636
AMPD2	0.014315	0.141945	0.161601
GRAMD4	0.0143296	0.141945	0.186069
PPA1	0.0143774	0.141945	-0.266075
LYSMD2	0.0143828	0.141945	0.399333
LPCAT4	0.0143901	0.141945	-0.255037
PAWR	0.014397	0.141945	-0.222743
CP	0.0143977	0.141945	0.283498
SND1	0.0144095	0.141945	0.152171
PTGFRN	0.014434	0.141991	0.26138
PDE2A	0.0144612	0.142016	0.168925
NDRG1	0.0144764	0.142016	0.144059
RHOB	0.0148187	0.144925	0.375275
NCBP2	0.0148335	0.144925	0.404014
PTPN21	0.0148339	0.144925	-0.270299
ISLR	0.0148765	0.145111	0.435936
UBE2F	0.0148936	0.145111	0.268822
IGKV1-5	0.0149841	0.145793	0.918447
NDUFA9	0.0150069	0.145816	-0.125466
GLS	0.0150275	0.145818	0.220775
PIP4P2	0.0151632	0.146935	0.807999
ANP32A	0.0152505	0.147577	0.217965
CFDP1	0.015283	0.147577	0.271942
ACTL6A	0.0152915	0.147577	0.118832
ROGDI	0.0153274	0.147723	0.151504
MORC2	0.0153655	0.147891	-0.182891
APOF	0.0153872	0.1479	0.175755
LYN	0.0154318	0.148069	0.11809
FAM98B	0.0154463	0.148069	0.121347
MDC1	0.0156027	0.149334	-0.0719221
RAB6C	0.0156202	0.149334	0.214133
QPCT	0.0156662	0.149518	0.653783
UCKL1	0.0156991	0.149518	0.111621
FABP4	0.0157023	0.149518	-0.591109
HYOU1	0.0158347	0.150523	0.157738
L1CAM	0.0158501	0.150523	0.325721
RBMS1	0.0158988	0.150785	0.680809
SH3GL1	0.0159496	0.150971	0.123618
P3H3	0.0159608	0.150971	0.364792
PALLD	0.0160813	0.15191	0.914453
GGT7	0.0161301	0.152169	0.262146
TRA2B	0.0162165	0.15259	0.111888
MTA1	0.0162326	0.15259	0.109201
EXOC7	0.0162389	0.15259	0.131078
RPL37A	0.0163884	0.153793	0.194028
ACTR3	0.0164456	0.153991	0.204593
ME3	0.0164628	0.153991	-0.18427
PGM1	0.0164743	0.153991	0.373972
OTUD7B	0.0165707	0.154506	0.185441
HSF1	0.0165761	0.154506	0.43811
MTDH	0.0165945	0.154506	0.22262
PPP3CA	0.0168405	0.156497	0.147824
ROR2	0.0168521	0.156497	0.430002
RAB3GAP1	0.0169536	0.157234	0.066534
MAGED2	0.0169872	0.157342	0.131511
RPS7	0.0171655	0.158786	-0.213931
ADNP	0.0171985	0.158885	-0.12237
ACTR2	0.0172359	0.159025	0.109994
NDUFA13	0.0172599	0.159041	-0.136539
IGKV2D-28	0.0173444	0.159613	0.483878
RABEPK	0.0173934	0.159851	0.30472
PPP2R5A	0.0174151	0.159851	-0.167555
POLR3F	0.0175018	0.160273	0.090673
APOA2	0.017506	0.160273	1.33151
MAGT1	0.017532	0.160305	0.245084
THRAP3	0.0175943	0.16049	0.0786085
STK39	0.0176294	0.16049	-0.280294
DIPK2A	0.0176611	0.16049	0.206123
SEC62	0.0176619	0.16049	0.202706
MAP7D1	0.0176647	0.16049	0.147491
CPE	0.0176986	0.16051	0.717876
PDS5B	0.0177119	0.16051	0.084365
SART1	0.0177385	0.160547	0.0726845
HCFC1	0.0177799	0.160696	0.110209
MYH13	0.0178	0.160696	0.120642
NCAM1	0.0180755	0.162976	0.258459
HNRNPDL	0.0181768	0.163683	0.129122
NF1	0.0182588	0.164214	0.102594
GNB4	0.0183489	0.164817	0.433634
TUBA1A	0.0184024	0.164937	0.127317
DSTN	0.0184085	0.164937	0.234695
FANCI	0.0185458	0.165958	-0.075504
SLC6A2	0.0186442	0.16663	1.18855
ANO1	0.0187181	0.16708	-0.230835
LRPPRC	0.0188125	0.167713	-0.104145
SRPRA	0.0188607	0.167933	0.104525
C1R	0.0189139	0.168197	0.320781
FGB	0.018973	0.168363	0.649904
FAAH	0.0189798	0.168363	0.298819
APOC3	0.0191166	0.169366	0.996661
ITIH2	0.0191571	0.169514	0.610239
ALDH1L1	0.0191867	0.169565	-1.0754
ANP32B	0.0192836	0.170116	0.244519
GNAS	0.0192967	0.170116	-0.166769
HS1BP3	0.0193472	0.170351	0.186657
MAMDC2	0.0193925	0.170539	-0.312206
NAALAD2	0.0195065	0.171331	0.0944521
IGHV1-8	0.019555	0.171545	0.721237
KDSR	0.0196754	0.17239	0.240085
PAPSS2	0.01977	0.17287	0.267203
LPIN2	0.0198378	0.17287	0.278554
PLCD1	0.0198588	0.17287	0.201998
RGN	0.0198594	0.17287	0.242623
PRCP	0.0198641	0.17287	0.186229
NDUFA2	0.0198757	0.17287	-0.146045
GSTP1	0.0200563	0.174228	0.310432
RPIA	0.0201368	0.17459	-0.187508
FAM50A	0.0201487	0.17459	0.0723679
UQCRB	0.0201714	0.17459	-0.32609
SLC25A42	0.0202153	0.174758	-0.356858
SLC18A3	0.0202864	0.17479	0.607587
HGFAC	0.0202942	0.17479	0.485617
EPM2AIP1	0.0203022	0.17479	0.198496
TXNRD2	0.0203264	0.17479	-0.158071
UBE3A	0.0203415	0.17479	0.161979
DES	0.0204451	0.175468	0.148906
DTNA	0.0205893	0.176494	0.0965771
IGHV1-2	0.0206564	0.176856	0.188934
HNRNPC	0.0207855	0.177748	0.147299
FGL2	0.0208524	0.178107	0.125608
ARPC4-TTLL3;ARPC4	0.02107	0.179539	0.136753
RBP1	0.0210843	0.179539	0.16047
CYBB	0.0211101	0.179539	0.369812
SRSF2	0.0211208	0.179539	0.257554
TMEM214	0.0211606	0.179664	0.130534
MZT2B;MZT2B;MZT2A	0.0211872	0.179675	-0.115972
ICAM3	0.0212273	0.179801	0.15771
TYK2	0.0212715	0.179863	0.140942
APOC4-APOC2	0.0213077	0.179863	0.91178
NCOA5	0.0213102	0.179863	0.130881
LOXL3	0.0213546	0.180025	-0.114195
DNM2	0.021419	0.180354	0.0652823
IGKC	0.0215519	0.18126	0.703702
INPP5A	0.0215909	0.181374	0.0963316
CYC1	0.0216906	0.181844	-0.252165
SMTNL2	0.0216979	0.181844	-0.108238
	0.0218178	0.182333	0.133525
IMMP1L	0.0218397	0.182333	-0.167605
PAPSS1	0.021852	0.182333	0.103736
POLDIP3	0.0218649	0.182333	0.239616
STRADA	0.0218841	0.182333	0.300627
PPP1R12B	0.0219982	0.182927	0.189965
ERBB2	0.0220368	0.182927	0.233756
COMMD10	0.0220425	0.182927	0.184195
KRT6A	0.0220902	0.182927	1.93438
SYNPO	0.0221199	0.182927	-0.349324
HERC4	0.0221204	0.182927	0.111872
PLIN1	0.0221729	0.182927	-1.642
CKAP4	0.0221741	0.182927	0.171033
ATP5F1E	0.0221862	0.182927	0.193224
IFT27	0.022392	0.184411	0.173286
RAB11FIP5	0.0225862	0.185684	0.103091
SF3B3	0.0225987	0.185684	0.119118
ABLIM2	0.0226412	0.185819	-0.214636
COMTD1	0.0226835	0.185952	-0.309054
IGHV1-46	0.0228241	0.186891	0.414714
FDXR	0.0228522	0.186906	-0.168734
HMGN5	0.0229228	0.187269	0.143402
DSC2	0.0229644	0.187394	0.294502
CTNND1	0.0230773	0.187829	0.128728
NUDT8	0.023102	0.187829	-0.152731
CCDC51	0.0231075	0.187829	-0.182789
CARMIL1	0.023123	0.187829	0.0855084
RPN1	0.023173	0.188021	0.152791
ATAD3B	0.0233909	0.189503	-0.334101
RASL12	0.0234089	0.189503	0.185521
SPTAN1	0.023467	0.189752	0.079016
NECAP2	0.0234967	0.189752	0.427747
SETD7	0.0235195	0.189752	0.175813
ZER1	0.0235991	0.190077	0.141728
PLSCR1	0.0236131	0.190077	0.248767
HNRNPR	0.0237964	0.191263	0.0733325
MAGI1	0.023814	0.191263	0.111706
PSMC1	0.0238621	0.191433	0.116212
XRN1	0.0239012	0.191532	0.111581
EIF2AK4	0.0239375	0.191608	0.149872
CALCOCO1	0.0240212	0.192062	0.110457
CORIN	0.0240721	0.192253	0.28146
TMEM41A	0.0241376	0.19256	-0.231927
CHST14	0.0242444	0.19262	0.439562
DEK	0.0242487	0.19262	0.275691
NOL3	0.0242613	0.19262	0.235307
OGDH	0.0242624	0.19262	-0.129803
CTNNAL1	0.0242801	0.19262	-0.0791494
SULT1A1	0.0244032	0.193225	0.380626
HLA-DRA	0.0244105	0.193225	-0.292714
ZC3HAV1	0.0244669	0.193331	0.172237
SNX5	0.0244781	0.193331	0.18391
CRBN	0.0245283	0.193456	0.793245
CEBPZOS	0.0245482	0.193456	-0.154215
JUP	0.0246918	0.194373	0.218813
TP53BP2	0.0247219	0.194395	-0.42876
HNRNPUL2	0.0247709	0.194567	0.0971351
TAX1BP1	0.0248778	0.195083	0.0803933
TPSB2;TPSB2;TPSAB1;TPSB2;TPSAB1	0.0249163	0.195083	-0.329698
MOCS1	0.0249456	0.195083	-0.245592
NELFA	0.0249461	0.195083	0.0746096
SMOC1	0.0250137	0.195397	0.295836
JCHAIN	0.0250716	0.195497	0.145594
SCPEP1	0.0250813	0.195497	0.232382
LSM8	0.0252609	0.196682	0.185763
PSMC4	0.0253361	0.197053	0.0731824
NCKAP1L	0.025388	0.197241	0.126287
NUP54	0.0255215	0.198038	0.111777
NR2F2	0.0255462	0.198038	0.126903
TMEM9;TMEM9B;TMEM9	0.0256692	0.198682	0.705495
CNOT2	0.0256858	0.198682	0.421362
FMOD	0.0257128	0.198682	0.656384
SYN1	0.0258449	0.199351	0.181895
SPRYD3	0.0258608	0.199351	0.112735
GIGYF2	0.0258931	0.199351	0.1608
VPS11	0.0259111	0.199351	0.170935
EML1	0.0260253	0.199587	0.216466
PICK1	0.0260577	0.199587	0.139519
CHM	0.0260642	0.199587	-0.138801
PYURF	0.0261177	0.199587	0.20487
SEPTIN2	0.0261232	0.199587	0.107619
RABGAP1	0.0261389	0.199587	0.106289
ADIPOQ	0.0261902	0.199587	0.229008
GPD1	0.0261937	0.199587	-1.18592
HSPB3	0.0262053	0.199587	0.323062
NDUFB4	0.0262217	0.199587	-0.16335
ACSL1	0.0262968	0.199945	-0.634208
FASN	0.0263757	0.200332	-1.64294
ECSIT	0.0264222	0.200332	-0.182
AIP	0.0264444	0.200332	0.0986068
LEMD2	0.02646	0.200332	0.152654
COPB2	0.0265676	0.200601	0.0988461
TBCA	0.0265721	0.200601	0.145789
IGSF10	0.0265799	0.200601	0.129837
TOR1B	0.0266851	0.201182	0.19523
SPR	0.0270549	0.203755	0.35809
ASAP1	0.0271038	0.203907	0.0998945
HOMER1	0.0273569	0.205562	0.119158
NME7	0.0274415	0.205562	0.10364
LAMA2	0.0274455	0.205562	-0.175548
SLC25A35	0.0274677	0.205562	-0.289401
SMARCE1	0.0274678	0.205562	0.130252
COQ3	0.0275202	0.205738	-0.145597
PPP1R12C	0.0275645	0.205756	0.263004
CCT8	0.0275803	0.205756	0.176939
CPA3	0.0276492	0.205769	-0.645492
PPIL1	0.0277029	0.205769	0.285291
TRAP1	0.0277125	0.205769	-0.18118
HNRNPU	0.0277177	0.205769	0.119619
IGLV9-49	0.0277263	0.205769	0.283411
WDR5	0.0279339	0.207094	0.151939
PRKACA	0.0280081	0.207428	-0.128788
CNN1	0.0280525	0.207542	-0.381123
UQCRC2	0.028094	0.207633	-0.147397
UBE2E2	0.0282653	0.208656	0.348643
EPDR1	0.0282908	0.208656	-0.221929
PTK7	0.0284108	0.208897	0.494122
MAP1S	0.0284112	0.208897	0.10641
ACAD11	0.028455	0.208897	-0.173137
VPS13A	0.0284581	0.208897	0.129571
NHP2	0.02847	0.208897	0.156338
RAD21	0.0285395	0.209192	0.126015
PRUNE1	0.0285921	0.209362	0.222632
IGFALS	0.0286529	0.209592	0.700989
	0.0287052	0.209759	0.532651
ATL1	0.0289345	0.211211	0.156423
NCAPD2	0.028963	0.211211	-0.0800728
ARFGAP1	0.0290851	0.211674	0.0823532
CCT3	0.0290858	0.211674	0.107994
PXMP2	0.0292886	0.212554	-0.309694
CALD1	0.0292964	0.212554	-0.394736
MAPRE3	0.0293158	0.212554	0.217578
CYFIP1	0.0293686	0.212554	0.145694
DENR	0.0293727	0.212554	0.314472
NRAS	0.0294046	0.212554	0.159062
COX7A2L	0.0294154	0.212554	-0.414704
PFN2	0.0295398	0.213021	0.24192
MYLK	0.0295473	0.213021	-0.377134
CADM3	0.0295697	0.213021	0.209577
SNRPE	0.0296573	0.213437	0.222055
ATRIP	0.029719	0.213471	0.484981
IGKV3-20	0.0297219	0.213471	0.984395
PC	0.0297586	0.21352	-0.934862
TSPAN9	0.0298641	0.213978	1.45692
SEL1L	0.0299287	0.213978	0.0903498
NOTCH2	0.0299423	0.213978	0.182496
ISCA1	0.0299516	0.213978	0.519451
DYNLL1	0.0299909	0.213978	0.275754
TDP2	0.0300026	0.213978	0.130972
MAVS	0.0301141	0.214545	-0.190104
CLIC2	0.0301648	0.214545	0.194912
UFM1	0.0301723	0.214545	0.27785
THBS3	0.0302064	0.214574	0.225449
PLBD2	0.0303811	0.2156	0.311009
SPART	0.0304761	0.216059	0.206846
BCL7B	0.0305156	0.216124	0.729578
DCUN1D2	0.0305899	0.216436	0.373448
RARS2	0.0307213	0.216936	-0.141779
GRK2	0.0307215	0.216936	0.215043
TAB1	0.0309162	0.218095	0.211708
MPP1	0.0309921	0.218244	0.157071
PAK1	0.0309984	0.218244	0.231947
RO60	0.0312956	0.219982	0.103999
GJA5	0.031307	0.219982	1.16017
BOK	0.0313966	0.220394	-0.21684
ALDH5A1	0.0314454	0.22052	-0.2635
BAD	0.0315351	0.220869	0.572321
BCL2L1	0.0315571	0.220869	0.54542
HSPB6	0.0316148	0.221056	-0.406602
HMGA1	0.0319725	0.223338	0.274709
IGHV3-49	0.0320566	0.223706	0.724374
SNTB1	0.0322192	0.224585	-0.275667
CASP6	0.0322471	0.224585	0.207275
LCLAT1	0.032277	0.224585	0.179145
NID2	0.0323471	0.22469	-0.321579
OSBPL10	0.0323825	0.22469	0.338701
RAB32	0.0323866	0.22469	0.169938
CLPB	0.0324872	0.224817	-0.14998
RPS8	0.0324891	0.224817	0.171511
TRAJ61	0.0324994	0.224817	0.678501
IGKV3D-20	0.032685	0.225719	1.39556
EXOC5	0.0326932	0.225719	0.0441405
HIBADH	0.0328353	0.226481	-0.236735
RRAGD	0.0328672	0.226482	0.138181
LRRC8C	0.0329749	0.227005	-0.154617
KIAA1217	0.0330185	0.227086	-0.127789
DHX32	0.0331443	0.227731	-0.13741
HDGF	0.0331804	0.22776	0.165272
C8G	0.0332517	0.22803	0.454991
MAP4	0.0333227	0.228164	0.159145
FKBP8	0.0333353	0.228164	0.734137
PIGN	0.0335151	0.229017	-0.118518
CHMP1B	0.0335774	0.229017	0.342698
SEMA3C	0.0336186	0.229017	0.20413
WNK2	0.0336198	0.229017	0.139624
DCD	0.0336204	0.229017	0.329957
EGFR	0.0337096	0.229405	-0.146072
ALPL	0.0337511	0.229469	0.223129
MON2	0.0337977	0.229481	0.133475
PUS1	0.0338559	0.229481	-0.17791
ELAVL1	0.0338796	0.229481	0.133388
DYNC1I2	0.0338816	0.229481	0.129632
NECAP1	0.034084	0.230633	0.194521
FHIP2A	0.0342517	0.231548	0.203424
ANGPTL6	0.0342988	0.231647	0.193874
ENAH	0.0343764	0.231934	0.334091
IMMT	0.0344064	0.231934	-0.179875
DPYD	0.0344421	0.231955	0.250247
LIPE	0.0345638	0.232556	-1.3646
DCLK1	0.0347021	0.233067	0.264445
GNB5	0.0347052	0.233067	0.234027
FBXO22	0.0348774	0.233533	0.11069
BABAM2	0.0348784	0.233533	0.111779
XPO7	0.0349243	0.233533	0.0779125
KIF16B	0.0349289	0.233533	-0.0655719
HMGB1	0.0349418	0.233533	0.143119
WARS1	0.0349767	0.233533	-0.361487
U2AF1L5;U2AF1	0.0350057	0.233533	0.137088
MTARC1	0.0350403	0.233533	-0.555017
RHBDF2	0.0350693	0.233533	0.136525
RANBP2	0.0351939	0.234144	0.0789301
PDE3A	0.0354922	0.235909	-0.211727
MB	0.0356953	0.237038	0.488354
AP1B1	0.0357606	0.237251	0.119567
REEP5	0.0359779	0.238263	-0.158685
PROZ	0.03598	0.238263	0.494904
F2	0.0360578	0.238367	0.173005
DYNC1LI2	0.0360625	0.238367	0.0671905
SLC33A1	0.036159	0.238783	0.187108
C4BPB	0.036218	0.238952	0.762212
COL6A6	0.0362611	0.239015	0.297365
EPB41	0.0363124	0.239132	-0.102216
IGLV3-10	0.036362	0.239238	0.334418
SLC20A2	0.0363998	0.239266	0.171784
HARS2	0.036488	0.239625	-0.0913567
SLC44A2	0.0366243	0.240065	0.288796
ECPAS	0.0366544	0.240065	-0.0734135
CLEC3B	0.036656	0.240065	0.294183
GAPVD1	0.0366964	0.240109	0.0842717
CHD4	0.036751	0.240246	0.0521665
LARP6	0.0368002	0.240347	0.137358
CCT5	0.0368897	0.240495	0.14602
UTP6	0.0369468	0.240495	0.17288
IGLV2-8	0.0369469	0.240495	0.483168
STX7	0.0370407	0.240495	0.124635
RPN2	0.0370446	0.240495	0.168646
HACL1	0.037053	0.240495	-0.171455
LRRC41	0.0370773	0.240495	-0.149272
DTX3L	0.0370926	0.240495	0.0964327
SP100	0.0371285	0.240509	0.291563
G0S2	0.0373388	0.241652	-0.280534
CPSF1	0.0374637	0.24224	0.104718
VAPB	0.0378324	0.244215	-0.208791
YAP1	0.0378376	0.244215	0.0925896
STXBP3	0.0380219	0.244984	0.0867104
TMEM68	0.0380795	0.244984	-0.482782
CUL4B	0.0380912	0.244984	0.0618727
PSMB1	0.0381255	0.244984	0.148571
FRMD5	0.0381615	0.244984	0.333353
SMIM4	0.0381738	0.244984	-0.432324
AVIL	0.0381972	0.244984	-0.0991039
	0.038343	0.245698	-0.233086
HNRNPM	0.038403	0.245818	0.12137
OSBPL1A	0.0384306	0.245818	-0.122606
FSTL1	0.0385344	0.246261	0.190779
RAP2B	0.0387221	0.247204	0.0965375
SNX12	0.0387622	0.247204	0.193516
EGFL7	0.0388065	0.247204	0.150371
U2AF2	0.0388439	0.247204	0.119948
HP1BP3	0.0388774	0.247204	0.129835
ALDOA	0.0388899	0.247204	-0.572207
WASHC3	0.038932	0.247251	0.166279
METTL16	0.0390343	0.24768	0.0701913
ACAA2	0.0391468	0.247838	-0.39464
AGPAT2	0.039187	0.247838	-0.655759
ILVBL	0.0392216	0.247838	-0.103991
TSPAN14	0.0392314	0.247838	-0.431671
ERGIC1	0.0392491	0.247838	0.218134
IGLV1-51	0.0393191	0.247838	0.556588
SVEP1	0.0393303	0.247838	0.127279
DNAJC13	0.0393816	0.247838	0.0891165
DIS3	0.0393938	0.247838	0.0858885
PSMA2	0.0394066	0.247838	0.143155
CDC42EP1	0.0394426	0.247845	0.273468
SART3	0.039523	0.247904	0.0844461
ACAD9	0.0395478	0.247904	-0.191658
ITIH1	0.0395668	0.247904	0.702429
ILF2	0.039591	0.247904	0.116301
SGCB	0.0396743	0.248208	0.184932
ALDH7A1	0.0397959	0.248751	-0.209861
MXRA7	0.0400142	0.249786	0.287018
NUDT1	0.0400316	0.249786	0.210807
B3GALNT1	0.0401066	0.250035	0.319172
TTC37	0.0401867	0.250316	0.106546
DHX36	0.040304	0.250687	0.0879189
UCK1	0.0403264	0.250687	0.182939
CA4	0.0403518	0.250687	-0.783514
PET100	0.0403963	0.250745	-0.102799
NUP93	0.0405222	0.251107	0.054586
TPK1	0.040525	0.251107	0.417577
AKAP11	0.0405813	0.251238	0.102457
NISCH	0.0406209	0.251265	0.150131
COL18A1	0.0407868	0.251853	0.154996
CCT7	0.0408139	0.251853	0.128806
WDR13	0.0408492	0.251853	0.129403
PKP2	0.0408834	0.251853	0.18199
CA8	0.040909	0.251853	-0.285314
RTN4	0.0409553	0.251853	0.166625
EIF4B	0.0409632	0.251853	0.120204
PPP2R1B	0.0410583	0.251962	-0.148726
GAS7	0.0410879	0.251962	0.0942681
RPRD1B	0.0411802	0.251962	0.14736
BCS1L	0.0412138	0.251962	-0.159943
AIDA	0.0412449	0.251962	0.377995
ARCN1	0.0412778	0.251962	0.117475
SRP9	0.041282	0.251962	0.120464
PSMB2	0.0412962	0.251962	0.169114
GPAT3	0.0413353	0.251962	-0.151317
LPCAT1	0.0413667	0.251962	0.235898
PTBP1	0.0414001	0.251962	0.147042
SERPINB1	0.0414393	0.251962	0.23834
CRYZ	0.0414733	0.251962	0.209377
CDC23	0.0414995	0.251962	-0.0849726
SFXN3	0.041538	0.251962	0.203615
NFKB1	0.0415462	0.251962	0.0693015
RBM10	0.0416966	0.252659	0.0964307
STAT6	0.0418667	0.253475	0.158936
EPHA4	0.0422162	0.255177	0.195544
MST1	0.0422195	0.255177	0.359665
TMEM159	0.0425021	0.256462	0.360537
CNOT3	0.0425357	0.256462	0.113023
TUBB2A	0.0425687	0.256462	0.160579
IGHV3-15	0.0426121	0.256462	0.268793
MTCH2	0.0426269	0.256462	-0.215284
NDUFS4	0.0426477	0.256462	0.161182
GNB1	0.0427521	0.25656	0.181901
NAALADL2	0.042792	0.25656	0.11331
CTSF	0.0428506	0.25656	0.262567
IGLV2-18	0.0428659	0.25656	0.815043
SHBG	0.042869	0.25656	0.659076
KIF13B	0.0428884	0.25656	0.112036
COX18	0.0429159	0.25656	-0.210932
BABAM1	0.043046	0.257122	0.182427
NCSTN	0.0431364	0.257447	0.233565
CAPN1	0.043181	0.257497	0.132682
PDGFRB	0.0432172	0.257498	0.199244
COPB1	0.0434532	0.258688	0.0701443
VTN	0.0435569	0.259017	0.533795
CPNE5	0.0435811	0.259017	0.172078
DCTN5	0.0440921	0.261836	0.145339
VPS36	0.0443015	0.262657	-0.0889459
RPS27A	0.0443076	0.262657	0.130822
SNW1	0.0443408	0.262657	0.0734431
KHDRBS1	0.0446074	0.264017	0.0817486
CCT2	0.0449694	0.265939	0.163567
ILF3	0.0451895	0.266939	0.144934
OXCT1	0.0452134	0.266939	-0.25098
DHTKD1	0.0452907	0.267174	-0.246909
;GATC	0.0455615	0.268476	0.140718
TM4SF1	0.0456151	0.268476	0.471274
GSDME	0.0456243	0.268476	0.0854367
VPS28	0.0457787	0.269008	0.130365
IGKV3D-15	0.0458151	0.269008	1.541
SLC2A4	0.0458279	0.269008	-0.315449
CTDSP1	0.0462038	0.270702	0.258316
SLC27A1	0.0462456	0.270702	-0.181955
ROCK2	0.0462525	0.270702	0.0461925
CPT2	0.0462683	0.270702	-0.235595
GLS	0.0463922	0.27101	0.239689
B4GALT1	0.0463969	0.27101	0.134856
MPZL1	0.0465492	0.271458	0.182942
DKC1	0.0465498	0.271458	0.121626
KRT17	0.046646	0.271797	0.226157
NDUFA8	0.0467263	0.272042	-0.214687
HPR	0.0467802	0.272134	0.991677
ATP6V1A	0.0470252	0.273336	0.0800137
TUBB2B	0.0471085	0.273597	0.150517
LAMC1	0.0473994	0.275063	-0.199135
MGAT1	0.0477385	0.276806	0.236968
METRN	0.0478615	0.277293	0.0960283
ANK2	0.0479506	0.277584	-0.123396
EXTL2	0.0480367	0.277646	0.211728
CANX	0.0481268	0.277646	0.203017
CDK11B	0.0481358	0.277646	0.0980927
NT5C1A	0.0481495	0.277646	0.464926
CLTA	0.0481613	0.277646	0.174724
PPP1R18	0.0481949	0.277646	0.165924
DCLK2	0.0483674	0.278337	0.545039
LAS1L	0.0484223	0.278337	0.185932
PRKG1	0.0484318	0.278337	0.17433
COL8A1	0.0485036	0.278524	0.791815
RAD50	0.0485937	0.278817	0.0672376
CASP4	0.0486562	0.278952	0.268128
MYO9B	0.0488922	0.28008	0.109979
FBP1	0.0490247	0.280614	0.438412
PAM	0.0491096	0.280627	0.385892
ADAMTSL5	0.0491319	0.280627	0.840236
ZADH2	0.0491704	0.280627	-0.411942
GJA1	0.0492265	0.280627	-0.299912
HDGFL2	0.0492725	0.280627	0.117488
IBTK	0.0492922	0.280627	0.170035
IRF2BPL	0.0493203	0.280627	0.455163
NDUFAF6	0.0493418	0.280627	-0.192367
PRR4	0.0494971	0.281208	0.18864
C2CD2	0.0495228	0.281208	-0.13817
ELMO1	0.0496252	0.281565	0.12392
EIF4E	0.0497559	0.281843	0.133752
CAST	0.0497893	0.281843	0.265389
ACTR10	0.0497928	0.281843	0.092678
CMTR1	0.0499659	0.282599	-0.0443668
PITPNC1	0.0500418	0.282804	-0.528121
GIT1	0.0501262	0.282995	0.116975
PNPLA2	0.0502411	0.282995	-0.585718
MVP	0.0502648	0.282995	0.122753
DLGAP4	0.0502808	0.282995	-0.0845944
SNRPF	0.0502944	0.282995	0.243224
PSMB8	0.0503138	0.282995	0.147764
GM2A	0.0504283	0.283416	0.176727
ME2	0.0504762	0.283462	0.214969
CSTA	0.0505521	0.283473	0.569416
DCTN4	0.0505955	0.283473	0.123544
STX6	0.0505974	0.283473	0.322699
RMC1	0.0506613	0.283608	0.0847769
RPL7L1	0.0510434	0.285523	0.152855
GNE	0.0510869	0.285542	-0.0700957
SPAG5	0.05141	0.287123	-0.216121
SPEG	0.0517127	0.288588	0.181006
SSR1	0.0518076	0.288703	0.346889
MRPL44	0.051848	0.288703	-0.12571
MT-CO1	0.0518548	0.288703	-0.352142
RAB22A	0.0518954	0.288704	0.127301
MECP2	0.0520565	0.289374	0.170667
GNL3	0.0521269	0.28954	0.0740583
RECQL	0.0522522	0.29001	0.090468
ERLIN1	0.0525023	0.290854	0.134635
GSTM3	0.0525058	0.290854	0.30045
ACAP2	0.0525774	0.290854	0.0950275
VPS39	0.0526037	0.290854	0.0977708
LSM14B	0.0526083	0.290854	0.370374
MICAL2	0.0528091	0.291718	0.377396
SRPK1	0.0528462	0.291718	0.134316
FASTKD2	0.0530072	0.292328	-0.137983
PAFAH1B2	0.0530388	0.292328	0.172771
WDR48	0.0532128	0.292578	0.106815
CCDC22	0.0532501	0.292578	0.071942
IGKV4-1	0.0532578	0.292578	0.73211
MTAP	0.0532859	0.292578	0.122491
TCERG1	0.05333	0.292578	0.0778113
SMDT1	0.0533303	0.292578	-0.240396
	0.0533935	0.292643	0.11542
ACSS2	0.0534242	0.292643	-0.512208
PRKAR2A	0.0535117	0.292684	-0.0869892
BCHE	0.0535137	0.292684	0.17
KCTD9	0.0535905	0.292879	0.163591
SUPT4H1	0.0537866	0.293726	0.389917
FAM177A1	0.0539266	0.294191	0.202034
MRPL30	0.0539543	0.294191	-0.184796
RPA1	0.0540149	0.294297	0.120122
TLR3	0.0540817	0.294436	0.0782949
SEMA4C	0.0541907	0.294804	0.799414
SRL	0.0542862	0.294879	-0.303525
CYBA	0.0542872	0.294879	0.422816
SMU1	0.0545478	0.296007	0.157805
MTHFD1L	0.0545779	0.296007	0.15731
DMAP1	0.0547171	0.296289	0.0855011
SCARB2	0.0547233	0.296289	0.175628
CHID1	0.0547544	0.296289	0.131209
KLHL41	0.0548103	0.296366	-0.234725
PUDP	0.0549144	0.296704	-0.109968
CASP1	0.0550276	0.296949	0.416964
GALM	0.0550806	0.296949	0.402692
OLFML3	0.0550937	0.296949	0.175197
MPP7	0.0551262	0.296949	0.113408
FRYL	0.0552085	0.297133	-0.0597588
SMAD5	0.0552738	0.297133	0.209722
CSPG4	0.0552854	0.297133	-0.241981
NOC4L	0.0555488	0.298196	-0.0874768
MGMT	0.0556299	0.298196	0.167286
CSRP2	0.0556935	0.298196	-0.211047
DCAF7	0.055738	0.298196	0.099794
USP2	0.0557497	0.298196	-0.165489
DHX29	0.0557516	0.298196	-0.052001
ARPC2	0.0557915	0.298196	0.0999134
PPIH	0.0558177	0.298196	0.141833
PRMT1	0.0559446	0.29865	-0.129521
NDUFS8	0.0561258	0.299128	-0.102321
KRT6B	0.056167	0.299128	1.3377
CD55	0.056193	0.299128	0.105556
ARHGEF1	0.0562019	0.299128	0.132572
AOC3	0.0562947	0.299147	-0.503334
LIMCH1	0.0562951	0.299147	0.178012
RBBP9	0.0563824	0.299147	0.160386
PTPN12	0.0564544	0.299147	0.0944796
ZZEF1	0.0564555	0.299147	0.0568926
PDXDC1	0.0564572	0.299147	0.104161
SNRPB2	0.0566527	0.29975	0.183867
DPY30	0.056655	0.29975	-0.174289
ENTR1	0.0568284	0.300299	-0.319661
STX18	0.0568428	0.300299	-0.145026
KRT6C	0.0572613	0.302241	1.12834
NTN1	0.0573023	0.302241	0.135543
PDCD11	0.0573376	0.302241	0.108138
CRMP1	0.0575453	0.303112	0.37818
NBN	0.0576302	0.303335	0.0867021
TIMM21	0.057721	0.303584	-0.107973
BCL9L	0.0577626	0.303584	0.321026
SLC9A6	0.0579159	0.304165	0.616173
MAP4	0.0581113	0.304967	0.601193
SGCG	0.0582182	0.305303	0.12871
TTC33	0.0582631	0.305314	-0.378521
NDUFA4	0.0583059	0.305314	-0.163632
DMXL2	0.0587809	0.307434	0.109729
GNA13	0.058797	0.307434	0.166747
GNAQ	0.0588647	0.307563	0.233973
LTBP1	0.0590166	0.308077	0.171169
ADCK5	0.0590495	0.308077	-0.190582
GMPS	0.0591874	0.308146	0.13885
CPSF6	0.0591971	0.308146	0.0999195
LGI4	0.0592994	0.308146	0.208203
WDFY1	0.0593228	0.308146	0.113958
FERMT3	0.0593581	0.308146	0.19929
DNASE1L3	0.0593679	0.308146	0.267681
CPT1A	0.059408	0.308146	-0.204883
ATP5F1B	0.0594605	0.308146	-0.114009
FAM120B	0.05958	0.308146	0.123108
CLTC	0.0596294	0.308146	0.0925303
CHP1	0.0597056	0.308146	-0.15279
GPAM	0.0597576	0.308146	-0.491546
NTAN1	0.0597651	0.308146	0.26754
PLA2G2A	0.0597926	0.308146	0.31798
CCDC93	0.059815	0.308146	0.0881736
GOLGA5	0.0599001	0.308146	0.102348
WDR18	0.059932	0.308146	0.0964546
PSMD5	0.0599503	0.308146	0.1954
CLCN6	0.0599588	0.308146	0.236826
RAB33A	0.0599607	0.308146	0.370363
CDC42EP4	0.0599701	0.308146	0.298999
RPS6KA4	0.0602742	0.309486	0.179734
LDHD	0.0603301	0.309542	-0.328844
ANGPTL4	0.060372	0.309542	0.145062
FTH1	0.0604364	0.309573	-0.411316
EIF4A3	0.0604649	0.309573	0.0969251
TCIRG1	0.0605785	0.309697	0.162448
HNRNPK	0.0606102	0.309697	0.0758301
LMOD1	0.0606193	0.309697	-0.29992
SYNE2	0.0608336	0.309911	-0.094914
RPA2	0.0608489	0.309911	0.184723
ZNF148	0.0608609	0.309911	0.090446
TMEM263	0.060862	0.309911	0.243611
SORBS2	0.0608785	0.309911	0.901635
MAPT	0.0609401	0.310004	-0.270234
PLRG1	0.0611498	0.310849	0.088657
IL17D	0.0612549	0.311112	0.291057
PRXL2A	0.061362	0.311112	-0.421131
NCKAP1	0.0613708	0.311112	0.0759343
CALCRL	0.0613933	0.311112	0.514515
PRKDC	0.0614198	0.311112	0.0900736
KRT16	0.0617141	0.311784	0.812634
COL6A1	0.0617706	0.311784	-0.355427
SLC1A4	0.0618226	0.311784	0.149644
RPAP3	0.061826	0.311784	-0.0934411
PI16	0.0618272	0.311784	0.648341
NELFCD	0.0618859	0.311784	0.157593
RILPL1	0.0619202	0.311784	-0.0884256
IGLV7-43	0.0619519	0.311784	0.959217
RBM22	0.0619535	0.311784	0.119984
P4HA2	0.0619896	0.311784	0.150288
ANP32E	0.062131	0.311949	0.123198
TXNL4A	0.0621337	0.311949	0.239106
NFATC2IP	0.0621536	0.311949	0.387516
SH3BGRL	0.062205	0.311987	0.511037
MCAM	0.0624585	0.313039	-0.343246
SCRN1	0.0625419	0.313153	0.12629
ABTB2	0.0625691	0.313153	-0.243672
REPS1	0.0626981	0.313416	0.0871713
MSLN	0.062749	0.313416	0.101588
KTN1	0.0627536	0.313416	0.0805514
BTN3A3	0.0629965	0.31441	0.137732
STUB1	0.0630921	0.314666	-0.10124
ADGRF5	0.0634753	0.316171	-0.127277
AP1G1	0.0634824	0.316171	0.110624
CARHSP1	0.063617	0.31662	0.445556
AGO2	0.0638383	0.317375	-0.0630043
CYFIP2	0.0638639	0.317375	0.117977
GABARAP	0.0639223	0.317375	-0.287268
DOCK5	0.0639468	0.317375	0.0625341
SELENOS	0.0641921	0.318372	-0.143917
NUCKS1	0.0645102	0.319533	0.399067
TTN	0.0645345	0.319533	-0.337012
GAP43	0.0646095	0.319533	0.511084
STAB1	0.0646295	0.319533	0.139412
MRPL32	0.0646502	0.319533	-0.308359
TLR2	0.0647855	0.319815	0.161035
IGKV3-7	0.064876	0.319815	0.477903
NPRL3	0.0648845	0.319815	0.199154
CCT4	0.0649298	0.319815	0.129462
SERPINA4	0.0649316	0.319815	0.59244
GGH	0.0650152	0.320006	0.346827
PHYHD1	0.0650812	0.32011	0.385941
NRDE2	0.0651948	0.320448	-0.191144
PRPF4B	0.0655118	0.32166	0.0740365
APOA1	0.0655859	0.32166	0.863729
SNRPA1	0.0656496	0.32166	0.204038
SERPINA5	0.0657775	0.32166	0.338466
UBXN7	0.0658083	0.32166	0.115515
KIF3B	0.0658399	0.32166	-0.147903
CRIP1	0.0659153	0.32166	0.492723
IGLC7	0.0659423	0.32166	0.763367
UQCRH	0.0659524	0.32166	-0.104583
GFM1	0.0659579	0.32166	-0.117274
TOMM34	0.065966	0.32166	0.0782532
MOSPD2	0.0659826	0.32166	0.170881
VLDLR	0.0662782	0.322524	0.119784
CNTN4	0.0663143	0.322524	0.0918823
RMND5A	0.0663856	0.322524	0.0982646
SELENOP	0.0664103	0.322524	0.103521
MRPL20	0.0664305	0.322524	-0.184433
IP6K1	0.0664313	0.322524	0.124341
LMOD3	0.0665877	0.323064	-0.0684842
FSD2	0.0666806	0.323294	0.117772
GAMT	0.0669503	0.323698	-0.121246
IGHG2	0.0669734	0.323698	0.569933
ADAR	0.0670651	0.323698	0.0663833
MOCS2	0.067122	0.323698	0.288134
MPDU1	0.0671236	0.323698	-0.416333
IGLV4-69	0.0671634	0.323698	0.62153
GSK3A	0.0671663	0.323698	0.137682
SF3B2	0.0671969	0.323698	0.0857243
PPP1R1A	0.0672511	0.323698	-0.45585
TIA1	0.0672849	0.323698	0.10448
NIBAN2	0.0673055	0.323698	0.11612
LAMTOR2	0.0673401	0.323698	0.177904
TUBG1	0.0673538	0.323698	-0.0684327
COL14A1	0.0674943	0.324155	0.551143
HNRNPA1	0.0676558	0.324212	0.0855622
PGM2L1	0.067676	0.324212	0.136495
PTER	0.0677157	0.324212	0.464995
SLAIN2	0.0677254	0.324212	0.369729
MAIP1	0.0677655	0.324212	-0.100329
PDAP1	0.0678425	0.324212	0.12397
MAP1B	0.0678639	0.324212	-0.137992
GSN	0.0678699	0.324212	0.132522
ALYREF	0.0680097	0.324662	0.19354
MTA2	0.0681072	0.324714	0.0850148
VAMP8	0.0681116	0.324714	0.152062
SRPX	0.0682359	0.324797	0.482603
SERPINF2	0.0682404	0.324797	0.316947
BOP1	0.0682657	0.324797	0.877394
KIDINS220	0.0684627	0.325191	0.076353
PLEKHO2	0.0684709	0.325191	0.175622
RRBP1	0.0684852	0.325191	0.224676
CCDC43	0.0685536	0.325299	0.162886
TIMM29	0.0689203	0.326822	0.219457
C6	0.0692335	0.328089	0.273172
STX10	0.0694813	0.328949	-0.142333
HNRNPH1	0.0695072	0.328949	0.106171
UBL5	0.0695844	0.329095	0.133637
IGHV6-1	0.070016	0.330454	0.704856
LIAS	0.0700424	0.330454	-0.11906
CAMK1D	0.0700445	0.330454	0.267946
VKORC1L1	0.070057	0.330454	-0.143875
SELENOM	0.0702278	0.330888	0.0910149
ABCD3	0.0702417	0.330888	-0.126981
ARHGAP24	0.0704782	0.33162	-0.230315
DDX17	0.0704901	0.33162	0.168245
PRKAR1B	0.0707227	0.332011	0.111457
PPP1R21	0.0707437	0.332011	0.0854988
RNPEP	0.0707607	0.332011	0.216599
SARAF	0.0707903	0.332011	-0.115997
SLIRP	0.0708309	0.332011	-0.199256
PPP3CC	0.0708526	0.332011	0.100009
MVK	0.071213	0.333341	-0.0935742
SARDH	0.0712356	0.333341	0.187614
KRT20	0.0712767	0.333341	2.08454
CUTA	0.0714882	0.333777	-0.178759
TMEM38A	0.0716052	0.333777	-0.183951
ACTA2	0.0716935	0.333777	-1.08605
AGR2;AGR3;AGR3;AGR2;AGR2;AGR3	0.0717432	0.333777	0.125536
PPP1CC	0.0717467	0.333777	0.10121
SNX24	0.0717645	0.333777	-0.395345
TNS2	0.0717851	0.333777	0.178612
CD109	0.0718119	0.333777	0.249372
MOCS2	0.0718419	0.333777	0.156939
PCNP	0.0718946	0.333777	0.173223
ANXA2	0.0719287	0.333777	0.201788
CDH2	0.0719315	0.333777	0.167795
SARNP	0.0721237	0.334321	0.138794
SERPINA3	0.0721885	0.334321	0.563416
ARL15	0.0721893	0.334321	0.178974
PDHA1	0.0722551	0.334408	-0.10386
URI1	0.0723148	0.334467	0.113441
SRSF9	0.0723745	0.334527	0.118064
PDZD11	0.0725574	0.335117	0.170394
SRM	0.0725962	0.335117	0.184133
ATP2B4	0.0727043	0.335315	0.147751
EXT1	0.0727331	0.335315	0.411416
MECR	0.0728234	0.335515	-0.151485
DCTN1	0.0729127	0.335578	0.0563416
PIR	0.0729313	0.335578	0.197414
PREB	0.0730794	0.335998	-0.160556
IGLV3-21	0.0731618	0.335998	0.528249
CSNK1G2;CSNK1G3	0.0731639	0.335998	0.203585
GUCY1A1	0.0732417	0.336139	0.181609
IGHV3-7	0.0733147	0.336258	0.471862
ACACB	0.0735156	0.336962	-0.655416
POLR3C	0.0739381	0.33862	0.0752754
CHMP5	0.0739722	0.33862	0.146792
LGALS3BP	0.0741007	0.338804	0.211794
PSMD8	0.0741074	0.338804	0.210383
ACE	0.0741669	0.338859	-0.11147
MOSPD1	0.0744534	0.33995	-0.375119
MMP28	0.0745373	0.340115	0.263803
FGFR1	0.0746321	0.34033	0.278094
SERPINA3	0.0748134	0.340743	0.278525
CDK5	0.0748345	0.340743	0.139606
SDHAF2	0.0749	0.340743	-0.146244
LPP	0.0749137	0.340743	-0.132189
ATP2B4	0.0750196	0.340792	0.934686
CMC2	0.07502	0.340792	-0.119868
USP19	0.075089	0.340888	-0.353374
CAMK2G	0.0751417	0.34089	-0.129192
PPM1K	0.075185	0.34089	-0.245112
CHMP1A	0.0752333	0.340892	0.100642
UBA7	0.0757317	0.342675	0.135928
PLCD3	0.0757655	0.342675	0.176678
MYH6	0.0757709	0.342675	-0.127213
SLC35B1	0.0758807	0.342843	-0.526801
CERS2	0.0759043	0.342843	0.482756
UBE2E1	0.076057	0.343315	0.650053
C8orf82	0.0762531	0.343877	-0.165008
CD276	0.0762779	0.343877	0.099912
RBSN	0.0764503	0.344301	0.103444
CXCL12	0.0764844	0.344301	0.861633
UCP1	0.076551	0.344301	-1.12241
GNB2	0.0765651	0.344301	0.286347
DCP1A	0.0766468	0.344452	-0.0738827
DNAAF5	0.0768286	0.344846	-0.0728756
TSC22D4	0.0768313	0.344846	0.192764
FGL1	0.0771315	0.345976	0.265565
CCAR2	0.0772073	0.346097	0.0710461
SH3D19	0.0772554	0.346097	0.0863676
RAB34	0.0774066	0.346556	0.106156
PCCB	0.0776877	0.347456	-0.168211
PRPSAP2	0.077705	0.347456	0.0873135
ATXN2	0.0777731	0.347543	0.122363
RCOR3	0.0779973	0.348326	-0.0887785
CD9	0.0781296	0.348699	0.641317
EIF3I	0.0782837	0.348792	0.0683041
JPH2	0.0782949	0.348792	0.102502
DYNLT3	0.0783447	0.348792	0.320993
EEFSEC	0.0783709	0.348792	0.149298
PCCA	0.0783951	0.348792	-0.159591
GRK5	0.0790685	0.351271	0.166285
MTHFD1	0.0791683	0.351271	-0.237148
FRZB	0.0792197	0.351271	0.333014
SEH1L	0.0792242	0.351271	0.0575309
PLCB4	0.0792555	0.351271	-0.0987431
DGAT1	0.0792648	0.351271	-0.414573
TAPBP	0.079297	0.351271	0.17656
PECR	0.079444	0.351704	-0.702931
DNAJA3	0.0796125	0.352231	-0.134552
ZNRD2	0.0797276	0.352471	-0.0706933
CREB1	0.0797656	0.352471	0.34478
MYH8	0.0798777	0.352748	-0.0798741
SORBS1	0.0799796	0.352806	-0.177617
IL16	0.0799898	0.352806	0.0982421
AP3S1	0.0800573	0.352826	0.338736
FITM1	0.0800932	0.352826	-0.38974
CHMP2B	0.0802293	0.352925	0.142656
ACTN4	0.0802504	0.352925	-0.156145
RBM39	0.0803308	0.352925	0.0676715
REEP6	0.0803556	0.352925	-0.872901
PTPN23	0.0803954	0.352925	0.0592746
DDX41	0.0804128	0.352925	0.0876717
DMXL1	0.0805738	0.353415	0.0580208
FITM2	0.0808343	0.35434	-0.314655
LTBP3	0.0809485	0.354518	0.279683
AKR1C1	0.0809843	0.354518	0.395684
TBXAS1	0.0810241	0.354518	0.172813
MSN	0.0810912	0.354594	-1.1389
C1QC	0.0811723	0.3546	0.459557
CYBRD1	0.081192	0.3546	0.653113
ATP11A	0.0812769	0.354753	0.0837374
GOLPH3L	0.0815418	0.355552	0.168382
UQCRB	0.081572	0.355552	-0.78538
DAND5	0.0816095	0.355552	0.888
ISG15	0.0816676	0.355588	0.168935
TRA2A	0.0819437	0.356365	0.103839
MRPS18B	0.0819866	0.356365	-0.14204
ANAPC15	0.0820435	0.356365	0.364902
UBE2H	0.0820458	0.356365	0.132386
RPL15	0.0821539	0.356372	-0.393767
GABARAPL1	0.0822088	0.356372	0.447133
F11	0.0822747	0.356372	0.162335
RNASET2	0.082283	0.356372	0.313072
FHL1	0.0822973	0.356372	-0.234267
FKBP10	0.08265	0.357682	0.314638
SLC9A3R2	0.0827015	0.357688	-0.124237
IFI35	0.0827554	0.357704	0.139235
CDKN1B	0.0829031	0.357828	0.156027
CMAS	0.082945	0.357828	0.128699
FGR	0.0830149	0.357828	0.170523
ABAT	0.0830288	0.357828	0.445694
TAOK1	0.0830746	0.357828	0.102615
ANKHD1	0.0830851	0.357828	0.144229
PRRC2A	0.0837327	0.360297	0.121648
BTNL9	0.0837594	0.360297	-0.114292
DYRK1A	0.0840135	0.361128	0.112059
FHIP1A	0.0840538	0.361128	-0.146984
EEPD1	0.0842704	0.36184	-0.0681012
ADH1B	0.0843455	0.361945	0.48598
MB	0.0844056	0.361985	1.42824
SH3KBP1	0.0845964	0.362585	-0.191107
PSMD4	0.0847598	0.363067	0.141775
ASB11	0.084847	0.363135	-0.195884
CTSA	0.0848812	0.363135	0.138876
RNASEH2A	0.0849325	0.363135	-0.0616603
FABP5	0.0850174	0.363135	-0.402642
NADSYN1	0.0850302	0.363135	0.279102
PRPF40A	0.0850835	0.363145	0.0415606
PTPN6	0.0854697	0.364523	0.294301
PTGR1	0.0855086	0.364523	0.226726
CTBS	0.0856425	0.364711	0.146844
MBOAT7	0.0856549	0.364711	0.332444
CTSG	0.0857572	0.364929	-0.458731
HDAC2	0.0858122	0.364945	0.120911
DNAJB11	0.085882	0.36502	0.125143
KLHL22	0.0859366	0.36502	0.121317
TOR1AIP1	0.0860279	0.36502	0.149791
SEMA3B	0.0860849	0.36502	0.424233
DENND5A	0.0861717	0.36502	0.104267
SGCA	0.0861874	0.36502	0.112318
ATP6V1G1	0.0861881	0.36502	0.201885
RPS6KA3	0.0863333	0.365305	0.119613
ZC3H12C	0.0863577	0.365305	-0.129683
SPTB	0.0865647	0.365963	0.106836
HMGN4	0.0867229	0.366296	0.568494
ELP1	0.0868146	0.366296	0.0700664
TMPO	0.0868276	0.366296	0.0621515
ITPK1	0.086849	0.366296	0.162734
NIT1	0.0870992	0.367134	0.171941
AKT1	0.0872511	0.367557	0.157697
MMP23B	0.0874727	0.367736	0.331646
MYO1G	0.0874741	0.367736	0.275829
SMIM8	0.0874976	0.367736	0.676047
MASP1	0.0874997	0.367736	0.143989
MRPL50	0.0878157	0.368759	-0.123433
PHGDH	0.0878465	0.368759	0.413409
PALS1	0.0879599	0.369017	-0.302277
MYBPHL	0.0881337	0.369529	-0.333794
PLEKHA1	0.0882381	0.36975	0.11483
GPSM1	0.0882961	0.369775	0.289958
NCKIPSD	0.0884661	0.369891	0.203348
UQCRC1	0.0884708	0.369891	-0.115402
CAMK2A	0.088484	0.369891	-0.192211
GPLD1	0.088559	0.369891	0.287791
FBXL20	0.0885831	0.369891	0.195553
TSSC4	0.0886688	0.370033	0.25422
GYS1	0.0887571	0.370144	-0.136785
DYNLL2	0.0887992	0.370144	0.456283
RPL29	0.0888704	0.370224	-0.242777
ALDH18A1	0.0892298	0.371414	0.105925
ANGPTL8	0.0892602	0.371414	0.793723
SURF1	0.0893681	0.371471	-0.223047
EPN1	0.0893972	0.371471	0.101922
CDR2L	0.08943	0.371471	0.197218
RAB3A	0.0896471	0.372094	0.162536
VPS8	0.0896844	0.372094	0.100903
IGLL5	0.0898061	0.372382	1.09197
GTF3C5	0.0898623	0.372399	0.0885752
C10orf67	0.0904167	0.374478	-0.590414
VPS13D	0.0905405	0.374695	0.0630182
SDHAF3	0.090574	0.374695	0.839804
PLA2G4F	0.0907078	0.374723	-0.301494
FCGRT	0.0907691	0.374723	0.177651
ABCA8	0.0907722	0.374723	0.30346
LPIN1	0.090791	0.374723	-0.17761
PLD3	0.0910007	0.375261	0.494144
PMPCA	0.0910265	0.375261	-0.11831
SEC23B	0.091194	0.375678	-0.064174
TRIM32	0.0912813	0.375678	-0.109004
FAM210B	0.0912858	0.375678	-0.225761
C9	0.0913691	0.375804	0.461047
SMC1A	0.0916272	0.376291	0.0752574
CBR3	0.0916293	0.376291	0.328624
NAB2	0.0916488	0.376291	0.191779
RETSAT	0.0916986	0.376291	-0.685572
OSTF1	0.0918265	0.376599	0.138388
MKNK1	0.092251	0.378123	0.130748
RPL30	0.0925581	0.379061	0.147946
ZSWIM8	0.092586	0.379061	0.117059
UBAC1	0.0927586	0.379503	-0.109385
PLXND1	0.0928794	0.379503	0.0817324
ENO2	0.0928989	0.379503	0.155391
NRCAM	0.0929071	0.379503	0.107138
HGS	0.0930583	0.379904	0.0773614
HK2	0.0931619	0.380012	-0.590272
STXBP5	0.0931913	0.380012	0.274975
HMGN2	0.0933166	0.380164	0.252781
AOX1	0.0933576	0.380164	0.253765
BSDC1	0.0934085	0.380164	0.11809
OXA1L	0.0934419	0.380164	-0.166855
LUZP1	0.0936184	0.380563	0.0865919
SLC16A3	0.0937378	0.380563	0.190231
MRPS9	0.0937845	0.380563	-0.0868346
DCUN1D3	0.0938118	0.380563	-0.143153
BCKDK	0.093835	0.380563	-0.0975438
SIGMAR1	0.093867	0.380563	0.234648
PPIB	0.0939135	0.380563	0.169445
SLC27A2	0.0941202	0.381184	-0.405486
DYNC2H1	0.0945167	0.38236	0.113209
TRMT11	0.0945177	0.38236	0.109933
ALG5	0.0947953	0.383265	0.141983
ELP6	0.0950493	0.384075	-0.0634285
ITGA7	0.095108	0.384094	-0.12538
DPM1	0.0953859	0.384998	0.117934
SIK3	0.0954477	0.38503	0.123569
DYNC1LI1	0.0955217	0.385111	0.093402
DAB1	0.0955874	0.385158	-0.374723
PBXIP1	0.0957253	0.385496	0.200904
CSAD	0.0959519	0.38619	-0.25687
SERPINA10	0.096144	0.386515	0.420756
RNF31	0.096148	0.386515	0.089789
CPB2	0.0962221	0.386515	0.381441
TTC19	0.0962494	0.386515	-0.15828
ADPRH	0.0964052	0.386923	0.103296
HDGFL3	0.0965157	0.387149	0.273512
HEPACAM	0.0965746	0.387167	-0.566483
TMTC3	0.096973	0.388378	0.103776
MRAS	0.0969855	0.388378	0.296219
MIOS	0.0970524	0.388427	0.0593203
NHLRC1	0.0971795	0.388592	0.172981
DNAJB2	0.0972026	0.388592	0.154466
ECI2	0.0972676	0.388613	-0.172277
BTF3L4	0.0973263	0.388613	-0.148661
SFXN5	0.0974135	0.388613	0.120427
BUB3	0.0974257	0.388613	0.0725568
GET4	0.0976788	0.389405	-0.118905
SHMT1	0.0978463	0.389639	-0.320807
YWHAH	0.0978787	0.389639	0.0992383
SMARCD2	0.0979015	0.389639	0.0820558
DPY19L1	0.0981387	0.390082	0.249621
STAG2	0.0981392	0.390082	0.0763896
SRP54	0.0981769	0.390082	0.0735311
WDR43	0.0983336	0.390467	0.0731166
ELP3	0.0983833	0.390467	0.169448
RABEP1	0.098451	0.390519	0.0760847
CCT6B	0.0986212	0.390836	0.177535
TBC1D5	0.0986614	0.390836	0.0935581
VTA1	0.0986955	0.390836	0.0900828
UGGT2	0.0988353	0.391006	0.0566216
SRPK2	0.0988479	0.391006	0.0740828
MED25	0.0991532	0.391828	0.240223
ELF1	0.0991657	0.391828	0.149684
ENPEP	0.0994522	0.392743	-0.15582
IRF2BP1	0.0998022	0.393388	0.128367
KRT18	0.0998086	0.393388	0.329268
NUP58	0.0998283	0.393388	0.0802872
FSCN1	0.0998364	0.393388	0.136295
LDHB	0.0999257	0.393523	-0.161119
PHKG1	0.100109	0.393899	0.144391
OSGEP	0.100132	0.393899	0.203887
HABP4	0.100266	0.39421	0.672956
EMILIN3	0.100384	0.394313	0.3421
PCBP4	0.100403	0.394313	0.184515
PSMB9	0.100588	0.394823	0.137824
RABGGTB	0.100649	0.394846	0.165426
SETD3	0.100939	0.395764	0.120906
MTCH1	0.101053	0.395955	0.208319
TNS1	0.101098	0.395955	-0.675319
CLIC6	0.101253	0.396143	0.102832
NFASC	0.101257	0.396143	0.0939863
ARHGEF11	0.101387	0.396305	0.0552712
CAD	0.101422	0.396305	0.0903306
GNAI2	0.101469	0.396305	0.111773
B4GAT1	0.101521	0.396305	0.459675
KRT14	0.101619	0.396469	1.13672
HSPB1	0.101758	0.396724	-0.0947365
OAT	0.101825	0.396724	0.152301
IWS1	0.101851	0.396724	0.268808
SPTLC1	0.102048	0.397274	0.153195
ACTN1	0.102131	0.397379	-0.117904
HNRNPUL1	0.102302	0.397827	0.106965
CHCHD2	0.102565	0.398451	-0.152905
EIF3F	0.102574	0.398451	0.149932
MAN1A1	0.102699	0.398721	0.107675
DMAC1	0.102836	0.399033	-0.489346
ARHGEF37	0.102999	0.399449	0.12879
GP1BA	0.103057	0.399451	0.244861
GNPDA2	0.103111	0.399451	0.320008
DPYSL4	0.103247	0.399761	0.114187
UFL1	0.103314	0.399802	0.0963454
ITIH4	0.103516	0.40033	0.543289
PDE4D	0.103581	0.40033	0.173316
GGCX	0.103619	0.40033	0.105133
NDUFB1	0.103784	0.40075	-0.126206
PPP6C	0.103863	0.400829	0.108755
TRIM56	0.103952	0.400829	0.0785998
CAPN5	0.103973	0.400829	0.195535
MTCH2	0.1041	0.401103	0.446666
ATP5PB	0.104224	0.401365	-0.146333
DAD1	0.104361	0.401673	0.296001
PGM2	0.104568	0.401886	0.240204
DNMBP	0.104584	0.401886	0.0863301
CUL4A	0.104641	0.401886	-0.0720893
PRTFDC1	0.104641	0.401886	0.586342
ETF1	0.104756	0.40191	0.0918446
RAB5C	0.10476	0.40191	0.197949
TXN	0.104908	0.402065	0.11241
GCAT	0.105054	0.402065	-0.330159
IGLV3-19	0.10507	0.402065	0.256965
RDH5	0.105073	0.402065	-0.559769
PTP4A3	0.105089	0.402065	-0.270693
GOLGA1	0.105139	0.402065	0.0686022
SUPT16H	0.105317	0.402531	0.0581194
PKIA	0.105443	0.402794	0.388165
TTN	0.105745	0.403504	-0.637011
PSMC3	0.105754	0.403504	0.0694601
TCP1	0.105798	0.403504	0.106133
ATP9A	0.105933	0.403801	-0.0898717
NDUFAF4	0.106023	0.40381	-0.171403
ARL2BP	0.106086	0.40381	0.127791
RAB3GAP2	0.106116	0.40381	0.0545717
VPS18	0.106162	0.40381	0.057175
PBDC1	0.106246	0.403918	0.144837
GANAB	0.106336	0.403941	0.111674
HLA-DQA1	0.106366	0.403941	-0.464797
FAM120A	0.1065	0.404008	0.0850921
COL21A1	0.106537	0.404008	0.140815
C9orf40	0.106622	0.404008	0.102528
PPP1R12C	0.106709	0.404008	0.347462
PDHX	0.10671	0.404008	-0.143155
IL6ST	0.106753	0.404008	0.0869489
VPS26C	0.10678	0.404008	0.102741
FBXW5	0.10708	0.404808	-0.174404
SYMPK	0.107105	0.404808	0.063328
ITSN1	0.107585	0.406408	0.0745282
WRAP73	0.107905	0.4074	0.122939
IDUA	0.108028	0.407591	0.0745277
CAP1	0.10807	0.407591	0.318338
COQ5	0.10814	0.407639	-0.0964191
INHBC	0.10831	0.408066	0.510262
MADD	0.108456	0.408114	0.0970984
PLIN4	0.108523	0.408114	-0.493906
NRAP	0.108549	0.408114	-0.659567
PGBD5	0.108552	0.408114	0.201623
STAM	0.10904	0.409572	0.0745647
CD46	0.109082	0.409572	-0.32178
LSM6	0.109129	0.409572	0.340058
RAB11B	0.10917	0.409572	0.155505
FCGR1A	0.109487	0.410505	0.241761
HHATL	0.109533	0.410505	-0.268582
TMEM38B	0.109795	0.411272	0.171636
FDPS	0.109959	0.411339	0.166328
NCBP2AS2	0.10999	0.411339	-0.330771
HMOX2	0.110021	0.411339	0.100142
ITSN2	0.110044	0.411339	0.0974624
ATM	0.110365	0.412323	0.0880354
RPL23A	0.110519	0.412681	0.134289
GLT8D1	0.110742	0.41306	0.084696
ELP2	0.110776	0.41306	0.119572
LETM1	0.110847	0.41306	-0.104485
CYP4F11	0.110854	0.41306	0.132279
NIPBL	0.11091	0.41306	0.0642725
CTSB	0.111116	0.413515	0.113195
;DDX58;DDX58	0.111148	0.413515	0.0553467
QTRT1	0.111297	0.413853	0.15425
CLIC5	0.111395	0.413877	-0.1346
NDUFA10	0.111419	0.413877	-0.175605
HSD17B7	0.111531	0.414075	0.226304
ALKBH4	0.111656	0.414325	0.113675
LNPK	0.111735	0.414402	-0.15709
SVIL	0.112231	0.415847	0.354032
GGA2	0.112241	0.415847	0.0982562
CBR1	0.112304	0.415865	0.201748
TSTD1	0.112544	0.416363	0.196866
ATP1B1	0.112556	0.416363	0.155814
CYTH1	0.112875	0.416758	0.124658
HSBP1	0.112911	0.416758	-0.110608
EPHX2	0.112957	0.416758	-0.198857
PTPA	0.113089	0.416758	0.175629
ITGA8	0.113109	0.416758	-0.071763
YTHDC1	0.113135	0.416758	0.117752
STK38	0.113196	0.416758	0.142435
STON1-GTF2A1L;STON1-GTF2A1L;STON1	0.113207	0.416758	0.0888881
LARP7	0.113224	0.416758	0.0919951
DAP	0.113247	0.416758	0.0832278
ANKRD29	0.11354	0.417621	-0.528968
INPPL1	0.11369	0.417957	0.0738831
SFXN4	0.113781	0.418077	-0.164745
RBM14	0.11402	0.41874	0.13285
RELA	0.114331	0.419666	0.0879767
HAPLN1	0.114447	0.419797	-0.242492
RIPOR1	0.11458	0.419797	0.108831
GSTZ1	0.114591	0.419797	-0.214519
MMP24OS	0.114602	0.419797	-0.34843
CRLF1	0.114835	0.420434	-0.0899025
LRRC20	0.114989	0.420779	-0.184615
LMAN1	0.115368	0.421952	-0.127396
CCDC6	0.115464	0.422061	0.105175
DBI	0.115644	0.422061	-0.195675
GSN	0.115662	0.422061	0.141273
LRMDA	0.115681	0.422061	0.1899
THEM6	0.115804	0.422061	-0.153389
PCM1	0.115857	0.422061	0.082776
PDLIM3	0.115919	0.422061	0.237702
NDUFA12	0.115955	0.422061	-0.10062
PRKAB1	0.115986	0.422061	0.117709
RAP1GAP2	0.116017	0.422061	-0.29429
CBSL;CBS	0.116049	0.422061	-0.0800726
CTBP1	0.116115	0.422086	0.170445
IRS2	0.116203	0.422124	-0.128991
IQGAP1	0.116244	0.422124	0.151567
SYNJ2BP-COX16	0.116382	0.422284	0.150161
WDTC1	0.116503	0.422284	0.154025
MRPS36	0.116508	0.422284	-0.174802
EPB41L1	0.116539	0.422284	-0.415624
ISG20	0.116637	0.422284	-0.0945677
CDC42BPB	0.116673	0.422284	0.0783912
PHC3	0.116747	0.422284	0.154619
MTFR1L	0.116762	0.422284	0.113508
MOGS	0.11693	0.422677	-0.06086
ANGPTL2	0.117066	0.422956	0.130653
PGAM5	0.117369	0.423835	-0.158588
RAB7A	0.117568	0.42405	0.155858
NUDT3	0.117582	0.42405	0.612084
PCSK5	0.117626	0.42405	-0.106412
TMEM106B	0.117666	0.42405	0.114572
ARHGAP4	0.117919	0.424746	-0.0855078
NXF1	0.1183	0.42574	0.0916142
ABCD1	0.118349	0.42574	0.181602
CFL2	0.118396	0.42574	0.0764669
SMYD3	0.118434	0.42574	0.146008
AP4S1	0.118583	0.426061	-0.316123
TSPAN8	0.118946	0.427145	0.826426
OAF	0.119027	0.427145	0.156422
HOMER3	0.119064	0.427145	-0.0814171
SEC61A2	0.119741	0.429279	0.232042
RHBDF1	0.119855	0.429279	0.193811
TPM4	0.119905	0.429279	0.134999
UHRF1BP1	0.119962	0.429279	0.136075
GATA6	0.120011	0.429279	0.209476
PARL	0.12002	0.429279	-0.175819
RNMT	0.120158	0.429362	0.0850465
RUVBL1	0.120165	0.429362	0.0671388
NNT	0.120281	0.429362	-0.132582
RPRD1A	0.120284	0.429362	0.137614
SLC4A1AP	0.120609	0.429994	0.0658217
[truncated: 5,133 more rows]

## Sheet: GEE analysis_log2transformed AF
PG.Genes	p value	FDR	log2FC(RA-AF/LA-AF)
PSMD8	8.17968e-12	5.83375e-08	0.203345
OMD	6.9144e-11	2.46568e-07	1.42041
CD36	5.70594e-10	1.01737e-06	-0.516808
LAMC1	4.53296e-10	1.01737e-06	-0.317361
PSMC4	1.81158e-09	2.58404e-06	0.160584
EIF3G	8.99574e-09	9.46675e-06	0.321984
TGM2	9.29154e-09	9.46675e-06	0.425528
PPP3CA	1.9573e-08	1.74493e-05	0.258671
RAP1GDS1	4.44594e-08	3.17084e-05	0.541426
GPAM	4.20223e-08	3.17084e-05	-0.200214
SNX3	8.25331e-08	5.35114e-05	0.289073
PLCL1	1.08194e-07	6.43035e-05	0.382012
YWHAH	1.645e-07	9.02474e-05	0.317709
GMPS	3.35923e-07	0.000171129	0.257437
RABGEF1	4.12265e-07	0.000196018	0.174219
BDH1	1.10311e-06	0.000491711	-0.576442
VCP	1.23458e-06	0.000517943	0.128362
GET3	1.36802e-06	0.00054204	0.149504
CDH19	1.53972e-06	0.000577963	0.38981
NRDC	1.66798e-06	0.000594803	0.191422
SVIP	5.25637e-06	0.00178516	-0.367095
EIF3F	5.90755e-06	0.00183186	0.291275
FADD	5.84475e-06	0.00183186	0.581022
NID1	7.65079e-06	0.00227356	-0.36934
UBLCP1	8.82004e-06	0.00251618	0.332781
EGFLAM	9.58654e-06	0.00259121	-1.16128
WDR82	9.80969e-06	0.00259121	0.309422
NSUN2	1.02111e-05	0.00260091	0.185403
GOLPH3	1.22423e-05	0.00301075	0.26044
SDC1	1.37835e-05	0.00324785	1.77137
PSMD7	1.41171e-05	0.00324785	0.151444
PAFAH1B1	1.46086e-05	0.00325588	0.211347
ETF1	1.62713e-05	0.00351657	0.143481
PSMB3	1.68206e-05	0.00352836	0.167481
HSPA12B	1.819e-05	0.00370661	-0.301419
AKT2	2.10171e-05	0.00416372	0.209382
MIF4GD	2.33393e-05	0.0042681	0.249903
BMP10	2.2209e-05	0.0042681	0.440278
NAPG	2.32931e-05	0.0042681	0.202497
SH3GLB1	2.56736e-05	0.00451522	0.141706
CHMP2B	2.70188e-05	0.00451522	0.205761
ANP32A	2.7223e-05	0.00451522	0.203768
TRMT61A	2.70647e-05	0.00451522	0.348925
LAMB2	2.85763e-05	0.00463195	-0.316737
PRKRA	2.98233e-05	0.00472667	0.207627
IPO5	3.91664e-05	0.00594329	0.169565
ATP6V1B2	3.87062e-05	0.00594329	0.204178
UFM1	4.37401e-05	0.00623908	0.414276
PSMC1	4.34853e-05	0.00623908	0.168419
TPPP3	4.20143e-05	0.00623908	0.464217
LZTFL1	4.46905e-05	0.00624966	0.301164
FRMD3	5.14435e-05	0.00699241	-0.673375
TMEM14B	5.19626e-05	0.00699241	-0.524154
TUBA1A	5.84982e-05	0.0077261	0.275762
GABARAPL1	6.09404e-05	0.00782634	1.1183
CDK5	6.14519e-05	0.00782634	0.335494
DPYSL3	7.81161e-05	0.00977411	0.428687
CASK	8.14572e-05	0.0100164	0.275642
PLCB1	9.12753e-05	0.0110335	-0.294532
MSN	0.000101756	0.0120954	0.212957
DLG1	0.00011577	0.0126541	0.301661
SCFD1	0.000116463	0.0126541	0.121797
FITM1	0.000109837	0.0126541	-0.783439
ACOT7	0.000117102	0.0126541	0.446689
MT-ATP6	0.00011493	0.0126541	-0.379427
CLTB	0.000111312	0.0126541	0.272433
USP7	0.000126111	0.0133073	0.127208
IPO7	0.000129145	0.0133073	0.183802
LAMA2	0.000132585	0.0133073	-0.280101
YWHAQ	0.000134342	0.0133073	0.193688
TUBB3	0.00013187	0.0133073	0.433997
ASPN	0.000134341	0.0133073	1.22145
GABARAPL2	0.000137571	0.0134405	0.331657
SLC2A4	0.00014373	0.0138524	-0.557903
PGLS	0.000148304	0.0141027	0.445592
SLC6A2	0.000157662	0.0147953	2.01267
RBBP7	0.000164054	0.0151355	0.188201
TPRKB	0.000165531	0.0151355	0.282332
ABI2	0.000168814	0.0152403	0.27936
EIF3I	0.000171271	0.0152688	0.165678
PSMC6	0.000192789	0.0167679	0.148747
EPB41L3	0.000191985	0.0167679	0.432409
PDLIM4	0.000201002	0.0172717	0.92371
OSGEP	0.000225138	0.0191153	0.350495
NID2	0.000228573	0.0191786	-0.224006
ARPC3	0.000238539	0.0191797	0.345557
DDHD2	0.000234274	0.0191797	0.130739
PSMA1	0.000239342	0.0191797	0.162568
GSN	0.000232812	0.0191797	0.234197
GGPS1	0.000270422	0.0214294	0.361043
RAB6A	0.000279062	0.0218711	0.191111
TMEM167A	0.000299881	0.0229973	-0.905263
GPC6	0.000297192	0.0229973	0.954713
BOLA2	0.000304034	0.0230678	0.390125
AP5B1	0.00031024	0.0232908	0.321627
TACC1	0.000325653	0.0241933	0.182903
MT-ND4	0.000337569	0.0245667	-0.526435
EIF2B1	0.000337298	0.0245667	0.174431
PI16	0.000365023	0.0262964	1.14563
ECSIT	0.000370078	0.026394	-0.439329
SERPINB9	0.000384331	0.0271391	0.557154
UQCRQ	0.00040405	0.0281176	-0.497594
PPP3CB	0.000406074	0.0281176	0.395351
KANK3	0.000423645	0.0290523	-0.251409
YWHAZ	0.000495341	0.0334887	0.247655
PRXL2A	0.000497729	0.0334887	-0.305392
ACAD9	0.000511606	0.0341007	-0.255403
ADA	0.000520368	0.0343636	0.531072
GNL1	0.000532959	0.0348721	0.245483
VAT1L	0.000544118	0.0352786	0.559921
SEPHS1	0.000561501	0.0360777	0.380823
GSK3A	0.000648096	0.0402043	0.220764
GSDME	0.000632379	0.0402043	0.514048
CACNA2D1	0.000648414	0.0402043	0.257559
RPS27A	0.00065104	0.0402043	0.169356
FIP1L1	0.000653911	0.0402043	0.40555
GALNT2	0.000669766	0.0408271	0.196489
CYC1	0.000682218	0.0412337	-0.31987
PFN1	0.000707994	0.0414607	0.327536
APRT	0.000709227	0.0414607	0.482678
NCBP2AS2	0.00070219	0.0414607	-0.635137
GLIPR2	0.000695094	0.0414607	0.485033
SH3GLB2	0.000726793	0.0421422	0.255174
MCAT	0.000757134	0.0435474	-0.266379
DPYSL2	0.000803257	0.0454669	0.336431
RBMX	0.000800959	0.0454669	0.308735
MT-CYB	0.000810816	0.0455334	-0.832271
ARFIP1	0.000819402	0.045656	0.30742
LAMA5	0.000832108	0.0460046	-0.409154
MT-CO1	0.000845745	0.0463989	-0.687296
DDX5	0.000862299	0.046946	0.178513
NEK9	0.000877998	0.0474385	0.20312
PAICS	0.000887137	0.0475719	0.215138
MYEF2	0.000913375	0.0486134	0.503079
COPE	0.000943079	0.0498225	0.145303
RAB5B	0.000954076	0.0500329	0.151386
CBR1	0.000996091	0.0518549	0.370674
MPV17L2	0.00103876	0.0536845	-0.84303
LAMB1	0.00106181	0.0540915	-0.194077
ACACB	0.00106175	0.0540915	-0.224091
IPO9	0.0010983	0.0555539	0.150898
SYNCRIP	0.00111954	0.055836	0.176188
UCHL1	0.00111344	0.055836	0.965114
AIDA	0.00113236	0.0560831	0.42939
CNOT2	0.00117826	0.0566012	0.489588
LIN7A	0.00116065	0.0566012	0.217486
NDUFB1	0.00115604	0.0566012	-0.265741
CAV1	0.00117158	0.0566012	-0.416065
PHF5A	0.0011825	0.0566012	0.268795
PSMA7	0.00119075	0.0566161	0.130378
SLC16A7	0.00122467	0.0578433	-0.652946
MYOT	0.00139254	0.0636641	-1.24254
HEATR5A	0.0013666	0.0636641	0.186749
MT-ND5	0.00137825	0.0636641	-0.509558
JAM3	0.00138713	0.0636641	0.478752
GULP1	0.00136147	0.0636641	1.07963
USP5	0.00143044	0.0649804	0.214104
CLIC1	0.00145512	0.0656831	0.354867
SRP72	0.00149265	0.0661215	0.166871
SNX4	0.00149189	0.0661215	0.21821
YWHAB	0.00147764	0.0661215	0.218667
OGA	0.00152417	0.0664536	0.22725
PSMG1	0.00152742	0.0664536	0.250374
UXT	0.0015281	0.0664536	0.641495
SMAD5	0.00155893	0.0665764	0.5106
UBQLN4	0.00155615	0.0665764	0.256114
TMOD3	0.00154385	0.0665764	0.26934
DYNC1LI2	0.00160477	0.0673436	0.156358
HRG	0.00158647	0.0673436	0.445643
TH	0.00160522	0.0673436	0.514022
RMDN2	0.00162536	0.06779	0.299346
DDX39B	0.00166252	0.0689364	0.164426
UFL1	0.00168338	0.0690505	0.20495
TXN	0.00168463	0.0690505	0.228069
GALNT16	0.00170691	0.0695641	-0.212476
UGDH	0.00172079	0.0697311	0.587464
ATG3	0.00173489	0.0699054	0.309459
PLXDC2	0.00174811	0.0700422	0.457174
CANX	0.00181332	0.0716734	0.219924
CFL1	0.00180353	0.0716734	0.228296
ARL2BP	0.00181897	0.0716734	0.222212
LGALS8	0.00184718	0.0720895	0.181034
COMMD3	0.00184974	0.0720895	0.452713
MICAL2	0.00187905	0.0722276	0.59076
ATP2A2	0.00188367	0.0722276	-0.299243
TYMP	0.00187316	0.0722276	0.522895
TTI1	0.00195673	0.0746278	0.172072
PABPC1	0.00198173	0.0747816	0.172434
OBSCN	0.00197516	0.0747816	-1.65604
DCUN1D1	0.0020109	0.0754355	0.228351
TUBB	0.00202022	0.0754355	0.391053
TAGLN2	0.00207694	0.0759019	0.307601
RAB7A	0.00205804	0.0759019	0.296357
FAM177A1	0.00208592	0.0759019	0.432385
OSTF1	0.00204384	0.0759019	0.166267
SDR39U1	0.0020791	0.0759019	-0.263577
LAMA4	0.0022132	0.0801247	-0.222846
NCAM1	0.00223964	0.0802668	0.265047
ELAVL1	0.00223102	0.0802668	0.2251
DYNC1I2	0.00225564	0.0804362	0.182741
NANS	0.00232125	0.0823639	0.406803
MGLL	0.00240963	0.0848839	-0.370475
DHPS	0.00241607	0.0848839	0.153474
PSMD11	0.0024668	0.0862412	0.126712
ENG	0.00254085	0.0881934	0.568388
SRA1	0.00254737	0.0881934	-0.150262
ATG16L1	0.00260976	0.089917	0.192603
ALDH1A1	0.00263987	0.0900841	0.669774
PEPD	0.00263674	0.0900841	0.293749
MAP1A	0.0027129	0.0921352	0.392442
HDAC2	0.00272666	0.0921638	0.137922
CAND1	0.00278266	0.0936127	0.302228
TUBB4A	0.00280563	0.0937772	0.286511
DHTKD1	0.00281384	0.0937772	-0.380756
AURKAIP1	0.00284676	0.0944329	-1.36811
ACTR3	0.00287483	0.0949225	0.298977
RRM2B	0.00289031	0.0949939	0.15773
LIPT1	0.00291582	0.0953929	-0.52337
ITGA7	0.00294026	0.0957532	-0.208074
ALAD	0.00300257	0.0971532	0.291493
EEF1AKNMT	0.0030105	0.0971532	0.166606
ITGA6	0.00304735	0.0975243	-0.208699
CLIP2	0.00304934	0.0975243	0.165524
FBXO44	0.00316741	0.0982059	0.991564
SET	0.00312503	0.0982059	0.175181
RAP1GAP2	0.00308644	0.0982059	-0.429642
EIF3H	0.00317347	0.0982059	0.130574
CPSF6	0.00318081	0.0982059	0.158256
SNRPA1	0.00313051	0.0982059	0.258086
ERGIC1	0.00314553	0.0982059	0.416717
RBM4	0.00314024	0.0982059	0.257988
KYNU	0.00321565	0.0988534	0.13046
ILF3	0.00326472	0.0999312	0.231226
OSBPL9	0.0033002	0.100586	0.121545
METTL7B	0.00334132	0.101405	-0.439107
CARM1	0.00337099	0.101873	0.13851
ACSS1	0.00338551	0.10188	-0.682144
MAPK1	0.00340105	0.101917	0.320948
PI4K2A	0.00341927	0.102034	0.335029
CHMP7	0.00347401	0.103236	0.189548
PSMA2	0.00352776	0.103827	0.156863
PAK4	0.00353174	0.103827	-0.140939
PSMC3	0.00353758	0.103827	0.146189
SBDS	0.00356016	0.104062	0.15379
ALDH1A2	0.00360262	0.104396	0.719636
U2AF2	0.00359572	0.104396	0.15476
HNRNPM	0.00361551	0.104396	0.225093
PDIA3	0.00370792	0.106632	0.34043
CHGB	0.00380146	0.108884	-0.600932
SRPK2	0.0038552	0.109543	0.171346
MTFP1	0.00385508	0.109543	-0.526729
COX7B	0.00389748	0.110305	-0.556798
NAP1L1	0.00398333	0.110953	0.275399
EIF3D	0.00401373	0.110953	0.140736
UBA1	0.00396388	0.110953	0.259599
GUF1	0.00400181	0.110953	-0.212092
AKT1S1	0.00396188	0.110953	0.30934
GRWD1	0.00400563	0.110953	0.241666
CSRP2	0.0040306	0.110989	-0.377902
PTP4A1	0.00410171	0.112513	0.202573
MT-ND6	0.00415969	0.113277	-0.692973
ADPRH	0.00417719	0.113277	0.246177
HMGCS1	0.0041667	0.113277	0.130344
DNAJA1	0.00422542	0.113778	0.160291
TUBB2A	0.00422761	0.113778	0.323613
HNRNPAB	0.00433628	0.115044	0.208972
CHRAC1	0.00443618	0.115044	0.217416
MON1B	0.00437117	0.115044	0.428582
CRYAB	0.00442724	0.115044	0.245937
PSMA3	0.00436911	0.115044	0.136763
CDH13	0.00439136	0.115044	0.371542
DYNLL1	0.00435643	0.115044	0.194405
TMEM126A	0.00430928	0.115044	-0.228368
ACTR10	0.00437643	0.115044	0.130527
AASS	0.00443234	0.115044	-0.259147
ACOT9	0.00445206	0.115044	-0.3547
GMPR2	0.00451064	0.116137	0.257902
SLC25A22	0.00454848	0.116272	0.202443
CPPED1	0.00454078	0.116272	0.261389
GSN	0.00459886	0.116309	0.270973
CACNA2D2	0.00458739	0.116309	0.412379
PXMP2	0.00456751	0.116309	-0.300171
PRKG1	0.00464967	0.117178	0.17415
RAN	0.00470989	0.118278	0.130718
HNRNPDL	0.00484485	0.119977	0.316068
	0.00482832	0.119977	-0.1945
DDAH2	0.00483094	0.119977	0.483459
HEXB	0.00484249	0.119977	0.314326
TRMT112	0.00492244	0.121477	0.206711
NDUFA4	0.00518231	0.127449	-0.420957
HCLS1	0.00522613	0.127996	0.436864
MANF	0.00524046	0.127996	0.265316
ANP32B	0.0053207	0.129072	0.438213
ATP5MK	0.00531666	0.129072	-0.373621
TMEM120A	0.00539382	0.129407	-0.16512
NDUFB5	0.00541166	0.129407	-0.324844
NGFR	0.00544337	0.129407	0.266134
GDI2	0.00535375	0.129407	0.223858
TRIM28	0.00541107	0.129407	0.213726
SQSTM1	0.0054415	0.129407	0.370698
RBM33	0.00547149	0.1295	-0.189073
COPS8	0.00550176	0.1295	0.225153
SAR1B	0.00550031	0.1295	0.175163
NARS1	0.0055525	0.129947	0.216148
DAP3	0.0055572	0.129947	-0.192761
TXNDC12	0.00559561	0.129993	0.319684
LSM7	0.00558231	0.129993	0.656078
CCDC91	0.00566144	0.131095	0.21003
RBM22	0.00578571	0.133539	0.161741
COX7A1	0.00587704	0.13521	-0.646438
GTF2E1	0.00590186	0.135344	0.399047
TMSB4X	0.00592695	0.135484	0.584046
HACD1	0.00597908	0.135753	-0.485293
ACTR2	0.00602519	0.135753	0.218719
TMX3	0.00603387	0.135753	0.134412
EXD2	0.00601994	0.135753	0.231202
UBA2	0.00596832	0.135753	0.251204
NCK1	0.00609264	0.136215	0.115021
RTN4	0.00607905	0.136215	0.202982
UTP4	0.00612594	0.136532	0.276202
LGALS3	0.0061866	0.137027	0.582202
RANGAP1	0.00616983	0.137027	0.184741
GPR89A;GPR89B	0.00623374	0.137509	-0.549041
GMPPA	0.00624689	0.137509	0.319832
GNAO1	0.00633194	0.138102	0.363795
GOLGA5	0.00630904	0.138102	0.177865
PTGES2	0.00632194	0.138102	-0.293699
TARS3	0.0063742	0.1386	-0.148953
BDH2	0.00639398	0.138607	0.443635
SLC9A3R2	0.00653033	0.141134	-0.169225
GFPT1	0.00660365	0.141348	0.262668
CA4	0.00657185	0.141348	-0.739178
PAK2	0.00661948	0.141348	0.180682
MAIP1	0.00658333	0.141348	-0.263195
PSMC2	0.00675048	0.1429	0.107635
NUB1	0.00674851	0.1429	0.173653
PPAT	0.00677234	0.1429	0.223882
GTF3C3	0.00675557	0.1429	0.151349
HNRNPC	0.00680402	0.143145	0.231448
SF3B2	0.00685325	0.143757	0.146517
PODXL	0.00688021	0.143899	-0.250511
CDKN2C	0.007026	0.146519	0.33656
EEA1	0.00707198	0.14662	0.167237
EHD2	0.00705686	0.14662	-0.282398
EDIL3	0.00714907	0.147789	0.344966
CSNK2A2	0.00719457	0.1483	0.142566
SNX12	0.00725031	0.14859	0.333143
SLC1A4	0.00724774	0.14859	0.488268
NOVA1	0.00727249	0.148617	-0.210835
EOGT	0.00729491	0.148649	0.396013
NSF	0.00741759	0.150719	0.202621
PTMS	0.00768368	0.151733	0.411094
NDUFB2	0.00770156	0.151733	-0.410898
AIFM1	0.00757095	0.151733	-0.25303
ENO1	0.00764168	0.151733	0.314101
SRP14	0.00765839	0.151733	0.294006
CDK9	0.00766928	0.151733	-0.230573
EIF4A2	0.00770023	0.151733	0.173528
PET117	0.00760241	0.151733	-0.49528
SRL	0.00749459	0.151733	-0.533945
GATD1	0.00759288	0.151733	0.393718
PCYOX1L	0.00762838	0.151733	0.484217
RCN3	0.00772906	0.151856	0.686959
FGL2	0.00778861	0.152605	0.404577
COX4I1	0.00784734	0.15283	-0.374193
ATP5MJ	0.00785946	0.15283	-0.359658
BASP1	0.00786434	0.15283	0.597426
ANKRD29	0.00800787	0.155196	-0.797058
GMPPB	0.00805654	0.155704	0.308916
HS1BP3	0.00807773	0.155704	0.236382
CUX1	0.00813759	0.156048	0.118848
MRPL20	0.00813937	0.156048	-0.275295
NELFCD	0.00817368	0.156286	0.318107
RAB23	0.0085009	0.162108	0.232229
MYH6	0.00854002	0.16242	-0.310769
SYN2	0.00874107	0.165801	0.33943
DNPEP	0.00879251	0.166335	0.22553
UBR7	0.00885971	0.167142	-0.205345
SHFL	0.00888207	0.167142	0.693542
FRMD8	0.00900659	0.169039	0.405573
RPS19	0.00915298	0.170888	0.232252
DCTN2	0.00914842	0.170888	0.231596
EEF1D	0.00922644	0.171809	0.0879787
TP53I3	0.00928932	0.17253	0.397067
TPT1	0.00941321	0.174377	0.229417
EIF2S1	0.00952114	0.175464	0.128639
COX7C	0.00950304	0.175464	-0.61012
MRPS15	0.00957834	0.176064	-0.239195
BID	0.00965797	0.176851	0.33212
SCRN1	0.00967077	0.176851	0.308799
DMAC1	0.00975503	0.177623	-0.622998
EMC7	0.00976281	0.177623	0.22046
FAM114A1	0.00982003	0.17821	0.198235
PIP5K1C	0.0100124	0.180002	0.230794
OBSCN	0.0100198	0.180002	-0.599861
NDUFA3	0.00998743	0.180002	-0.328128
S100A13	0.00996115	0.180002	0.252252
POLR2G	0.0101085	0.180686	0.183743
ENY2	0.0100907	0.180686	0.316409
PRODH	0.0101686	0.180854	-0.188215
DDX21	0.0101437	0.180854	0.215278
HNMT	0.0102133	0.181196	0.814203
SRSF1	0.0102752	0.181798	0.197951
DYNLRB1	0.0102982	0.181798	0.160113
TMEM143	0.0103243	0.18181	-0.293476
CCT2	0.0103739	0.182233	0.248737
MMRN2	0.0104346	0.18285	-0.279085
TUBB4B	0.0105274	0.184023	0.235152
COQ10A	0.0106295	0.185353	-0.324511
RBM12	0.0106618	0.185463	0.24083
ADD3	0.0107931	0.18729	0.431605
CCT5	0.0108944	0.18859	0.178872
	0.0109457	0.189019	0.325791
UBE2F	0.0110214	0.189201	0.376377
VIM	0.0110851	0.189201	0.321284
RABEPK	0.0110889	0.189201	0.329044
ASB11	0.0110135	0.189201	-0.255598
CD46	0.011049	0.189201	-0.294813
TIMP3	0.0113255	0.191407	-0.197102
GNPDA1	0.0113125	0.191407	0.327711
AKR1C1	0.0112573	0.191407	0.480488
PPP2R5E	0.0112832	0.191407	0.116997
DIP2A	0.011387	0.19142	-0.220339
API5	0.0114089	0.19142	0.13074
EIF4A1	0.0114154	0.19142	0.163217
NDUFA5	0.0114689	0.19142	-0.269651
MTARC2	0.0114982	0.19142	-0.315974
RPE	0.0115164	0.19142	0.42646
FOXRED1	0.011541	0.19142	-0.158577
NAGK	0.0114405	0.19142	0.337745
ABI3BP	0.0116032	0.192005	0.456221
PTPRE	0.0116431	0.192219	0.139845
OGDH	0.0117613	0.193722	-0.254055
TMPO	0.0118484	0.194189	0.243709
MYH14	0.0118422	0.194189	-0.151784
ZADH2	0.0118713	0.194189	-0.460045
TMSB10	0.0119071	0.194328	0.381898
IGKV3D-20	0.0120062	0.195054	0.839208
PPIG	0.012002	0.195054	-0.149164
STAT2	0.0120471	0.195273	0.206568
MTHFD1L	0.0121305	0.196089	0.138767
PSMB10	0.0121987	0.196089	0.508433
SURF1	0.0122074	0.196089	-0.248361
FSCN1	0.0121878	0.196089	0.242695
TCAP	0.0122668	0.1966	-0.752478
C1QA	0.0123739	0.197429	-0.735136
ATP5F1B	0.0123664	0.197429	-0.238699
DNAJC10	0.0124191	0.197707	0.225173
RYR2	0.0124706	0.198085	-0.4217
ATP5PB	0.0125615	0.198645	-0.27557
PCDH1	0.0125527	0.198645	-0.234087
VWF	0.0125906	0.198665	-0.401095
PC	0.0126641	0.198763	-0.255612
SDHA	0.0126869	0.198763	-0.281652
SRSF9	0.0126933	0.198763	0.227088
LRRC59	0.0127084	0.198763	0.38104
STK24	0.0128863	0.20011	0.091157
CLTA	0.0128442	0.20011	0.33416
PRPH	0.0128517	0.20011	0.418265
ARCN1	0.0129067	0.20011	0.196873
COQ5	0.0129621	0.200533	-0.290221
PPFIBP1	0.0130636	0.200781	-0.263722
UBE2A	0.0131481	0.200781	1.4711
CDC73	0.0132315	0.200781	0.116877
NCL	0.0131964	0.200781	0.277872
SLC4A3	0.013215	0.200781	-0.317146
NUMB	0.0132233	0.200781	0.361066
SERPINB8	0.0131578	0.200781	0.529533
PBDC1	0.0130573	0.200781	0.360042
ZYG11B	0.0131885	0.200781	0.129307
IMPDH2	0.0133274	0.201807	0.21164
ARF4	0.0134247	0.201994	0.294966
OGN	0.0133983	0.201994	0.812663
PSMC5	0.0133742	0.201994	0.120902
FCGR3A	0.0136162	0.203106	0.825933
BCAT2	0.0136271	0.203106	-0.390283
PSMB1	0.0135494	0.203106	0.151596
KIF5B	0.013641	0.203106	0.103779
GRB2	0.0135567	0.203106	0.165092
THTPA	0.0136808	0.203274	0.22841
DSG1	0.0138423	0.205246	-0.785448
PTDSS1	0.0139519	0.206442	-0.410693
ADAM17	0.0140108	0.206854	0.389228
CCDC6	0.0140377	0.206854	0.134652
MAOB	0.014132	0.207813	-0.291406
RPSA	0.0142107	0.208494	0.214331
RAB4A	0.0142367	0.208494	0.119628
KPNA2	0.014481	0.211624	0.169798
HAX1	0.0145098	0.211624	-0.221245
ACSL1	0.0146138	0.21266	-0.446184
TTN	0.0147257	0.21266	-0.608017
ROGDI	0.0147267	0.21266	0.221712
SAE1	0.0146565	0.21266	0.252538
ARIH1	0.01473	0.21266	0.115377
RNH1	0.0147695	0.212748	0.540549
RWDD1	0.0147957	0.212748	0.301904
CYP51A1	0.0148279	0.212782	0.140096
CARNS1	0.0149592	0.213805	0.563031
S100A6	0.0149561	0.213805	0.220096
PLIN1	0.014992	0.213846	-1.39883
CTSL	0.0151222	0.214301	0.140907
PPP1CC	0.0150915	0.214301	0.113312
LARP7	0.0151441	0.214301	0.163545
SRBD1	0.0151287	0.214301	0.173738
HCCS	0.0152269	0.215046	-0.235847
NNT	0.0153658	0.216579	-0.298627
C1orf50	0.0154134	0.216821	0.211055
CGNL1	0.0155025	0.217633	0.223278
TEFM	0.0155322	0.217633	-0.182085
PSMD2	0.0155694	0.217669	0.108439
NNT	0.0155958	0.217669	-0.294376
CASP3	0.0156945	0.217768	1.49723
DPYD	0.0156904	0.217768	0.504044
IBA57	0.0156708	0.217768	-0.29462
TXNDC9	0.0157884	0.218647	0.143577
LETM1	0.0158411	0.218749	-0.139744
LIPE	0.0158572	0.218749	-0.645819
CYB5R2	0.0160176	0.219178	0.653535
ATP5F1A	0.0160419	0.219178	-0.239338
NDUFB6	0.0159627	0.219178	-0.313656
ASPA	0.0159514	0.219178	0.585781
PA2G4	0.0159854	0.219178	0.175575
EPS15	0.0160884	0.219392	0.177549
SRXN1	0.0162548	0.221239	0.623098
ABHD15	0.0164166	0.221749	-0.188432
STK11IP	0.0163935	0.221749	0.174747
AFG1L	0.0164073	0.221749	-0.161185
CHMP4B	0.0163334	0.221749	0.206768
PSMB7	0.0165284	0.222417	0.105996
NAA15	0.0165178	0.222417	0.124487
EXOSC7	0.0167032	0.224344	0.301041
FARS2	0.0170732	0.228104	-0.153361
ISLR	0.017111	0.228104	0.421886
PRKD3	0.0170235	0.228104	0.565609
CRYL1	0.0171022	0.228104	0.375309
NELFA	0.017233	0.228875	0.133719
ARF6	0.0172215	0.228875	0.255111
SNU13	0.0172817	0.229095	0.227813
CALD1	0.0173499	0.229147	-0.4176
RTRAF	0.0173466	0.229147	0.118765
HSPA4	0.0174357	0.229854	0.187468
FBXW5	0.0176281	0.23166	0.417258
MRPS22	0.0176728	0.23166	-0.147992
SRM	0.0176968	0.23166	0.377354
EEF1G	0.0177026	0.23166	0.146706
HSPA2	0.0178787	0.233498	0.488709
GNPNAT1	0.0179085	0.233498	0.321481
AXL	0.0181143	0.23575	0.704248
PUSL1	0.0181873	0.23584	-0.389152
NRBP1	0.0181857	0.23584	0.170256
MCRIP1	0.0185595	0.240229	0.256368
GUK1	0.0186282	0.240682	0.193815
MRPS26	0.0187398	0.241685	-0.136074
MYOM2	0.0188181	0.242257	-0.283097
RETSAT	0.0188977	0.242844	-0.186121
PRKAG1	0.0189981	0.243643	0.179708
MTCH2	0.0190282	0.243643	-0.208822
ATP5PO	0.0192172	0.245622	-0.192894
LPL	0.0194802	0.246772	-0.270928
CKMT2	0.0193822	0.246772	-0.233534
DNAJB1	0.0194409	0.246772	0.151252
PDIA6	0.0194572	0.246772	0.30071
DCXR	0.0193878	0.246772	-0.364058
ARPC4-TTLL3;ARPC4	0.0197425	0.249022	0.309908
VASN	0.0197625	0.249022	0.47825
LSM4	0.0197325	0.249022	0.207915
CHORDC1	0.0199505	0.250947	0.210018
LSM6	0.0200065	0.251208	0.309067
CAP1	0.0201353	0.251497	0.392258
BTF3L4	0.0200863	0.251497	0.212059
CALCOCO1	0.0201091	0.251497	0.159874
ABCE1	0.020377	0.254071	0.12586
RBMS1	0.0204352	0.254352	0.273403
HYOU1	0.0204971	0.254678	0.303354
PTGDS	0.0205581	0.254991	-0.323458
SH3BGRL3	0.0206104	0.255197	0.187197
MPV17	0.0207953	0.256596	-0.236978
RAI14	0.0207641	0.256596	0.190599
STAT1	0.0208651	0.257011	0.264333
HNRNPA1	0.0209601	0.257294	0.186738
LXN	0.0209424	0.257294	0.677452
WASL	0.0212552	0.259915	0.343218
VDAC1	0.021283	0.259915	-0.203627
FKBP10	0.0212249	0.259915	0.447485
IER3IP1	0.0214438	0.260984	-0.304876
CCDC124	0.0214219	0.260984	0.149011
CYGB	0.0215182	0.261445	0.30808
NADSYN1	0.0216372	0.261466	0.926696
ZNF143	0.0219232	0.261466	-0.271212
AGK	0.0219027	0.261466	-0.163672
EARS2	0.0215614	0.261466	-0.279942
SPARC	0.0217065	0.261466	0.150814
COMT	0.0216966	0.261466	0.215266
AHCY	0.0218584	0.261466	0.303199
ATP6V1E1	0.0218661	0.261466	0.160536
RGS19	0.0217407	0.261466	0.394359
GNG11	0.0217694	0.261466	-0.168719
BROX	0.0218433	0.261466	0.300451
CNP	0.0220452	0.262481	0.246147
ATRIP	0.0221401	0.263048	0.283032
DRG1	0.0221665	0.263048	0.141037
CCDC69	0.0224978	0.263398	0.212465
SUGP2	0.0223599	0.263398	-0.233161
HSPB1	0.022475	0.263398	0.200496
ATP2B1	0.0225536	0.263398	0.235318
CARS1	0.022544	0.263398	0.219182
EPHA4	0.0224688	0.263398	0.292245
PTK7	0.0223641	0.263398	0.673877
TP53BP2	0.0225654	0.263398	-0.513907
WDR48	0.0222667	0.263398	0.124331
ABHD14B	0.0223027	0.263398	0.38106
POGLUT3	0.022669	0.264176	0.360253
CALR	0.0228286	0.264737	0.269954
ARHGAP25	0.0227943	0.264737	0.685248
RAB34	0.0227721	0.264737	0.248257
CCT8	0.0229145	0.265303	0.194379
TXNRD1	0.0229711	0.265527	0.270579
BCAM	0.023043	0.265926	-0.214424
CDC16	0.0231376	0.266587	0.0870396
HDLBP	0.0232934	0.267566	0.173341
PDE3B	0.0232976	0.267566	-0.228299
CLPX	0.023429	0.268643	-0.107798
IGKV3D-15	0.0236057	0.270008	0.93223
EHBP1L1	0.0236524	0.270008	0.199901
TMEM43	0.0236617	0.270008	0.29831
PPM1K	0.0238875	0.270339	-0.358458
ATP6V0D1	0.023878	0.270339	0.174446
APBB2	0.0237952	0.270339	-0.77388
MIEF1	0.023956	0.270339	-0.472434
UQCRFS1	0.0239367	0.270339	-0.283211
FKBP1A	0.0238832	0.270339	0.178857
BAP18	0.0238624	0.270339	0.15441
NAA50	0.0240515	0.270987	0.164607
C11orf54	0.0242603	0.270993	0.358117
PDHA1	0.0242799	0.270993	-0.238915
ERH	0.0242556	0.270993	0.228314
MTFMT	0.0241756	0.270993	-0.158113
FER1L6-AS2	0.0242004	0.270993	-1.22971
ARPC5L	0.0242667	0.270993	0.220311
MXRA7	0.0243839	0.271728	0.293314
SCAMP2	0.0244377	0.271903	-0.270155
DYNLL2	0.0244997	0.272168	0.225295
GOLGA3	0.0246766	0.273126	0.149834
MRPL30	0.0246368	0.273126	-0.275446
HDGFL3	0.0247008	0.273126	0.263921
DIS3L2	0.0247401	0.273136	0.192506
BVES	0.024876	0.274212	-0.169172
HSPB6	0.0249845	0.274984	0.303013
ZC3HAV1	0.0251012	0.275842	0.234079
CAST	0.0252332	0.276017	-0.542408
HNRNPR	0.0252263	0.276017	0.213921
RABIF	0.0251559	0.276017	0.299688
BGN	0.0254669	0.278121	0.748182
CUL5	0.0255036	0.278121	0.0552269
RCC1	0.0256259	0.27869	0.260556
BCKDHB	0.0256338	0.27869	-0.447586
CPSF1	0.0257068	0.279058	0.128824
CUL3	0.0257584	0.279193	0.122211
ECI2	0.0260066	0.28117	-0.340387
RALY	0.0260197	0.28117	0.301684
ERP29	0.0261738	0.282408	0.223641
LRRC8C	0.0262641	0.282954	-0.149129
	0.0263936	0.283921	0.501499
CPT1A	0.0264719	0.284334	-0.256752
TNS1	0.0265456	0.284697	-0.278376
FRY	0.0267442	0.286396	-0.228601
STAU1	0.0268208	0.286431	0.202397
ST13	0.0268278	0.286431	0.162429
IGHV4-28	0.0271132	0.286616	0.649831
CLN5	0.027241	0.286616	0.492462
ILF2	0.026912	0.286616	0.222952
RBM42	0.0270957	0.286616	0.242164
LRPPRC	0.0269785	0.286616	-0.230778
PPID	0.0270795	0.286616	0.206538
EIF3A	0.0270744	0.286616	0.101047
FKBP8	0.027212	0.286616	0.164049
UEVLD	0.027152	0.286616	0.144546
RRBP1	0.027247	0.286616	0.357019
STARD13	0.0276625	0.290559	0.293863
PRKD1	0.0279902	0.292412	0.607366
TMEM63A	0.028085	0.292412	0.337369
RUFY3	0.0279359	0.292412	0.117198
LEMD2	0.0279753	0.292412	0.232405
GNL3	0.0280833	0.292412	0.132947
NDUFB9	0.0280373	0.292412	-0.275618
TTN	0.0282601	0.293378	-0.497818
HES1	0.0282524	0.293378	-1.17219
EIF2A	0.0283696	0.294087	0.129314
MX2	0.0284762	0.294764	0.330219
XPO1	0.0285774	0.295156	0.20641
AHNAK2	0.0285969	0.295156	0.143567
COPZ1	0.0287038	0.295831	0.178446
TSC22D2	0.0287703	0.296089	-0.315475
SCAF8	0.0291088	0.298365	-0.175073
S100A4	0.0291588	0.298365	0.443399
ECHDC2	0.0291446	0.298365	-0.370775
FNDC3A	0.0290341	0.298365	0.187007
HDAC11	0.0292627	0.298571	-0.334599
MRPL22	0.0292518	0.298571	-0.173568
NAAA	0.0293074	0.298601	0.206278
EIF5B	0.0294251	0.298946	0.135833
HIGD1A	0.0293993	0.298946	-0.267531
NT5C3B	0.0295144	0.299427	-0.383134
;LRRC57	0.0296186	0.299631	0.152675
ACOT11	0.0296032	0.299631	-0.274726
FBXW11	0.0297581	0.30054	-0.816284
BZW2	0.0298349	0.30054	-0.315461
FLG2	0.029822	0.30054	-0.963888
RDX	0.0299822	0.301173	0.130308
SERINC1	0.0299644	0.301173	0.421051
TRAPPC11	0.0300713	0.30148	0.144631
L2HGDH	0.0300973	0.30148	-0.246848
QRICH1	0.0301864	0.301622	-0.169452
BBS1	0.0301961	0.301622	0.490735
TRMT10C	0.0303155	0.30234	-0.297869
WARS2	0.0303527	0.30234	-0.2888
PIR	0.0304468	0.302433	0.283092
WDFY1	0.0304324	0.302433	0.200654
PPP1R18	0.0305396	0.302512	0.222468
SYNC	0.0305309	0.302512	0.328206
TUSC3	0.0307757	0.303356	0.486594
CDS2	0.030795	0.303356	-0.178349
RPS12	0.0307462	0.303356	0.183338
RPUSD3	0.030702	0.303356	-0.177135
SELENOM	0.0310337	0.303598	0.225124
TCEA1	0.0310439	0.303598	0.306039
TPM3	0.0309469	0.303598	0.205487
L1CAM	0.0310351	0.303598	0.281834
LUM	0.0310798	0.303598	0.726548
LPCAT4	0.0309311	0.303598	-0.336363
RAB12	0.0311175	0.303598	-0.125479
ATP6V1C1	0.0312074	0.303644	0.138912
RPL5	0.0311977	0.303644	0.183933
CSNK2A1	0.0313476	0.303804	0.141069
NIPBL	0.0313942	0.303804	0.108608
SUMO1	0.031364	0.303804	0.139466
PTBP3	0.0313419	0.303804	0.245345
PHAF1	0.0315354	0.304757	0.132547
KRT10	0.0317082	0.305655	-0.907851
SUMO2	0.0317141	0.305655	0.244027
HNRNPL	0.0318928	0.305684	0.201662
	0.031962	0.305684	-0.163222
CADPS	0.0318553	0.305684	0.159432
ACTL6A	0.0317855	0.305684	0.152022
MRE11	0.032017	0.305684	0.242508
RIF1	0.0319937	0.305684	0.0843774
MYDGF	0.0319056	0.305684	0.437379
CDK5RAP3	0.0320657	0.305739	0.147252
HYI	0.0322957	0.307111	0.281686
SEC62	0.0322649	0.307111	0.355274
KRT16	0.0324345	0.30802	-0.856962
;KLC1;KLC1;KLC1;KLC1;KLC1	0.0325335	0.308147	0.132375
MIA2	0.0325343	0.308147	0.0949695
EIF2S2	0.0327621	0.309893	0.14013
SRRT	0.0328154	0.309986	0.1681
SLC1A3	0.0334348	0.310227	-0.65789
LRRC14B	0.0334139	0.310227	-0.223176
DHRS7C	0.0330923	0.310227	-0.663796
FKBP8	0.0329529	0.310227	0.995258
STAMBP	0.0333013	0.310227	0.215479
NUP153	0.0331647	0.310227	0.152708
RAB5C	0.033444	0.310227	0.217414
CDH11	0.0333671	0.310227	0.243227
PPIA	0.0334499	0.310227	0.213991
HERC4	0.0331056	0.310227	0.155204
SSH3	0.0331224	0.310227	0.215664
NIF3L1	0.0330769	0.310227	0.22504
LSG1	0.0332273	0.310227	-0.129634
NDE1	0.0334296	0.310227	0.231201
CTBP1	0.033827	0.312506	0.146305
RUFY1	0.0338216	0.312506	0.180948
TMEM70	0.0337911	0.312506	-0.19132
ANK1	0.033958	0.312905	-0.334352
CLPB	0.0339382	0.312905	-0.207984
SELENOF	0.0340633	0.312959	0.219781
ACADM	0.0340955	0.312959	-0.676448
ATP5MG	0.0340516	0.312959	-0.202999
RO60	0.0341595	0.313143	0.219081
TBCB	0.0342238	0.31333	0.141382
WDR77	0.0343617	0.314189	0.222119
VPS4B	0.034646	0.316383	0.141376
MSLN	0.0348421	0.317767	0.389219
POLR1C	0.0353393	0.320661	0.19948
ERAL1	0.0353282	0.320661	-0.0787563
SDHB	0.0352097	0.320661	-0.271701
NDUFA9	0.0353302	0.320661	-0.220787
PPIP5K2	0.0361225	0.322065	0.154226
ATP2A2	0.0357752	0.322065	-0.499062
TNRC6C	0.0363198	0.322065	0.499345
LAMA2	0.0362563	0.322065	-0.159394
PFDN1	0.0360224	0.322065	0.240542
MAOA	0.0357208	0.322065	-0.291855
SFN	0.0363519	0.322065	0.155459
HSPA13	0.0363012	0.322065	0.21086
EMD	0.0362651	0.322065	0.151576
LMOD3	0.0357784	0.322065	-0.0984085
HSPB3	0.0359019	0.322065	0.330872
ABHD12	0.0362384	0.322065	0.255176
POGLUT1	0.0356551	0.322065	0.271569
TXNDC5	0.0361278	0.322065	0.421204
NPEPL1	0.0360918	0.322065	0.12288
SFXN5	0.0359194	0.322065	0.190411
RDH5	0.0362442	0.322065	-0.175708
PARVB	0.0361161	0.322065	-0.152103
NISCH	0.0361903	0.322065	0.199969
TMEM177	0.0365169	0.322724	-0.291643
RSC1A1	0.0364793	0.322724	-0.192853
NDUFA1	0.0366868	0.323124	-0.278145
PCCA	0.0366981	0.323124	-0.242683
FMC1	0.0366789	0.323124	-0.670768
PLIN4	0.0369329	0.324391	-0.480645
DHX15	0.0369021	0.324391	0.166149
NDUFA6	0.0375855	0.324566	-0.302292
CTPS1	0.0375678	0.324566	0.148683
;BCKDHA	0.0375985	0.324566	-0.342289
NAP1L1	0.0372847	0.324566	0.391767
CASP1	0.0374199	0.324566	0.488516
TM7SF2	0.0376726	0.324566	-0.277887
SEC24A	0.0373886	0.324566	0.177189
STMN1	0.03729	0.324566	0.319235
ATP5F1C	0.0373834	0.324566	-0.210078
ME1	0.037681	0.324566	0.401629
SNTB1	0.0370039	0.324566	0.173128
MAP1S	0.0376247	0.324566	0.235287
IGSF1	0.0374694	0.324566	0.451574
PURB	0.0372413	0.324566	0.258115
RBM28	0.0375669	0.324566	0.399325
USE1	0.0376648	0.324566	0.113099
VPS16	0.0377394	0.324677	0.169558
CPVL	0.0377945	0.324759	0.237771
SYT1	0.0378648	0.324972	0.260531
C2	0.0379997	0.325276	0.506978
GMFG	0.0382554	0.325276	0.581514
MYLK	0.0381363	0.325276	-0.226639
RASIP1	0.0382138	0.325276	-0.218433
COMMD6	0.0382651	0.325276	0.159624
CANT1	0.0379525	0.325276	-0.117975
RAB6C	0.0381895	0.325276	0.248097
SMG9	0.0380789	0.325276	-0.131534
SLTM	0.0384456	0.326421	0.193751
PPP4R1	0.0385388	0.326436	0.114446
GHITM	0.0385245	0.326436	-0.32292
PDE3A	0.0386148	0.326691	-0.310402
DCTN6	0.0387852	0.327088	0.175739
RPLP2	0.0387993	0.327088	0.204845
ANXA11	0.0387338	0.327088	-0.142256
EIF3L	0.0390481	0.328082	0.172047
PEX11B	0.0390018	0.328082	0.164581
NLRX1	0.0390551	0.328082	-0.170459
ISG15	0.0391915	0.328453	0.179198
HNRNPL	0.0391628	0.328453	0.148331
DDX27	0.0395672	0.331212	0.388973
CCT4	0.0397234	0.331835	0.171113
PXK	0.0397366	0.331835	0.136888
ATPAF2	0.0397811	0.331835	-0.497481
TTLL12	0.0398824	0.331891	0.193232
UXS1	0.0399275	0.331891	-0.133531
NIBAN2	0.0398696	0.331891	0.174866
HNRNPD	0.0403358	0.333436	0.173881
SFPQ	0.0402564	0.333436	0.174779
CHAC2	0.0401859	0.333436	0.247857
PEAK1	0.040347	0.333436	0.20642
IMP3	0.0402321	0.333436	0.619873
AARS1	0.0404732	0.333444	0.248983
UQCR11	0.0405307	0.333444	-0.465011
LYRM7	0.040535	0.333444	-0.289897
PHKB	0.0404953	0.333444	-0.120963
DMXL2	0.0412235	0.337595	0.121684
RPS27L	0.0412242	0.337595	0.119234
NDUFB8	0.0412656	0.337595	-0.111797
MLLT1	0.0412763	0.337595	0.501411
FN3KRP	0.0411843	0.337595	0.29296
INTS4	0.0414338	0.338495	-0.094365
MUL1	0.0417141	0.340395	-0.190928
IBTK	0.0419576	0.340973	0.306031
THOC6	0.0419762	0.340973	0.160908
DNAJC1	0.0419148	0.340973	0.490377
SNX5	0.0419345	0.340973	0.240237
ADD1	0.0421165	0.341724	0.30716
VPS33A	0.042413	0.342183	0.107911
CASTOR2	0.0423166	0.342183	0.242344
DYSF	0.0422864	0.342183	-0.134333
MMP9	0.0423685	0.342183	-0.486745
RCC2	0.0423453	0.342183	0.293956
	0.0428595	0.345395	0.237056
IGLV4-69	0.0430682	0.346294	0.517523
CAMP	0.0430682	0.346294	-1.80686
NPM1	0.0431888	0.346872	0.126958
DIAPH1	0.0437973	0.347985	0.1354
UNC45A	0.043812	0.347985	0.123959
NMNAT3	0.0433892	0.347985	-0.42171
ECE1	0.0439617	0.347985	0.144534
EML4	0.0436598	0.347985	0.374523
MYCT1	0.0436461	0.347985	-1.11842
BCKDK	0.0438537	0.347985	-0.141798
CLEC3B	0.0438106	0.347985	0.39045
HSP90AB1	0.0435807	0.347985	0.103277
HSPA8	0.0439518	0.347985	0.143887
MPG	0.0435785	0.347985	0.162836
CMPK1	0.0434428	0.347985	0.21676
MINK1	0.043866	0.347985	0.103616
DPP9	0.0440703	0.348295	0.117605
MRPS16	0.0440985	0.348295	-0.451223
INTS5	0.0442953	0.349463	-0.188384
MRPS11	0.0444837	0.350174	-0.177544
CMC2	0.0444385	0.350174	-0.266057
COMTD1	0.0446369	0.35076	-0.460886
SYMPK	0.0446565	0.35076	0.0725269
TMOD2	0.0449009	0.352291	0.464233
EIPR1	0.0450731	0.35239	0.236993
EIF3CL;EIF3C	0.0452354	0.35239	0.110562
PFDN6	0.0452593	0.35239	0.132346
MT-CO3	0.0450306	0.35239	-0.65641
DDB1	0.0452443	0.35239	0.0906301
FAM234A	0.0452445	0.35239	-0.105505
MRPS2	0.0451971	0.35239	-0.185107
CST3	0.0458052	0.355863	-0.282563
NECAP2	0.0457763	0.355863	0.345178
CCDC51	0.0458707	0.355985	-0.177441
PPM1A	0.0461767	0.357193	0.173007
SPIRE1	0.0461663	0.357193	0.584555
MCTS1	0.0461149	0.357193	0.138297
FMR1	0.0465866	0.358807	0.123976
PSMA6	0.0465419	0.358807	0.112257
APOL2	0.0464769	0.358807	0.0993698
RNPEP	0.0465	0.358807	0.259858
SNRPD3	0.0468458	0.360414	0.200056
ATP5MF-PTCD1	0.0470595	0.361669	-0.103615
ALDH1L1	0.0472655	0.362861	-0.397627
FNTA	0.0475602	0.363947	0.264221
BST2	0.0475158	0.363947	-0.409839
COX11	0.0475012	0.363947	-0.237536
EPB41L1	0.0476196	0.364012	0.128406
SLC25A3	0.047736	0.364121	-0.231878
TINAGL1	0.0477147	0.364121	-0.376074
NUP88	0.0478132	0.36432	0.153258
LDHA	0.0479498	0.364971	0.267866
SSB	0.0482574	0.366921	0.209142
NDUFAF1	0.0486546	0.367857	-0.240885
SIRT5	0.048628	0.367857	-0.244105
CALD1	0.0485011	0.367857	-0.279023
COX6C	0.048772	0.367857	-0.392074
POTEI	0.0487396	0.367857	-0.149957
PLS3	0.0485608	0.367857	0.237869
COA1	0.0485173	0.367857	-0.234323
DCP1A	0.0487931	0.367857	-0.109746
GART	0.0489573	0.368092	0.175636
SRP54	0.0489791	0.368092	0.129022
RPS4X	0.0489287	0.368092	0.253085
DGAT1	0.0496123	0.370588	-0.195745
CP	0.0494357	0.370588	0.305946
UFD1	0.0493657	0.370588	0.117798
S100A16	0.0494845	0.370588	0.152362
HPF1	0.0495524	0.370588	-0.255046
NDRG3	0.049623	0.370588	0.195814
SRI	0.0497705	0.371273	0.232154
MBD3	0.0498709	0.371273	0.135131
EIF3B	0.0498606	0.371273	0.110715
RASA2	0.0499601	0.371549	0.21041
CNPY4	0.0503929	0.374009	0.139477
NUDT21	0.0503958	0.374009	0.175446
LTF	0.0509857	0.374823	-0.635758
PCCB	0.0510072	0.374823	-0.252922
PRCP	0.0508266	0.374823	0.330644
CCT3	0.0507901	0.374823	0.105122
IFIT5	0.0508703	0.374823	0.0778919
RAB32	0.051031	0.374823	0.386763
EDC3	0.0506955	0.374823	-0.0870621
TUBB2B	0.0509756	0.374823	0.33671
DCTN4	0.0506699	0.374823	0.172144
STUB1	0.0506023	0.374823	0.174264
DDX41	0.0511534	0.375336	0.173238
HDGF	0.0512473	0.375638	0.261978
ELOC	0.0514991	0.376323	0.17672
FRYL	0.0514876	0.376323	-0.0882922
SMTN	0.0514519	0.376323	-0.575769
ACAA2	0.0516188	0.376472	-0.319922
SNRPD2	0.0516251	0.376472	0.252322
BORCS5	0.0517196	0.376615	0.268204
EPB41L2	0.051803	0.376615	0.275211
MFSD5	0.0517677	0.376615	-0.483885
FGF12	0.0521218	0.377723	-0.222407
PCDH1	0.0521181	0.377723	-0.657247
GABARAP	0.0524106	0.377723	0.299041
COX5B	0.0522176	0.377723	-0.218732
SYNJ2BP	0.0522306	0.377723	-0.289008
SKIV2L	0.0520845	0.377723	0.0987497
ADRM1	0.0522869	0.377723	0.103382
MEAK7	0.0524321	0.377723	0.1774
TNPO3	0.0523858	0.377723	0.08478
NSDHL	0.0525238	0.378001	0.147606
DLD	0.0525801	0.378025	-0.22421
FAP	0.0526541	0.378052	0.272898
FKBP4	0.0526899	0.378052	0.112738
MOB1B;MOB1A	0.052841	0.378103	0.214209
NDUFB11	0.0528	0.378103	-0.281762
TAOK2	0.0528559	0.378103	0.286881
CISD1	0.0529195	0.378179	-0.253052
HSPA5	0.0531325	0.37932	0.215203
UBL5	0.0532361	0.37968	0.413245
TJP1	0.0535663	0.379865	-0.333439
MROH1	0.0535724	0.379865	0.151502
PLS1	0.0535816	0.379865	0.205962
PTGIS	0.0533995	0.379865	0.551055
MTG1	0.05345	0.379865	0.173074
RUVBL2	0.0534771	0.379865	0.123154
COPB1	0.0536358	0.379871	0.158635
SYNE2	0.05369	0.379878	-0.134092
MID1	0.0541746	0.380803	0.382306
TLR3	0.0542315	0.380803	0.113852
CNOT4	0.0542425	0.380803	-0.106247
RPS28	0.0542856	0.380803	0.278008
RHEB	0.0543012	0.380803	0.160939
UBE3C	0.0542812	0.380803	0.119244
NCDN	0.0542412	0.380803	0.194429
CTNNAL1	0.053888	0.380803	-0.124361
TMED5	0.054273	0.380803	0.365943
PGM3	0.0544946	0.3812	0.224592
MOCS2	0.0545183	0.3812	0.258609
IGLV1-40	0.0544977	0.3812	0.83465
FMOD	0.0547981	0.382033	1.02056
HNRNPU	0.0547481	0.382033	0.162456
SEMA3G	0.0547282	0.382033	-0.40528
ACADVL	0.0549147	0.382118	-0.276851
MYOM3	0.0549174	0.382118	-0.2408
TBL3	0.0550034	0.382343	0.193571
VMA21	0.0550675	0.382416	0.869155
PPIB	0.0552393	0.383023	0.362938
CSDE1	0.0552623	0.383023	0.11714
EIF3G	0.0555487	0.384634	0.142785
TUBA4A	0.0559528	0.387056	0.267942
DNAJC7	0.0561061	0.387741	0.152117
VARS2	0.0562802	0.388568	0.0869526
ACTG1	0.0563632	0.388764	0.242086
AKAP1	0.0564205	0.388784	-0.139682
DSTN	0.0566067	0.389314	0.215014
DNAJC30	0.0565721	0.389314	-0.292346
TTN	0.0566901	0.389512	-0.780411
SDF2L1	0.0567936	0.389848	0.196286
AGO1	0.0572457	0.39042	0.0889167
CS	0.0574774	0.39042	-0.22433
POLR3A	0.0573486	0.39042	0.0982492
TOP1	0.0575338	0.39042	0.142452
HLA-E	0.0575244	0.39042	0.110519
RPS10	0.0574193	0.39042	0.190449
PDK2	0.0575172	0.39042	-0.216259
TRIP10	0.057372	0.39042	0.123011
MINDY1	0.0570551	0.39042	0.267345
RAB1B	0.0572316	0.39042	0.0795197
EIF3K	0.0571708	0.39042	0.133388
LSM2	0.0573109	0.39042	0.113616
GNS	0.057666	0.390706	0.213926
VAT1	0.0576855	0.390706	0.323034
CIAO2A	0.0579626	0.391158	0.811119
EPM2A	0.0578209	0.391158	0.219946
CEACAM8	0.0579717	0.391158	-0.580296
SWAP70	0.0579651	0.391158	0.117161
P4HB	0.0580852	0.391554	0.28881
LLGL1	0.0582729	0.392206	0.236691
STXBP1	0.0584264	0.392206	0.147044
UBA6	0.058457	0.392206	0.244201
ANAPC5	0.0583876	0.392206	-0.169672
ABCB8	0.0583069	0.392206	-0.222094
FKBP3	0.0586283	0.392303	0.153226
DPT	0.0585778	0.392303	0.197406
AHNAK	0.0586409	0.392303	0.194911
GANAB	0.0587104	0.392303	0.241764
UFC1	0.0587465	0.392303	0.193443
USP4	0.0589388	0.393219	0.0877389
TECRL	0.058997	0.39324	-0.281886
PIGO	0.0590593	0.393287	0.281808
RAB11B	0.0591721	0.393304	0.127886
UCHL5	0.0591317	0.393304	0.11887
CMA1	0.0593506	0.394124	-0.338932
FBXO2	0.0595701	0.395213	0.633757
PRPSAP2	0.0596655	0.395478	0.147191
NDUFB4	0.0598648	0.396431	-0.232833
HSP90B1	0.0602496	0.396475	0.317285
FKBP11	0.0600996	0.396475	0.737386
NDUFV1	0.0601479	0.396475	-0.23358
UBE2I	0.0602607	0.396475	0.220596
MRPL28	0.0602317	0.396475	-0.100924
HEATR6	0.0601814	0.396475	0.0804753
SZRD1	0.0600751	0.396475	0.305629
PDIA4	0.0610301	0.398949	0.350343
CAPS	0.0613506	0.398949	0.84302
RNF181	0.061062	0.398949	0.819054
WASHC3	0.0614214	0.398949	0.263069
HMGB1	0.0612987	0.398949	0.16579
POLR2C	0.0607981	0.398949	0.139724
PAFAH1B2	0.0613359	0.398949	0.177655
SLC20A2	0.0614757	0.398949	-0.240361
TRADD	0.0614098	0.398949	0.296449
PKN2	0.0609048	0.398949	-0.150716
AEBP1	0.0610196	0.398949	0.620003
RBM12B	0.061081	0.398949	0.124655
RPRD1B	0.0613162	0.398949	0.188664
MAT2B	0.0613791	0.398949	0.181713
GGA1	0.061063	0.398949	-0.137424
GCDH	0.061663	0.399801	-0.45767
SRSF10	0.0617281	0.399859	0.247122
AIG1	0.0618343	0.400137	-0.27547
MGST3	0.0620515	0.400137	-0.403716
PFN2	0.061928	0.400137	0.205688
FPGS	0.0620162	0.400137	-0.158666
TSNAX	0.0619924	0.400137	0.183747
FECH	0.0621224	0.400232	-0.232332
DDX47	0.0621906	0.40031	0.382904
LGALS1	0.0626747	0.402669	0.280312
HNRNPF	0.0626893	0.402669	0.247878
HNRNPUL2	0.0627265	0.402669	0.194945
AGPAT2	0.0629159	0.403522	-0.244598
RPS2	0.063151	0.404303	0.203548
PRPF31	0.0631402	0.404303	0.121539
HSPB2-C11orf52;HSPB2	0.0632222	0.404396	0.227922
CCT7	0.0634061	0.405208	0.186443
SEC24D	0.0636326	0.405928	0.374497
EPM2AIP1	0.0635885	0.405928	0.110529
CERT1	0.0637505	0.406122	0.109131
TPST2	0.0641185	0.406122	-1.11098
HIP1R	0.0638628	0.406122	-0.0540625
IDH2	0.0640794	0.406122	-0.317438
PSMD4	0.0640913	0.406122	0.148533
PUM3	0.0639717	0.406122	0.139475
SLC46A3	0.0638147	0.406122	-0.613366
RAB21	0.0640615	0.406122	0.103571
MYOM1	0.0643612	0.406216	-0.262352
PPP3R1	0.0642617	0.406216	0.170529
AP2B1	0.0642622	0.406216	0.162491
OMA1	0.0643345	0.406216	-0.145008
SNX6	0.0648678	0.40652	0.251381
MTRES1	0.0649793	0.40652	-0.181055
UBE3A	0.0648733	0.40652	0.0988214
HNRNPH1	0.0648064	0.40652	0.164744
PTPRF	0.0648869	0.40652	0.169468
F8A1	0.0645095	0.40652	0.165573
ABRAXAS2	0.0645711	0.40652	0.142111
COA6	0.0647808	0.40652	-0.454398
FAM210B	0.064583	0.40652	-0.608913
CAPN7	0.0649368	0.40652	0.117348
PRNP	0.0651589	0.406573	-0.503231
POLR2B	0.065107	0.406573	0.117661
CHP1	0.0650772	0.406573	0.221703
NEFL	0.0652273	0.406645	0.516809
RAB9A	0.0655064	0.407852	0.144356
ARMCX3	0.0655354	0.407852	0.201664
PDCL	0.0657657	0.408799	0.378346
STXBP2	0.0658022	0.408799	0.198961
AP5Z1	0.0660754	0.409805	0.214101
OS9	0.0660791	0.409805	0.157604
NUDT1	0.0663092	0.410519	0.411396
COMMD9	0.0662897	0.410519	0.194052
IGHV4-61;IGHV4-39;IGHV4-59;IGHV4-34;IGHV4-30-4;IGHV4-38-2	0.066578	0.410756	0.364427
MFAP5	0.0665038	0.410756	-1.02953
MATN2	0.0665631	0.410756	0.696005
POLDIP2	0.0664545	0.410756	-0.153691
FMNL1	0.0667563	0.4115	0.242665
NDUFA11	0.0670108	0.412416	-0.175338
COPG1	0.0670205	0.412416	0.180788
RHOG	0.067142	0.412452	0.332426
ZNF326	0.0671309	0.412452	0.198774
BAG2	0.0672427	0.412712	0.219734
PTBP1	0.0673579	0.412712	0.281548
TRMT2B	0.0673467	0.412712	-0.251327
WDR18	0.0676204	0.413026	0.148204
DBT	0.0675306	0.413026	-0.181974
VDAC2	0.0678146	0.413026	-0.132344
RAC1	0.0676333	0.413026	0.226701
CROCC	0.0677348	0.413026	0.111365
ILKAP	0.0677385	0.413026	0.10526
MSN	0.067811	0.413026	-1.2292
NUDT5	0.0679177	0.413301	0.393832
SIGMAR1	0.0682202	0.414788	0.280182
TPM3	0.0686024	0.416756	0.399927
MTA2	0.0687914	0.417015	0.100212
NUDT3	0.0687827	0.417015	0.286131
PTPN11	0.0688788	0.417015	0.123868
PSMD13	0.0688475	0.417015	0.0848626
NIPSNAP2	0.0689602	0.417154	-0.158243
SRPRA	0.0692171	0.418353	0.0749229
PRDX4	0.0694244	0.418896	0.280792
APBB1IP	0.0694091	0.418896	0.193491
COTL1	0.0696865	0.419923	0.458062
GNPDA2	0.0697124	0.419923	0.378171
CAPG	0.070052	0.42106	0.410606
KRT77	0.0699986	0.42106	-0.54423
MRPL47	0.0700783	0.42106	-0.138918
EXOC7	0.0702533	0.421209	0.131664
CRAT	0.0705703	0.421209	-0.235565
CHPT1	0.0706988	0.421209	-0.203304
COPB2	0.0709279	0.421209	0.152042
PRMT5	0.0709548	0.421209	0.128367
SNX2	0.070382	0.421209	0.234696
C1QC	0.070989	0.421209	-0.739802
ITGAV	0.0705738	0.421209	0.250846
XRCC6	0.0707856	0.421209	0.146299
VAMP7	0.0708026	0.421209	0.122298
ALDH6A1	0.0709734	0.421209	-0.281804
BTK	0.0709773	0.421209	0.312117
NR2C2AP	0.0709118	0.421209	0.407021
MCCC2	0.0704347	0.421209	-0.249911
DLGAP4	0.0709796	0.421209	0.243535
LCN2	0.07133	0.422881	-0.551655
CAPN5	0.0719478	0.423325	0.303693
CAD	0.0719579	0.423325	0.200791
MTHFR	0.0722193	0.423325	-0.101457
CASP4	0.0722348	0.423325	0.255358
SUCLG1	0.0722376	0.423325	-0.340779
AKAP12	0.072276	0.423325	0.32951
GPRASP1;GPRASP2	0.0718536	0.423325	0.438504
ECPAS	0.0718975	0.423325	-0.0758141
ARL8A	0.0715747	0.423325	0.108404
CLPTM1L	0.0715208	0.423325	0.55388
SMIM8	0.07204	0.423325	1.02071
ASB8	0.0722005	0.423325	0.169829
ENOPH1	0.0722953	0.423325	0.216679
CHMP3	0.0720509	0.423325	0.266959
N6AMT1	0.0720406	0.423325	0.224623
STX7	0.0723874	0.423517	0.193055
GSPT1	0.0726024	0.424426	0.122508
PSMD14	0.0727573	0.424984	0.119021
HCFC1	0.073504	0.425614	0.135026
CD55	0.0738385	0.425614	-0.117258
ANK1	0.0736117	0.425614	-0.700079
SUMF2	0.0738796	0.425614	0.401398
SMAD4	0.0732558	0.425614	0.144546
LGALS9	0.0737829	0.425614	0.362065
LSM1	0.0735725	0.425614	0.144014
BUB3	0.0737364	0.425614	0.150837
ARHGEF15	0.0731024	0.425614	-0.251185
KRT1	0.0733985	0.425614	-1.03301
GSTP1	0.0729321	0.425614	0.348361
VARS1	0.0735013	0.425614	0.165298
S100A11	0.0733869	0.425614	0.289083
EXOSC9	0.0731383	0.425614	0.201784
GALM	0.0736558	0.425614	0.356098
TBL1XR1	0.0735117	0.425614	0.146705
APOBEC2	0.0735287	0.425614	-0.352883
SNU13	0.0740245	0.426104	0.292302
DENND4A	0.074171	0.426197	0.200245
KRT6B	0.0743339	0.426197	-0.966729
ETFRF1	0.0742525	0.426197	-0.212412
ZDHHC5	0.0743394	0.426197	-0.268581
ATXN10	0.0742513	0.426197	0.149682
HSPH1	0.0745133	0.42685	0.14416
ZFR	0.0747134	0.427654	0.10556
FUOM	0.0749849	0.428422	0.184922
NT5DC1	0.075028	0.428422	0.167899
CRTC3	0.0749209	0.428422	0.339091
PAM	0.0750973	0.428475	-0.403271
NUP35	0.0751845	0.42863	0.146157
DDIAS	0.0753192	0.429055	-0.427908
NOP56	0.0756693	0.430158	0.297145
CTSG	0.0756938	0.430158	-0.790072
RBBP5	0.0755823	0.430158	0.135599
PSMA5	0.075781	0.43021	0.116194
ERO1A	0.0758237	0.43021	0.287573
EPHA2	0.076031	0.430702	0.145114
PPP1R8	0.0760187	0.430702	0.139725
UBE3B	0.0761562	0.431068	-0.139919
GAS7	0.076263	0.431077	0.167673
NPM3	0.0762787	0.431077	0.255341
CYLD	0.0765372	0.432196	0.147257
DDX17	0.0769587	0.432807	0.182399
SCO2	0.0770678	0.432807	-0.112873
ELP1	0.0770765	0.432807	0.0946409
UQCRC2	0.077131	0.432807	-0.231939
WDR43	0.0769155	0.432807	-0.139928
PSMD5	0.0770963	0.432807	0.234239
CNOT9	0.0768629	0.432807	0.215395
NRIP2	0.0769771	0.432807	-0.197189
TOR1AIP2	0.077246	0.433112	0.0897665
TPP1	0.0774235	0.433766	-0.134809
KIF3A	0.0777177	0.434778	-0.0933733
C17orf58	0.0778902	0.434778	-0.279576
DCAKD	0.0777907	0.434778	0.119212
MYO1C	0.0781851	0.434778	-1.00052
USP2	0.0780412	0.434778	-0.140349
PIP	0.0782695	0.434778	-0.620523
PRELP	0.0780223	0.434778	0.630805
ARFRP1	0.0781339	0.434778	-0.171967
MLEC	0.0782746	0.434778	0.19996
CAP1	0.0781859	0.434778	0.213492
PTCD3	0.0779732	0.434778	-0.155442
HSF1	0.0785496	0.435383	0.832533
SSR4	0.0786888	0.435383	0.222735
NOTCH2	0.0785032	0.435383	0.423263
TRIM26	0.0786739	0.435383	0.13725
RTCB	0.0786246	0.435383	0.0944987
MRPS27	0.0787522	0.435396	-0.112522
RAB29	0.0788714	0.435655	0.481169
STRN3	0.0789822	0.435655	0.188276
ITM2B	0.078964	0.435655	-0.143802
TUFM	0.0790896	0.43591	-0.246425
NDUFB3	0.0791797	0.436069	-0.274959
ANK3	0.0792565	0.436155	-0.137821
CELF2	0.0795541	0.436446	0.134242
DES	0.0794331	0.436446	0.258345
PECR	0.0795363	0.436446	-0.203528
RIC8A	0.0794804	0.436446	0.174362
DMBT1	0.0796375	0.436568	-0.323602
HAAO	0.0797893	0.436729	0.296358
EXOC4	0.0797716	0.436729	0.11109
ALDH1L2	0.0800963	0.436785	0.176765
KIF2A	0.0801319	0.436785	0.0741006
CPNE1	0.0802344	0.436785	0.170089
ESYT2	0.0803105	0.436785	0.164889
AIP	0.0799264	0.436785	0.164982
ITGB4	0.0803667	0.436785	-0.221468
HSD11B1	0.0804733	0.436785	0.114331
LDHD	0.080165	0.436785	-0.372756
MCCC1	0.0804275	0.436785	-0.262681
CGGBP1	0.0802613	0.436785	0.998176
SRP68	0.0802254	0.436785	0.10071
AKR1C3	0.0808124	0.437773	0.16045
AGPS	0.081085	0.437773	0.137261
POR	0.0807942	0.437773	0.171901
PPP2CB	0.0808553	0.437773	0.161031
UPF1	0.0810595	0.437773	0.106847
ALKBH4	0.0809526	0.437773	0.170688
MAGED2	0.0810673	0.437773	0.146413
HSPG2	0.0811769	0.437938	-0.411103
NEB	0.0813202	0.438048	-0.137626
AKAP2	0.0812946	0.438048	0.202725
FHL2	0.0813838	0.43806	0.761539
KBTBD13	0.0816014	0.438396	-0.188516
NEFM	0.0815179	0.438396	0.114742
CD14	0.0818766	0.438396	0.658319
ATIC	0.0817366	0.438396	0.246078
SARS1	0.0817587	0.438396	0.173037
THOC7	0.0818446	0.438396	-0.0872918
DCTN5	0.0818079	0.438396	0.108399
COL6A6	0.0821446	0.438677	0.74902
FAIM	0.0823617	0.438677	0.240564
SNX1	0.0824125	0.438677	0.192792
APOF	0.0823432	0.438677	0.359038
STRN4	0.0823799	0.438677	0.0988697
UQCC1	0.0822899	0.438677	-0.225942
TMEM14C	0.0820193	0.438677	-0.346317
CLIC4	0.0824211	0.438677	0.185445
RPLP0	0.0826252	0.438679	0.163355
RPS3A	0.0826516	0.438679	0.173602
TTC37	0.0826676	0.438679	0.116133
VAMP8	0.082552	0.438679	0.188061
KPNB1	0.0828787	0.439473	0.0882522
CAPZB	0.0830348	0.439589	0.421655
IGKV3-15	0.0830859	0.439589	0.534939
GFUS	0.0831449	0.439589	0.210621
BRD7	0.0831471	0.439589	-1.02735
RBBP4	0.0832183	0.439639	0.521048
ADSS2	0.0833409	0.439961	0.238209
CHL1	0.0840722	0.440354	0.215059
IGKV3D-11;IGKV3-11	0.083636	0.440354	0.653673
FTO	0.0844722	0.440354	0.123217
MKRN2	0.0838816	0.440354	-0.191491
FETUB	0.0846379	0.440354	0.39602
KDSR	0.0842995	0.440354	0.260327
PSMD3	0.0845409	0.440354	0.0867805
NDUFA2	0.0845024	0.440354	-0.206693
CAPN1	0.0846503	0.440354	0.144915
GPT	0.0839047	0.440354	-0.583439
SUB1	0.0845597	0.440354	0.153597
TFAM	0.0843088	0.440354	-0.225748
PSME1	0.0840714	0.440354	0.230321
FCSK	0.0835819	0.440354	0.117962
MICAL1	0.0841584	0.440354	0.149225
MAP6	0.084224	0.440354	0.265481
NHP2	0.0834956	0.440354	0.192245
DNAJB11	0.0843497	0.440354	0.130705
VDAC3	0.0841666	0.440354	-0.159002
USP15	0.0839733	0.440354	0.0689399
EEF1B2	0.0849689	0.441165	0.198988
MTPN	0.0850536	0.441165	0.245804
RPS7	0.0850304	0.441165	0.201912
EFTUD2	0.0850206	0.441165	0.155457
STMN2	0.0851413	0.441299	0.387873
ITPK1	0.0852906	0.441669	0.236577
WIPI1	0.0853364	0.441669	0.412444
PTPRJ	0.0857248	0.443094	0.209509
UBXN7	0.0857556	0.443094	0.174457
SRP9	0.0857983	0.443094	0.219903
SERAC1	0.0861819	0.444432	-0.162735
ENO2	0.0861509	0.444432	0.297634
ATRN	0.0863878	0.445172	0.530655
	0.0865207	0.445535	0.622744
SMYD1	0.0868705	0.447013	-0.208485
PLSCR4	0.0870237	0.447479	0.251019
ARPC1B	0.0871353	0.44773	0.411056
FANCI	0.0874815	0.448539	0.161598
SLC39A10	0.0873594	0.448539	0.464883
EIF6	0.0874437	0.448539	0.180519
WDR47	0.0877436	0.449064	0.0973239
USP11	0.0877611	0.449064	0.118143
F3	0.0878986	0.449064	-0.713917
FCER1G	0.0878456	0.449064	1.06789
EXOC8	0.087816	0.449064	0.0857647
SPG7	0.0880035	0.449278	-0.158017
ANK2	0.088231	0.449435	-0.137378
EVA1C	0.088182	0.449435	0.438401
STX6	0.0882178	0.449435	0.441976
NPPA	0.0883493	0.449435	-0.175196
FAM50A	0.0882935	0.449435	0.101982
UQCRB	0.0885219	0.449992	-0.260405
C11orf98	0.0888294	0.449998	-0.172512
PLIN3	0.0886874	0.449998	0.234867
UROD	0.0888387	0.449998	0.27564
CDC42	0.0887306	0.449998	0.16023
DBN1	0.0888007	0.449998	0.16484
BOP1	0.089108	0.450722	0.508633
PLPBP	0.0890633	0.450722	0.168459
SRSF7	0.0898574	0.451312	0.12522
PAPOLA	0.0894877	0.451312	0.147902
GLRX3	0.0897523	0.451312	0.213222
GNA14	0.0896929	0.451312	1.18187
PSMA4	0.0893566	0.451312	0.102772
KRT9	0.0894955	0.451312	-0.925973
FAM98B	0.0896172	0.451312	0.138517
CALHM2	0.0898039	0.451312	0.302434
MRPL35	0.0897728	0.451312	-0.405686
MRC2	0.0894579	0.451312	0.320038
RBPMS	0.0902571	0.451535	0.191056
TUBA1C	0.0901552	0.451535	0.316343
PFAS	0.0907882	0.451535	0.132626
CPNE3	0.0900886	0.451535	-0.111007
COX8A	0.0904092	0.451535	-0.447482
VCAM1	0.0905686	0.451535	0.358878
PPP3CC	0.0907506	0.451535	0.0454328
EXOSC10	0.0907567	0.451535	-0.0515541
SRSF5	0.0900852	0.451535	0.383729
PPP2R5B	0.090128	0.451535	0.157701
TMEM164	0.0903907	0.451535	-0.371244
KANK2	0.0907064	0.451535	0.163347
SMG8	0.0905653	0.451535	0.144867
RPS6KB2	0.0904273	0.451535	-0.338659
CYP27A1	0.0909178	0.451865	0.285273
HEXA	0.091065	0.452281	0.200732
AMPD2	0.0912689	0.452696	0.184664
ATP6V1G1	0.0913758	0.452696	0.180551
DSC1	0.0913569	0.452696	-0.15123
DTX3	0.0914024	0.452696	0.364266
DAAM1	0.0915077	0.452903	0.112717
TPBG	0.0917028	0.453554	0.515065
IPO13	0.0921306	0.455354	-0.124832
ATP1B3	0.0922772	0.455762	0.214093
DOCK1	0.0923686	0.455898	0.101425
ARAP1	0.0924379	0.455925	0.257032
APOD	0.0925795	0.456068	0.552972
P4HA2	0.0925948	0.456068	0.152309
IGHV3OR16-12	0.093528	0.457401	0.530469
SSBP3;SSBP2;SSBP2;SSBP2;SSBP4;SSBP3;SSBP4	0.0942528	0.457401	0.835867
ST3GAL6	0.0944291	0.457401	-0.306809
DNM1	0.0942843	0.457401	0.0625061
SCRIB	0.0942301	0.457401	0.0710851
MATR3	0.0933234	0.457401	0.136839
YIF1A	0.0932957	0.457401	0.269699
SEPTIN6	0.0930614	0.457401	0.165866
IMMT	0.0941668	0.457401	-0.133638
PFN2	0.0936358	0.457401	0.336474
RNMT	0.0932026	0.457401	0.121025
CYTH3	0.0937003	0.457401	0.140908
XPNPEP2	0.0939011	0.457401	0.291341
PRDX3	0.09452	0.457401	-0.196476
KRT6C	0.09434	0.457401	-0.834878
NCKAP1L	0.0941296	0.457401	0.315584
GSTM4	0.0944219	0.457401	-0.102133
PRPF4B	0.0942759	0.457401	0.0808062
GAPVD1	0.0939279	0.457401	0.0814399
WDR75	0.0943038	0.457401	-0.0895265
SUPV3L1	0.0934931	0.457401	-0.192282
SNRNP40	0.0945971	0.457401	0.157449
PGM2	0.0938212	0.457401	0.320536
CYRIA	0.0945632	0.457401	0.431703
SMDT1	0.0945733	0.457401	-0.306274
MYG1	0.0940503	0.457401	0.214317
PRPF19	0.0941131	0.457401	0.190401
SSR1	0.0947215	0.457435	0.294011
RAB33B	0.0949632	0.457435	0.278103
SERPINA3	0.094791	0.457435	0.467097
SPTB	0.0949904	0.457435	-0.200809
TRIM47	0.0948972	0.457435	0.186386
TARS2	0.0948196	0.457435	-0.178655
MTRF1L	0.0950531	0.457435	-0.139347
SLC6A6	0.0956596	0.457792	-0.484735
F5	0.0954241	0.457792	-0.228462
MAP4	0.0957209	0.457792	0.449708
TRAPPC3	0.0958975	0.457792	0.150693
MLYCD	0.0958589	0.457792	-0.274216
COX5A	0.0956158	0.457792	-0.193786
RRM2	0.0954596	0.457792	0.144197
SAFB	0.0958777	0.457792	0.111008
CWF19L1	0.0955102	0.457792	0.147198
PPP4R3A	0.0955145	0.457792	-0.07745
KIAA2013	0.0951986	0.457792	0.146282
SAMHD1	0.0957209	0.457792	0.388516
CLDND1	0.0961983	0.45892	-0.295586
PCNA	0.0962765	0.458986	0.189727
ANXA7	0.0964866	0.459374	-0.110883
RPA1	0.0964437	0.459374	0.124507
ENPP4	0.0967957	0.460538	0.179649
TIMM21	0.096875	0.460608	-0.208363
SEPTIN11	0.0970275	0.461026	0.286247
IGHV1-3	0.0973329	0.461349	0.310121
SELENOP	0.0976632	0.461349	0.183437
CNKSR3;CNK3/IPCEF1;CNKSR3;CNKSR3	0.09769	0.461349	0.301441
CSNK2B	0.0974389	0.461349	0.111073
MYBPHL	0.0977424	0.461349	-0.61811
ITIH5	0.0976807	0.461349	-0.419457
SPTLC1	0.0976239	0.461349	0.21132
TIMM44	0.097716	0.461349	-0.200491
PAXX	0.0975585	0.461349	0.106554
INTS13	0.0976671	0.461349	0.107905
WDR1	0.0979151	0.461859	0.177448
NDUFS8	0.0980766	0.46201	-0.175399
PSIP1	0.0980352	0.46201	0.196998
ADAR	0.0982171	0.462359	0.117117
MAT2A	0.0982804	0.462359	0.161159
DOCK10	0.0984217	0.462366	0.247934
SUCLA2	0.0990968	0.462366	-0.259387
AP4B1	0.0987381	0.462366	0.105557
CYP20A1	0.0992303	0.462366	0.205246
CFD	0.0987075	0.462366	0.302013
EPX	0.0987431	0.462366	-1.5764
CPM	0.0985728	0.462366	-0.199801
GM2A	0.0990662	0.462366	0.203765
DTYMK	0.0992544	0.462366	0.119187
IFI35	0.0988398	0.462366	0.174985
RABL3	0.099236	0.462366	0.137092
TTC7B	0.0988515	0.462366	-0.102474
TTC1	0.098711	0.462366	0.187628
MYOZ1	0.0988663	0.462366	0.972919
SDHAF3	0.0991304	0.462366	-0.991646
HRC	0.0994891	0.462667	-0.318413
CRNKL1	0.0994853	0.462667	0.147972
TBC1D1	0.0995137	0.462667	-0.0962104
SRPRB	0.0996403	0.462954	0.161463
PLCD3	0.0997834	0.463317	0.103003
PRXL2B	0.100552	0.463605	-0.150713
RPS10-NUDT3	0.10056	0.463605	0.160275
F13B	0.100184	0.463605	0.227138
TARS1	0.100276	0.463605	0.145399
PSMB5	0.100339	0.463605	0.103212
THBS4	0.100207	0.463605	-0.364021
ATP5MF	0.100166	0.463605	-0.289494
NOA1	0.10056	0.463605	-0.12504
AHCYL2	0.100098	0.463605	0.245313
GOPC	0.100467	0.463605	0.0990257
COQ6	0.100103	0.463605	-0.194465
AUH	0.100775	0.464149	-0.19434
C9orf64	0.100808	0.464149	0.153466
MRPS7	0.100995	0.464605	-0.161019
ATP1A3	0.101233	0.464605	-0.127285
CTNNA1	0.10111	0.464605	0.188339
RPS25	0.101148	0.464605	0.178525
FUNDC2	0.101194	0.464605	-0.207641
PUF60	0.101558	0.465494	0.109797
CARHSP1	0.101503	0.465494	0.534659
PLXNB2	0.101759	0.465895	0.179739
ELP2	0.101776	0.465895	0.133138
TUBGCP3	0.101935	0.466326	-0.120296
MARS2	0.102032	0.466469	-0.218784
KRT2	0.102178	0.466541	-0.673753
ADARB1	0.102178	0.466541	0.77346
GARS1	0.102382	0.46717	0.160959
APOL1	0.102523	0.467218	0.60739
FGA	0.102503	0.467218	-0.438814
PDF	0.102625	0.467381	-0.210911
SMTN	0.102938	0.467827	-0.166077
GPD1	0.102958	0.467827	-0.622672
RAB11FIP1	0.102985	0.467827	-0.164983
C12orf4	0.102837	0.467827	0.335796
BAG1	0.103421	0.468616	0.137809
AOC3	0.103304	0.468616	-0.521934
EMC3	0.103328	0.468616	0.142706
ABRACL	0.103361	0.468616	0.291222
AIMP1	0.103736	0.469744	-0.0697779
CCNYL1	0.10386	0.470008	0.263964
UNC119B	0.104259	0.470321	0.1819
HNRNPH3	0.104113	0.470321	0.141763
PLIN5	0.104195	0.470321	-0.115631
ESAM	0.104231	0.470321	-0.208602
MCUR1	0.104107	0.470321	-0.123127
C11orf68	0.104327	0.470327	0.220832
ARPC5	0.104489	0.470466	0.301356
NENF	0.104487	0.470466	0.371169
RPS6KA5	0.104671	0.47069	0.160654
RPS11	0.104644	0.47069	0.150307
ACTA2	0.105055	0.472096	-0.664028
RPL10A	0.105116	0.472096	0.131904
DDOST	0.105322	0.472722	0.221307
SNX7	0.105514	0.473285	0.0951317
HGH1	0.1058	0.474273	0.122055
NDUFA10	0.106081	0.474936	-0.238191
PTPN6	0.106024	0.474936	0.775394
CTNND1	0.106703	0.475036	0.093475
SEPTIN7	0.106635	0.475036	0.231937
GTF2H1	0.10647	0.475036	-0.282183
RPL3	0.106397	0.475036	0.323772
MAPK9	0.106677	0.475036	0.137674
AP1B1	0.106387	0.475036	0.17935
XPNPEP3	0.106579	0.475036	-0.165582
COMMD8	0.106565	0.475036	0.142954
TSC22D4	0.106675	0.475036	0.29381
MAPK3	0.106804	0.475187	0.243236
ADPRS	0.107014	0.475827	0.186073
PTGS1	0.107365	0.476496	0.376414
VPS13D	0.107322	0.476496	-0.0865655
MYOZ2	0.107294	0.476496	-0.301882
HGS	0.107801	0.477048	0.0747146
SHBG	0.107669	0.477048	0.575166
GIMAP7	0.107796	0.477048	-0.205438
RANGRF	0.107824	0.477048	0.246932
NTM	0.107786	0.477048	0.205564
RAVER1	0.109354	0.477617	0.168521
MON2	0.108565	0.477617	0.113072
MX1	0.108918	0.477617	0.277541
PDHX	0.108577	0.477617	-0.215074
OPA1	0.108521	0.477617	-0.155562
DKC1	0.1092	0.477617	0.202938
CBR3	0.108453	0.477617	0.239653
NDUFC2	0.109398	0.477617	-0.136467
IL33	0.108733	0.477617	0.506475
FUCA1	0.108251	0.477617	0.185427
CFH	0.1091	0.477617	0.184913
NFKB1	0.109389	0.477617	0.159448
BLVRA	0.108114	0.477617	0.188521
SRSF11	0.108291	0.477617	0.130989
CAMK1D	0.108871	0.477617	0.245531
GTF3C2	0.109328	0.477617	0.132725
BRK1	0.108139	0.477617	0.192666
DDRGK1	0.10909	0.477617	0.141997
PTPN23	0.109417	0.477617	0.0935316
HHATL	0.108576	0.477617	-0.402233
PYCARD	0.109426	0.477617	0.364509
BCS1L	0.109295	0.477617	-0.199844
TTC39A	0.109718	0.477806	-0.136332
ANK3	0.109708	0.477806	-0.574953
TPD52L1	0.109837	0.477806	-0.215544
RPS3	0.109871	0.477806	0.191165
THOP1	0.109788	0.477806	0.138543
OSBPL6	0.109572	0.477806	-0.31868
L3HYPDH	0.110048	0.478282	0.304759
PERM1	0.110201	0.478656	-0.348401
RMND1	0.110414	0.479288	-0.244065
FGB	0.110669	0.480105	-0.266743
hCG_1984214;MRPS17	0.110878	0.48072	-0.320639
NLGN4Y;NLGN4Y;NLGN4X;NLGN4Y	0.111426	0.481077	0.251507
PPP1CA	0.111306	0.481077	0.160702
PCMTD1	0.111568	0.481077	-0.911174
CD2BP2	0.111453	0.481077	0.123245
RPN1	0.111445	0.481077	0.177173
CRIP1	0.111378	0.481077	0.411739
RPL23	0.111145	0.481077	0.290807
TMEM65	0.111553	0.481077	-0.214182
TRAPPC9	0.111289	0.481077	-0.102999
DOHH	0.111899	0.482215	0.2298
CRPPA	0.112383	0.48226	-0.151263
VPS26C	0.112382	0.48226	0.232982
SEPTIN2	0.11214	0.48226	0.244434
UBL4A	0.112093	0.48226	0.249607
MRPL48	0.112322	0.48226	-0.110032
RPRD1A	0.112376	0.48226	0.123327
MYH2	0.112226	0.48226	-0.153626
EXOSC4	0.112558	0.482719	0.140178
P3H1	0.112776	0.483366	0.267006
DCTN3	0.113007	0.483775	0.176969
PARP12	0.112982	0.483775	0.0826078
EVL	0.113358	0.483833	0.183955
CAND2	0.113121	0.483833	-0.21227
SEC22B	0.113338	0.483833	0.163251
PITPNB	0.11331	0.483833	0.176293
PSMG3	0.11336	0.483833	0.144355
S1PR1	0.113901	0.484599	0.208017
FAAH	0.113929	0.484599	-0.16046
THBD	0.113947	0.484599	-0.279219
ATP6V1A	0.113944	0.484599	0.116036
PDCD10	0.113944	0.484599	0.102573
VPS18	0.113811	0.484599	0.11355
NTAN1	0.114022	0.484627	0.607253
GJC1	0.114108	0.484703	0.286245
COLEC11	0.114189	0.48476	0.73238
DHRS7B	0.114451	0.485584	-0.235889
CPA3	0.114568	0.485792	-0.870193
TPM1	0.114754	0.485999	-0.189818
SLK	0.114711	0.485999	0.0926766
VWA5A	0.115712	0.489769	0.384423
DYM	0.115999	0.489981	0.179859
IFIT2	0.116037	0.489981	0.163449
EXOSC2	0.115888	0.489981	0.293418
LRRC32	0.115941	0.489981	-0.441483
PSME2	0.116604	0.490051	0.194821
NT5C3A	0.116571	0.490051	-0.180877
GSDMD	0.116591	0.490051	0.163361
PMM2	0.116457	0.490051	0.192152
TOP2B	0.116457	0.490051	0.102016
PGM2L1	0.116236	0.490051	0.177253
ISOC1	0.116347	0.490051	-0.390632
KIF13B	0.11644	0.490051	0.0986127
BLOC1S2	0.116928	0.490836	0.157889
POLR3B	0.116889	0.490836	-0.077655
APOA1	0.117127	0.490926	0.566896
P4HA1	0.117143	0.490926	0.354904
GALK1	0.117156	0.490926	0.167482
ITGA3	0.117407	0.491435	0.169971
LSM14B	0.117415	0.491435	-0.252009
GDE1	0.117489	0.491454	0.161019
HNRNPK	0.117639	0.491508	0.11965
SLC18A2	0.117602	0.491508	-0.855486
TPM2	0.117838	0.491858	-0.115808
QTRT2	0.117861	0.491858	0.135009
GNB5	0.117959	0.49191	0.234016
RHOC	0.11808	0.49191	0.136125
ALDH1A3	0.118049	0.49191	0.194766
PRMT1	0.118377	0.491997	0.13975
WDR46	0.118355	0.491997	0.222933
ASNS	0.118176	0.491997	0.116851
PTPRC	0.118342	0.491997	0.440254
IQGAP1	0.118554	0.492444	0.269722
SNRPB2	0.118784	0.493112	0.197605
PRKCSH	0.119021	0.493808	0.236828
FHL3	0.119262	0.493819	0.27566
TAOK3	0.119158	0.493819	0.105742
KLC4	0.11917	0.493819	-0.0684454
SPIN1	0.1193	0.493819	0.294598
BLOC1S4	0.119402	0.493954	0.122959
MTHFD2L	0.119499	0.494067	-0.156235
DAPK3	0.11975	0.494818	0.105082
IGKV1-27;IGKV1-8;IGKV1-9	0.120432	0.495626	0.581895
PTPRK	0.120101	0.495626	0.106416
CLNS1A	0.120259	0.495626	0.306489
ZPR1	0.12032	0.495626	0.171367
SART1	0.120141	0.495626	0.0968209
NDUFS5	0.120264	0.495626	-0.187599
PLP1	0.120372	0.495626	0.342354
IGHV6-1	0.121049	0.496447	0.60516
ACSL6	0.121075	0.496447	0.161915
PAPSS2	0.121119	0.496447	0.199551
CSTA	0.120818	0.496447	-0.526194
RBX1	0.120765	0.496447	0.0904474
ITIH4	0.120983	0.496447	0.349235
EEPD1	0.121101	0.496447	-0.140378
NR4A1	0.121372	0.496471	-0.248816
NEURL2	0.121344	0.496471	0.268071
SSRP1	0.121304	0.496471	0.160539
AP3M1	0.121403	0.496471	0.151683
IGKV1-5	0.121556	0.496527	0.623571
RNF25	0.121529	0.496527	0.33381
SLC25A4	0.121833	0.497204	-0.116841
FMNL3	0.121861	0.497204	0.197509
SMARCC2	0.122088	0.497562	0.0954727
ACAT2	0.122077	0.497562	0.307317
JUNB	0.122456	0.498205	0.497762
TPP2	0.122421	0.498205	-0.120028
POLR3C	0.122329	0.498205	0.0702933
KLHL41	0.122621	0.49838	-0.123781
COPS7B	0.122638	0.49838	0.0913814
PDSS1	0.123161	0.498408	-0.334995
EMC4	0.123204	0.498408	0.0895112
ARIH2	0.123022	0.498408	0.141142
GNAZ	0.123191	0.498408	0.296195
SEC13	0.123068	0.498408	0.0849442
RHOA	0.123	0.498408	0.153131
CALCOCO2	0.122941	0.498408	0.0885321
TESC	0.122762	0.498408	-0.188044
HDHD5	0.123338	0.498666	-0.299776
CADM4	0.12348	0.498955	-0.176547
MCL1	0.125188	0.499353	0.23987
SGCE	0.125186	0.499353	0.190517
YKT6	0.123817	0.499353	0.1309
CSRP1	0.124954	0.499353	-0.263858
NDUFS3	0.124616	0.499353	-0.18127
SERPINA3	0.124292	0.499353	0.269112
KRT6A	0.124506	0.499353	-1.68745
MPO	0.124371	0.499353	-0.871252
GSN	0.125158	0.499353	0.468541
MMUT	0.124789	0.499353	-0.202557
ICAM3	0.123932	0.499353	0.604294
COPA	0.124359	0.499353	0.136805
SUPT4H1	0.123662	0.499353	0.223108
MTAP	0.124913	0.499353	0.235719
WTAP	0.124157	0.499353	0.121543
BTNL9	0.125151	0.499353	-0.522908
GPX8	0.124783	0.499353	0.120819
ITPA	0.124881	0.499353	0.181318
UCK1	0.12421	0.499353	0.166476
MRGBP	0.124315	0.499353	0.550224
COQ3	0.123735	0.499353	-0.141092
UVRAG	0.125147	0.499353	0.100206
PADI4	0.124597	0.499353	-0.424349
PDLIM5	0.12532	0.499598	-0.491924
CLPB	0.125636	0.499741	-0.165052
RPL38	0.125626	0.499741	0.17902
NIT1	0.125586	0.499741	0.163714
SIRT3	0.125515	0.499741	-0.214111
PRPF4	0.125952	0.50072	0.131877
SPTAN1	0.126598	0.501091	-0.112297
;VKORC1;;VKORC1	0.126301	0.501091	0.502364
PARP1	0.126405	0.501091	0.175176
AKR1B1	0.126608	0.501091	-0.622986
NDUFA8	0.126513	0.501091	-0.152177
PRPSAP1	0.126602	0.501091	0.175903
SDHC	0.126342	0.501091	-0.267
DMAC2	0.12656	0.501091	-0.183567
SYPL1	0.126994	0.502341	-0.405428
SPAST	0.12712	0.502561	-0.089914
RABEP1	0.127227	0.502706	0.105222
APPL2	0.127314	0.502758	0.174132
CIAO2B	0.127381	0.502758	0.158192
LRG1	0.127591	0.503307	0.455794
ART4	0.127702	0.503466	0.124104
PLAT	0.12787	0.503558	-0.535846
VPS26B	0.127937	0.503558	0.121405
IPO11	0.127797	0.503558	0.0700742
KRT14	0.128443	0.504262	-0.93217
UMPS	0.128279	0.504262	0.131299
IREB2	0.128457	0.504262	0.224186
HEPACAM	0.128408	0.504262	-0.380182
TMEM41A	0.12847	0.504262	-0.256693
SBF1	0.128819	0.505149	0.0975747
EIF5A	0.128963	0.505149	0.191668
ATAD3B	0.128979	0.505149	-0.207221
ANKFY1	0.128871	0.505149	0.274395
MACROH2A2	0.129129	0.505461	0.147037
DERL3	0.129739	0.505961	0.446098
MST1	0.129393	0.505961	0.340582
AP2A2	0.129753	0.505961	0.24611
CRP	0.129564	0.505961	0.30432
SLC8A1	0.129436	0.505961	-0.19296
ACLY	0.129579	0.505961	0.133483
POSTN	0.129728	0.505961	0.69769
C10orf67	0.129904	0.506272	-1.21834
ATP1A1	0.130013	0.506419	0.150334
APEX1	0.130148	0.506474	0.181143
NFS1	0.130169	0.506474	-0.149183
PRSS23	0.130332	0.506832	-0.74092
LOC102724159;PWP2	0.130458	0.506843	0.21928
SERPINA7	0.130657	0.506843	0.349029
FBLN2	0.130691	0.506843	0.179749
MFF	0.130684	0.506843	-0.244483
TLN2	0.130567	0.506843	-0.12643
HK2	0.130913	0.507418	-0.245384
PPIF	0.131052	0.507418	-0.314783
TACO1	0.130994	0.507418	-0.129572
ATP6V1D	0.131143	0.507495	0.102391
TNNT2	0.131557	0.507981	-0.206581
EDA	0.131354	0.507981	-1.16226
CCDC93	0.131642	0.507981	0.116619
COX7A2L	0.131503	0.507981	-0.345577
GPN2	0.13162	0.507981	0.186204
CHMP4A	0.131696	0.507981	0.431922
PSPH	0.131826	0.508206	0.268578
IGHV3OR15-7	0.132608	0.509097	0.524562
CYB5B	0.132389	0.509097	-0.136237
SORBS3	0.13229	0.509097	-0.125861
S100A12	0.132549	0.509097	-0.483449
SF3A3	0.132589	0.509097	0.190969
PLA2G4F	0.132366	0.509097	0.265066
TBX5	0.132428	0.509097	-0.189818
POFUT1	0.132628	0.509097	0.145742
DFFA	0.132902	0.509325	0.229988
HP	0.132883	0.509325	0.354181
UTP15	0.13277	0.509325	-0.0765384
FBXO3	0.133029	0.509539	-0.161495
IGF2BP2	0.133628	0.510291	0.161578
PALM	0.13341	0.510291	0.308844
GPLD1	0.133516	0.510291	0.494499
CARMIL1	0.133654	0.510291	0.134382
SETD9	0.133588	0.510291	-0.16202
DDX18	0.133474	0.510291	0.270931
RER1	0.134405	0.510423	-0.204981
DENR	0.134346	0.510423	0.182361
ATG7	0.134213	0.510423	0.165539
HPR	0.134292	0.510423	0.465701
FABP4	0.133853	0.510423	-0.364264
NDUFS1	0.134035	0.510423	-0.166558
DUT	0.133982	0.510423	0.14364
PTPN12	0.134404	0.510423	0.125208
NDUFAF6	0.133984	0.510423	-0.196456
PSAT1	0.134201	0.510423	0.222859
TEAD3	0.134626	0.510721	0.158103
BPI	0.134586	0.510721	-0.275901
ABR	0.134889	0.510758	0.0658815
ATOX1	0.134921	0.510758	0.220553
CES1	0.134769	0.510758	0.369659
RAB8B	0.134923	0.510758	0.239113
AZI2	0.135194	0.511312	-0.101408
PAFAH1B3	0.135212	0.511312	0.36554
ICAM1	0.13544	0.51136	0.313922
CPT2	0.135298	0.51136	-0.192124
TARDBP	0.135409	0.51136	0.121171
ITIH3	0.135545	0.511484	0.257803
MIF	0.136264	0.512745	0.170401
ATP5F1A	0.136082	0.512745	-0.166213
PSMB4	0.136382	0.512745	0.0798636
TPD52	0.136334	0.512745	0.311631
IL18	0.136096	0.512745	0.544198
RBM14	0.136289	0.512745	0.102756
CUTC	0.136061	0.512745	0.157121
TGFBRAP1	0.136882	0.514355	0.204267
SHTN1	0.137108	0.514933	0.154999
MYL12A	0.137613	0.515701	0.12477
PSMB8	0.137733	0.515701	0.414483
CLIP1	0.137747	0.515701	0.0890824
MCM4	0.137659	0.515701	0.105693
CWC27	0.137703	0.515701	0.233612
RUVBL1	0.137653	0.515701	0.0758447
STX12	0.138015	0.516435	0.144384
MTMR2	0.138111	0.516522	0.0892383
DIMT1	0.138216	0.516644	0.101742
MTMR14	0.138489	0.517392	-0.292796
PSMB2	0.138688	0.517864	0.108301
IGLV7-46	0.138958	0.518424	0.641918
IL17D	0.138983	0.518424	-0.585518
SFXN4	0.139087	0.51854	-0.199122
EHD1	0.139339	0.518905	0.0889405
PLOD2	0.139571	0.518905	0.225199
PROB1	0.139371	0.518905	-0.515167
DCN	0.139644	0.518905	0.257843
PRKACA	0.139407	0.518905	0.0834042
SLC2A5	0.139514	0.518905	0.563736
IGHV1-2	0.139694	0.518905	0.486281
TRABD	0.140232	0.520062	-0.285508
SDCBP	0.140247	0.520062	-0.229973
IGKV1-39;IGKV1D-39	0.140108	0.520062	0.517071
KRT80	0.14037	0.520062	-0.272486
MTDH	0.140342	0.520062	0.156422
TIGAR	0.1405	0.520273	0.199554
CLUH	0.140678	0.520663	-0.0964655
LEMD3	0.140893	0.521186	0.186922
KIAA1217	0.141046	0.521482	-0.0854365
NADK	0.141377	0.521873	0.230563
	0.141444	0.521873	0.129675
PDLIM7	0.141436	0.521873	-0.16746
PACSIN2	0.141444	0.521873	-0.0963825
LRIG1	0.141611	0.521948	-0.116268
DDX23	0.141597	0.521948	0.166931
UQCR10	0.141755	0.522208	-0.355293
NAT1	0.142535	0.523703	0.10856
AZU1	0.142299	0.523703	-1.20438
SERBP1	0.142565	0.523703	0.107915
ZNF512B	0.142503	0.523703	-0.350218
WDR11	0.142601	0.523703	0.0983825
TLN1	0.142391	0.523703	0.101984
ALCAM	0.142741	0.523947	0.232114
ABCD3	0.143057	0.52409	-0.0827472
NME7	0.143551	0.52409	0.229579
GALK2	0.143251	0.52409	0.349206
KPTN	0.142976	0.52409	-0.139995
MELTF	0.143469	0.52409	0.283569
ADCK5	0.143551	0.52409	-0.154024
GDPD1	0.143281	0.52409	-0.111838
BICD2	0.143315	0.52409	0.0902763
CPT1B	0.143413	0.52409	-0.245185
DNAJA3	0.143061	0.52409	-0.182716
CORO1B	0.143588	0.52409	0.163991
MECR	0.143918	0.525026	-0.203227
MAP4K3	0.144002	0.525063	-0.174427
RSU1	0.144242	0.525669	0.096203
GGT3P;GGT2;GGT1	0.144677	0.526468	0.490178
ANKRD17	0.144556	0.526468	0.0819776
PHB	0.144756	0.526468	-0.120885
INPP5A	0.144703	0.526468	0.0877196
UBE2M	0.144968	0.526484	0.172336
PHB2	0.14494	0.526484	-0.140181
MYOC	0.144982	0.526484	-0.47192
CCDC22	0.145313	0.527294	0.0967252
KNG1	0.145353	0.527294	0.422015
ENAH	0.145965	0.527366	0.251174
HECW2	0.145485	0.527366	-0.0792103
TNS1	0.145593	0.527366	-0.780988
45599	0.145599	0.527366	0.122541
ITPR2	0.145917	0.527366	0.0981228
DHX32	0.145864	0.527366	-0.212817
ERBIN	0.145763	0.527366	0.107095
XPO7	0.145937	0.527366	0.11298
MALSU1	0.146334	0.528433	-0.157887
SCYL1	0.146448	0.528575	0.0796457
ELOA	0.147245	0.528959	0.25126
APOOL	0.146936	0.528959	-0.154412
IGLC7	0.147149	0.528959	0.902173
FBXO17	0.146855	0.528959	0.234719
CLEC11A	0.147117	0.528959	0.67795
HDAC3	0.147296	0.528959	-0.125618
ADIPOQ	0.146868	0.528959	0.184686
SIPA1	0.146684	0.528959	0.157508
NIPSNAP1	0.147285	0.528959	-0.188731
BABAM2	0.146911	0.528959	0.120382
HNRNPLL	0.147602	0.529344	0.151963
ROCK2	0.147625	0.529344	0.066806
NME1-NME2	0.147483	0.529344	0.16656
MMP8	0.147778	0.529623	-0.330507
EFHD2	0.148112	0.530288	0.24328
TMEM184C	0.148067	0.530288	0.518971
	0.149021	0.533274	0.147778
ADAMTS4	0.149228	0.53375	-0.223878
AKR1C2	0.149418	0.534159	0.583247
HNRNPA2B1	0.149683	0.534839	0.180983
EPS8	0.1502	0.535345	-0.154729
SERPING1	0.150005	0.535345	0.418715
NEXN	0.150275	0.535345	0.126424
[truncated: 5,133 more rows]

## Sheet: Volcano plot SR
PG.Genes	log2FC(RA-SR/LA-SR)	-log10 fdr
FHL2	2.43784	44.0108
BMP10	0.641339	36.5562
CACNA2D2	1.31244	28.1951
NTM	0.62723	15.3195
PDLIM4	1.30381	13.0527		Threshold:	FDR<0.05 and |log2(FC)|>0.58
MARCO	1.46449	11.7048			Upregulated
LXN	0.595119	8.29945			Downregulated
GLIPR2	0.637597	6.60824			Non-significant
FCGR3A	0.842878	6.60824
IL33	1.06304	6.40226
FBXO2	0.788932	6.1895
MID1	0.653032	5.97801
FCER1G	1.2342	5.78529
C7	0.908051	5.77811
UCHL1	0.72482	5.67745
NECTIN1	1.02161	5.57492
ACVR1	1.4399	4.95858
ALDH1A1	0.719109	4.84144
TPPP3	0.698123	4.78638
SAMHD1	0.585232	4.60453
ALDH1A2	0.915985	4.50819
FCGBP	1.47497	4.38886
ENG	0.995333	3.87296
RETN	1.57776	3.64329
HSPA2	0.845016	3.47222
SCGN	0.776746	3.46473
RGS6	0.611743	3.23102
NUMB	0.737174	2.73866
SERPINC1	0.589815	2.6373
SPON1	0.672475	2.50668
VASN	0.632836	2.39034
GPC6	0.983283	2.27789
TNNI1	0.73135	2.27789
IGHA1	0.879519	2.25556
F10	0.763484	2.1333
PRKD1	0.955909	2.06818
CLU	0.630317	2.05028
IGHV5-51	0.848966	2.04159
ZFP36L1	0.952945	1.84461
IGHG3	0.654246	1.84366
IGHA2	0.868169	1.83921
GSTM5	0.818501	1.77261
MATN2	0.959413	1.75519
C4B	0.665321	1.68251
POSTN	0.805846	1.62951
JAM3	0.755171	1.59891
ATRN	0.728031	1.57469
HNMT	0.690962	1.55599
ITIH4	0.679678	1.52043
NPR3	0.763671	1.51461
PON1	1.02178	1.48545
IGKV3D-11;IGKV3-11	1.12494	1.47066
SERPIND1	0.703818	1.46614
C5	0.656663	1.45431
CTSS	0.869969	1.45431
CPN2	0.852713	1.4515
TMEM119	0.685209	1.44899
IGLL1	0.928768	1.42114
IGKV3-15	0.754964	1.42114
HK3	0.735572	1.3959
POSTN	0.854896	1.38053
QPRT	0.58133	1.36073
HCN4	0.888641	1.36053
ASPG	0.599568	1.35413
BST2	-0.611895	9.7097
MYOT	-1.70423	8.089
ACSS1	-0.64822	3.98966
PPP1R14A	-0.796165	3.65478
RPL3L	-0.705843	3.09795
SLC25A10	-0.843906	2.07387
RHOJ	-0.688612	1.79838
BDH1	-0.646769	1.77137
AKR1B1	-0.93197	1.75896
ALDH6A1	-0.591986	1.73982
RPL39;RPL39P5	-0.636394	1.68099
PDSS1	-0.645996	1.64877
CYB5A	-0.61159	1.6304
ALOX5AP	-1.62435	1.60174
FLNA	-0.651178	1.55599
GPT	-0.911052	1.51318
PCDH1	-0.72418	1.45504
PLCL1	0.543627	12.0455
GGT5	0.534411	9.25548
PTGS1	0.524512	8.11371
CALHM2	0.3791	7.5425
PRKD3	0.461444	6.53972
NOSTRIN	0.404061	6.4132
RAB23	0.370257	6.37991
SIRT2	-0.349839	5.97801
UBTF	0.214066	5.6994
CAND1	0.258179	5.59591
PDIA3	0.247699	5.29261
CYGB	0.330849	5.20969
HIP1R	-0.215826	5.19979
RPS28	0.42028	5.17308
PLCB1	-0.206024	5.05788
AKAP12	0.361025	4.95858
CGNL1	0.247434	4.95858
ADD1	0.345219	4.92674
RNH1	0.579659	4.92223
BASP1	0.540792	4.86021
GNAO1	0.523151	4.86021
TGM2	0.508777	4.63231
PXK	0.359149	4.62971
EGFLAM	-0.366742	4.35295
PHF5A	0.366894	4.21677
DPYSL2	0.322945	4.1629
ATP1A1	0.442782	4.04186
ART3	0.572664	4.01569
ADAMTSL4	0.459385	3.96932
LLGL1	0.250343	3.96932
MRC2	0.479232	3.93069
CD34	0.370267	3.93069
RAE1	0.182497	3.87689
LZTFL1	0.37716	3.7835
SDHB	-0.296938	3.73318
EFEMP2	0.412996	3.73287
ADD3	0.432024	3.73148
HSPA12B	-0.388791	3.73148
CTNNB1	0.270989	3.66399
EPB41L2	0.289399	3.66242
CEMIP2	0.259909	3.64329
MARCKSL1	0.426208	3.48201
PTPRS	0.288394	3.48201
SEPTIN5	0.453382	3.41563
HSP90B1	0.238806	3.41563
ITIH5	-0.411666	3.36522
MYO1F	0.333131	3.31411
HSPA5	0.228563	3.30344
ZEB2	0.220867	3.3026
NFIX	0.509782	3.27926
HCK	0.363166	3.24593
SEPTIN7	0.179801	3.23074
C8orf88	0.522327	3.18197
DBH	0.3944	3.15959
PDIA4	0.301572	3.09795
ZRANB2	0.308054	3.09596
SFRP1	-0.570399	3.07991
ITGB2	0.478113	3.05209
CFH	0.256274	3.03793
TPM3	0.365941	3.01184
DCXR	-0.502325	3.01184
CACNA2D1	0.263281	2.98821
OMD	0.579321	2.98165
DNAJC10	0.134872	2.92322
FIBP	0.291636	2.88558
ABI2	0.282578	2.86986
SLIT3	0.319496	2.86986
HAAO	0.284463	2.86986
SPIN1	0.223974	2.85326
LACTB	-0.210149	2.78107
MMS19	-0.178063	2.74083
IGFBP7	0.308408	2.74083
ACOT9	-0.274173	2.71633
SEPTIN10	0.201183	2.68975
PRDX4	0.336531	2.68975
DSG2	0.383207	2.68975
SYT1	0.530893	2.61757
PLVAP	0.446136	2.6118
NEGR1	0.310636	2.59165
ARHGEF12	0.143891	2.54429
PROS1	0.394502	2.53369
PPIL4	0.202625	2.53369
HCLS1	0.51942	2.51042
SDHA	-0.270108	2.49871
CAND2	-0.301512	2.47887
EPB41L3	0.484476	2.47882
MAP1A	0.439187	2.46911
MLEC	0.344733	2.46332
MANF	0.225979	2.45045
SMTN	-0.498698	2.43909
BCAT2	-0.413669	2.43909
STEAP3	0.367311	2.41667
ATP1A2	0.327379	2.38014
C2CD5	0.0950366	2.38014
DCUN1D1	0.194962	2.35874
ACAT1	-0.292098	2.33832
PDK3	0.270322	2.32866
SERPINB9	0.471382	2.32866
ARMCX2	0.120867	2.30503
HDHD5	-0.249746	2.27926
ADAMTSL2	0.247497	2.27789
GPHN	-0.164574	2.27789
RPS14	0.211594	2.27549
EFEMP1	0.500954	2.27443
NGFR	0.274359	2.22078
HSPA13	0.156099	2.21489
CYP4X1	0.406524	2.21368
ICAM2	-0.507695	2.20804
NDUFA6	-0.216302	2.207
NT5E	0.260898	2.207
SMARCC2	0.150847	2.19993
PHYH	-0.381261	2.19232
SNX33	0.295396	2.18808
PIP4K2A	0.2184	2.17111
SMC3	0.124256	2.17111
SYNC	0.30112	2.17111
AIF1L	-0.218805	2.16404
PDCD4	0.280282	2.09401
LAMB1	-0.34147	2.09401
LIMD1	-0.148196	2.09401
GAN	-0.216414	2.09149
PYGB	0.310325	2.0826
ERLEC1	0.162169	2.07904
PI4K2A	0.193006	2.0768
SMARCA2	0.138224	2.05028
VIM	0.234566	2.04159
AGL	0.421426	2.04035
SNX9	0.197146	2.01509
FKBP8	0.194886	2.01229
MAP6	0.427605	2.00493
SLC44A1	0.434342	1.99741
DNAJC8	0.157815	1.99693
EOGT	0.488389	1.9963
SLC16A7	-0.476288	1.99512
UQCRQ	-0.440525	1.98456
KLKB1	0.426501	1.97606
BCKDHB	-0.402218	1.93961
DDAH2	0.32972	1.93914
SEPTIN6	0.211483	1.91245
SRSF1	0.201538	1.91014
AP2B1	0.174306	1.91014
LSM4	-0.139422	1.89792
SSRP1	0.210797	1.89518
DNAJC6	0.243753	1.87632
NUMBL	0.373402	1.87632
PLIN5	-0.267491	1.87407
NUP153	0.127543	1.87407
CYLD	0.149751	1.87407
AHNAK	0.154874	1.85315
MX2	0.177675	1.84716
RMDN2	0.391451	1.84665
MYH9	-0.223871	1.84618
SYNJ1	0.14843	1.84618
CDH13	0.491833	1.84506
ESAM	-0.293498	1.84366
COX7B	-0.369989	1.8394
DDOST	0.292337	1.83126
PCDH1	-0.469516	1.82928
SCAMP3	-0.235247	1.81973
ELMO2	0.231282	1.81948
ANKFY1	0.225004	1.8161
NUP214	0.179081	1.8161
MTFP1	-0.479835	1.80854
MCCC1	-0.207711	1.80318
PXDNL	0.180654	1.79966
STBD1	0.255774	1.79838
MCF2L	-0.144338	1.78733
TMPO	0.225101	1.78089
RPL38	0.267628	1.77976
PERM1	-0.35257	1.77232
FBLN2	0.387161	1.76627
UBE4B	0.123286	1.75918
DNAJC3	0.165249	1.75918
GTF2I	0.131531	1.75896
ISOC1	-0.344183	1.75896
PLEKHA5	0.238896	1.75469
TRIM28	0.11504	1.74007
CDV3	0.238279	1.73816
PCYT2	-0.326383	1.73816
ZHX2	0.145066	1.73816
ACTR1A	0.154564	1.73816
NOS3	0.219181	1.73781
UBE2L6	-0.145369	1.73075
ENAH	0.181017	1.7239
MMUT	-0.209264	1.72235
BST1	0.525262	1.71743
CEND1	0.294194	1.70713
AIFM1	-0.202626	1.69615
WASF2	0.299726	1.69501
KIF2A	0.119352	1.68426
MT-ND4	-0.287325	1.68251
ACTN4	-0.298117	1.68251
S100A6	0.154288	1.68099
STEAP2	0.328968	1.67342
SRC	0.325765	1.66858
LOX	0.346418	1.66171
POLR2J3;POLR2J2;POLR2J3;POLR2J;POLR2J;POLR2J2;POLR2J3	-0.453127	1.64877
ALOX5	0.178014	1.64877
PARVB	-0.194419	1.64877
CDH19	0.503394	1.63369
EIF2AK2	0.242521	1.63262
RAC1	0.240301	1.62959
PSMC6	0.130793	1.62855
ACADM	-0.374419	1.62855
SRSF10	0.194749	1.62855
AMBP	0.222999	1.62704
NUP88	0.159502	1.61429
ABCC1	0.14777	1.60682
EHD2	-0.387636	1.60174
TJP1	0.167871	1.59891
;BCKDHA	-0.190764	1.59793
BCLAF1	0.126412	1.59634
RCN3	0.521072	1.58687
BDH2	0.578906	1.58687
EXOSC4	0.165683	1.58465
CMYA5	0.226205	1.5763
CYP2S1	-0.209836	1.57229
QARS1	-0.100819	1.57229
MON1B	0.354577	1.55599
SRP14	0.211405	1.55599
DHODH	-0.367444	1.55599
RBMX	0.145461	1.55287
NCAM2	0.25713	1.55155
DAAM1	0.147235	1.53951
PSMC2	0.167538	1.53041
SUPT5H	0.126265	1.52795
PAPOLA	0.205248	1.52795
CHPF	0.438593	1.52272
COX6C	-0.196714	1.52014
CPNE8	0.140542	1.5162
CTNNA1	0.192167	1.5162
HTRA2	-0.200098	1.5162
ITGAM	0.215986	1.51602
MIPEP	-0.128077	1.51461
DGKA	0.151054	1.51461
MFGE8	-0.467078	1.51318
PELP1	0.225254	1.50736
WIPF1	0.36542	1.50182
EZR	0.240554	1.49732
TXNDC5	0.225845	1.49732
PARP4	0.16114	1.4876
PDIA6	0.233639	1.48545
AP1M1	0.0997226	1.48545
NCDN	0.219897	1.47257
AMPH	-0.274254	1.46552
TMEM126A	-0.22156	1.46486
ICA1	0.234791	1.46442
TMEM120A	-0.219622	1.46263
FBLIM1	-0.298468	1.46119
TACO1	-0.118864	1.45951
AGRN	0.320135	1.45687
AP3S1	0.111063	1.45583
GNG11	-0.21066	1.45583
SPRYD7	0.335467	1.45504
MACROD1	-0.225384	1.45431
CLDN5	0.303872	1.45431
GOLM2	0.155735	1.45431
ARMCX1	0.178982	1.45431
PPP2R5D	0.185258	1.45041
SIRT5	-0.281752	1.45041
NUP160	0.143519	1.45041
COTL1	0.408985	1.44899
QSOX1	0.432955	1.44562
LPL	-0.436674	1.43793
PITPNA	0.134056	1.43793
NLGN4Y;NLGN4Y;NLGN4X;NLGN4Y	0.513867	1.43111
AP2M1	0.185996	1.42114
ADAM17	0.27796	1.40166
CLPTM1L	0.309709	1.39878
MRE11	0.187122	1.39439
RPA3	0.365262	1.38277
CEP170	0.140536	1.38092
TP53BP1	0.159546	1.38054
AP2A2	0.242794	1.37671
PIP5K1C	0.176937	1.37463
DDX6	0.0987336	1.37463
N4BP1	-0.18554	1.37104
DHX15	0.15636	1.37058
PLPP1	0.563002	1.36521
CCDC12	-0.495698	1.36116
CALD1	-0.377493	1.36116
HNRNPH3	0.166436	1.36053
C1S	0.493868	1.35765
PLXNB2	0.15187	1.35413
PPFIA1	0.0875985	1.35413
PPIP5K2	0.109674	1.35333
CBX5	0.323555	1.34854
HK1	0.273874	1.34854
ATAD3A	-0.112023	1.34804
CACNB2	0.352114	1.34752
NDUFAF1	-0.184576	1.33579
DENND4C	0.170704	1.33579
NFIB	0.343283	1.33151
CRIP2	0.426415	1.33151
CNTNAP3B;CNTNAP3B;CNTNAP3;CNTNAP3B;CNTNAP3	0.272245	1.33151
MAN1A2	0.131455	1.32878
VAT1	0.331716	1.3271
INPP4B	-0.196518	1.31634
PTGES2	-0.194688	1.30927
THBS4	-0.282616	1.30927
NPR1	-0.130747	1.30706
GNA12	0.171825	1.30666
NDUFA1	-0.13695	1.30666
FECH	-0.221852	1.30635
PDIA5	0.240014	1.2927
LRP1	0.253975	1.29256
CRYM	0.557028	1.29256
EVA1C	0.603254	1.29256
CNN3	0.156978	1.28759
POLD1	-0.0904514	1.28376
CXADR	0.259365	1.28085
EML4	0.163792	1.27569
PLCB3	0.136379	1.2745
EPS15	0.121012	1.27252
ZNF326	0.219803	1.27163
FMR1	0.120327	1.27099
	0.246736	1.27099
IGLV1-36	1.32749	1.27099
FBLN1	0.283515	1.26844
B3GLCT	0.292877	1.26376
RAB8B	0.261413	1.26192
ADHFE1	-0.399069	1.25811
UBN2	1.86335	1.25072
MARS2	-0.254998	1.24942
PLAC9	0.156338	1.24942
SAP30BP	-0.109613	1.24942
CGGBP1	0.628393	1.24942
	-0.434811	1.24942
UGGT1	0.0797285	1.24899
CAB39L	0.328443	1.24293
IKBIP	0.305785	1.24293
DDX42	0.118257	1.24293
SERPINB8	0.391966	1.24076
APOL1	0.990467	1.24014
AASS	-0.352847	1.23406
RAI14	0.111796	1.23397
MTRF1	0.253773	1.22865
ARF1	0.163559	1.221
CA5B	-0.143404	1.221
AUP1	0.236198	1.21548
TPD52L1	-0.34571	1.21548
CPN1	0.612545	1.21548
MAPK3	0.25237	1.21458
ATP5MF-PTCD1	-0.142991	1.21067
CNOT1	0.0929455	1.20949
HNRNPLL	0.143414	1.20848
DPYSL3	0.341473	1.20637
NDUFA4L2	-0.136785	1.20559
TM7SF2	-0.381956	1.20492
CORO1C	-0.195525	1.20368
SH3BGRL3	0.295547	1.19984
CRYL1	0.354648	1.1997
SAA2-SAA4	1.56553	1.19904
EPN2	0.380021	1.19801
VPS45	0.129511	1.19378
OSBPL9	0.129816	1.18528
GTF3C1	0.0516313	1.18528
IGSF1	0.984647	1.1795
C3	0.591117	1.1795
LSAMP	0.351606	1.1795
F9	0.391466	1.17581
FGG	0.779212	1.17581
DDX50	0.165954	1.17581
TNS1	-0.223441	1.17581
MPV17	-0.166027	1.17581
RBM12	0.187145	1.17581
UGP2	-0.217726	1.17451
NPTN	0.321518	1.17448
ENTPD1	0.198497	1.17448
LAMA4	-0.311363	1.17448
KIAA0319L	-0.0904041	1.17179
AURKAIP1	-0.881292	1.16856
ATPAF2	-0.306633	1.16856
ABCC9	0.134664	1.16816
PHLDB1	0.138804	1.16796
STAT1	0.161784	1.16607
EDF1	0.202389	1.16607
ITGA6	-0.443785	1.16607
MATR3	0.147322	1.16607
HMCN1	-0.087323	1.16607
CARNS1	0.179703	1.16607
PLEKHA6	0.15364	1.16607
CROCC	0.103513	1.16607
TNFAIP2	0.267032	1.16607
ACOT7	0.270192	1.16607
PTPRA	0.279444	1.16475
PRKAA1	0.145693	1.16397
FRMD8	0.370388	1.16307
IDH2	-0.282451	1.15744
TUBB	0.206403	1.14759
IGKV1D-33	0.717183	1.1458
RAB29	0.344957	1.14488
FBLN5	0.519086	1.14488
MYH11	-0.496542	1.14488
SDHC	-0.569306	1.13867
PRKRA	-0.112501	1.13799
CASTOR2	0.338442	1.13647
APOC1	0.796241	1.13628
AP2A1	0.216474	1.13628
CCT6A	0.161476	1.13547
ARPC1B	0.262983	1.13332
	0.159745	1.13332
MYOZ1	0.405622	1.13328
TMEM205	-0.500358	1.1297
NCAM1	0.347239	1.12558
GTF2A2	0.809438	1.12222
GGT3P;GGT2;GGT1	0.680346	1.12222
IGKV1-27;IGKV1-8;IGKV1-9	1.05811	1.12222
IGHV3-72	0.350123	1.12222
CDH11	0.217982	1.12222
CYP27A1	0.306624	1.12222
PLG	0.213424	1.12222
A2M	0.739477	1.12222
TRIM21	0.231758	1.11545
MGLL	-0.826723	1.11258
VAT1L	0.456536	1.11258
MT-ND5	-0.366724	1.10836
PHKA2	0.136817	1.10746
GOLPH3	0.132372	1.10581
DBN1	0.229503	1.1015
RPS3A	0.132351	1.10075
FCHO2	0.151508	1.10056
PDE1C	0.239377	1.10056
SMTN	-1.36441	1.10056
FHL3	0.323557	1.09557
ARF6	0.309116	1.09398
PAPLN	0.304256	1.09163
IGKV1D-16	0.936459	1.08638
TCEA1	0.17328	1.08638
NCL	0.234704	1.08638
EYA4	0.283831	1.08638
MAPK1	0.240979	1.08557
KANK3	-0.184832	1.08557
TRIM2;TRIM2;;TRIM2;TRIM2;TRIM2;TRIM2;TRIM2;TRIM2;TRIM2;TRIM2;TRIM2;;TRIM2;;TRIM2;TRIM2;TRIM2;TRIM2	0.167261	1.08255
AXL	0.53408	1.07332
ESYT2	0.143435	1.07322
SYN2	0.348143	1.0694
CTTN	0.281717	1.0694
NAT1	0.146176	1.06508
MTARC2	-0.266224	1.06508
MLF1	0.596652	1.06431
FILIP1L	-0.166963	1.06253
ARAP1	0.1817	1.06253
FBXL4	0.214744	1.06116
SEC24D	0.251238	1.06035
PYCR2	0.14193	1.06012
CD14	0.626434	1.05992
ECHDC2	-0.402337	1.05897
SERPING1	0.539377	1.05805
IGLC2;IGLC3	0.812255	1.05572
NFIA	0.158434	1.05381
ACTB	0.281197	1.05381
IGLV1-47	0.42816	1.05019
CCDC8	0.204543	1.04778
TIMM44	-0.200614	1.04745
PDLIM7	-0.43657	1.04549
SCARA5	0.193221	1.04462
OGT	0.101555	1.04347
IGLV3-16	0.875977	1.04315
FERMT2	0.236047	1.04076
SSH3	0.208919	1.04003
USP7	0.0873922	1.03854
INPP5J	0.255784	1.03393
NPR2	0.203501	1.03338
COX5B	-0.128534	1.03299
FAM78A	-0.32782	1.03169
RDX	0.13551	1.03169
CHAMP1	0.104469	1.03039
FIP1L1	0.728656	1.02744
IPO5	-0.0862921	1.02565
HLA-DRB3	-0.340439	1.02565
	0.675251	1.02178
FPGS	-0.235733	1.01991
TCOF1	0.105903	1.01991
	-0.292818	1.01852
AFDN	-0.117094	1.01852
NEDD4	0.104445	1.0182
S100A11	0.311646	1.01736
CNPY3	0.202294	1.01736
PRADC1	0.269983	1.01736
GPX8	0.186781	1.01111
UGDH	0.422367	1.00987
SGCD	0.222906	1.00466
ATP5MG	-0.184649	1.00466
EIF4H	0.176023	1.00466
PFKFB2	-0.253661	1.00466
SHFL	0.457052	1.00408
CEP68	0.134161	1.00016
MYH7	0.723511	1.00016
ARHGEF6	0.114664	1.00016
IGKV1-39;IGKV1D-39	0.639361	0.997667
KPNA3	0.153941	0.996109
FBLN1	0.379285	0.993589
UBL7	0.134175	0.993589
OTUD6B	-0.150469	0.993457
SUMF2	0.16058	0.993056
ITGB5	0.221764	0.991944
CSTF2	0.172709	0.991944
CNRIP1	0.460393	0.988305
CMA1	-0.35176	0.988305
TPR	0.0780702	0.988305
PTGIS	0.435843	0.988305
GIGYF1	0.22181	0.988194
CTBP2	0.174514	0.986701
CHMP4B	0.174789	0.986701
IL1RAP	0.34632	0.986701
PLEKHM2	0.090987	0.985332
HNRNPA0	0.236114	0.981264
IL18	0.258118	0.980165
FGA	1.08683	0.979992
MATN2	0.373033	0.979992
ATP6V1B2	0.122966	0.977642
CD36	-0.431864	0.976696
GOLT1B	-0.686205	0.976696
SPTB	0.166739	0.969237
CD163	0.112353	0.967697
DERL3	0.31901	0.967697
UNC119B	0.322336	0.965803
SQOR	0.163013	0.963023
ITIH3	0.559636	0.961862
EXOC2	0.0602117	0.952575
GTF3C3	0.0758246	0.95205
SWAP70	0.152104	0.951075
RPS19	0.125165	0.950335
RAB3D	0.62444	0.950082
THG1L	0.682446	0.949005
EDIL3	0.126401	0.948659
IGLV5-39;IGLV5-45	0.858573	0.947747
C8B	0.437339	0.947747
PLSCR4	0.188646	0.947249
NFU1	-0.318218	0.947249
OBSCN	-0.424874	0.947249
PUSL1	-0.213841	0.942805
POGLUT3	0.305378	0.9414
DCAF6	0.292468	0.938942
PIK3C2A	0.109798	0.938942
SARS2	-0.140214	0.93782
POMP	-0.229753	0.93782
C8A	0.319276	0.937112
CTNNA2	0.264283	0.937112
CCNK	0.359413	0.936351
SIRPA	0.161942	0.936351
CNPY4	0.143346	0.935114
TBRG4	-0.220456	0.935114
GALNT1	0.254595	0.932997
CUX1	0.179743	0.932997
;KRT34;KRT34	-1.21029	0.932997
FGG	0.817009	0.932997
IMMT	-0.125554	0.932591
CORO1A	0.452533	0.9306
WASHC2A	0.158616	0.929822
SLC30A6	0.295813	0.929615
WRNIP1	0.128614	0.928789
SEMA4B	0.916888	0.928789
OSCP1	0.189541	0.928789
C4A	0.676102	0.92576
MCCC2	-0.213582	0.923684
CWC27	0.215862	0.923684
SFPQ	0.0743995	0.923457
P4HA1	0.205806	0.921939
MT-ND2	-0.688121	0.921939
TH	0.249778	0.91418
CHL1	0.325344	0.91418
CAPS	0.341465	0.91418
PKN2	0.0987774	0.91418
CCDC9B	0.271154	0.913014
UNC13D	-0.136055	0.910918
OBSL1	0.30766	0.910584
PSMB10	0.299704	0.910584
LIN7A	0.178305	0.910584
NSF	0.164306	0.910584
ALG11	0.202482	0.910584
PLCG1	0.0888641	0.910584
OGDHL	0.540061	0.910584
NAPA	-0.0791589	0.910584
VPS41	0.0903505	0.910584
HDLBP	0.144184	0.910584
NENF	0.503108	0.90724
HRG	0.386284	0.905001
BPHL	-0.558075	0.902903
SNX27	0.156223	0.901425
UBE3C	0.0757739	0.898752
PIP4P1	0.247666	0.898013
LGALS3	0.298026	0.896325
TRAM1	-0.208538	0.89613
LGMN	0.120452	0.89613
PTPRK	0.140591	0.893632
CHCHD3	-0.161457	0.891237
KNG1	0.36897	0.889553
ANXA3	-0.35942	0.889191
SYPL1	-0.48368	0.886061
ALCAM	0.352034	0.882655
MROH1	0.123049	0.882655
SRSF7	0.112264	0.880578
TRIOBP	0.108879	0.880578
SLIT2	0.154638	0.880578
GPC4	0.281661	0.880578
MSN	0.15269	0.880578
THSD4	0.2526	0.880578
EPRS1	-0.0918417	0.880578
TRIP10	0.136351	0.877479
PURA	0.110377	0.876317
GNA11	0.143715	0.872871
VPS25	-0.136976	0.872485
CAVIN4	0.168156	0.872154
ITGAV	0.173302	0.872154
ACOX3	0.29644	0.872115
LTC4S	1.34652	0.872115
BLOC1S2	0.188704	0.872115
EBI3	0.926012	0.871958
CCDC50	0.186197	0.86962
RPL3	0.248091	0.869586
SOD3	-0.249236	0.864648
SMIM12	-0.252441	0.863782
ANO10	-0.0925028	0.860996
SRSF4	0.14463	0.854203
CARD6	-0.388066	0.853836
QTRT2	0.18457	0.85371
TMEM123	0.948159	0.852833
GCA	0.181772	0.852833
EFTUD2	0.0891107	0.852833
FOLR2	0.212763	0.852833
NAA50	0.154283	0.852833
SMG8	0.0975535	0.852204
FUOM	0.291231	0.850716
ADA	0.345379	0.850716
NCAM1	0.232489	0.850593
SIPA1L2	0.142615	0.850593
COPZ2	0.191653	0.850512
IRF6	0.254167	0.850512
ADPRHL1	-0.190792	0.850512
FKBP11	0.241072	0.850512
APOM	0.178541	0.850512
TFB2M	-0.0986157	0.850351
MTX1	-0.146636	0.847879
AMPD2	0.161601	0.847879
GRAMD4	0.186069	0.847879
PPA1	-0.266075	0.847879
LYSMD2	0.399333	0.847879
LPCAT4	-0.255037	0.847879
PAWR	-0.222743	0.847879
CP	0.283498	0.847879
SND1	0.152171	0.847879
PTGFRN	0.26138	0.847739
PDE2A	0.168925	0.847662
NDRG1	0.144059	0.847662
RHOB	0.375275	0.838857
NCBP2	0.404014	0.838857
PTPN21	-0.270299	0.838857
ISLR	0.435936	0.8383
UBE2F	0.268822	0.8383
IGKV1-5	0.918447	0.836263
NDUFA9	-0.125466	0.836194
GLS	0.220775	0.836188
PIP4P2	0.807999	0.832875
ANP32A	0.217965	0.830983
CFDP1	0.271942	0.830983
ACTL6A	0.118832	0.830983
ROGDI	0.151504	0.830551
MORC2	-0.182891	0.830059
APOF	0.175755	0.830032
LYN	0.11809	0.829537
FAM98B	0.121347	0.829537
MDC1	-0.0719221	0.82584
RAB6C	0.214133	0.82584
QPCT	0.653783	0.825308
UCKL1	0.111621	0.825308
FABP4	-0.591109	0.825308
HYOU1	0.157738	0.822397
L1CAM	0.325721	0.822397
RBMS1	0.680809	0.821642
SH3GL1	0.123618	0.821105
P3H3	0.364792	0.821105
PALLD	0.914453	0.818413
GGT7	0.262146	0.817673
TRA2B	0.111888	0.816474
MTA1	0.109201	0.816474
EXOC7	0.131078	0.816474
RPL37A	0.194028	0.813065
ACTR3	0.204593	0.812505
ME3	-0.18427	0.812505
PGM1	0.373972	0.812505
OTUD7B	0.185441	0.811054
HSF1	0.43811	0.811054
MTDH	0.22262	0.811054
PPP3CA	0.147824	0.805495
ROR2	0.430002	0.805495
RAB3GAP1	0.066534	0.803453
MAGED2	0.131511	0.803157
RPS7	-0.213931	0.799187
ADNP	-0.12237	0.798916
ACTR2	0.109994	0.798534
NDUFA13	-0.136539	0.79849
IGKV2D-28	0.483878	0.796931
RABEPK	0.30472	0.796285
PPP2R5A	-0.167555	0.796285
POLR3F	0.090673	0.795139
APOA2	1.33151	0.795139
MAGT1	0.245084	0.795053
THRAP3	0.0786085	0.794552
STK39	-0.280294	0.794552
DIPK2A	0.206123	0.794552
SEC62	0.202706	0.794552
MAP7D1	0.147491	0.794552
CPE	0.717876	0.794499
PDS5B	0.084365	0.794499
SART1	0.0726845	0.794397
HCFC1	0.110209	0.793996
MYH13	0.120642	0.793996
NCAM1	0.258459	0.787876
HNRNPDL	0.129122	0.785997
NF1	0.102594	0.784589
GNB4	0.433634	0.782998
TUBA1A	0.127317	0.782683
DSTN	0.234695	0.782683
FANCI	-0.075504	0.780002
SLC6A2	1.18855	0.778247
ANO1	-0.230835	0.777075
LRPPRC	-0.104145	0.775433
SRPRA	0.104525	0.774864
C1R	0.320781	0.774182
FGB	0.649904	0.773753
FAAH	0.298819	0.773753
APOC3	0.996661	0.771175
ITIH2	0.610239	0.770794
ALDH1L1	-1.0754	0.770663
ANP32B	0.244519	0.769255
GNAS	-0.166769	0.769255
HS1BP3	0.186657	0.768655
MAMDC2	-0.312206	0.768175
NAALAD2	0.0944521	0.766164
IGHV1-8	0.721237	0.765621
KDSR	0.240085	0.763489
PAPSS2	0.267203	0.762281
LPIN2	0.278554	0.762281
PLCD1	0.201998	0.762281
RGN	0.242623	0.762281
PRCP	0.186229	0.762281
NDUFA2	-0.146045	0.762281
GSTP1	0.310432	0.758882
RPIA	-0.187508	0.757981
FAM50A	0.0723679	0.757981
UQCRB	-0.32609	0.757981
SLC25A42	-0.356858	0.757563
SLC18A3	0.607587	0.757484
HGFAC	0.485617	0.757484
EPM2AIP1	0.198496	0.757484
TXNRD2	-0.158071	0.757484
UBE3A	0.161979	0.757484
DES	0.148906	0.755801
DTNA	0.0965771	0.75327
IGHV1-2	0.188934	0.752379
HNRNPC	0.147299	0.750194
FGL2	0.125608	0.749318
ARPC4-TTLL3;ARPC4	0.136753	0.745841
RBP1	0.16047	0.745841
CYBB	0.369812	0.745841
SRSF2	0.257554	0.745841
TMEM214	0.130534	0.74554
MZT2B;MZT2B;MZT2A	-0.115972	0.745512
ICAM3	0.15771	0.745207
TYK2	0.140942	0.745058
APOC4-APOC2	0.91178	0.745058
NCOA5	0.130881	0.745058
LOXL3	-0.114195	0.744667
DNM2	0.0652823	0.743873
IGKC	0.703702	0.741698
INPP5A	0.0963316	0.741426
CYC1	-0.252165	0.7403
SMTNL2	-0.108238	0.7403
	0.133525	0.739134
IMMP1L	-0.167605	0.739134
PAPSS1	0.103736	0.739134
POLDIP3	0.239616	0.739134
STRADA	0.300627	0.739134
PPP1R12B	0.189965	0.737722
ERBB2	0.233756	0.737722
COMMD10	0.184195	0.737722
KRT6A	1.93438	0.737722
SYNPO	-0.349324	0.737722
HERC4	0.111872	0.737722
PLIN1	-1.642	0.737722
CKAP4	0.171033	0.737722
ATP5F1E	0.193224	0.737722
IFT27	0.173286	0.734213
RAB11FIP5	0.103091	0.731225
SF3B3	0.119118	0.731225
ABLIM2	-0.214636	0.730909
COMTD1	-0.309054	0.730598
IGHV1-46	0.414714	0.728413
FDXR	-0.168734	0.728377
HMGN5	0.143402	0.727534
DSC2	0.294502	0.727245
CTNND1	0.128728	0.726238
NUDT8	-0.152731	0.726238
CCDC51	-0.182789	0.726238
CARMIL1	0.0855084	0.726238
RPN1	0.152791	0.725795
ATAD3B	-0.334101	0.722384
RASL12	0.185521	0.722384
SPTAN1	0.079016	0.721813
NECAP2	0.427747	0.721813
SETD7	0.175813	0.721813
ZER1	0.141728	0.72107
PLSCR1	0.248767	0.72107
HNRNPR	0.0733325	0.718369
MAGI1	0.111706	0.718369
PSMC1	0.116212	0.717982
XRN1	0.111581	0.717759
EIF2AK4	0.149872	0.717587
CALCOCO1	0.110457	0.716558
CORIN	0.28146	0.716126
TMEM41A	-0.231927	0.715433
CHST14	0.439562	0.715298
DEK	0.275691	0.715298
NOL3	0.235307	0.715298
OGDH	-0.129803	0.715298
CTNNAL1	-0.0791494	0.715298
SULT1A1	0.380626	0.713937
HLA-DRA	-0.292714	0.713937
ZC3HAV1	0.172237	0.713698
SNX5	0.18391	0.713698
CRBN	0.793245	0.713418
CEBPZOS	-0.154215	0.713418
JUP	0.218813	0.711365
TP53BP2	-0.42876	0.711314
HNRNPUL2	0.0971351	0.710932
TAX1BP1	0.0803933	0.709781
TPSB2;TPSB2;TPSAB1;TPSB2;TPSAB1	-0.329698	0.709781
MOCS1	-0.245592	0.709781
NELFA	0.0746096	0.709781
SMOC1	0.295836	0.709081
JCHAIN	0.145594	0.70886
SCPEP1	0.232382	0.70886
LSM8	0.185763	0.706235
PSMC4	0.0731824	0.705418
NCKAP1L	0.126287	0.705003
NUP54	0.111777	0.703251
NR2F2	0.126903	0.703251
TMEM9;TMEM9B;TMEM9	0.705495	0.70184
CNOT2	0.421362	0.70184
FMOD	0.656384	0.70184
SYN1	0.181895	0.700382
SPRYD3	0.112735	0.700382
GIGYF2	0.1608	0.700382
VPS11	0.170935	0.700382
EML1	0.216466	0.699867
PICK1	0.139519	0.699867
CHM	-0.138801	0.699867
PYURF	0.20487	0.699867
SEPTIN2	0.107619	0.699867
RABGAP1	0.106289	0.699867
ADIPOQ	0.229008	0.699867
GPD1	-1.18592	0.699867
HSPB3	0.323062	0.699867
NDUFB4	-0.16335	0.699867
ACSL1	-0.634208	0.699089
FASN	-1.64294	0.69825
ECSIT	-0.182	0.69825
AIP	0.0986068	0.69825
LEMD2	0.152654	0.69825
COPB2	0.0988461	0.697667
TBCA	0.145789	0.697667
IGSF10	0.129837	0.697667
TOR1B	0.19523	0.696412
SPR	0.35809	0.690892
ASAP1	0.0998945	0.690567
HOMER1	0.119158	0.687058
NME7	0.10364	0.687058
LAMA2	-0.175548	0.687058
SLC25A35	-0.289401	0.687058
SMARCE1	0.130252	0.687058
COQ3	-0.145597	0.686685
PPP1R12C	0.263004	0.686647
CCT8	0.176939	0.686647
CPA3	-0.645492	0.686619
PPIL1	0.285291	0.686619
TRAP1	-0.18118	0.686619
HNRNPU	0.119619	0.686619
IGLV9-49	0.283411	0.686619
WDR5	0.151939	0.683832
PRKACA	-0.128788	0.683132
CNN1	-0.381123	0.682893
UQCRC2	-0.147397	0.682703
UBE2E2	0.348643	0.68057
EPDR1	-0.221929	0.68057
PTK7	0.494122	0.680067
MAP1S	0.10641	0.680067
ACAD11	-0.173137	0.680067
VPS13A	0.129571	0.680067
NHP2	0.156338	0.680067
RAD21	0.126015	0.679454
PRUNE1	0.222632	0.679102
IGFALS	0.700989	0.678625
	0.532651	0.678278
ATL1	0.156423	0.675283
NCAPD2	-0.0800728	0.675283
ARFGAP1	0.0823532	0.674333
CCT3	0.107994	0.674333
PXMP2	-0.309694	0.672532
CALD1	-0.394736	0.672532
MAPRE3	0.217578	0.672532
CYFIP1	0.145694	0.672532
DENR	0.314472	0.672532
NRAS	0.159062	0.672532
COX7A2L	-0.414704	0.672532
PFN2	0.24192	0.671577
MYLK	-0.377134	0.671577
CADM3	0.209577	0.671577
SNRPE	0.222055	0.670731
ATRIP	0.484981	0.670661
IGKV3-20	0.984395	0.670661
PC	-0.934862	0.670562
TSPAN9	1.45692	0.66963
SEL1L	0.0903498	0.66963
NOTCH2	0.182496	0.66963
ISCA1	0.519451	0.66963
DYNLL1	0.275754	0.66963
TDP2	0.130972	0.66963
MAVS	-0.190104	0.668481
CLIC2	0.194912	0.668481
UFM1	0.27785	0.668481
THBS3	0.225449	0.668423
PLBD2	0.311009	0.666351
SPART	0.206846	0.665427
BCL7B	0.729578	0.665296
DCUN1D2	0.373448	0.664671
RARS2	-0.141779	0.663668
GRK2	0.215043	0.663668
TAB1	0.211708	0.661354
MPP1	0.157071	0.661058
PAK1	0.231947	0.661058
RO60	0.103999	0.657614
GJA5	1.16017	0.657614
BOK	-0.21684	0.656799
ALDH5A1	-0.2635	0.656553
BAD	0.572321	0.655866
BCL2L1	0.54542	0.655866
HSPB6	-0.406602	0.655498
HMGA1	0.274709	0.651037
IGHV3-49	0.724374	0.650322
SNTB1	-0.275667	0.648619
CASP6	0.207275	0.648619
LCLAT1	0.179145	0.648619
NID2	-0.321579	0.648417
OSBPL10	0.338701	0.648417
RAB32	0.169938	0.648417
CLPB	-0.14998	0.648172
RPS8	0.171511	0.648172
TRAJ61	0.678501	0.648172
IGKV3D-20	1.39556	0.646432
EXOC5	0.0441405	0.646432
HIBADH	-0.236735	0.644968
RRAGD	0.138181	0.644966
LRRC8C	-0.154617	0.643965
KIAA1217	-0.127789	0.64381
DHX32	-0.13741	0.642577
HDGF	0.165272	0.642523
C8G	0.454991	0.642008
MAP4	0.159145	0.641752
FKBP8	0.734137	0.641752
PIGN	-0.118518	0.640133
CHMP1B	0.342698	0.640133
SEMA3C	0.20413	0.640133
WNK2	0.139624	0.640133
DCD	0.329957	0.640133
EGFR	-0.146072	0.639397
ALPL	0.223129	0.639276
MON2	0.133475	0.639253
PUS1	-0.17791	0.639253
ELAVL1	0.133388	0.639253
DYNC1I2	0.129632	0.639253
NECAP1	0.194521	0.637079
FHIP2A	0.203424	0.635359
ANGPTL6	0.193874	0.635173
ENAH	0.334091	0.634636
IMMT	-0.179875	0.634636
DPYD	0.250247	0.634595
LIPE	-1.3646	0.633473
DCLK1	0.264445	0.632519
GNB5	0.234027	0.632519
FBXO22	0.11069	0.631652
BABAM2	0.111779	0.631652
XPO7	0.0779125	0.631652
KIF16B	-0.0655719	0.631652
HMGB1	0.143119	0.631652
WARS1	-0.361487	0.631652
U2AF1L5;U2AF1	0.137088	0.631652
MTARC1	-0.555017	0.631652
RHBDF2	0.136525	0.631652
RANBP2	0.0789301	0.630516
PDE3A	-0.211727	0.627255
MB	0.488354	0.625182
AP1B1	0.119567	0.624792
REEP5	-0.158685	0.622944
PROZ	0.494904	0.622944
F2	0.173005	0.622754
DYNC1LI2	0.0671905	0.622754
SLC33A1	0.187108	0.621996
C4BPB	0.762212	0.62169
COL6A6	0.297365	0.621575
EPB41	-0.102216	0.621362
IGLV3-10	0.334418	0.621171
SLC20A2	0.171784	0.621119
HARS2	-0.0913567	0.620468
SLC44A2	0.288796	0.619671
ECPAS	-0.0734135	0.619671
CLEC3B	0.294183	0.619671
GAPVD1	0.0842717	0.619592
CHD4	0.0521665	0.619344
LARP6	0.137358	0.619161
CCT5	0.14602	0.618894
UTP6	0.17288	0.618894
IGLV2-8	0.483168	0.618894
STX7	0.124635	0.618894
RPN2	0.168646	0.618894
HACL1	-0.171455	0.618894
LRRC41	-0.149272	0.618894
DTX3L	0.0964327	0.618894
SP100	0.291563	0.618868
G0S2	-0.280534	0.61681
CPSF1	0.104718	0.615753
VAPB	-0.208791	0.612227
YAP1	0.0925896	0.612227
STXBP3	0.0867104	0.610862
TMEM68	-0.482782	0.610862
CUL4B	0.0618727	0.610862
PSMB1	0.148571	0.610862
FRMD5	0.333353	0.610862
SMIM4	-0.432324	0.610862
AVIL	-0.0991039	0.610862
	-0.233086	0.609598
HNRNPM	0.12137	0.609386
OSBPL1A	-0.122606	0.609386
FSTL1	0.190779	0.608604
RAP2B	0.0965375	0.606945
SNX12	0.193516	0.606945
EGFL7	0.150371	0.606945
U2AF2	0.119948	0.606945
HP1BP3	0.129835	0.606945
ALDOA	-0.572207	0.606945
WASHC3	0.166279	0.606862
METTL16	0.0701913	0.606109
ACAA2	-0.39464	0.605833
AGPAT2	-0.655759	0.605833
ILVBL	-0.103991	0.605833
TSPAN14	-0.431671	0.605833
ERGIC1	0.218134	0.605833
IGLV1-51	0.556588	0.605833
SVEP1	0.127279	0.605833
DNAJC13	0.0891165	0.605833
DIS3	0.0858885	0.605833
PSMA2	0.143155	0.605833
CDC42EP1	0.273468	0.605819
SART3	0.0844461	0.605716
ACAD9	-0.191658	0.605716
ITIH1	0.702429	0.605716
ILF2	0.116301	0.605716
SGCB	0.184932	0.605185
ALDH7A1	-0.209861	0.604236
MXRA7	0.287018	0.602432
NUDT1	0.210807	0.602432
B3GALNT1	0.319172	0.601999
TTC37	0.106546	0.601512
DHX36	0.0879189	0.600868
UCK1	0.182939	0.600868
CA4	-0.783514	0.600868
PET100	-0.102799	0.600767
NUP93	0.054586	0.600141
TPK1	0.417577	0.600141
AKAP11	0.102457	0.599915
NISCH	0.150131	0.599868
COL18A1	0.154996	0.598853
CCT7	0.128806	0.598853
WDR13	0.129403	0.598853
PKP2	0.18199	0.598853
CA8	-0.285314	0.598853
RTN4	0.166625	0.598853
EIF4B	0.120204	0.598853
PPP2R1B	-0.148726	0.598664
GAS7	0.0942681	0.598664
RPRD1B	0.14736	0.598664
BCS1L	-0.159943	0.598664
AIDA	0.377995	0.598664
ARCN1	0.117475	0.598664
SRP9	0.120464	0.598664
PSMB2	0.169114	0.598664
GPAT3	-0.151317	0.598664
LPCAT1	0.235898	0.598664
PTBP1	0.147042	0.598664
SERPINB1	0.23834	0.598664
CRYZ	0.209377	0.598664
CDC23	-0.0849726	0.598664
SFXN3	0.203615	0.598664
NFKB1	0.0693015	0.598664
RBM10	0.0964307	0.597465
STAT6	0.158936	0.596066
EPHA4	0.195544	0.593158
MST1	0.359665	0.593158
TMEM159	0.360537	0.590978
CNOT3	0.113023	0.590978
TUBB2A	0.160579	0.590978
IGHV3-15	0.268793	0.590978
MTCH2	-0.215284	0.590978
NDUFS4	0.161182	0.590978
GNB1	0.181901	0.590811
NAALADL2	0.11331	0.590811
CTSF	0.262567	0.590811
IGLV2-18	0.815043	0.590811
SHBG	0.659076	0.590811
KIF13B	0.112036	0.590811
COX18	-0.210932	0.590811
BABAM1	0.182427	0.589861
NCSTN	0.233565	0.589313
CAPN1	0.132682	0.589228
PDGFRB	0.199244	0.589226
COPB1	0.0701443	0.587224
VTN	0.533795	0.586672
CPNE5	0.172078	0.586672
DCTN5	0.145339	0.581971
VPS36	-0.0889459	0.580612
RPS27A	0.130822	0.580612
SNW1	0.0734431	0.580612
KHDRBS1	0.0817486	0.578369
CCT2	0.163567	0.575219
ILF3	0.144934	0.573588
OXCT1	-0.25098	0.573588
DHTKD1	-0.246909	0.573206
;GATC	0.140718	0.571095
TM4SF1	0.471274	0.571095
GSDME	0.0854367	0.571095
VPS28	0.130365	0.570235
IGKV3D-15	1.541	0.570235
SLC2A4	-0.315449	0.570235
CTDSP1	0.258316	0.567509
SLC27A1	-0.181955	0.567509
ROCK2	0.0461925	0.567509
CPT2	-0.235595	0.567509
GLS	0.239689	0.567015
B4GALT1	0.134856	0.567015
MPZL1	0.182942	0.566297
DKC1	0.121626	0.566297
KRT17	0.226157	0.565755
NDUFA8	-0.214687	0.565364
HPR	0.991677	0.565217
ATP6V1A	0.0800137	0.563302
TUBB2B	0.150517	0.562888
LAMC1	-0.199135	0.560568
MGAT1	0.236968	0.557825
METRN	0.0960283	0.557061
ANK2	-0.123396	0.556606
EXTL2	0.211728	0.556508
CANX	0.203017	0.556508
CDK11B	0.0980927	0.556508
NT5C1A	0.464926	0.556508
CLTA	0.174724	0.556508
PPP1R18	0.165924	0.556508
DCLK2	0.545039	0.55543
LAS1L	0.185932	0.55543
PRKG1	0.17433	0.55543
COL8A1	0.791815	0.555137
RAD50	0.0672376	0.55468
CASP4	0.268128	0.554471
MYO9B	0.109979	0.552718
FBP1	0.438412	0.551891
PAM	0.385892	0.551871
ADAMTSL5	0.840236	0.551871
ZADH2	-0.411942	0.551871
GJA1	-0.299912	0.551871
HDGFL2	0.117488	0.551871
IBTK	0.170035	0.551871
IRF2BPL	0.455163	0.551871
NDUFAF6	-0.192367	0.551871
PRR4	0.18864	0.550973
C2CD2	-0.13817	0.550973
ELMO1	0.12392	0.550422
EIF4E	0.133752	0.549993
CAST	0.265389	0.549993
ACTR10	0.092678	0.549993
CMTR1	-0.0443668	0.54883
PITPNC1	-0.528121	0.548515
GIT1	0.116975	0.548221
PNPLA2	-0.585718	0.548221
MVP	0.122753	0.548221
DLGAP4	-0.0845944	0.548221
SNRPF	0.243224	0.548221
PSMB8	0.147764	0.548221
GM2A	0.176727	0.547576
ME2	0.214969	0.547506
CSTA	0.569416	0.547489
DCTN4	0.123544	0.547489
STX6	0.322699	0.547489
RMC1	0.0847769	0.547281
RPL7L1	0.152855	0.544359
GNE	-0.0700957	0.54433
SPAG5	-0.216121	0.541932
SPEG	0.181006	0.539722
SSR1	0.346889	0.539549
MRPL44	-0.12571	0.539549
MT-CO1	-0.352142	0.539549
RAB22A	0.127301	0.539548
MECP2	0.170667	0.53854
GNL3	0.0740583	0.538291
RECQL	0.090468	0.537587
ERLIN1	0.134635	0.536324
GSTM3	0.30045	0.536324
ACAP2	0.0950275	0.536324
VPS39	0.0977708	0.536324
LSM14B	0.370374	0.536324
MICAL2	0.377396	0.535037
SRPK1	0.134316	0.535037
FASTKD2	-0.137983	0.534129
PAFAH1B2	0.172771	0.534129
WDR48	0.106815	0.533758
CCDC22	0.071942	0.533758
IGKV4-1	0.73211	0.533758
MTAP	0.122491	0.533758
TCERG1	0.0778113	0.533758
SMDT1	-0.240396	0.533758
	0.11542	0.533661
ACSS2	-0.512208	0.533661
PRKAR2A	-0.0869892	0.533601
BCHE	0.17	0.533601
KCTD9	0.163591	0.533311
SUPT4H1	0.389917	0.532058
FAM177A1	0.202034	0.53137
MRPL30	-0.184796	0.53137
RPA1	0.120122	0.531215
TLR3	0.0782949	0.53101
SEMA4C	0.799414	0.530467
SRL	-0.303525	0.530356
CYBA	0.422816	0.530356
SMU1	0.157805	0.528698
MTHFD1L	0.15731	0.528698
DMAP1	0.0855011	0.528285
SCARB2	0.175628	0.528285
CHID1	0.131209	0.528285
KLHL41	-0.234725	0.528172
PUDP	-0.109968	0.527676
CASP1	0.416964	0.527318
GALM	0.402692	0.527318
OLFML3	0.175197	0.527318
MPP7	0.113408	0.527318
FRYL	-0.0597588	0.527049
SMAD5	0.209722	0.527049
CSPG4	-0.241981	0.527049
NOC4L	-0.0874768	0.525498
MGMT	0.167286	0.525498
CSRP2	-0.211047	0.525498
DCAF7	0.099794	0.525498
USP2	-0.165489	0.525498
DHX29	-0.052001	0.525498
ARPC2	0.0999134	0.525498
PPIH	0.141833	0.525498
PRMT1	-0.129521	0.524837
NDUFS8	-0.102321	0.524143
KRT6B	1.3377	0.524143
CD55	0.105556	0.524143
ARHGEF1	0.132572	0.524143
AOC3	-0.503334	0.524115
LIMCH1	0.178012	0.524115
RBBP9	0.160386	0.524115
PTPN12	0.0944796	0.524115
ZZEF1	0.0568926	0.524115
PDXDC1	0.104161	0.524115
SNRPB2	0.183867	0.523241
DPY30	-0.174289	0.523241
ENTR1	-0.319661	0.522447
STX18	-0.145026	0.522447
KRT6C	1.12834	0.519647
NTN1	0.135543	0.519647
PDCD11	0.108138	0.519647
CRMP1	0.37818	0.518397
NBN	0.0867021	0.518078
TIMM21	-0.107973	0.517722
BCL9L	0.321026	0.517722
SLC9A6	0.616173	0.51689
MAP4	0.601193	0.515747
SGCG	0.12871	0.515268
TTC33	-0.378521	0.515254
NDUFA4	-0.163632	0.515254
DMXL2	0.109729	0.512248
GNA13	0.166747	0.512248
GNAQ	0.233973	0.512066
LTBP1	0.171169	0.511341
ADCK5	-0.190582	0.511341
GMPS	0.13885	0.511244
CPSF6	0.0999195	0.511244
LGI4	0.208203	0.511244
WDFY1	0.113958	0.511244
FERMT3	0.19929	0.511244
DNASE1L3	0.267681	0.511244
CPT1A	-0.204883	0.511244
ATP5F1B	-0.114009	0.511244
FAM120B	0.123108	0.511244
CLTC	0.0925303	0.511244
CHP1	-0.15279	0.511244
GPAM	-0.491546	0.511244
NTAN1	0.26754	0.511244
PLA2G2A	0.31798	0.511244
CCDC93	0.0881736	0.511244
GOLGA5	0.102348	0.511244
WDR18	0.0964546	0.511244
PSMD5	0.1954	0.511244
CLCN6	0.236826	0.511244
RAB33A	0.370363	0.511244
CDC42EP4	0.298999	0.511244
RPS6KA4	0.179734	0.50936
LDHD	-0.328844	0.50928
ANGPTL4	0.145062	0.50928
FTH1	-0.411316	0.509237
EIF4A3	0.0969251	0.509237
TCIRG1	0.162448	0.509063
HNRNPK	0.0758301	0.509063
LMOD1	-0.29992	0.509063
SYNE2	-0.094914	0.508763
RPA2	0.184723	0.508763
ZNF148	0.090446	0.508763
TMEM263	0.243611	0.508763
SORBS2	0.901635	0.508763
MAPT	-0.270234	0.508633
PLRG1	0.088657	0.507451
IL17D	0.291057	0.507083
PRXL2A	-0.421131	0.507083
NCKAP1	0.0759343	0.507083
CALCRL	0.514515	0.507083
PRKDC	0.0900736	0.507083
KRT16	0.812634	0.506146
COL6A1	-0.355427	0.506146
SLC1A4	0.149644	0.506146
RPAP3	-0.0934411	0.506146
PI16	0.648341	0.506146
NELFCD	0.157593	0.506146
RILPL1	-0.0884256	0.506146
IGLV7-43	0.959217	0.506146
RBM22	0.119984	0.506146
P4HA2	0.150288	0.506146
ANP32E	0.123198	0.505917
TXNL4A	0.239106	0.505917
NFATC2IP	0.387516	0.505917
SH3BGRL	0.511037	0.505863
MCAM	-0.343246	0.504402
SCRN1	0.12629	0.504244
ABTB2	-0.243672	0.504244
REPS1	0.0871713	0.503878
MSLN	0.101588	0.503878
KTN1	0.0805514	0.503878
BTN3A3	0.137732	0.502504
STUB1	-0.10124	0.50215
ADGRF5	-0.127277	0.500078
AP1G1	0.110624	0.500078
CARHSP1	0.445556	0.499462
AGO2	-0.0630043	0.498427
CYFIP2	0.117977	0.498427
GABARAP	-0.287268	0.498427
DOCK5	0.0625341	0.498427
SELENOS	-0.143917	0.497066
NUCKS1	0.399067	0.495485
TTN	-0.337012	0.495485
GAP43	0.511084	0.495485
STAB1	0.139412	0.495485
MRPL32	-0.308359	0.495485
TLR2	0.161035	0.495101
IGKV3-7	0.477903	0.495101
NPRL3	0.199154	0.495101
CCT4	0.129462	0.495101
SERPINA4	0.59244	0.495101
GGH	0.346827	0.494842
PHYHD1	0.385941	0.494701
NRDE2	-0.191144	0.494243
PRPF4B	0.0740365	0.492603
APOA1	0.863729	0.492603
SNRPA1	0.204038	0.492603
SERPINA5	0.338466	0.492603
UBXN7	0.115515	0.492603
KIF3B	-0.147903	0.492603
CRIP1	0.492723	0.492603
IGLC7	0.763367	0.492603
UQCRH	-0.104583	0.492603
GFM1	-0.117274	0.492603
TOMM34	0.0782532	0.492603
MOSPD2	0.170881	0.492603
VLDLR	0.119784	0.491437
CNTN4	0.0918823	0.491437
RMND5A	0.0982646	0.491437
SELENOP	0.103521	0.491437
MRPL20	-0.184433	0.491437
IP6K1	0.124341	0.491437
LMOD3	-0.0684842	0.490712
FSD2	0.117772	0.490402
GAMT	-0.121246	0.489861
IGHG2	0.569933	0.489861
ADAR	0.0663833	0.489861
MOCS2	0.288134	0.489861
MPDU1	-0.416333	0.489861
IGLV4-69	0.62153	0.489861
GSK3A	0.137682	0.489861
SF3B2	0.0857243	0.489861
PPP1R1A	-0.45585	0.489861
TIA1	0.10448	0.489861
NIBAN2	0.11612	0.489861
LAMTOR2	0.177904	0.489861
TUBG1	-0.0684327	0.489861
COL14A1	0.551143	0.489248
HNRNPA1	0.0855622	0.489171
PGM2L1	0.136495	0.489171
PTER	0.464995	0.489171
SLAIN2	0.369729	0.489171
MAIP1	-0.100329	0.489171
PDAP1	0.12397	0.489171
MAP1B	-0.137992	0.489171
GSN	0.132522	0.489171
ALYREF	0.19354	0.488568
MTA2	0.0850148	0.488499
VAMP8	0.152062	0.488499
SRPX	0.482603	0.488388
SERPINF2	0.316947	0.488388
BOP1	0.877394	0.488388
KIDINS220	0.076353	0.487862
PLEKHO2	0.175622	0.487862
RRBP1	0.224676	0.487862
CCDC43	0.162886	0.487718
TIMM29	0.219457	0.485689
C6	0.273172	0.484009
STX10	-0.142333	0.482872
HNRNPH1	0.106171	0.482872
UBL5	0.133637	0.482678
IGHV6-1	0.704856	0.480889
LIAS	-0.11906	0.480889
CAMK1D	0.267946	0.480889
VKORC1L1	-0.143875	0.480889
SELENOM	0.0910149	0.480319
ABCD3	-0.126981	0.480319
ARHGAP24	-0.230315	0.47936
DDX17	0.168245	0.47936
PRKAR1B	0.111457	0.478847
PPP1R21	0.0854988	0.478847
RNPEP	0.216599	0.478847
SARAF	-0.115997	0.478847
SLIRP	-0.199256	0.478847
PPP3CC	0.100009	0.478847
MVK	-0.0935742	0.477111
SARDH	0.187614	0.477111
KRT20	2.08454	0.477111
CUTA	-0.178759	0.476544
TMEM38A	-0.183951	0.476544
ACTA2	-1.08605	0.476544
AGR2;AGR3;AGR3;AGR2;AGR2;AGR3	0.125536	0.476544
PPP1CC	0.10121	0.476544
SNX24	-0.395345	0.476544
TNS2	0.178612	0.476544
CD109	0.249372	0.476544
MOCS2	0.156939	0.476544
PCNP	0.173223	0.476544
ANXA2	0.201788	0.476544
CDH2	0.167795	0.476544
SARNP	0.138794	0.475836
SERPINA3	0.563416	0.475836
ARL15	0.178974	0.475836
PDHA1	-0.10386	0.475723
URI1	0.113441	0.475646
SRSF9	0.118064	0.475569
PDZD11	0.170394	0.474803
SRM	0.184133	0.474803
ATP2B4	0.147751	0.474547
EXT1	0.411416	0.474547
MECR	-0.151485	0.474288
DCTN1	0.0563416	0.474207
PIR	0.197414	0.474207
PREB	-0.160556	0.473663
IGLV3-21	0.528249	0.473663
CSNK1G2;CSNK1G3	0.203585	0.473663
GUCY1A1	0.181609	0.473481
IGHV3-7	0.471862	0.473328
ACACB	-0.655416	0.472419
POLR3C	0.0752754	0.470288
CHMP5	0.146792	0.470288
LGALS3BP	0.211794	0.470052
PSMD8	0.210383	0.470052
ACE	-0.11147	0.469982
MOSPD1	-0.375119	0.468585
MMP28	0.263803	0.468374
FGFR1	0.278094	0.4681
SERPINA3	0.278525	0.467574
CDK5	0.139606	0.467574
SDHAF2	-0.146244	0.467574
LPP	-0.132189	0.467574
ATP2B4	0.934686	0.467511
CMC2	-0.119868	0.467511
USP19	-0.353374	0.467388
CAMK2G	-0.129192	0.467386
PPM1K	-0.245112	0.467386
CHMP1A	0.100642	0.467383
UBA7	0.135928	0.465118
PLCD3	0.176678	0.465118
MYH6	-0.127213	0.465118
SLC35B1	-0.526801	0.464905
CERS2	0.482756	0.464905
UBE2E1	0.650053	0.464307
C8orf82	-0.165008	0.463597
CD276	0.099912	0.463597
RBSN	0.103444	0.463061
CXCL12	0.861633	0.463061
UCP1	-1.12241	0.463061
GNB2	0.286347	0.463061
DCP1A	-0.0738827	0.462872
DNAAF5	-0.0728756	0.462375
TSC22D4	0.192764	0.462375
FGL1	0.265565	0.460954
CCAR2	0.0710461	0.460803
SH3D19	0.0863676	0.460803
RAB34	0.106156	0.460226
PCCB	-0.168211	0.459101
PRPSAP2	0.0873135	0.459101
ATXN2	0.122363	0.458992
RCOR3	-0.0887785	0.458014
CD9	0.641317	0.45755
EIF3I	0.0683041	0.457433
JPH2	0.102502	0.457433
DYNLT3	0.320993	0.457433
EEFSEC	0.149298	0.457433
PCCA	-0.159591	0.457433
GRK5	0.166285	0.454358
MTHFD1	-0.237148	0.454358
FRZB	0.333014	0.454358
SEH1L	0.0575309	0.454358
PLCB4	-0.0987431	0.454358
DGAT1	-0.414573	0.454358
TAPBP	0.17656	0.454358
PECR	-0.702931	0.453823
DNAJA3	-0.134552	0.453173
ZNRD2	-0.0706933	0.452876
CREB1	0.34478	0.452876
MYH8	-0.0798741	0.452536
SORBS1	-0.177617	0.452464
IL16	0.0982421	0.452464
AP3S1	0.338736	0.45244
FITM1	-0.38974	0.45244
CHMP2B	0.142656	0.452317
ACTN4	-0.156145	0.452317
RBM39	0.0676715	0.452317
REEP6	-0.872901	0.452317
PTPN23	0.0592746	0.452317
DDX41	0.0876717	0.452317
DMXL1	0.0580208	0.451715
FITM2	-0.314655	0.45058
LTBP3	0.279683	0.450362
AKR1C1	0.395684	0.450362
TBXAS1	0.172813	0.450362
MSN	-1.1389	0.450269
C1QC	0.459557	0.450261
CYBRD1	0.653113	0.450261
ATP11A	0.0837374	0.450073
GOLPH3L	0.168382	0.449097
UQCRB	-0.78538	0.449097
DAND5	0.888	0.449097
ISG15	0.168935	0.449053
TRA2A	0.103839	0.448105
MRPS18B	-0.14204	0.448105
ANAPC15	0.364902	0.448105
UBE2H	0.132386	0.448105
RPL15	-0.393767	0.448097
GABARAPL1	0.447133	0.448097
F11	0.162335	0.448097
RNASET2	0.313072	0.448097
FHL1	-0.234267	0.448097
FKBP10	0.314638	0.446503
SLC9A3R2	-0.124237	0.446496
IFI35	0.139235	0.446476
CDKN1B	0.156027	0.446326
CMAS	0.128699	0.446326
FGR	0.170523	0.446326
ABAT	0.445694	0.446326
TAOK1	0.102615	0.446326
ANKHD1	0.144229	0.446326
PRRC2A	0.121648	0.44334
BTNL9	-0.114292	0.44334
DYRK1A	0.112059	0.442339
FHIP1A	-0.146984	0.442339
EEPD1	-0.0681012	0.441483
ADH1B	0.48598	0.441358
MB	1.42824	0.44131
SH3KBP1	-0.191107	0.44059
PSMD4	0.141775	0.440013
ASB11	-0.195884	0.439932
CTSA	0.138876	0.439932
RNASEH2A	-0.0616603	0.439932
FABP5	-0.402642	0.439932
NADSYN1	0.279102	0.439932
PRPF40A	0.0415606	0.43992
PTPN6	0.294301	0.438275
PTGR1	0.226726	0.438275
CTBS	0.146844	0.438051
MBOAT7	0.332444	0.438051
CTSG	-0.458731	0.437792
HDAC2	0.120911	0.437773
DNAJB11	0.125143	0.437684
KLHL22	0.121317	0.437684
TOR1AIP1	0.149791	0.437684
SEMA3B	0.424233	0.437684
DENND5A	0.104267	0.437684
SGCA	0.112318	0.437684
ATP6V1G1	0.201885	0.437684
RPS6KA3	0.119613	0.437345
ZC3H12C	-0.129683	0.437345
SPTB	0.106836	0.436563
HMGN4	0.568494	0.436167
ELP1	0.0700664	0.436167
TMPO	0.0621515	0.436167
ITPK1	0.162734	0.436167
NIT1	0.171941	0.435175
AKT1	0.157697	0.434675
MMP23B	0.331646	0.434464
MYO1G	0.275829	0.434464
SMIM8	0.676047	0.434464
MASP1	0.143989	0.434464
MRPL50	-0.123433	0.433258
PHGDH	0.413409	0.433258
PALS1	-0.302277	0.432953
MYBPHL	-0.333794	0.432351
PLEKHA1	0.11483	0.432092
GPSM1	0.289958	0.432062
NCKIPSD	0.203348	0.431926
UQCRC1	-0.115402	0.431926
CAMK2A	-0.192211	0.431926
GPLD1	0.287791	0.431926
FBXL20	0.195553	0.431926
TSSC4	0.25422	0.43176
GYS1	-0.136785	0.431629
DYNLL2	0.456283	0.431629
RPL29	-0.242777	0.431535
ALDH18A1	0.105925	0.430142
ANGPTL8	0.793723	0.430142
SURF1	-0.223047	0.430076
EPN1	0.101922	0.430076
CDR2L	0.197218	0.430076
RAB3A	0.162536	0.429348
VPS8	0.100903	0.429348
IGLL5	1.09197	0.429011
GTF3C5	0.0885752	0.428992
C10orf67	-0.590414	0.426573
VPS13D	0.0630182	0.426323
SDHAF3	0.839804	0.426323
PLA2G4F	-0.301494	0.42629
FCGRT	0.177651	0.42629
ABCA8	0.30346	0.42629
LPIN1	-0.17761	0.42629
PLD3	0.494144	0.425667
PMPCA	-0.11831	0.425667
SEC23B	-0.064174	0.425184
TRIM32	-0.109004	0.425184
FAM210B	-0.225761	0.425184
C9	0.461047	0.425038
SMC1A	0.0752574	0.424476
CBR3	0.328624	0.424476
NAB2	0.191779	0.424476
RETSAT	-0.685572	0.424476
OSTF1	0.138388	0.42412
MKNK1	0.130748	0.422367
RPL30	0.147946	0.421291
ZSWIM8	0.117059	0.421291
UBAC1	-0.109385	0.420784
PLXND1	0.0817324	0.420784
ENO2	0.155391	0.420784
NRCAM	0.107138	0.420784
HGS	0.0773614	0.420327
HK2	-0.590272	0.420203
STXBP5	0.274975	0.420203
HMGN2	0.252781	0.420029
AOX1	0.253765	0.420029
BSDC1	0.11809	0.420029
OXA1L	-0.166855	0.420029
LUZP1	0.0865919	0.419573
SLC16A3	0.190231	0.419573
MRPS9	-0.0868346	0.419573
DCUN1D3	-0.143153	0.419573
BCKDK	-0.0975438	0.419573
SIGMAR1	0.234648	0.419573
PPIB	0.169445	0.419573
SLC27A2	-0.405486	0.418865
DYNC2H1	0.113209	0.417528
TRMT11	0.109933	0.417528
ALG5	0.141983	0.416501
ELP6	-0.0634285	0.415584
ITGA7	-0.12538	0.415562
DPM1	0.117934	0.414541
SIK3	0.123569	0.414505
DYNC1LI1	0.093402	0.414415
DAB1	-0.374723	0.414361
PBXIP1	0.200904	0.413981
CSAD	-0.25687	0.413199
SERPINA10	0.420756	0.412834
RNF31	0.089789	0.412834
CPB2	0.381441	0.412834
TTC19	-0.15828	0.412834
ADPRH	0.103296	0.412376
HDGFL3	0.273512	0.412122
HEPACAM	-0.566483	0.412102
TMTC3	0.103776	0.410746
MRAS	0.296219	0.410746
MIOS	0.0593203	0.41069
NHLRC1	0.172981	0.410506
DNAJB2	0.154466	0.410506
ECI2	-0.172277	0.410483
BTF3L4	-0.148661	0.410483
SFXN5	0.120427	0.410483
BUB3	0.0725568	0.410483
GET4	-0.118905	0.409599
SHMT1	-0.320807	0.409337
YWHAH	0.0992383	0.409337
SMARCD2	0.0820558	0.409337
DPY19L1	0.249621	0.408844
STAG2	0.0763896	0.408844
SRP54	0.0735311	0.408844
WDR43	0.0731166	0.408415
ELP3	0.169448	0.408415
RABEP1	0.0760847	0.408358
CCT6B	0.177535	0.408005
TBC1D5	0.0935581	0.408005
VTA1	0.0900828	0.408005
UGGT2	0.0566216	0.407817
SRPK2	0.0740828	0.407817
MED25	0.240223	0.406905
ELF1	0.149684	0.406905
ENPEP	-0.15582	0.405892
IRF2BP1	0.128367	0.405178
KRT18	0.329268	0.405178
NUP58	0.0802872	0.405178
FSCN1	0.136295	0.405178
LDHB	-0.161119	0.40503
PHKG1	0.144391	0.404615
OSGEP	0.203887	0.404615
HABP4	0.672956	0.404273
EMILIN3	0.3421	0.404159
PCBP4	0.184515	0.404159
PSMB9	0.137824	0.403597
RABGGTB	0.165426	0.403573
SETD3	0.120906	0.402564
MTCH1	0.208319	0.402355
TNS1	-0.675319	0.402355
CLIC6	0.102832	0.402148
NFASC	0.0939863	0.402148
ARHGEF11	0.0552712	0.401971
CAD	0.0903306	0.401971
GNAI2	0.111773	0.401971
B4GAT1	0.459675	0.401971
KRT14	1.13672	0.401791
HSPB1	-0.0947365	0.401512
OAT	0.152301	0.401512
IWS1	0.268808	0.401512
SPTLC1	0.153195	0.40091
ACTN1	-0.117904	0.400795
HNRNPUL1	0.106965	0.400305
CHCHD2	-0.152905	0.399626
EIF3F	0.149932	0.399626
MAN1A1	0.107675	0.399331
DMAC1	-0.489346	0.398991
ARHGEF37	0.12879	0.398539
GP1BA	0.244861	0.398536
GNPDA2	0.320008	0.398536
DPYSL4	0.114187	0.3982
UFL1	0.0963454	0.398155
PDE4D	0.173316	0.397581
GGCX	0.105133	0.397581
ITIH4	0.543289	0.397581
NDUFB1	-0.126206	0.397127
PPP6C	0.108755	0.397041
TRIM56	0.0785998	0.397041
CAPN5	0.195535	0.397041
MTCH2	0.446666	0.396745
ATP5PB	-0.146333	0.39646
DAD1	0.296001	0.396127
PGM2	0.240204	0.395897
DNMBP	0.0863301	0.395897
CUL4A	-0.0720893	0.395897
PRTFDC1	0.586342	0.395897
ETF1	0.0918446	0.395871
RAB5C	0.197949	0.395871
TXN	0.11241	0.395704
GCAT	-0.330159	0.395704
IGLV3-19	0.256965	0.395704
RDH5	-0.559769	0.395704
PTP4A3	-0.270693	0.395704
GOLGA1	0.0686022	0.395704
SUPT16H	0.0581194	0.3952
PKIA	0.388165	0.394917
TTN	-0.637011	0.394152
PSMC3	0.0694601	0.394152
TCP1	0.106133	0.394152
ATP9A	-0.0898717	0.393833
NDUFAF4	-0.171403	0.393822
ARL2BP	0.127791	0.393822
RAB3GAP2	0.0545717	0.393822
VPS18	0.057175	0.393822
PBDC1	0.144837	0.393707
GANAB	0.111674	0.393682
HLA-DQA1	-0.464797	0.393682
FAM120A	0.0850921	0.39361
COL21A1	0.140815	0.39361
C9orf40	0.102528	0.39361
PPP1R12C	0.347462	0.39361
PDHX	-0.143155	0.39361
IL6ST	0.0869489	0.39361
VPS26C	0.102741	0.39361
FBXW5	-0.174404	0.392751
SYMPK	0.063328	0.392751
ITSN1	0.0745282	0.391037
WRAP73	0.122939	0.389979
IDUA	0.0745277	0.389775
CAP1	0.318338	0.389775
COQ5	-0.0964191	0.389724
INHBC	0.510262	0.38927
MADD	0.0970984	0.389218
PLIN4	-0.493906	0.389218
NRAP	-0.659567	0.389218
PGBD5	0.201623	0.389218
STAM	0.0745647	0.387669
CD46	-0.32178	0.387669
LSM6	0.340058	0.387669
RAB11B	0.155505	0.387669
FCGR1A	0.241761	0.386681
HHATL	-0.268582	0.386681
TMEM38B	0.171636	0.385871
FDPS	0.166328	0.3858
NCBP2AS2	-0.330771	0.3858
HMOX2	0.100142	0.3858
ITSN2	0.0974624	0.3858
ATM	0.0880354	0.384762
RPL23A	0.134289	0.384385
GLT8D1	0.084696	0.383987
ELP2	0.119572	0.383987
LETM1	-0.104485	0.383987
CYP4F11	0.132279	0.383987
NIPBL	0.0642725	0.383987
CTSB	0.113195	0.383508
;DDX58;DDX58	0.0553467	0.383508
QTRT1	0.15425	0.383154
CLIC5	-0.1346	0.383129
NDUFA10	-0.175605	0.383129
HSD17B7	0.226304	0.382921
ALKBH4	0.113675	0.382658
LNPK	-0.15709	0.382578
SVIL	0.354032	0.381066
GGA2	0.0982562	0.381066
CBR1	0.201748	0.381048
TSTD1	0.196866	0.380528
ATP1B1	0.155814	0.380528
CYTH1	0.124658	0.380116
HSBP1	-0.110608	0.380116
EPHX2	-0.198857	0.380116
PTPA	0.175629	0.380116
ITGA8	-0.071763	0.380116
YTHDC1	0.117752	0.380116
STK38	0.142435	0.380116
STON1-GTF2A1L;STON1-GTF2A1L;STON1	0.0888881	0.380116
LARP7	0.0919951	0.380116
DAP	0.0832278	0.380116
ANKRD29	-0.528968	0.379218
INPPL1	0.0738831	0.378869
SFXN4	-0.164745	0.378744
RBM14	0.13285	0.378055
RELA	0.0879767	0.377096
HAPLN1	-0.242492	0.376961
RIPOR1	0.108831	0.376961
GSTZ1	-0.214519	0.376961
MMP24OS	-0.34843	0.376961
CRLF1	-0.0899025	0.376302
LRRC20	-0.184615	0.375946
LMAN1	-0.127396	0.374737
CCDC6	0.105175	0.374625
DBI	-0.195675	0.374625
GSN	0.141273	0.374625
LRMDA	0.1899	0.374625
THEM6	-0.153389	0.374625
PCM1	0.082776	0.374625
PDLIM3	0.237702	0.374625
NDUFA12	-0.10062	0.374625
PRKAB1	0.117709	0.374625
RAP1GAP2	-0.29429	0.374625
CBSL;CBS	-0.0800726	0.374625
CTBP1	0.170445	0.374599
IRS2	-0.128991	0.37456
IQGAP1	0.151567	0.37456
SYNJ2BP-COX16	0.150161	0.374396
WDTC1	0.154025	0.374396
MRPS36	-0.174802	0.374396
EPB41L1	-0.415624	0.374396
ISG20	-0.0945677	0.374396
CDC42BPB	0.0783912	0.374396
PHC3	0.154619	0.374396
MTFR1L	0.113508	0.374396
MOGS	-0.06086	0.373991
ANGPTL2	0.130653	0.373705
PGAM5	-0.158588	0.372803
RAB7A	0.155858	0.372583
NUDT3	0.612084	0.372583
PCSK5	-0.106412	0.372583
TMEM106B	0.114572	0.372583
ARHGAP4	-0.0855078	0.37187
NXF1	0.0916142	0.370855
ABCD1	0.181602	0.370855
CFL2	0.0764669	0.370855
SMYD3	0.146008	0.370855
AP4S1	-0.316123	0.370528
TSPAN8	0.826426	0.369425
OAF	0.156422	0.369425
HOMER3	-0.0814171	0.369425
SEC61A2	0.232042	0.367261
RHBDF1	0.193811	0.367261
TPM4	0.134999	0.367261
UHRF1BP1	0.136075	0.367261
GATA6	0.209476	0.367261
PARL	-0.175819	0.367261
RNMT	0.0850465	0.367176
RUVBL1	0.0671388	0.367176
NNT	-0.132582	0.367176
RPRD1A	0.137614	0.367176
SLC4A1AP	0.0658217	0.366538
[truncated: 5,133 more rows]

## Sheet: Volcano plot AF
PG.Genes	log2FC(RA-AF/LA-AF)	-log10 fdr
OMD	1.42041	6.60806
FADD	0.581022	2.73711
SDC1	1.77137	2.4884
GABARAPL1	1.1183	2.10644
ASPN	1.22145	1.87591		Threshold:	FDR<0.05 and |log2(FC)|>0.58
SLC6A2	2.01267	1.82988			Upregulated
PDLIM4	0.92371	1.76267			Downregulated
GPC6	0.954713	1.63832			Non-significant
PI16	1.14563	1.5801
EGFLAM	-1.16128	2.5865
FRMD3	-0.673375	2.15537
FITM1	-0.783439	1.89777
TMEM167A	-0.905263	1.63832
NCBP2AS2	-0.635137	1.38236
MT-CYB	-0.832271	1.34167
MT-CO1	-0.687296	1.33349
PSMD8	0.203345	7.23405
CD36	-0.516808	5.99252
LAMC1	-0.317361	5.99252
PSMC4	0.160584	5.5877
EIF3G	0.321984	5.0238
TGM2	0.425528	5.0238
PPP3CA	0.258671	4.75822
RAP1GDS1	0.541426	4.49883
GPAM	-0.200214	4.49883
SNX3	0.289073	4.27155
PLCL1	0.382012	4.19177
YWHAH	0.317709	4.04457
GMPS	0.257437	3.76668
RABGEF1	0.174219	3.7077
BDH1	-0.576442	3.30829
VCP	0.128362	3.28572
GET3	0.149504	3.26597
CDH19	0.38981	3.2381
NRDC	0.191422	3.22563
SVIP	-0.367095	2.74832
EIF3F	0.291275	2.73711
NID1	-0.36934	2.64329
UBLCP1	0.332781	2.59926
WDR82	0.309422	2.5865
NSUN2	0.185403	2.58488
GOLPH3	0.26044	2.52132
PSMD7	0.151444	2.4884
PAFAH1B1	0.211347	2.48733
ETF1	0.143481	2.45388
PSMB3	0.167481	2.45243
HSPA12B	-0.301419	2.43102
AKT2	0.209382	2.38052
MIF4GD	0.249903	2.36976
BMP10	0.440278	2.36976
NAPG	0.202497	2.36976
SH3GLB1	0.141706	2.34532
CHMP2B	0.205761	2.34532
ANP32A	0.203768	2.34532
TRMT61A	0.348925	2.34532
LAMB2	-0.316737	2.33424
PRKRA	0.207627	2.32544
IPO5	0.169565	2.22597
ATP6V1B2	0.204178	2.22597
UFM1	0.414276	2.20488
PSMC1	0.168419	2.20488
TPPP3	0.464217	2.20488
LZTFL1	0.301164	2.20414
TMEM14B	-0.524154	2.15537
TUBA1A	0.275762	2.11204
CDK5	0.335494	2.10644
DPYSL3	0.428687	2.00992
CASK	0.275642	1.99929
PLCB1	-0.294532	1.95729
MSN	0.212957	1.91738
DLG1	0.301661	1.89777
SCFD1	0.121797	1.89777
ACOT7	0.446689	1.89777
MT-ATP6	-0.379427	1.89777
CLTB	0.272433	1.89777
USP7	0.127208	1.87591
IPO7	0.183802	1.87591
LAMA2	-0.280101	1.87591
YWHAQ	0.193688	1.87591
TUBB3	0.433997	1.87591
GABARAPL2	0.331657	1.87159
SLC2A4	-0.557903	1.85847
PGLS	0.445592	1.8507
RBBP7	0.188201	1.82
TPRKB	0.282332	1.82
ABI2	0.27936	1.81701
EIF3I	0.165678	1.81619
PSMC6	0.148747	1.77552
EPB41L3	0.432409	1.77552
OSGEP	0.350495	1.71862
NID2	-0.224006	1.71718
ARPC3	0.345557	1.71716
DDHD2	0.130739	1.71716
PSMA1	0.162568	1.71716
GSN	0.234197	1.71716
GGPS1	0.361043	1.66899
RAB6A	0.191111	1.66013
BOLA2	0.390125	1.63699
AP5B1	0.321627	1.63282
TACC1	0.182903	1.61631
MT-ND4	-0.526435	1.60965
EIF2B1	0.174431	1.60965
ECSIT	-0.439329	1.57849
SERPINB9	0.557154	1.5664
UQCRQ	-0.497594	1.55102
PPP3CB	0.395351	1.55102
KANK3	-0.251409	1.53682
YWHAZ	0.247655	1.4751
PRXL2A	-0.305392	1.4751
ACAD9	-0.255403	1.46724
ADA	0.531072	1.4639
GNL1	0.245483	1.45752
VAT1L	0.559921	1.45249
SEPHS1	0.380823	1.44276
GSK3A	0.220764	1.39573
GSDME	0.514048	1.39573
CACNA2D1	0.257559	1.39573
RPS27A	0.169356	1.39573
FIP1L1	0.40555	1.39573
GALNT2	0.196489	1.38905
CYC1	-0.31987	1.38475
PFN1	0.327536	1.38236
APRT	0.482678	1.38236
GLIPR2	0.485033	1.38236
SH3GLB2	0.255174	1.37528
MCAT	-0.266379	1.36104
DPYSL2	0.336431	1.3423
RBMX	0.308735	1.3423
ARFIP1	0.30742	1.3405
LAMA5	-0.409154	1.3372
DDX5	0.178513	1.3284
NEK9	0.20312	1.32387
PAICS	0.215138	1.32265
MYEF2	0.503079	1.31324
COPE	0.145303	1.30257
RAB5B	0.151386	1.30074
CBR1	0.370674	1.28521
MPV17L2	-0.84303	1.27015
LAMB1	-0.194077	1.26687
ACACB	-0.224091	1.26687
IPO9	0.150898	1.25529
SYNCRIP	0.176188	1.25309
UCHL1	0.965114	1.25309
AIDA	0.42939	1.25117
CNOT2	0.489588	1.24717
LIN7A	0.217486	1.24717
NDUFB1	-0.265741	1.24717
CAV1	-0.416065	1.24717
PHF5A	0.268795	1.24717
PSMA7	0.130378	1.24706
SLC16A7	-0.652946	1.23775
MYOT	-1.24254	1.19611
HEATR5A	0.186749	1.19611
MT-ND5	-0.509558	1.19611
JAM3	0.478752	1.19611
GULP1	1.07963	1.19611
USP5	0.214104	1.18722
CLIC1	0.354867	1.18255
SRP72	0.166871	1.17966
SNX4	0.21821	1.17966
YWHAB	0.218667	1.17966
OGA	0.22725	1.17748
PSMG1	0.250374	1.17748
UXT	0.641495	1.17748
SMAD5	0.5106	1.17668
UBQLN4	0.256114	1.17668
TMOD3	0.26934	1.17668
DYNC1LI2	0.156358	1.1717
HRG	0.445643	1.1717
TH	0.514022	1.1717
RMDN2	0.299346	1.16883
DDX39B	0.164426	1.16155
UFL1	0.20495	1.16083
TXN	0.228069	1.16083
GALNT16	-0.212476	1.15762
UGDH	0.587464	1.15657
ATG3	0.309459	1.15549
PLXDC2	0.457174	1.15464
CANX	0.219924	1.14464
CFL1	0.228296	1.14464
ARL2BP	0.222212	1.14464
LGALS8	0.181034	1.14213
COMMD3	0.452713	1.14213
MICAL2	0.59076	1.1413
ATP2A2	-0.299243	1.1413
TYMP	0.522895	1.1413
TTI1	0.172072	1.1271
PABPC1	0.172434	1.12621
OBSCN	-1.65604	1.12621
DCUN1D1	0.228351	1.12242
TUBB	0.391053	1.12242
TAGLN2	0.307601	1.11975
RAB7A	0.296357	1.11975
FAM177A1	0.432385	1.11975
OSTF1	0.166267	1.11975
SDR39U1	-0.263577	1.11975
LAMA4	-0.222846	1.09623
NCAM1	0.265047	1.09546
ELAVL1	0.2251	1.09546
DYNC1I2	0.182741	1.09455
NANS	0.406803	1.08426
MGLL	-0.370475	1.07117
DHPS	0.153474	1.07117
PSMD11	0.126712	1.06429
ENG	0.568388	1.05456
SRA1	-0.150262	1.05456
ATG16L1	0.192603	1.04616
ALDH1A1	0.669774	1.04535
PEPD	0.293749	1.04535
MAP1A	0.392442	1.03557
HDAC2	0.137922	1.03544
CAND1	0.302228	1.02867
TUBB4A	0.286511	1.0279
DHTKD1	-0.380756	1.0279
AURKAIP1	-1.36811	1.02488
ACTR3	0.298977	1.02263
RRM2B	0.15773	1.0223
LIPT1	-0.52337	1.02048
ITGA7	-0.208074	1.01885
ALAD	0.291493	1.01254
EEF1AKNMT	0.166606	1.01254
ITGA6	-0.208699	1.01089
CLIP2	0.165524	1.01089
FBXO44	0.991564	1.00786
SET	0.175181	1.00786
RAP1GAP2	-0.429642	1.00786
EIF3H	0.130574	1.00786
CPSF6	0.158256	1.00786
SNRPA1	0.258086	1.00786
ERGIC1	0.416717	1.00786
RBM4	0.257988	1.00786
KYNU	0.13046	1.00501
ILF3	0.231226	1.0003
OSBPL9	0.121545	0.997464
METTL7B	-0.439107	0.993939
CARM1	0.13851	0.991943
ACSS1	-0.682144	0.991913
MAPK1	0.320948	0.991753
PI4K2A	0.335029	0.991253
CHMP7	0.189548	0.986169
PSMA2	0.156863	0.983689
PAK4	-0.140939	0.983689
PSMC3	0.146189	0.983689
SBDS	0.15379	0.982709
ALDH1A2	0.719636	0.981316
U2AF2	0.15476	0.981316
HNRNPM	0.225093	0.981316
PDIA3	0.34043	0.97211
CHGB	-0.600932	0.963037
SRPK2	0.171346	0.960415
MTFP1	-0.526729	0.960415
COX7B	-0.556798	0.957405
NAP1L1	0.275399	0.95486
EIF3D	0.140736	0.95486
UBA1	0.259599	0.95486
GUF1	-0.212092	0.95486
AKT1S1	0.30934	0.95486
GRWD1	0.241666	0.95486
CSRP2	-0.377902	0.954718
PTP4A1	0.202573	0.948797
MT-ND6	-0.692973	0.94586
ADPRH	0.246177	0.94586
HMGCS1	0.130344	0.94586
DNAJA1	0.160291	0.94394
TUBB2A	0.323613	0.94394
HNRNPAB	0.208972	0.939137
CHRAC1	0.217416	0.939137
MON1B	0.428582	0.939137
CRYAB	0.245937	0.939137
PSMA3	0.136763	0.939137
CDH13	0.371542	0.939137
DYNLL1	0.194405	0.939137
TMEM126A	-0.228368	0.939137
ACTR10	0.130527	0.939137
AASS	-0.259147	0.939137
ACOT9	-0.3547	0.939137
GMPR2	0.257902	0.935031
SLC25A22	0.202443	0.934527
CPPED1	0.261389	0.934527
GSN	0.270973	0.934388
CACNA2D2	0.412379	0.934388
PXMP2	-0.300171	0.934388
PRKG1	0.17415	0.931153
RAN	0.130718	0.927096
HNRNPDL	0.316068	0.920901
	-0.1945	0.920901
DDAH2	0.483459	0.920901
HEXB	0.314326	0.920901
TRMT112	0.206711	0.915506
NDUFA4	-0.420957	0.894664
HCLS1	0.436864	0.892802
MANF	0.265316	0.892802
ANP32B	0.438213	0.889167
ATP5MK	-0.373621	0.889167
TMEM120A	-0.16512	0.888042
NDUFB5	-0.324844	0.888042
NGFR	0.266134	0.888042
GDI2	0.223858	0.888042
TRIM28	0.213726	0.888042
SQSTM1	0.370698	0.888042
RBM33	-0.189073	0.88773
COPS8	0.225153	0.88773
SAR1B	0.175163	0.88773
NARS1	0.216148	0.886233
DAP3	-0.192761	0.886233
TXNDC12	0.319684	0.88608
LSM7	0.656078	0.88608
CCDC91	0.21003	0.882413
RBM22	0.161741	0.874391
COX7A1	-0.646438	0.868992
GTF2E1	0.399047	0.86856
TMSB4X	0.584046	0.868112
HACD1	-0.485293	0.867252
ACTR2	0.218719	0.867252
TMX3	0.134412	0.867252
EXD2	0.231202	0.867252
UBA2	0.251204	0.867252
NCK1	0.115021	0.865774
RTN4	0.202982	0.865774
UTP4	0.276202	0.864766
LGALS3	0.582202	0.863193
RANGAP1	0.184741	0.863193
GPR89A;GPR89B	-0.549041	0.86167
GMPPA	0.319832	0.86167
GNAO1	0.363795	0.8598
GOLGA5	0.177865	0.8598
PTGES2	-0.293699	0.8598
TARS3	-0.148953	0.858237
BDH2	0.443635	0.858213
SLC9A3R2	-0.169225	0.850368
GFPT1	0.262668	0.849711
CA4	-0.739178	0.849711
PAK2	0.180682	0.849711
MAIP1	-0.263195	0.849711
PSMC2	0.107635	0.844967
NUB1	0.173653	0.844967
PPAT	0.223882	0.844967
GTF3C3	0.151349	0.844967
HNRNPC	0.231448	0.844222
SF3B2	0.146517	0.842371
PODXL	-0.250511	0.841941
CDKN2C	0.33656	0.834107
EEA1	0.167237	0.833806
EHD2	-0.282398	0.833806
EDIL3	0.344966	0.830358
CSNK2A2	0.142566	0.82886
SNX12	0.333143	0.828012
SLC1A4	0.488268	0.828012
NOVA1	-0.210835	0.827931
EOGT	0.396013	0.827837
NSF	0.202621	0.821833
PTMS	0.411094	0.818919
NDUFB2	-0.410898	0.818919
AIFM1	-0.25303	0.818919
ENO1	0.314101	0.818919
SRP14	0.294006	0.818919
CDK9	-0.230573	0.818919
EIF4A2	0.173528	0.818919
PET117	-0.49528	0.818919
SRL	-0.533945	0.818919
GATD1	0.393718	0.818919
PCYOX1L	0.484217	0.818919
RCN3	0.686959	0.818568
FGL2	0.404577	0.81643
COX4I1	-0.374193	0.815792
ATP5MJ	-0.359658	0.815792
BASP1	0.597426	0.815792
ANKRD29	-0.797058	0.80912
GMPPB	0.308916	0.807701
HS1BP3	0.236382	0.807701
CUX1	0.118848	0.806741
MRPL20	-0.275295	0.806741
NELFCD	0.318107	0.80608
RAB23	0.232229	0.790195
MYH6	-0.310769	0.789361
SYN2	0.33943	0.780412
DNPEP	0.22553	0.779017
UBR7	-0.205345	0.776914
SHFL	0.693542	0.776914
FRMD8	0.405573	0.772012
RPS19	0.232252	0.76729
DCTN2	0.231596	0.76729
EEF1D	0.0879787	0.764953
TP53I3	0.397067	0.763136
TPT1	0.229417	0.758512
EIF2S1	0.128639	0.755811
COX7C	-0.61012	0.755811
MRPS15	-0.239195	0.75433
BID	0.33212	0.752392
SCRN1	0.308799	0.752392
DMAC1	-0.622998	0.7505
EMC7	0.22046	0.7505
FAM114A1	0.198235	0.749068
PIP5K1C	0.230794	0.744722
OBSCN	-0.599861	0.744722
NDUFA3	-0.328128	0.744722
S100A13	0.252252	0.744722
POLR2G	0.183743	0.743076
ENY2	0.316409	0.743076
PRODH	-0.188215	0.742672
DDX21	0.215278	0.742672
HNMT	0.814203	0.741851
SRSF1	0.197951	0.74041
DYNLRB1	0.160113	0.74041
TMEM143	-0.293476	0.740383
CCT2	0.248737	0.739374
MMRN2	-0.279085	0.737906
TUBB4B	0.235152	0.735128
COQ10A	-0.324511	0.731999
RBM12	0.24083	0.731743
ADD3	0.431605	0.727486
CCT5	0.178872	0.724481
	0.325791	0.723494
UBE2F	0.376377	0.723076
VIM	0.321284	0.723076
RABEPK	0.329044	0.723076
ASB11	-0.255598	0.723076
CD46	-0.294813	0.723076
TIMP3	-0.197102	0.718042
GNPDA1	0.327711	0.718042
AKR1C1	0.480488	0.718042
PPP2R5E	0.116997	0.718042
DIP2A	-0.220339	0.718012
API5	0.13074	0.718012
EIF4A1	0.163217	0.718012
NDUFA5	-0.269651	0.718012
MTARC2	-0.315974	0.718012
RPE	0.42646	0.718012
FOXRED1	-0.158577	0.718012
NAGK	0.337745	0.718012
ABI3BP	0.456221	0.716686
PTPRE	0.139845	0.716203
OGDH	-0.254055	0.712821
TMPO	0.243709	0.711775
MYH14	-0.151784	0.711775
ZADH2	-0.460045	0.711775
TMSB10	0.381898	0.711465
IGKV3D-20	0.839208	0.709846
PPIG	-0.149164	0.709846
STAT2	0.206568	0.709358
MTHFD1L	0.138767	0.707548
PSMB10	0.508433	0.707548
SURF1	-0.248361	0.707548
FSCN1	0.242695	0.707548
TCAP	-0.752478	0.706417
C1QA	-0.735136	0.704589
ATP5F1B	-0.238699	0.704589
DNAJC10	0.225173	0.703978
RYR2	-0.4217	0.703148
ATP5PB	-0.27557	0.701922
PCDH1	-0.234087	0.701922
VWF	-0.401095	0.70188
PC	-0.255612	0.701664
SDHA	-0.281652	0.701664
SRSF9	0.227088	0.701664
LRRC59	0.38104	0.701664
STK24	0.091157	0.69873
CLTA	0.33416	0.69873
PRPH	0.418265	0.69873
ARCN1	0.196873	0.69873
COQ5	-0.290221	0.697815
PPFIBP1	-0.263722	0.697278
UBE2A	1.4711	0.697278
CDC73	0.116877	0.697278
NCL	0.277872	0.697278
SLC4A3	-0.317146	0.697278
NUMB	0.361066	0.697278
SERPINB8	0.529533	0.697278
PBDC1	0.360042	0.697278
ZYG11B	0.129307	0.697278
IMPDH2	0.21164	0.695063
ARF4	0.294966	0.694661
OGN	0.812663	0.694661
PSMC5	0.120902	0.694661
FCGR3A	0.825933	0.692277
BCAT2	-0.390283	0.692277
PSMB1	0.151596	0.692277
KIF5B	0.103779	0.692277
GRB2	0.165092	0.692277
THTPA	0.22841	0.691919
DSG1	-0.785448	0.687725
PTDSS1	-0.410693	0.685201
ADAM17	0.389228	0.684337
CCDC6	0.134652	0.684337
MAOB	-0.291406	0.682327
RPSA	0.214331	0.680907
RAB4A	0.119628	0.680907
KPNA2	0.169798	0.674436
HAX1	-0.221245	0.674436
ACSL1	-0.446184	0.672314
TTN	-0.608017	0.672314
ROGDI	0.221712	0.672314
SAE1	0.252538	0.672314
ARIH1	0.115377	0.672314
RNH1	0.540549	0.672134
RWDD1	0.301904	0.672134
CYP51A1	0.140096	0.672065
CARNS1	0.563031	0.669982
S100A6	0.220096	0.669982
PLIN1	-1.39883	0.669899
CTSL	0.140907	0.668975
PPP1CC	0.113312	0.668975
LARP7	0.163545	0.668975
SRBD1	0.173738	0.668975
HCCS	-0.235847	0.667468
NNT	-0.298627	0.664385
C1orf50	0.211055	0.663899
CGNL1	0.223278	0.662275
TEFM	-0.182085	0.662275
PSMD2	0.108439	0.662203
NNT	-0.294376	0.662203
CASP3	1.49723	0.662005
DPYD	0.504044	0.662005
IBA57	-0.29462	0.662005
TXNDC9	0.143577	0.660257
LETM1	-0.139744	0.660054
LIPE	-0.645819	0.660054
CYB5R2	0.653535	0.659202
ATP5F1A	-0.239338	0.659202
NDUFB6	-0.313656	0.659202
ASPA	0.585781	0.659202
PA2G4	0.175575	0.659202
EPS15	0.177549	0.658778
SRXN1	0.623098	0.655138
ABHD15	-0.188432	0.654139
STK11IP	0.174747	0.654139
AFG1L	-0.161185	0.654139
CHMP4B	0.206768	0.654139
PSMB7	0.105996	0.652832
NAA15	0.124487	0.652832
EXOSC7	0.301041	0.649085
FARS2	-0.153361	0.641867
ISLR	0.421886	0.641867
PRKD3	0.565609	0.641867
CRYL1	0.375309	0.641867
NELFA	0.133719	0.640402
ARF6	0.255111	0.640402
SNU13	0.227813	0.639984
CALD1	-0.4176	0.639886
RTRAF	0.118765	0.639886
HSPA4	0.187468	0.638547
FBXW5	0.417258	0.635149
MRPS22	-0.147992	0.635149
SRM	0.377354	0.635149
EEF1G	0.146706	0.635149
HSPA2	0.488709	0.631717
GNPNAT1	0.321481	0.631717
AXL	0.704248	0.627548
PUSL1	-0.389152	0.627382
NRBP1	0.170256	0.627382
MCRIP1	0.256368	0.619374
GUK1	0.193815	0.618557
MRPS26	-0.136074	0.61675
MYOM2	-0.283097	0.615723
RETSAT	-0.186121	0.614672
PRKAG1	0.179708	0.613245
MTCH2	-0.208822	0.613245
ATP5PO	-0.192894	0.609733
LPL	-0.270928	0.607704
CKMT2	-0.233534	0.607704
DNAJB1	0.151252	0.607704
PDIA6	0.30071	0.607704
DCXR	-0.364058	0.607704
ARPC4-TTLL3;ARPC4	0.309908	0.603762
VASN	0.47825	0.603762
LSM4	0.207915	0.603762
CHORDC1	0.210018	0.600418
LSM6	0.309067	0.599966
CAP1	0.392258	0.599467
BTF3L4	0.212059	0.599467
CALCOCO1	0.159874	0.599467
ABCE1	0.12586	0.595044
RBMS1	0.273403	0.594565
HYOU1	0.303354	0.594009
PTGDS	-0.323458	0.593474
SH3BGRL3	0.187197	0.593125
MPV17	-0.236978	0.59075
RAI14	0.190599	0.59075
STAT1	0.264333	0.590047
HNRNPA1	0.186738	0.589571
LXN	0.677452	0.589571
WASL	0.343218	0.585169
VDAC1	-0.203627	0.585169
FKBP10	0.447485	0.585169
IER3IP1	-0.304876	0.583385
CCDC124	0.149011	0.583385
CYGB	0.30808	0.58262
NADSYN1	0.926696	0.582586
ZNF143	-0.271212	0.582586
AGK	-0.163672	0.582586
EARS2	-0.279942	0.582586
SPARC	0.150814	0.582586
COMT	0.215266	0.582586
AHCY	0.303199	0.582586
ATP6V1E1	0.160536	0.582586
RGS19	0.394359	0.582586
GNG11	-0.168719	0.582586
BROX	0.300451	0.582586
CNP	0.246147	0.580902
ATRIP	0.283032	0.579965
DRG1	0.141037	0.579965
CCDC69	0.212465	0.579387
SUGP2	-0.233161	0.579387
HSPB1	0.200496	0.579387
ATP2B1	0.235318	0.579387
CARS1	0.219182	0.579387
EPHA4	0.292245	0.579387
PTK7	0.673877	0.579387
TP53BP2	-0.513907	0.579387
WDR48	0.124331	0.579387
ABHD14B	0.38106	0.579387
POGLUT3	0.360253	0.578107
CALR	0.269954	0.577185
ARHGAP25	0.685248	0.577185
RAB34	0.248257	0.577185
CCT8	0.194379	0.576258
TXNRD1	0.270579	0.575892
BCAM	-0.214424	0.575239
CDC16	0.0870396	0.574161
HDLBP	0.173341	0.572569
PDE3B	-0.228299	0.572569
CLPX	-0.107798	0.570825
IGKV3D-15	0.93223	0.568623
EHBP1L1	0.199901	0.568623
TMEM43	0.29831	0.568623
PPM1K	-0.358458	0.568092
ATP6V0D1	0.174446	0.568092
APBB2	-0.77388	0.568092
MIEF1	-0.472434	0.568092
UQCRFS1	-0.283211	0.568092
FKBP1A	0.178857	0.568092
BAP18	0.15441	0.568092
NAA50	0.164607	0.567051
C11orf54	0.358117	0.567042
PDHA1	-0.238915	0.567042
ERH	0.228314	0.567042
MTFMT	-0.158113	0.567042
FER1L6-AS2	-1.22971	0.567042
ARPC5L	0.220311	0.567042
MXRA7	0.293314	0.565866
SCAMP2	-0.270155	0.565586
DYNLL2	0.225295	0.565163
GOLGA3	0.149834	0.563637
MRPL30	-0.275446	0.563637
HDGFL3	0.263921	0.563637
DIS3L2	0.192506	0.56362
BVES	-0.169172	0.561913
HSPB6	0.303013	0.560692
ZC3HAV1	0.234079	0.55934
CAST	-0.542408	0.559064
HNRNPR	0.213921	0.559064
RABIF	0.299688	0.559064
BGN	0.748182	0.555766
CUL5	0.0552269	0.555766
RCC1	0.260556	0.554879
BCKDHB	-0.447586	0.554879
CPSF1	0.128824	0.554306
CUL3	0.122211	0.554095
ECI2	-0.340387	0.551031
RALY	0.301684	0.551031
ERP29	0.223641	0.549123
LRRC8C	-0.149129	0.548284
	0.501499	0.546803
CPT1A	-0.256752	0.546171
TNS1	-0.278376	0.545618
FRY	-0.228601	0.543033
STAU1	0.202397	0.54298
ST13	0.162429	0.54298
IGHV4-28	0.649831	0.5427
CLN5	0.492462	0.5427
ILF2	0.222952	0.5427
RBM42	0.242164	0.5427
LRPPRC	-0.230778	0.5427
PPID	0.206538	0.5427
EIF3A	0.101047	0.5427
FKBP8	0.164049	0.5427
UEVLD	0.144546	0.5427
RRBP1	0.357019	0.5427
STARD13	0.293863	0.536766
PRKD1	0.607366	0.534005
TMEM63A	0.337369	0.534005
RUFY3	0.117198	0.534005
LEMD2	0.232405	0.534005
GNL3	0.132947	0.534005
NDUFB9	-0.275618	0.534005
TTN	-0.497818	0.532572
HES1	-1.17219	0.532572
EIF2A	0.129314	0.531524
MX2	0.330219	0.530526
XPO1	0.20641	0.529948
AHNAK2	0.143567	0.529948
COPZ1	0.178446	0.528956
TSC22D2	-0.315475	0.528577
SCAF8	-0.175073	0.525252
S100A4	0.443399	0.525252
ECHDC2	-0.370775	0.525252
FNDC3A	0.187007	0.525252
HDAC11	-0.334599	0.524952
MRPL22	-0.173568	0.524952
NAAA	0.206278	0.524909
EIF5B	0.135833	0.524407
HIGD1A	-0.267531	0.524407
NT5C3B	-0.383134	0.52371
;LRRC57	0.152675	0.523413
ACOT11	-0.274726	0.523413
FBXW11	-0.816284	0.522098
BZW2	-0.315461	0.522098
FLG2	-0.963888	0.522098
RDX	0.130308	0.521183
SERINC1	0.421051	0.521183
TRAPPC11	0.144631	0.520741
L2HGDH	-0.246848	0.520741
QRICH1	-0.169452	0.520536
BBS1	0.490735	0.520536
TRMT10C	-0.297869	0.519505
WARS2	-0.2888	0.519505
PIR	0.283092	0.519371
WDFY1	0.200654	0.519371
PPP1R18	0.222468	0.519258
SYNC	0.328206	0.519258
TUSC3	0.486594	0.518047
CDS2	-0.178349	0.518047
RPS12	0.183338	0.518047
RPUSD3	-0.177135	0.518047
SELENOM	0.225124	0.517701
TCEA1	0.306039	0.517701
TPM3	0.205487	0.517701
L1CAM	0.281834	0.517701
LUM	0.726548	0.517701
LPCAT4	-0.336363	0.517701
RAB12	-0.125479	0.517701
ATP6V1C1	0.138912	0.517635
RPL5	0.183933	0.517635
CSNK2A1	0.141069	0.517407
NIPBL	0.108608	0.517407
SUMO1	0.139466	0.517407
PTBP3	0.245345	0.517407
PHAF1	0.132547	0.516046
KRT10	-0.907851	0.514768
SUMO2	0.244027	0.514768
HNRNPL	0.201662	0.514728
	-0.163222	0.514728
CADPS	0.159432	0.514728
ACTL6A	0.152022	0.514728
MRE11	0.242508	0.514728
RIF1	0.0843774	0.514728
MYDGF	0.437379	0.514728
CDK5RAP3	0.147252	0.514649
HYI	0.281686	0.512705
SEC62	0.355274	0.512705
KRT16	-0.856962	0.511422
;KLC1;KLC1;KLC1;KLC1;KLC1	0.132375	0.511242
MIA2	0.0949695	0.511242
EIF2S2	0.14013	0.508789
SRRT	0.1681	0.508658
SLC1A3	-0.65789	0.50832
LRRC14B	-0.223176	0.50832
DHRS7C	-0.663796	0.50832
FKBP8	0.995258	0.50832
STAMBP	0.215479	0.50832
NUP153	0.152708	0.50832
RAB5C	0.217414	0.50832
CDH11	0.243227	0.50832
PPIA	0.213991	0.50832
HERC4	0.155204	0.50832
SSH3	0.215664	0.50832
NIF3L1	0.22504	0.50832
LSG1	-0.129634	0.50832
NDE1	0.231201	0.50832
CTBP1	0.146305	0.505142
RUFY1	0.180948	0.505142
TMEM70	-0.19132	0.505142
ANK1	-0.334352	0.504587
CLPB	-0.207984	0.504587
SELENOF	0.219781	0.504513
ACADM	-0.676448	0.504513
ATP5MG	-0.202999	0.504513
RO60	0.219081	0.504257
TBCB	0.141382	0.503997
WDR77	0.222119	0.502809
VPS4B	0.141376	0.499786
MSLN	0.389219	0.497892
POLR1C	0.19948	0.493953
ERAL1	-0.0787563	0.493953
SDHB	-0.271701	0.493953
NDUFA9	-0.220787	0.493953
PPIP5K2	0.154226	0.492057
ATP2A2	-0.499062	0.492057
TNRC6C	0.499345	0.492057
LAMA2	-0.159394	0.492057
PFDN1	0.240542	0.492057
MAOA	-0.291855	0.492057
SFN	0.155459	0.492057
HSPA13	0.21086	0.492057
EMD	0.151576	0.492057
LMOD3	-0.0984085	0.492057
HSPB3	0.330872	0.492057
ABHD12	0.255176	0.492057
POGLUT1	0.271569	0.492057
TXNDC5	0.421204	0.492057
NPEPL1	0.12288	0.492057
SFXN5	0.190411	0.492057
RDH5	-0.175708	0.492057
PARVB	-0.152103	0.492057
NISCH	0.199969	0.492057
TMEM177	-0.291643	0.491169
RSC1A1	-0.192853	0.491169
NDUFA1	-0.278145	0.49063
PCCA	-0.242683	0.49063
FMC1	-0.670768	0.49063
PLIN4	-0.480645	0.488931
DHX15	0.166149	0.488931
NDUFA6	-0.302292	0.488697
CTPS1	0.148683	0.488697
;BCKDHA	-0.342289	0.488697
NAP1L1	0.391767	0.488697
CASP1	0.488516	0.488697
TM7SF2	-0.277887	0.488697
SEC24A	0.177189	0.488697
STMN1	0.319235	0.488697
ATP5F1C	-0.210078	0.488697
ME1	0.401629	0.488697
SNTB1	0.173128	0.488697
MAP1S	0.235287	0.488697
IGSF1	0.451574	0.488697
PURB	0.258115	0.488697
RBM28	0.399325	0.488697
USE1	0.113099	0.488697
VPS16	0.169558	0.488548
CPVL	0.237771	0.488439
SYT1	0.260531	0.488154
C2	0.506978	0.487748
GMFG	0.581514	0.487748
MYLK	-0.226639	0.487748
RASIP1	-0.218433	0.487748
COMMD6	0.159624	0.487748
CANT1	-0.117975	0.487748
RAB6C	0.248097	0.487748
SMG9	-0.131534	0.487748
SLTM	0.193751	0.486222
PPP4R1	0.114446	0.486203
GHITM	-0.32292	0.486203
PDE3A	-0.310402	0.485862
DCTN6	0.175739	0.485335
RPLP2	0.204845	0.485335
ANXA11	-0.142256	0.485335
EIF3L	0.172047	0.484018
PEX11B	0.164581	0.484018
NLRX1	-0.170459	0.484018
ISG15	0.179198	0.483526
HNRNPL	0.148331	0.483526
DDX27	0.388973	0.479893
CCT4	0.171113	0.479078
PXK	0.136888	0.479078
ATPAF2	-0.497481	0.479078
TTLL12	0.193232	0.479004
UXS1	-0.133531	0.479004
NIBAN2	0.174866	0.479004
HNRNPD	0.173881	0.476988
SFPQ	0.174779	0.476988
CHAC2	0.247857	0.476988
PEAK1	0.20642	0.476988
IMP3	0.619873	0.476988
AARS1	0.248983	0.476978
UQCR11	-0.465011	0.476978
LYRM7	-0.289897	0.476978
PHKB	-0.120963	0.476978
DMXL2	0.121684	0.471604
RPS27L	0.119234	0.471604
NDUFB8	-0.111797	0.471604
MLLT1	0.501411	0.471604
FN3KRP	0.29296	0.471604
INTS4	-0.094365	0.470448
MUL1	-0.190928	0.468017
IBTK	0.306031	0.46728
THOC6	0.160908	0.46728
DNAJC1	0.490377	0.46728
SNX5	0.240237	0.46728
ADD1	0.30716	0.466325
VPS33A	0.107911	0.465742
CASTOR2	0.242344	0.465742
DYSF	-0.134333	0.465742
MMP9	-0.486745	0.465742
RCC2	0.293956	0.465742
	0.237056	0.461684
IGLV4-69	0.517523	0.460555
CAMP	-1.80686	0.460555
NPM1	0.126958	0.45983
DIAPH1	0.1354	0.458439
UNC45A	0.123959	0.458439
NMNAT3	-0.42171	0.458439
ECE1	0.144534	0.458439
EML4	0.374523	0.458439
MYCT1	-1.11842	0.458439
BCKDK	-0.141798	0.458439
CLEC3B	0.39045	0.458439
HSP90AB1	0.103277	0.458439
HSPA8	0.143887	0.458439
MPG	0.162836	0.458439
CMPK1	0.21676	0.458439
MINK1	0.103616	0.458439
DPP9	0.117605	0.458053
MRPS16	-0.451223	0.458053
INTS5	-0.188384	0.456599
MRPS11	-0.177544	0.455716
CMC2	-0.266057	0.455716
COMTD1	-0.460886	0.45499
SYMPK	0.0725269	0.45499
TMOD2	0.464233	0.453098
EIPR1	0.236993	0.452976
EIF3CL;EIF3C	0.110562	0.452976
PFDN6	0.132346	0.452976
MT-CO3	-0.65641	0.452976
DDB1	0.0906301	0.452976
FAM234A	-0.105505	0.452976
MRPS2	-0.185107	0.452976
CST3	-0.282563	0.448717
NECAP2	0.345178	0.448717
CCDC51	-0.177441	0.448569
PPM1A	0.173007	0.447097
SPIRE1	0.584555	0.447097
MCTS1	0.138297	0.447097
FMR1	0.123976	0.445139
PSMA6	0.112257	0.445139
APOL2	0.0993698	0.445139
RNPEP	0.259858	0.445139
SNRPD3	0.200056	0.443198
ATP5MF-PTCD1	-0.103615	0.441689
ALDH1L1	-0.397627	0.44026
FNTA	0.264221	0.438961
BST2	-0.409839	0.438961
COX11	-0.237536	0.438961
EPB41L1	0.128406	0.438885
SLC25A3	-0.231878	0.438754
TINAGL1	-0.376074	0.438754
NUP88	0.153258	0.438517
LDHA	0.267866	0.437741
SSB	0.209142	0.435427
NDUFAF1	-0.240885	0.434322
SIRT5	-0.244105	0.434322
CALD1	-0.279023	0.434322
COX6C	-0.392074	0.434322
POTEI	-0.149957	0.434322
PLS3	0.237869	0.434322
COA1	-0.234323	0.434322
DCP1A	-0.109746	0.434322
GART	0.175636	0.434044
SRP54	0.129022	0.434044
RPS4X	0.253085	0.434044
DGAT1	-0.195745	0.431109
CP	0.305946	0.431109
UFD1	0.117798	0.431109
S100A16	0.152362	0.431109
HPF1	-0.255046	0.431109
NDRG3	0.195814	0.431109
SRI	0.232154	0.430307
MBD3	0.135131	0.430307
EIF3B	0.110715	0.430307
RASA2	0.21041	0.429984
CNPY4	0.139477	0.427117
NUDT21	0.175446	0.427117
LTF	-0.635758	0.426173
PCCB	-0.252922	0.426173
PRCP	0.330644	0.426173
CCT3	0.105122	0.426173
IFIT5	0.0778919	0.426173
RAB32	0.386763	0.426173
EDC3	-0.0870621	0.426173
TUBB2B	0.33671	0.426173
DCTN4	0.172144	0.426173
STUB1	0.174264	0.426173
DDX41	0.173238	0.42558
HDGF	0.261978	0.42523
ELOC	0.17672	0.424439
FRYL	-0.0882922	0.424439
SMTN	-0.575769	0.424439
ACAA2	-0.319922	0.424267
SNRPD2	0.252322	0.424267
BORCS5	0.268204	0.424103
EPB41L2	0.275211	0.424103
MFSD5	-0.483885	0.424103
FGF12	-0.222407	0.422827
PCDH1	-0.657247	0.422827
GABARAP	0.299041	0.422827
COX5B	-0.218732	0.422827
SYNJ2BP	-0.289008	0.422827
SKIV2L	0.0987497	0.422827
ADRM1	0.103382	0.422827
MEAK7	0.1774	0.422827
TNPO3	0.08478	0.422827
NSDHL	0.147606	0.422507
DLD	-0.22421	0.422479
FAP	0.272898	0.422448
FKBP4	0.112738	0.422448
MOB1B;MOB1A	0.214209	0.42239
NDUFB11	-0.281762	0.42239
TAOK2	0.286881	0.42239
CISD1	-0.253052	0.422303
HSPA5	0.215203	0.420994
UBL5	0.413245	0.420583
TJP1	-0.333439	0.420371
MROH1	0.151502	0.420371
PLS1	0.205962	0.420371
PTGIS	0.551055	0.420371
MTG1	0.173074	0.420371
RUVBL2	0.123154	0.420371
COPB1	0.158635	0.420364
SYNE2	-0.134092	0.420356
MID1	0.382306	0.4193
TLR3	0.113852	0.4193
CNOT4	-0.106247	0.4193
RPS28	0.278008	0.4193
RHEB	0.160939	0.4193
UBE3C	0.119244	0.4193
NCDN	0.194429	0.4193
CTNNAL1	-0.124361	0.4193
TMED5	0.365943	0.4193
PGM3	0.224592	0.418847
MOCS2	0.258609	0.418847
IGLV1-40	0.83465	0.418847
FMOD	1.02056	0.417899
HNRNPU	0.162456	0.417899
SEMA3G	-0.40528	0.417899
ACADVL	-0.276851	0.417802
MYOM3	-0.2408	0.417802
TBL3	0.193571	0.417546
VMA21	0.869155	0.417464
PPIB	0.362938	0.416775
CSDE1	0.11714	0.416775
EIF3G	0.142785	0.414952
TUBA4A	0.267942	0.412226
DNAJC7	0.152117	0.411458
VARS2	0.0869526	0.410534
ACTG1	0.242086	0.410313
AKAP1	-0.139682	0.410292
DSTN	0.215014	0.4097
DNAJC30	-0.292346	0.4097
TTN	-0.780411	0.409479
SDF2L1	0.196286	0.409105
AGO1	0.0889167	0.408468
CS	-0.22433	0.408468
POLR3A	0.0982492	0.408468
TOP1	0.142452	0.408468
HLA-E	0.110519	0.408468
RPS10	0.190449	0.408468
PDK2	-0.216259	0.408468
TRIP10	0.123011	0.408468
MINDY1	0.267345	0.408468
RAB1B	0.0795197	0.408468
EIF3K	0.133388	0.408468
LSM2	0.113616	0.408468
GNS	0.213926	0.40815
VAT1	0.323034	0.40815
CIAO2A	0.811119	0.407647
EPM2A	0.219946	0.407647
CEACAM8	-0.580296	0.407647
SWAP70	0.117161	0.407647
P4HB	0.28881	0.407209
LLGL1	0.236691	0.406485
STXBP1	0.147044	0.406485
UBA6	0.244201	0.406485
ANAPC5	-0.169672	0.406485
ABCB8	-0.222094	0.406485
FKBP3	0.153226	0.406378
DPT	0.197406	0.406378
AHNAK	0.194911	0.406378
GANAB	0.241764	0.406378
UFC1	0.193443	0.406378
USP4	0.0877389	0.405365
TECRL	-0.281886	0.405343
PIGO	0.281808	0.40529
RAB11B	0.127886	0.405272
UCHL5	0.11887	0.405272
CMA1	-0.338932	0.404367
FBXO2	0.633757	0.403168
PRPSAP2	0.147191	0.402878
NDUFB4	-0.232833	0.401833
HSP90B1	0.317285	0.401784
FKBP11	0.737386	0.401784
NDUFV1	-0.23358	0.401784
UBE2I	0.220596	0.401784
MRPL28	-0.100924	0.401784
HEATR6	0.0804753	0.401784
SZRD1	0.305629	0.401784
PDIA4	0.350343	0.399083
CAPS	0.84302	0.399083
RNF181	0.819054	0.399083
WASHC3	0.263069	0.399083
HMGB1	0.16579	0.399083
POLR2C	0.139724	0.399083
PAFAH1B2	0.177655	0.399083
SLC20A2	-0.240361	0.399083
TRADD	0.296449	0.399083
PKN2	-0.150716	0.399083
AEBP1	0.620003	0.399083
RBM12B	0.124655	0.399083
RPRD1B	0.188664	0.399083
MAT2B	0.181713	0.399083
GGA1	-0.137424	0.399083
GCDH	-0.45767	0.398156
SRSF10	0.247122	0.398093
AIG1	-0.27547	0.397791
MGST3	-0.403716	0.397791
PFN2	0.205688	0.397791
FPGS	-0.158666	0.397791
TSNAX	0.183747	0.397791
FECH	-0.232332	0.397688
DDX47	0.382904	0.397604
LGALS1	0.280312	0.395052
HNRNPF	0.247878	0.395052
HNRNPUL2	0.194945	0.395052
AGPAT2	-0.244598	0.394133
RPS2	0.203548	0.393293
PRPF31	0.121539	0.393293
HSPB2-C11orf52;HSPB2	0.227922	0.393194
CCT7	0.186443	0.392322
SEC24D	0.374497	0.391551
EPM2AIP1	0.110529	0.391551
CERT1	0.109131	0.391344
TPST2	-1.11098	0.391344
HIP1R	-0.0540625	0.391344
IDH2	-0.317438	0.391344
PSMD4	0.148533	0.391344
PUM3	0.139475	0.391344
SLC46A3	-0.613366	0.391344
RAB21	0.103571	0.391344
MYOM1	-0.262352	0.391243
PPP3R1	0.170529	0.391243
AP2B1	0.162491	0.391243
OMA1	-0.145008	0.391243
SNX6	0.251381	0.390918
MTRES1	-0.181055	0.390918
UBE3A	0.0988214	0.390918
HNRNPH1	0.164744	0.390918
PTPRF	0.169468	0.390918
F8A1	0.165573	0.390918
ABRAXAS2	0.142111	0.390918
COA6	-0.454398	0.390918
FAM210B	-0.608913	0.390918
CAPN7	0.117348	0.390918
PRNP	-0.503231	0.390861
POLR2B	0.117661	0.390861
CHP1	0.221703	0.390861
NEFL	0.516809	0.390785
RAB9A	0.144356	0.389498
ARMCX3	0.201664	0.389498
PDCL	0.378346	0.38849
STXBP2	0.198961	0.38849
AP5Z1	0.214101	0.387423
OS9	0.157604	0.387423
NUDT1	0.411396	0.386667
COMMD9	0.194052	0.386667
IGHV4-61;IGHV4-39;IGHV4-59;IGHV4-34;IGHV4-30-4;IGHV4-38-2	0.364427	0.386416
MFAP5	-1.02953	0.386416
MATN2	0.696005	0.386416
POLDIP2	-0.153691	0.386416
FMNL1	0.242665	0.38563
NDUFA11	-0.175338	0.384664
COPG1	0.180788	0.384664
RHOG	0.332426	0.384626
ZNF326	0.198774	0.384626
BAG2	0.219734	0.384353
PTBP1	0.281548	0.384353
TRMT2B	-0.251327	0.384353
WDR18	0.148204	0.384023
DBT	-0.181974	0.384023
VDAC2	-0.132344	0.384023
RAC1	0.226701	0.384023
CROCC	0.111365	0.384023
ILKAP	0.10526	0.384023
MSN	-1.2292	0.384023
NUDT5	0.393832	0.383733
SIGMAR1	0.280182	0.382174
TPM3	0.399927	0.380118
MTA2	0.100212	0.379849
NUDT3	0.286131	0.379849
PTPN11	0.123868	0.379849
PSMD13	0.0848626	0.379849
NIPSNAP2	-0.158243	0.379704
SRPRA	0.0749229	0.378457
PRDX4	0.280792	0.377894
APBB1IP	0.193491	0.377894
COTL1	0.458062	0.37683
GNPDA2	0.378171	0.37683
CAPG	0.410606	0.375656
KRT77	-0.54423	0.375656
MRPL47	-0.138918	0.375656
EXOC7	0.131664	0.375502
CRAT	-0.235565	0.375502
CHPT1	-0.203304	0.375502
COPB2	0.152042	0.375502
PRMT5	0.128367	0.375502
SNX2	0.234696	0.375502
C1QC	-0.739802	0.375502
ITGAV	0.250846	0.375502
XRCC6	0.146299	0.375502
VAMP7	0.122298	0.375502
ALDH6A1	-0.281804	0.375502
BTK	0.312117	0.375502
NR2C2AP	0.407021	0.375502
MCCC2	-0.249911	0.375502
DLGAP4	0.243535	0.375502
LCN2	-0.551655	0.373782
CAPN5	0.303693	0.373326
CAD	0.200791	0.373326
MTHFR	-0.101457	0.373326
CASP4	0.255358	0.373326
SUCLG1	-0.340779	0.373326
AKAP12	0.32951	0.373326
GPRASP1;GPRASP2	0.438504	0.373326
ECPAS	-0.0758141	0.373326
ARL8A	0.108404	0.373326
CLPTM1L	0.55388	0.373326
SMIM8	1.02071	0.373326
ASB8	0.169829	0.373326
ENOPH1	0.216679	0.373326
CHMP3	0.266959	0.373326
N6AMT1	0.224623	0.373326
STX7	0.193055	0.373129
GSPT1	0.122508	0.372198
PSMD14	0.119021	0.371628
HCFC1	0.135026	0.370985
CD55	-0.117258	0.370985
ANK1	-0.700079	0.370985
SUMF2	0.401398	0.370985
SMAD4	0.144546	0.370985
LGALS9	0.362065	0.370985
LSM1	0.144014	0.370985
BUB3	0.150837	0.370985
ARHGEF15	-0.251185	0.370985
KRT1	-1.03301	0.370985
GSTP1	0.348361	0.370985
VARS1	0.165298	0.370985
S100A11	0.289083	0.370985
EXOSC9	0.201784	0.370985
GALM	0.356098	0.370985
TBL1XR1	0.146705	0.370985
APOBEC2	-0.352883	0.370985
SNU13	0.292302	0.370485
DENND4A	0.200245	0.37039
KRT6B	-0.966729	0.37039
ETFRF1	-0.212412	0.37039
ZDHHC5	-0.268581	0.37039
ATXN10	0.149682	0.37039
HSPH1	0.14416	0.369724
ZFR	0.10556	0.368908
FUOM	0.184922	0.368128
NT5DC1	0.167899	0.368128
CRTC3	0.339091	0.368128
PAM	-0.403271	0.368074
NUP35	0.146157	0.367918
DDIAS	-0.427908	0.367487
NOP56	0.297145	0.366372
CTSG	-0.790072	0.366372
RBBP5	0.135599	0.366372
PSMA5	0.116194	0.366319
ERO1A	0.287573	0.366319
EPHA2	0.145114	0.365824
PPP1R8	0.139725	0.365824
UBE3B	-0.139919	0.365454
GAS7	0.167673	0.365445
NPM3	0.255341	0.365445
CYLD	0.147257	0.364319
DDX17	0.182399	0.363705
SCO2	-0.112873	0.363705
ELP1	0.0946409	0.363705
UQCRC2	-0.231939	0.363705
WDR43	-0.139928	0.363705
PSMD5	0.234239	0.363705
CNOT9	0.215395	0.363705
NRIP2	-0.197189	0.363705
TOR1AIP2	0.0897665	0.3634
TPP1	-0.134809	0.362744
KIF3A	-0.0933733	0.361733
C17orf58	-0.279576	0.361733
DCAKD	0.119212	0.361733
MYO1C	-1.00052	0.361733
USP2	-0.140349	0.361733
PIP	-0.620523	0.361733
PRELP	0.630805	0.361733
ARFRP1	-0.171967	0.361733
MLEC	0.19996	0.361733
CAP1	0.213492	0.361733
PTCD3	-0.155442	0.361733
HSF1	0.832533	0.361129
SSR4	0.222735	0.361129
NOTCH2	0.423263	0.361129
TRIM26	0.13725	0.361129
RTCB	0.0944987	0.361129
MRPS27	-0.112522	0.361116
RAB29	0.481169	0.360858
STRN3	0.188276	0.360858
ITM2B	-0.143802	0.360858
TUFM	-0.246425	0.360603
NDUFB3	-0.274959	0.360445
ANK3	-0.137821	0.360359
CELF2	0.134242	0.36007
DES	0.258345	0.36007
PECR	-0.203528	0.36007
RIC8A	0.174362	0.36007
DMBT1	-0.323602	0.359949
HAAO	0.296358	0.359788
EXOC4	0.11109	0.359788
ALDH1L2	0.176765	0.359732
KIF2A	0.0741006	0.359732
CPNE1	0.170089	0.359732
ESYT2	0.164889	0.359732
AIP	0.164982	0.359732
ITGB4	-0.221468	0.359732
HSD11B1	0.114331	0.359732
LDHD	-0.372756	0.359732
MCCC1	-0.262681	0.359732
CGGBP1	0.998176	0.359732
SRP68	0.10071	0.359732
AKR1C3	0.16045	0.358751
AGPS	0.137261	0.358751
POR	0.171901	0.358751
PPP2CB	0.161031	0.358751
UPF1	0.106847	0.358751
ALKBH4	0.170688	0.358751
MAGED2	0.146413	0.358751
HSPG2	-0.411103	0.358587
NEB	-0.137626	0.358478
AKAP2	0.202725	0.358478
FHL2	0.761539	0.358467
KBTBD13	-0.188516	0.358133
NEFM	0.114742	0.358133
CD14	0.658319	0.358133
ATIC	0.246078	0.358133
SARS1	0.173037	0.358133
THOC7	-0.0872918	0.358133
DCTN5	0.108399	0.358133
COL6A6	0.74902	0.357855
FAIM	0.240564	0.357855
SNX1	0.192792	0.357855
APOF	0.359038	0.357855
STRN4	0.0988697	0.357855
UQCC1	-0.225942	0.357855
TMEM14C	-0.346317	0.357855
CLIC4	0.185445	0.357855
RPLP0	0.163355	0.357853
RPS3A	0.173602	0.357853
TTC37	0.116133	0.357853
VAMP8	0.188061	0.357853
KPNB1	0.0882522	0.357068
CAPZB	0.421655	0.356953
IGKV3-15	0.534939	0.356953
GFUS	0.210621	0.356953
BRD7	-1.02735	0.356953
RBBP4	0.521048	0.356904
ADSS2	0.238209	0.356586
CHL1	0.215059	0.356198
IGKV3D-11;IGKV3-11	0.653673	0.356198
FTO	0.123217	0.356198
MKRN2	-0.191491	0.356198
FETUB	0.39602	0.356198
KDSR	0.260327	0.356198
PSMD3	0.0867805	0.356198
NDUFA2	-0.206693	0.356198
CAPN1	0.144915	0.356198
GPT	-0.583439	0.356198
SUB1	0.153597	0.356198
TFAM	-0.225748	0.356198
PSME1	0.230321	0.356198
FCSK	0.117962	0.356198
MICAL1	0.149225	0.356198
MAP6	0.265481	0.356198
NHP2	0.192245	0.356198
DNAJB11	0.130705	0.356198
VDAC3	-0.159002	0.356198
USP15	0.0689399	0.356198
EEF1B2	0.198988	0.355399
MTPN	0.245804	0.355399
RPS7	0.201912	0.355399
EFTUD2	0.155457	0.355399
STMN2	0.387873	0.355267
ITPK1	0.236577	0.354903
WIPI1	0.412444	0.354903
PTPRJ	0.209509	0.353504
UBXN7	0.174457	0.353504
SRP9	0.219903	0.353504
SERAC1	-0.162735	0.352195
ENO2	0.297634	0.352195
ATRN	0.530655	0.351472
	0.622744	0.351118
SMYD1	-0.208485	0.34968
PLSCR4	0.251019	0.349227
ARPC1B	0.411056	0.348984
FANCI	0.161598	0.348199
SLC39A10	0.464883	0.348199
EIF6	0.180519	0.348199
WDR47	0.0973239	0.347692
USP11	0.118143	0.347692
F3	-0.713917	0.347692
FCER1G	1.06789	0.347692
EXOC8	0.0857647	0.347692
SPG7	-0.158017	0.347485
ANK2	-0.137378	0.347333
EVA1C	0.438401	0.347333
STX6	0.441976	0.347333
NPPA	-0.175196	0.347333
FAM50A	0.101982	0.347333
UQCRB	-0.260405	0.346795
C11orf98	-0.172512	0.346789
PLIN3	0.234867	0.346789
UROD	0.27564	0.346789
CDC42	0.16023	0.346789
DBN1	0.16484	0.346789
BOP1	0.508633	0.346091
PLPBP	0.168459	0.346091
SRSF7	0.12522	0.345523
PAPOLA	0.147902	0.345523
GLRX3	0.213222	0.345523
GNA14	1.18187	0.345523
PSMA4	0.102772	0.345523
KRT9	-0.925973	0.345523
FAM98B	0.138517	0.345523
CALHM2	0.302434	0.345523
MRPL35	-0.405686	0.345523
MRC2	0.320038	0.345523
RBPMS	0.191056	0.345308
TUBA1C	0.316343	0.345308
PFAS	0.132626	0.345308
CPNE3	-0.111007	0.345308
COX8A	-0.447482	0.345308
VCAM1	0.358878	0.345308
PPP3CC	0.0454328	0.345308
EXOSC10	-0.0515541	0.345308
SRSF5	0.383729	0.345308
PPP2R5B	0.157701	0.345308
TMEM164	-0.371244	0.345308
KANK2	0.163347	0.345308
SMG8	0.144867	0.345308
RPS6KB2	-0.338659	0.345308
CYP27A1	0.285273	0.344992
HEXA	0.200732	0.344592
AMPD2	0.184664	0.344193
ATP6V1G1	0.180551	0.344193
DSC1	-0.15123	0.344193
DTX3	0.364266	0.344193
DAAM1	0.112717	0.343995
TPBG	0.515065	0.343371
IPO13	-0.124832	0.341651
ATP1B3	0.214093	0.341262
DOCK1	0.101425	0.341132
ARAP1	0.257032	0.341107
APOD	0.552972	0.34097
P4HA2	0.152309	0.34097
IGHV3OR16-12	0.530469	0.339703
SSBP3;SSBP2;SSBP2;SSBP2;SSBP4;SSBP3;SSBP4	0.835867	0.339703
ST3GAL6	-0.306809	0.339703
DNM1	0.0625061	0.339703
SCRIB	0.0710851	0.339703
MATR3	0.136839	0.339703
YIF1A	0.269699	0.339703
SEPTIN6	0.165866	0.339703
IMMT	-0.133638	0.339703
PFN2	0.336474	0.339703
RNMT	0.121025	0.339703
CYTH3	0.140908	0.339703
XPNPEP2	0.291341	0.339703
PRDX3	-0.196476	0.339703
KRT6C	-0.834878	0.339703
NCKAP1L	0.315584	0.339703
GSTM4	-0.102133	0.339703
PRPF4B	0.0808062	0.339703
GAPVD1	0.0814399	0.339703
WDR75	-0.0895265	0.339703
SUPV3L1	-0.192282	0.339703
SNRNP40	0.157449	0.339703
PGM2	0.320536	0.339703
CYRIA	0.431703	0.339703
SMDT1	-0.306274	0.339703
MYG1	0.214317	0.339703
PRPF19	0.190401	0.339703
SSR1	0.294011	0.339671
RAB33B	0.278103	0.339671
SERPINA3	0.467097	0.339671
SPTB	-0.200809	0.339671
TRIM47	0.186386	0.339671
TARS2	-0.178655	0.339671
MTRF1L	-0.139347	0.339671
SLC6A6	-0.484735	0.339332
F5	-0.228462	0.339332
MAP4	0.449708	0.339332
TRAPPC3	0.150693	0.339332
MLYCD	-0.274216	0.339332
COX5A	-0.193786	0.339332
RRM2	0.144197	0.339332
SAFB	0.111008	0.339332
CWF19L1	0.147198	0.339332
PPP4R3A	-0.07745	0.339332
KIAA2013	0.146282	0.339332
SAMHD1	0.388516	0.339332
CLDND1	-0.295586	0.338263
PCNA	0.189727	0.3382
ANXA7	-0.110883	0.337833
RPA1	0.124507	0.337833
ENPP4	0.179649	0.336734
TIMM21	-0.208363	0.336668
SEPTIN11	0.286247	0.336275
IGHV1-3	0.310121	0.33597
SELENOP	0.183437	0.33597
CNKSR3;CNK3/IPCEF1;CNKSR3;CNKSR3	0.301441	0.33597
CSNK2B	0.111073	0.33597
MYBPHL	-0.61811	0.33597
ITIH5	-0.419457	0.33597
SPTLC1	0.21132	0.33597
TIMM44	-0.200491	0.33597
PAXX	0.106554	0.33597
INTS13	0.107905	0.33597
WDR1	0.177448	0.335491
NDUFS8	-0.175399	0.335349
PSIP1	0.196998	0.335349
ADAR	0.117117	0.335021
MAT2A	0.161159	0.335021
DOCK10	0.247934	0.335014
SUCLA2	-0.259387	0.335014
AP4B1	0.105557	0.335014
CYP20A1	0.205246	0.335014
CFD	0.302013	0.335014
EPX	-1.5764	0.335014
CPM	-0.199801	0.335014
GM2A	0.203765	0.335014
DTYMK	0.119187	0.335014
IFI35	0.174985	0.335014
RABL3	0.137092	0.335014
TTC7B	-0.102474	0.335014
TTC1	0.187628	0.335014
MYOZ1	0.972919	0.335014
SDHAF3	-0.991646	0.335014
HRC	-0.318413	0.334731
CRNKL1	0.147972	0.334731
TBC1D1	-0.0962104	0.334731
SRPRB	0.161463	0.334462
PLCD3	0.103003	0.334122
PRXL2B	-0.150713	0.333852
RPS10-NUDT3	0.160275	0.333852
F13B	0.227138	0.333852
TARS1	0.145399	0.333852
PSMB5	0.103212	0.333852
THBS4	-0.364021	0.333852
ATP5MF	-0.289494	0.333852
NOA1	-0.12504	0.333852
AHCYL2	0.245313	0.333852
GOPC	0.0990257	0.333852
COQ6	-0.194465	0.333852
AUH	-0.19434	0.333343
C9orf64	0.153466	0.333343
MRPS7	-0.161019	0.332916
ATP1A3	-0.127285	0.332916
CTNNA1	0.188339	0.332916
RPS25	0.178525	0.332916
FUNDC2	-0.207641	0.332916
PUF60	0.109797	0.332085
CARHSP1	0.534659	0.332085
PLXNB2	0.179739	0.331712
ELP2	0.133138	0.331712
TUBGCP3	-0.120296	0.33131
MARS2	-0.218784	0.331177
KRT2	-0.673753	0.33111
ADARB1	0.77346	0.33111
GARS1	0.160959	0.330525
APOL1	0.60739	0.33048
FGA	-0.438814	0.33048
PDF	-0.210911	0.330329
SMTN	-0.166077	0.329914
GPD1	-0.622672	0.329914
RAB11FIP1	-0.164983	0.329914
C12orf4	0.335796	0.329914
BAG1	0.137809	0.329183
AOC3	-0.521934	0.329183
EMC3	0.142706	0.329183
ABRACL	0.291222	0.329183
AIMP1	-0.0697779	0.328139
CCNYL1	0.263964	0.327895
UNC119B	0.1819	0.327605
HNRNPH3	0.141763	0.327605
PLIN5	-0.115631	0.327605
ESAM	-0.208602	0.327605
MCUR1	-0.123127	0.327605
C11orf68	0.220832	0.3276
ARPC5	0.301356	0.327471
NENF	0.371169	0.327471
RPS6KA5	0.160654	0.327265
RPS11	0.150307	0.327265
ACTA2	-0.664028	0.32597
RPL10A	0.131904	0.32597
DDOST	0.221307	0.325394
SNX7	0.0951317	0.324878
HGH1	0.122055	0.323972
NDUFA10	-0.238191	0.323365
PTPN6	0.775394	0.323365
CTNND1	0.093475	0.323274
SEPTIN7	0.231937	0.323274
GTF2H1	-0.282183	0.323274
RPL3	0.323772	0.323274
MAPK9	0.137674	0.323274
AP1B1	0.17935	0.323274
XPNPEP3	-0.165582	0.323274
COMMD8	0.142954	0.323274
TSC22D4	0.29381	0.323274
MAPK3	0.243236	0.323135
ADPRS	0.186073	0.322551
PTGS1	0.376414	0.321941
VPS13D	-0.0865655	0.321941
MYOZ2	-0.301882	0.321941
HGS	0.0747146	0.321438
SHBG	0.575166	0.321438
GIMAP7	-0.205438	0.321438
RANGRF	0.246932	0.321438
NTM	0.205564	0.321438
RAVER1	0.168521	0.32092
MON2	0.113072	0.32092
MX1	0.277541	0.32092
PDHX	-0.215074	0.32092
OPA1	-0.155562	0.32092
DKC1	0.202938	0.32092
CBR3	0.239653	0.32092
NDUFC2	-0.136467	0.32092
IL33	0.506475	0.32092
FUCA1	0.185427	0.32092
CFH	0.184913	0.32092
NFKB1	0.159448	0.32092
BLVRA	0.188521	0.32092
SRSF11	0.130989	0.32092
CAMK1D	0.245531	0.32092
GTF3C2	0.132725	0.32092
BRK1	0.192666	0.32092
DDRGK1	0.141997	0.32092
PTPN23	0.0935316	0.32092
HHATL	-0.402233	0.32092
PYCARD	0.364509	0.32092
BCS1L	-0.199844	0.32092
TTC39A	-0.136332	0.320748
ANK3	-0.574953	0.320748
TPD52L1	-0.215544	0.320748
RPS3	0.191165	0.320748
THOP1	0.138543	0.320748
OSBPL6	-0.31868	0.320748
L3HYPDH	0.304759	0.320316
PERM1	-0.348401	0.319977
RMND1	-0.244065	0.319403
FGB	-0.266743	0.318663
hCG_1984214;MRPS17	-0.320639	0.318108
NLGN4Y;NLGN4Y;NLGN4X;NLGN4Y	0.251507	0.317785
PPP1CA	0.160702	0.317785
PCMTD1	-0.911174	0.317785
CD2BP2	0.123245	0.317785
RPN1	0.177173	0.317785
CRIP1	0.411739	0.317785
RPL23	0.290807	0.317785
TMEM65	-0.214182	0.317785
TRAPPC9	-0.102999	0.317785
DOHH	0.2298	0.316759
CRPPA	-0.151263	0.316719
VPS26C	0.232982	0.316719
SEPTIN2	0.244434	0.316719
UBL4A	0.249607	0.316719
MRPL48	-0.110032	0.316719
RPRD1A	0.123327	0.316719
MYH2	-0.153626	0.316719
EXOSC4	0.140178	0.316306
P3H1	0.267006	0.315724
DCTN3	0.176969	0.315356
PARP12	0.0826078	0.315356
EVL	0.183955	0.315304
CAND2	-0.21227	0.315304
SEC22B	0.163251	0.315304
PITPNB	0.176293	0.315304
PSMG3	0.144355	0.315304
S1PR1	0.208017	0.314618
FAAH	-0.16046	0.314618
THBD	-0.279219	0.314618
ATP6V1A	0.116036	0.314618
PDCD10	0.102573	0.314618
VPS18	0.11355	0.314618
NTAN1	0.607253	0.314593
GJC1	0.286245	0.314525
COLEC11	0.73238	0.314473
DHRS7B	-0.235889	0.313735
CPA3	-0.870193	0.31355
TPM1	-0.189818	0.313364
SLK	0.0926766	0.313364
VWA5A	0.384423	0.310008
DYM	0.179859	0.309821
IFIT2	0.163449	0.309821
EXOSC2	0.293418	0.309821
LRRC32	-0.441483	0.309821
PSME2	0.194821	0.309759
NT5C3A	-0.180877	0.309759
GSDMD	0.163361	0.309759
PMM2	0.192152	0.309759
TOP2B	0.102016	0.309759
PGM2L1	0.177253	0.309759
ISOC1	-0.390632	0.309759
KIF13B	0.0986127	0.309759
BLOC1S2	0.157889	0.309063
POLR3B	-0.077655	0.309063
APOA1	0.566896	0.308984
P4HA1	0.354904	0.308984
GALK1	0.167482	0.308984
ITGA3	0.169971	0.308534
LSM14B	-0.252009	0.308534
GDE1	0.161019	0.308517
HNRNPK	0.11965	0.308469
SLC18A2	-0.855486	0.308469
TPM2	-0.115808	0.30816
QTRT2	0.135009	0.30816
GNB5	0.234016	0.308115
RHOC	0.136125	0.308115
ALDH1A3	0.194766	0.308115
PRMT1	0.13975	0.308038
WDR46	0.222933	0.308038
ASNS	0.116851	0.308038
PTPRC	0.440254	0.308038
IQGAP1	0.269722	0.307643
SNRPB2	0.197605	0.307054
PRKCSH	0.236828	0.306442
FHL3	0.27566	0.306432
TAOK3	0.105742	0.306432
KLC4	-0.0684454	0.306432
SPIN1	0.294598	0.306432
BLOC1S4	0.122959	0.306314
MTHFD2L	-0.156235	0.306214
DAPK3	0.105082	0.305555
IGKV1-27;IGKV1-8;IGKV1-9	0.581895	0.304846
PTPRK	0.106416	0.304846
CLNS1A	0.306489	0.304846
ZPR1	0.171367	0.304846
SART1	0.0968209	0.304846
NDUFS5	-0.187599	0.304846
PLP1	0.342354	0.304846
IGHV6-1	0.60516	0.304127
ACSL6	0.161915	0.304127
PAPSS2	0.199551	0.304127
CSTA	-0.526194	0.304127
RBX1	0.0904474	0.304127
ITIH4	0.349235	0.304127
EEPD1	-0.140378	0.304127
NR4A1	-0.248816	0.304106
NEURL2	0.268071	0.304106
SSRP1	0.160539	0.304106
AP3M1	0.151683	0.304106
IGKV1-5	0.623571	0.304057
RNF25	0.33381	0.304057
SLC25A4	-0.116841	0.303466
FMNL3	0.197509	0.303466
SMARCC2	0.0954727	0.303153
ACAT2	0.307317	0.303153
JUNB	0.497762	0.302592
TPP2	-0.120028	0.302592
POLR3C	0.0702933	0.302592
KLHL41	-0.123781	0.30244
COPS7B	0.0913814	0.30244
PDSS1	-0.334995	0.302415
EMC4	0.0895112	0.302415
ARIH2	0.141142	0.302415
GNAZ	0.296195	0.302415
SEC13	0.0849442	0.302415
RHOA	0.153131	0.302415
CALCOCO2	0.0885321	0.302415
TESC	-0.188044	0.302415
HDHD5	-0.299776	0.30219
CADM4	-0.176547	0.301938
MCL1	0.23987	0.301592
SGCE	0.190517	0.301592
YKT6	0.1309	0.301592
CSRP1	-0.263858	0.301592
NDUFS3	-0.18127	0.301592
SERPINA3	0.269112	0.301592
KRT6A	-1.68745	0.301592
MPO	-0.871252	0.301592
GSN	0.468541	0.301592
MMUT	-0.202557	0.301592
ICAM3	0.604294	0.301592
COPA	0.136805	0.301592
SUPT4H1	0.223108	0.301592
MTAP	0.235719	0.301592
WTAP	0.121543	0.301592
BTNL9	-0.522908	0.301592
GPX8	0.120819	0.301592
ITPA	0.181318	0.301592
UCK1	0.166476	0.301592
MRGBP	0.550224	0.301592
COQ3	-0.141092	0.301592
UVRAG	0.100206	0.301592
PADI4	-0.424349	0.301592
PDLIM5	-0.491924	0.30138
CLPB	-0.165052	0.301255
RPL38	0.17902	0.301255
NIT1	0.163714	0.301255
SIRT3	-0.214111	0.301255
PRPF4	0.131877	0.300405
SPTAN1	-0.112297	0.300084
;VKORC1;;VKORC1	0.502364	0.300084
PARP1	0.175176	0.300084
AKR1B1	-0.622986	0.300084
NDUFA8	-0.152177	0.300084
PRPSAP1	0.175903	0.300084
SDHC	-0.267	0.300084
DMAC2	-0.183567	0.300084
SYPL1	-0.405428	0.299001
SPAST	-0.089914	0.298811
RABEP1	0.105222	0.298686
APPL2	0.174132	0.298641
CIAO2B	0.158192	0.298641
LRG1	0.455794	0.298167
ART4	0.124104	0.29803
PLAT	-0.535846	0.29795
VPS26B	0.121405	0.29795
IPO11	0.0700742	0.29795
KRT14	-0.93217	0.297343
UMPS	0.131299	0.297343
IREB2	0.224186	0.297343
HEPACAM	-0.380182	0.297343
TMEM41A	-0.256693	0.297343
SBF1	0.0975747	0.296581
EIF5A	0.191668	0.296581
ATAD3B	-0.207221	0.296581
ANKFY1	0.274395	0.296581
MACROH2A2	0.147037	0.296312
DERL3	0.446098	0.295883
MST1	0.340582	0.295883
AP2A2	0.24611	0.295883
CRP	0.30432	0.295883
SLC8A1	-0.19296	0.295883
ACLY	0.133483	0.295883
POSTN	0.69769	0.295883
C10orf67	-1.21834	0.295616
ATP1A1	0.150334	0.29549
APEX1	0.181143	0.295443
NFS1	-0.149183	0.295443
PRSS23	-0.74092	0.295136
LOC102724159;PWP2	0.21928	0.295126
SERPINA7	0.349029	0.295126
FBLN2	0.179749	0.295126
MFF	-0.244483	0.295126
TLN2	-0.12643	0.295126
HK2	-0.245384	0.294634
PPIF	-0.314783	0.294634
TACO1	-0.129572	0.294634
ATP6V1D	0.102391	0.294569
TNNT2	-0.206581	0.294152
EDA	-1.16226	0.294152
CCDC93	0.116619	0.294152
COX7A2L	-0.345577	0.294152
GPN2	0.186204	0.294152
CHMP4A	0.431922	0.294152
PSPH	0.268578	0.29396
IGHV3OR15-7	0.524562	0.293199
CYB5B	-0.136237	0.293199
SORBS3	-0.125861	0.293199
S100A12	-0.483449	0.293199
SF3A3	0.190969	0.293199
PLA2G4F	0.265066	0.293199
TBX5	-0.189818	0.293199
POFUT1	0.145742	0.293199
DFFA	0.229988	0.293005
HP	0.354181	0.293005
UTP15	-0.0765384	0.293005
FBXO3	-0.161495	0.292823
IGF2BP2	0.161578	0.292182
PALM	0.308844	0.292182
GPLD1	0.494499	0.292182
CARMIL1	0.134382	0.292182
SETD9	-0.16202	0.292182
DDX18	0.270931	0.292182
RER1	-0.204981	0.292069
DENR	0.182361	0.292069
ATG7	0.165539	0.292069
HPR	0.465701	0.292069
FABP4	-0.364264	0.292069
NDUFS1	-0.166558	0.292069
DUT	0.14364	0.292069
PTPN12	0.125208	0.292069
NDUFAF6	-0.196456	0.292069
PSAT1	0.222859	0.292069
TEAD3	0.158103	0.291816
BPI	-0.275901	0.291816
ABR	0.0658815	0.291785
ATOX1	0.220553	0.291785
CES1	0.369659	0.291785
RAB8B	0.239113	0.291785
AZI2	-0.101408	0.291314
PAFAH1B3	0.36554	0.291314
ICAM1	0.313922	0.291273
CPT2	-0.192124	0.291273
TARDBP	0.121171	0.291273
ITIH3	0.257803	0.291168
MIF	0.170401	0.290099
ATP5F1A	-0.166213	0.290099
PSMB4	0.0798636	0.290099
TPD52	0.311631	0.290099
IL18	0.544198	0.290099
RBM14	0.102756	0.290099
CUTC	0.157121	0.290099
TGFBRAP1	0.204267	0.288737
SHTN1	0.154999	0.28825
MYL12A	0.12477	0.287602
PSMB8	0.414483	0.287602
CLIP1	0.0890824	0.287602
MCM4	0.105693	0.287602
CWC27	0.233612	0.287602
RUVBL1	0.0758447	0.287602
STX12	0.144384	0.286985
MTMR2	0.0892383	0.286911
DIMT1	0.101742	0.286808
MTMR14	-0.292796	0.28618
PSMB2	0.108301	0.285784
IGLV7-46	0.641918	0.285315
IL17D	-0.585518	0.285315
SFXN4	-0.199122	0.285218
EHD1	0.0889405	0.284912
PLOD2	0.225199	0.284912
PROB1	-0.515167	0.284912
DCN	0.257843	0.284912
PRKACA	0.0834042	0.284912
SLC2A5	0.563736	0.284912
IGHV1-2	0.486281	0.284912
TRABD	-0.285508	0.283945
SDCBP	-0.229973	0.283945
IGKV1-39;IGKV1D-39	0.517071	0.283945
KRT80	-0.272486	0.283945
MTDH	0.156422	0.283945
TIGAR	0.199554	0.283769
CLUH	-0.0964655	0.283443
LEMD3	0.186922	0.283007
KIAA1217	-0.0854365	0.282761
NADK	0.230563	0.282435
	0.129675	0.282435
PDLIM7	-0.16746	0.282435
PACSIN2	-0.0963825	0.282435
LRIG1	-0.116268	0.282373
DDX23	0.166931	0.282373
UQCR10	-0.355293	0.282157
NAT1	0.10856	0.280915
AZU1	-1.20438	0.280915
SERBP1	0.107915	0.280915
ZNF512B	-0.350218	0.280915
WDR11	0.0983825	0.280915
TLN1	0.101984	0.280915
ALCAM	0.232114	0.280713
ABCD3	-0.0827472	0.280594
NME7	0.229579	0.280594
GALK2	0.349206	0.280594
KPTN	-0.139995	0.280594
MELTF	0.283569	0.280594
ADCK5	-0.154024	0.280594
GDPD1	-0.111838	0.280594
BICD2	0.0902763	0.280594
CPT1B	-0.245185	0.280594
DNAJA3	-0.182716	0.280594
CORO1B	0.163991	0.280594
MECR	-0.203227	0.279819
MAP4K3	-0.174427	0.279788
RSU1	0.096203	0.279287
GGT3P;GGT2;GGT1	0.490178	0.278628
ANKRD17	0.0819776	0.278628
PHB	-0.120885	0.278628
INPP5A	0.0877196	0.278628
UBE2M	0.172336	0.278615
PHB2	-0.140181	0.278615
MYOC	-0.47192	0.278615
CCDC22	0.0967252	0.277947
KNG1	0.422015	0.277947
ENAH	0.251174	0.277888
HECW2	-0.0792103	0.277888
TNS1	-0.780988	0.277888
45599	0.122541	0.277888
ITPR2	0.0981228	0.277888
DHX32	-0.212817	0.277888
ERBIN	0.107095	0.277888
XPO7	0.11298	0.277888
MALSU1	-0.157887	0.27701
SCYL1	0.0796457	0.276893
ELOA	0.25126	0.276578
APOOL	-0.154412	0.276578
IGLC7	0.902173	0.276578
FBXO17	0.234719	0.276578
CLEC11A	0.67795	0.276578
HDAC3	-0.125618	0.276578
ADIPOQ	0.184686	0.276578
SIPA1	0.157508	0.276578
NIPSNAP1	-0.188731	0.276578
BABAM2	0.120382	0.276578
HNRNPLL	0.151963	0.276262
ROCK2	0.066806	0.276262
NME1-NME2	0.16656	0.276262
MMP8	-0.330507	0.276033
EFHD2	0.24328	0.275488
TMEM184C	0.518971	0.275488
	0.147778	0.273049
ADAMTS4	-0.223878	0.272662
AKR1C2	0.583247	0.272329
HNRNPA2B1	0.180983	0.271777
EPS8	-0.154729	0.271366
SERPING1	0.418715	0.271366
NEXN	0.126424	0.271366
[truncated: 5,133 more rows]

## Sheet: PCA SR
Component 1	Component 2	Component 3	Component 4	Component 5	Component 6	Component 7	Component 8	Component 9	Component 10	Component 11	Component 12	Component 13	Component 14	Component 15	Group2	Item
-0.73128	-8.07821	-1.53496	-3.73467	10.9546	7.02877	-1.94463	-4.36434	1.39253	12.7423	2.75591	6.80674	-0.781542	-6.00297	0.628936	RA-SR-donor	#1_RA
-16.6173	25.8064	5.67836	-7.74203	14.5095	-2.24449	1.88398	2.11594	-6.89849	-1.31816	0.207043	-3.0419	-0.386393	-0.115946	0.251651	LA-SR-donor	#1_LA
-12.4536	-4.17339	9.7011	19.7878	0.570328	-1.6937	0.15128	4.81682	0.0265794	-2.61537	10.4945	1.84706	4.95077	0.066401	2.88874	RA-SR-donor	D3_RA
9.10833	0.686401	2.91203	7.54286	4.85932	4.77497	-2.22993	14.0989	10.6415	3.3322	-5.08126	-6.05267	-2.31299	0.454514	-3.02524	LA-SR-donor	D3_LA
-12.5973	-4.1431	6.66977	15.8351	-4.41525	-5.68808	-1.3059	-6.32437	-8.26031	2.79391	-9.2719	-0.0469239	-4.85198	-1.8401	-2.83343	RA-SR-donor	D4_RA
-3.69962	3.43513	-7.47462	-3.7194	-5.70384	-7.43136	-3.9759	3.41573	-0.700732	9.35526	-1.93148	3.70915	3.21731	10.8925	2.31219	LA-SR-donor	D4_LA
-21.0381	-4.27333	9.14853	-12.7798	-13.5387	7.02784	-7.21286	-2.18045	1.46243	1.52388	2.70627	-8.05363	0.528305	-1.81083	0.530854	RA-SR-donor	#5_RA
-5.2982	19.3831	-1.78261	3.43056	-7.13282	6.86891	1.27925	-6.64859	11.1894	-5.25653	-3.0455	8.14192	0.088096	-0.441782	-0.0873353	LA-SR-donor	#5_LA
14.9287	-3.82327	-6.84879	2.77493	2.25214	13.455	-4.60637	0.268051	-8.92734	-5.16709	-6.24966	-1.27458	4.78001	0.452576	5.34603	RA-SR-donor	D6_RA
6.25421	3.01526	-16.0775	-1.07844	-5.82326	1.82414	-6.06544	6.51015	-7.26373	-3.58215	7.3663	3.37546	-6.43666	-1.05516	-5.02503	LA-SR-donor	D6_LA
4.23024	-6.57458	-6.40478	1.82874	8.15221	0.737865	0.266944	-12.3657	2.62478	-2.38922	3.15515	-5.24308	4.29086	5.74897	-6.77112	RA-SR-donor	D7_RA
7.59437	0.963054	-14.003	2.81906	0.966856	-9.70791	0.451452	-5.62797	5.41932	-0.645726	2.18037	-6.62751	-5.93271	-2.51836	7.13454	LA-SR-donor	D7_LA
-7.4043	-12.0052	0.699853	-5.19502	-1.44312	6.0197	20.0823	2.5725	-1.42969	-1.54702	0.0753493	0.90518	-4.8298	4.07409	1.01663	RA-SR-donor	D10_RA
1.34291	-0.766625	-9.92272	-4.59386	-5.55509	-8.65001	8.30653	4.34188	-0.386592	0.373964	-2.90389	-0.570464	9.29511	-8.13983	-2.51847	LA-SR-donor	D10_LA
-2.58252	-16.2985	8.60752	-11.4707	6.79066	-9.2179	-7.54827	2.32396	3.69946	-9.56133	-3.34274	5.80963	-1.17236	0.153952	0.413	RA-SR-donor	D8_RA
38.9635	6.84676	20.6318	-3.70519	-5.44351	-3.10372	2.46752	-2.95252	-2.58911	1.9611	2.88558	0.315618	-0.446011	0.0819823	-0.261947	LA-SR-donor	D8_LA

## Sheet: PCA AF
Component 1	Component 2	Component 3	Component 4	Component 5	Component 6	Component 7	Component 8	Component 9	Component 10	Component 11	Group2	Item
-4.11655	-2.56503	-12.7967	-13.9793	-15.192	1.08318	-0.713497	2.51854	-12.5847	-2.74053	6.19693	LA-cAF	2623_LA
-10.287	-9.5195	-5.70765	-17.9095	1.32013	-12.1478	6.25368	-1.53944	13.039	-0.241001	2.41821	RA-cAF	2623_RA
-9.40227	-9.60819	-11.6387	6.00806	0.664978	16.0309	2.20591	-4.36793	4.70863	-11.3481	-5.48707	LA-cAF	2470_LA
-13.7579	5.81235	-9.4054	0.74991	19.2279	6.93682	-1.14976	-0.541138	-3.20504	7.68148	9.02922	RA-cAF	2470_RA
-12.8814	-7.39812	-0.0155102	0.195169	-8.151	2.56555	-10.5672	-2.07632	1.56395	13.3782	-9.94858	LA-cAF	2449_LA
1.73828	5.65887	30.8197	-14.0499	2.73837	5.58171	-6.035	-6.02838	-0.998562	-4.38863	1.42027	RA-cAF	2449_RA
-16.8924	15.1409	-0.331998	10.2231	1.64557	-10.8031	-11.7961	9.8751	0.99914	-7.88735	-1.26077	LA-cAF	2292_LA
12.2237	34.3202	-6.53708	2.96878	-5.64198	-1.22482	7.72102	-8.71286	1.79185	2.20285	-2.6544	RA-cAF	2292_RA
34.3801	-14.4977	-7.87206	4.86386	6.95923	-8.99141	-8.22574	-7.81002	-3.59811	-1.99115	-0.802748	LA-cAF	2437_LA
28.7719	1.08461	1.40447	-4.76182	1.17623	7.70929	2.90934	17.194	4.16113	2.6279	-1.91354	RA-cAF	2437_RA
0.331567	-10.23	11.852	20.8671	-10.7524	0.0640306	4.04281	-0.773901	4.20822	2.41586	11.1644	LA-cAF	2318_LA
-10.108	-8.19833	10.2288	4.82449	6.00506	-6.8043	15.3545	2.26238	-10.0855	0.290547	-8.16188	RA-cAF	2318_RA

## Sheet: RA GO BP
RA-SR/LA-SR
Term	Adjusted P-value
Receptor-Mediated Endocytosis (GO:0006898)	8.09e-05
Endocytosis (GO:0006897)	0.000166
Actin Filament Organization (GO:0007015)	0.000682
Cell-Matrix Adhesion (GO:0007160)	0.000682
Regulation Of Cytoskeleton Organization (GO:0051493)	0.000993
RA-AF/LA-AF
Receptor-Mediated Endocytosis (GO:0006898)	0.616559
Endocytosis (GO:0006897)	0.291904
Actin Filament Organization (GO:0007015)	0.175494
Cell-Matrix Adhesion (GO:0007160)	0.824311
Regulation Of Cytoskeleton Organization (GO:0051493)	0.402603
Synaptic Vesicle Endocytosis (GO:0048488)	0.000265478	Not relevant for cardiac, not included
Presynaptic Endocytosis (GO:0140238)	0.000293201	Not relevant for cardiac, not included
Synaptic Vesicle Recycling (GO:0036465)	0.00037966	Not relevant for cardiac, not included

## Sheet: LA GO BP
LA-SR/RA-SR
Term	Adjusted P-value
Aerobic Electron Transport Chain (GO:0019646)	4.41e-08
Mitochondrial ATP Synthesis Coupled Electron Transport (GO:0042775)	4.41e-08
Cellular Respiration (GO:0045333)	4.04e-06
Proton Motive Force-Driven Mitochondrial ATP Synthesis (GO:0042776)	0.000485
Oxidative Phosphorylation (GO:0006119)	0.000844492
LA-AF/RA-AF
Aerobic Electron Transport Chain (GO:0019646)	4.62167e-10
Mitochondrial ATP Synthesis Coupled Electron Transport (GO:0042775)	4.62167e-10
Cellular Respiration (GO:0045333)	1.71753e-09
Proton Motive Force-Driven Mitochondrial ATP Synthesis (GO:0042776)	0.00442074
Oxidative Phosphorylation (GO:0006119)	0.00784041
Branched-Chain Amino Acid Catabolic Process (GO:0009083)	Not available in AF, thus not shown here for comparison
Branched-Chain Amino Acid Metabolic Process (GO:0009081)	Not available in AF, thus not shown here for comparison
