# Supplementary material for: Mass spectrometric proteome profiling using a deep spectral library reveals homogenization of right and left atrial proteomes in persistent atrial fibrillation patients
Source: Cardiovasc Res. 2026 Apr 2;122(8):1037–54. doi: 10.1093/cvr/cvag076 (PMC13261532; doi:10.1093/cvr/cvag076)
Supplement: cvag076_Supplementary_Data [file cvag076_Supplementary_Data.zip › Supplementary Data 9.xlsx]

## Sheet: RA contribution
RA and LA SR markers	log2FC(RA-SR/LA-SR)	log2FC(LA-SR/RA-SR)	log2FC(RA-AF/RA-SR)	RA contributes?
FHL2	2.43784	-2.43784	-0.247392	yes
BMP10	0.641339	-0.641339	0.105714
CACNA2D2	1.31244	-1.31244	-0.592434	yes
NTM	0.62723	-0.62723	-0.275371	yes
PDLIM4	1.30381	-1.30381	0.117651
MARCO	1.46449	-1.46449	0.294516
LXN	0.595119	-0.595119	-0.0645808	yes
GLIPR2	0.637597	-0.637597	0.088458
FCGR3A	0.842878	-0.842878	0.304615
IL33	1.06304	-1.06304	0.104117
FBXO2	0.788932	-0.788932	-0.25672	yes
MID1	0.653032	-0.653032	0.188006
FCER1G	1.2342	-1.2342	0.282117
C7	0.908051	-0.908051	-0.203477	yes
UCHL1	0.72482	-0.72482	-0.113146	yes
NECTIN1	1.02161	-1.02161	-0.557403	yes
ACVR1	1.4399	-1.4399	-0.12166	yes
ALDH1A1	0.719109	-0.719109	-0.401665	yes
TPPP3	0.698123	-0.698123	-0.203659	yes
SAMHD1	0.585232	-0.585232	0.051003
ALDH1A2	0.915985	-0.915985	-0.2333	yes
FCGBP	1.47497	-1.47497	0.00892397
ENG	0.995333	-0.995333	0.0180747
RETN	1.57776	-1.57776	0.581684
HSPA2	0.845016	-0.845016	0.364136
SCGN	0.776746	-0.776746	-0.165442	yes
RGS6	0.611743	-0.611743	-0.543586	yes
NUMB	0.737174	-0.737174	0.0502469
SERPINC1	0.589815	-0.589815	-0.0907196	yes
SPON1	0.672475	-0.672475	0.165376
VASN	0.632836	-0.632836	-0.222933	yes
GPC6	0.983283	-0.983283	0.255828
TNNI1	0.73135	-0.73135	-0.719571	yes
IGHA1	0.879519	-0.879519	-0.494443	yes
F10	0.763484	-0.763484	-0.277348	yes
PRKD1	0.955909	-0.955909	0.423664
CLU	0.630317	-0.630317	0.370016
IGHV5-51	0.848966	-0.848966	-0.664789	yes
ZFP36L1	0.952945	-0.952945	0.146999
IGHG3	0.654246	-0.654246	-0.54778	yes
IGHA2	0.868169	-0.868169	-0.485317	yes
GSTM5	0.818501	-0.818501	-0.603514	yes
MATN2	0.959413	-0.959413	-0.238381	yes
C4B	0.665321	-0.665321	-0.122231	yes
POSTN	0.805846	-0.805846	0.287955
JAM3	0.755171	-0.755171	0.0668985
ATRN	0.728031	-0.728031	-0.476105	yes
HNMT	0.690962	-0.690962	-0.0188794	yes
ITIH4	0.679678	-0.679678	-0.444665	yes
NPR3	0.763671	-0.763671	-0.388501	yes
PON1	1.02178	-1.02178	-0.464665	yes
IGKV3D-11;IGKV3-11	1.12494	-1.12494	-0.939987	yes
SERPIND1	0.703818	-0.703818	-0.458987	yes
C5	0.656663	-0.656663	-0.13275	yes
CTSS	0.869969	-0.869969	0.287726
CPN2	0.852713	-0.852713	-0.393451	yes
TMEM119	0.685209	-0.685209	0.0106485
IGLL1	0.928768	-0.928768	-0.821692	yes
IGKV3-15	0.754964	-0.754964	-0.757296	yes
HK3	0.735572	-0.735572	0.0439679
POSTN	0.854896	-0.854896	0.287955
QPRT	0.58133	-0.58133	-0.561505	yes
HCN4	0.888641	-0.888641	-0.194219	yes
ASPG	0.599568	-0.599568	-0.279919	yes
BST2	-0.611895	0.611895	0.0150952	yes
MYOT	-1.70423	1.70423	0.0348564	yes
ACSS1	-0.64822	0.64822	0.0393643	yes
PPP1R14A	-0.796165	0.796165	-0.0881135
RPL3L	-0.705843	0.705843	0.612487	yes
SLC25A10	-0.843906	0.843906	-0.0556852
RHOJ	-0.688612	0.688612	0.0455407	yes
BDH1	-0.646769	0.646769	0.204865	yes
AKR1B1	-0.93197	0.93197	-0.153051
ALDH6A1	-0.591986	0.591986	0.295681	yes
RPL39;RPL39P5	-0.636394	0.636394	-0.0393179
PDSS1	-0.645996	0.645996	-0.219337
CYB5A	-0.61159	0.61159	-0.0932192
ALOX5AP	-1.62435	1.62435	0.797734	yes
FLNA	-0.651178	0.651178	-0.0310613
GPT	-0.911052	0.911052	-0.389609
PCDH1	-0.72418	0.72418	-0.0794599

## Sheet: Overlap
RA-persAF/RA-SR	LA-SR/RA-SR	Overlapping proteins
FLII	BST2	MOCS1
MOCS1	MYOT	GOLT1B
FAM3C	SIRT2	RPL3L
PTPN1	HIP1R	MFGE8
COA7	PLCB1	RPS7
PSMD8	EGFLAM	MAMDC2
GOLT1B	ACSS1	ACAD11
FARP1	SDHB	ECPAS
NCKIPSD	HSPA12B	HLA-DRA
CES2	PPP1R14A	ATAD3A
SLC25A36	ITIH5	POLD1
COG6	RPL3L	ACTN4
COG1	SFRP1	ACOT9
CSNK2B	DCXR	MTARC2
PI4KA	LACTB	HACL1
EBF1	MMS19	GAN
NUB1	ACOT9	SNTB1
CCDC80	SDHA	DCXR
AP3D1	CAND2	PRKRA
SFXN3	SMTN	IPO5
ABHD12	BCAT2	EPRS1
GABARAPL1	ACAT1	ATP5MF-PTCD1
RHOT1	HDHD5	GPAT3
EIF2B5	GPHN	ALDH6A1
LPCAT1	ICAM2	ITIH5
SEC22B	NDUFA6	SLC27A1
HRAS	PHYH	LSM4
SELENOS	AIF1L	LAMA2
GCN1	LAMB1	ZADH2
PRMT1	LIMD1	ALOX5AP
VAMP7	GAN	OXCT1
KIDINS220	SLC25A10	ICAM2
INTS14	SLC16A7	DHTKD1
ABTB2	UQCRQ	TMEM120A
SEC24A	BCKDHB	INPP4B
SURF4	LSM4	LOXL3
KIF5B	PLIN5	REEP5
CNOT2	MYH9	SFRP1
LRPAP1	ESAM	WARS1
ARL6IP5	COX7B
CASK	PCDH1
SNRPN	SCAMP3
RTL8C	MTFP1
GOLPH3	MCCC1
HTRA1	RHOJ
RPS19	MCF2L
SDC1	PERM1
GSTZ1	BDH1
TRAPPC1	ISOC1
FMNL2	AKR1B1
CKAP5	ALDH6A1
SON	PCYT2
COG4	UBE2L6
FAM177A1	MMUT
SLC12A4	AIFM1
SRPX2	MT-ND4
DIP2B	ACTN4
COMT	RPL39
RUSF1	POLR2J3
EIF2B4	PDSS1
PSMD3	PARVB
COG2	CYB5A
NOMO3	ACADM
TMEM33	EHD2
MCEE	ALOX5AP
DNAJC10
CCT7	CYP2S1
PCYOX1L	QARS1
CTNND1	FLNA
SLC35A4	DHODH
EIF3H	COX6C
VWA8	HTRA2
ARCN1	MIPEP
LTBP2	MFGE8
GOLGA3	GPT
COL15A1	AMPH
ACAD10	TMEM126A
SNRPD3	TMEM120A
RPL3L	FBLIM1
PI4K2A	TACO1
HAPLN1	GNG11
STRN	PCDH1
CKAP4	MACROD1
AGO1	SIRT5
CHPF	LPL
PSMD2	N4BP1
MFGE8	CCDC12
NDUFAF4	CALD1
RABEP2	ATAD3A
MOGS	NDUFAF1
DLGAP4	INPP4B
CHP1	PTGES2
TSPAN9	THBS4
SPIRE1	NPR1
SRPRA	NDUFA1
DDX41	FECH
MLST8	POLD1
IGF2BP2	ADHFE1
KIF13A	MARS2
RPS7	SAP30BP
TM9SF3	0
AP3B1	AASS
CDC73	CA5B
MARS1	TPD52L1
MAMDC2	ATP5MF-PTCD1
LARS1	NDUFA4L2
TM9SF4	TM7SF2
TK2	CORO1C
TMEM14C	TNS1
ACAD11	MPV17
MGP	UGP2
FLOT2	LAMA4
CPNE5	KIAA0319L
LMF1	AURKAIP1
COPZ1	ATPAF2
EXOC8	ITGA6
NSUN2	HMCN1
LYRM1	IDH2
OLFML2A	MYH11
HOOK2	SDHC
ECPAS	PRKRA
GALNT2	TMEM205
ARPC3	MGLL
RPL30	MT-ND5
CCDC90B	SMTN
MAN1A1	KANK3
SLC25A5	MTARC2
GSDME	FILIP1L
LRRC59	ECHDC2
SNRPE	TIMM44
RPS11	PDLIM7
VWF	COX5B
PDE8B	FAM78A
ROGDI	IPO5
STX17	HLA-DRB3
CNOT9	FPGS
MTHFD1L	0
CCDC91	AFDN
SRP9	ATP5MG
GTF2F1	PFKFB2
HLA-DRA	OTUD6B
COG3	CMA1
DNLZ	CD36
COPA	GOLT1B
CD63	NFU1
PSMC4	OBSCN
EDC4	PUSL1
GOLIM4	SARS2
SERPINE2	POMP
NCLN	TBRG4
PRKD1
TUBA4A	IMMT
GSPT2	MCCC2
ATAD3A	MT-ND2
M6PR	UNC13D
RPS4X	NAPA
CARS2	BPHL
TMED10	TRAM1
TMX3	CHCHD3
DNAJB9	ANXA3
SRP14	SYPL1
EIF3F	EPRS1
FLOT1	VPS25
SEC24C	SOD3
ITGA5	SMIM12
RAB5A	ANO10
CFHR5	CARD6
GRIPAP1	ADPRHL1
ACBD3	TFB2M
RPS26	MTX1
PTPMT1	PPA1
VPS26B	LPCAT4
RAB3GAP1	PAWR
SEC24D	PTPN21
PTPRE	NDUFA9
LAMP1	MORC2
SPARC	MDC1
RPS15A	FABP4
POLD1	ME3
EXOC4	RPS7
EFR3A	ADNP
PURB	NDUFA13
MROH1	PPP2R5A
TFCP2	STK39
SRP72	FANCI
EXT1	ANO1
GLS	LRPPRC
CCT6A	ALDH1L1
RPL9	GNAS
ACTN4	MAMDC2
AP3M1	NDUFA2
ATP6V0A1	RPIA
EXOC5	UQCRB
RPL35A	SLC25A42
MAP4	TXNRD2
ATP6AP2	MZT2B
COPB1	LOXL3
IGFBP2	CYC1
RPL31	SMTNL2
ST3GAL1	IMMP1L
CLEC11A	SYNPO
SYNCRIP	PLIN1
VPS11	ABLIM2
TTC37	COMTD1
SSR4	FDXR
ELP2	NUDT8
TXNDC9	CCDC51
TRMT61A	ATAD3B
ERGIC2	TMEM41A
NAA15	OGDH
SMIM8	CTNNAL1
	HLA-DRA
SPP2	CEBPZOS
EIF2B1	TP53BP2
SMIM20	TPSB2
COPG1	MOCS1
POR	CHM
PRPF19	GPD1
SLC39A14	NDUFB4
NCSTN	ACSL1
SORBS2	FASN
NDUFAF3	ECSIT
RACK1	LAMA2
USP13	SLC25A35
RNF170	COQ3
ACOT9	CPA3
PCOLCE2	TRAP1
TBCC	PRKACA
PYCR2	CNN1
SEC11A	UQCRC2
STMN1	EPDR1
DIP2C	ACAD11
ATP1B4	NCAPD2
RPS3	PXMP2
MPDU1	CALD1
VPS45	COX7A2L
HNRNPDL	MYLK
TARS1	PC
EHD3	MAVS
AP2S1	RARS2
AP5B1	BOK
DHRS4	ALDH5A1
VCAN	HSPB6
ZFPL1	SNTB1
COPB2	NID2
SYNE1	CLPB
TMEM63A	HIBADH
DERL1	LRRC8C
ZFYVE16	KIAA1217
DDX27	DHX32
AKT1S1	PIGN
TUBG1	EGFR
COL18A1	PUS1
YIPF6	IMMT
ZNFX1	LIPE
SACM1L	KIF16B
SERPINH1	WARS1
SPCS3	MTARC1
POLR2B	PDE3A
DDX23	REEP5
DARS1	EPB41
FGF1	HARS2
PLEKHA2	ECPAS
SFT2D3	HACL1
SRPX	LRRC41
DPYSL4	G0S2
MICAL2	VAPB
CCT5	TMEM68
PARP12	SMIM4
CPOX	AVIL
RPL23	0
HTRA3	OSBPL1A
GAR1	ALDOA
RPLP0	ACAA2
MTARC2	AGPAT2
HACL1	ILVBL
RNF40	TSPAN14
EIF3A	ACAD9
PMM2	ALDH7A1
MYADM	CA4
ANGPTL2	PET100
EXOSC3	CA8
PSMC2	PPP2R1B
SRPRB	BCS1L
HSPA13	GPAT3
CDC42BPB	CDC23
SLC25A3	MTCH2
YIPF4	COX18
CARD19	VPS36
FARSA	OXCT1
DDX5	DHTKD1
TSPAN9	SLC2A4
DDX18	SLC27A1
RAB2A	CPT2
RAB14	NDUFA8
UFL1	LAMC1
RPL5	ANK2
APOE	ZADH2
CTNNA1	GJA1
HSPA4L	NDUFAF6
GAN	C2CD2
VPS51	CMTR1
PTBP2
SORT1
EMC1
CHMP4B
RNF11
RPS25
UFM1
CSPG4
HNRNPM
RPS29
ERGIC1
UPF2
ARHGAP1
ACOT11
VAT1L
FAHD1
TM9SF2
LOXL1
GALK2
SNTB1
HAS1
NPPB
CPSF3
AAAS
FAM114A1
RPL11
RPL22
PTBP3
IKBIP
GOLGA4
LEO1
DCTN3
GRK2
P4HA1
RPL26
TRIP12
OGFOD3
PRPF31
ARL1
LYSMD2
SMPD4
EIF2S3
SF3B3
LEFTY2
CLTC
GOLGA5
DCXR
ACTR3
YWHAQ
HK1
TUBB
EXOC7
DDX50
RPS3A
ELP1
SLK
STING1
STX16-NPEPL1
RPS9
ADAMTS1
COL6A3
GK
ACTR2
GNPNAT1
RPS2
SNRNP200
LMNB1
LRRFIP1
NBAS
LETMD1
HLA-DRB1
RPS24
NTN1
AGPAT1
SUMO1
EIF3D
RECQL
STK11IP
RPL38
FARSB
PRKRA
PACS1
COMP
AGTRAP
RPS28
TOMM70
NRAP
RPL23A
CD9
SHTN1
SRP54
NUCB1
RALGAPB
ACIN1
SLC35B2
CSNK1D
RPL27
EIF2B3
NTN4
GABARAPL2
MXRA5
VARS1
VPS16
LIMA1
DYNC1I2
POSTN
PRMT5
LRCH1
P4HB
ACHE
GNL3
SFXN1
ITGAV
ZW10
RCC1
TMED5
HLA-DPA1
NSF
RAB10
WDFY1
CFAP36
COL6A1
DRG1
DDRGK1
MYEF2
RPS27A
WASHC5
P3H3
THRAP3
AP1S2
SLC6A6
DKC1
PTPRJ
IPO5
TNXB
SEC31A
EPRS1
ELMO2
KIAA2013
EXOC2
PSMD12
PLCH1
MYO1C
COL6A2
TRAPPC5
CNPY3
0
PSMD1
TJP1
CD84
DDX1
EMC10
FRZB
RPL8
EIF3I
LIN7B
ELP3
SLC25A20
ERCC1
SMPD1
OGA
ACE2
ARMCX2
VPS8
PAPOLA
GLYR1
CLPX
NCBP3
GATD1
ZCCHC8
PLOD3
PEX11B
LGALS9
THUMPD3
HOMER2
HADHA
MGAT1
CTSF
MPG
ABHD16A
BCL2L2
ANKHD1
SEC23A
DDX21
HNRNPUL2
WDR26
FKBP10
RBM4
EIF3G
RPS16
COLGALT1
OSBPL2
EFEMP1
MVB12A
RPF2
SEC61A2
ATP5MF-PTCD1
AP3M2
RAP1GDS1
HAX1
GSTK1
GPAT3
TFRC
RPS8
NPPA
FAM136A
CMAS
ALDH18A1
INHBC
TMOD3
NEU1
PLXNA2
YIF1A
RRAD
ARMCX3
ALDH6A1
PPIB
MRPL33
XRN1
MAEA
PXK
GOLGA2
RALY
HMGCS1
RAB7A
NUP37
BORCS5
DDX3X
SELENOH
LECT2
PRAF2
GATM
COG8
RPS14
KIAA1109
EIF3E
GNG12
LGMN
WASL
GIGYF2
CYP20A1
GSN
TMEM231
PSMD7
TMEM123
TPRG1L
ARHGEF2
SRPK2
SNX4
PEAK1
SNRPD2
USP39
DDX47
RBM22
STAT4
THOC2
ITIH5
NAT10
ARHGEF10
ATP6V0A2
KBTBD11
PAIP1
NRBP2
ADAR
MICU2
DLG1
NACC1
ILF3
MYO1G
SLC27A4
TSC2
STAU1
LBR
CDC42BPA
PABPC1
EIF3L
TBL1XR1
RBM14
CLIC5
TAPBP
ARMCX1
ARMC8
DYNC1H1
UGGT1
DPM1
AK4
IPO7
LAMTOR4
MYO1D
SHMT2
PPP4R2
CD93
TERF2
TMEM147
BUD31
EXOC1
RNASET2
ORMDL3
VPS53
SLC27A1
TAMM41
RPL18A
RAB11FIP1
TMEM164
HDLBP
EIF2S2
EIF5B
PSMB3
LSM4
RPL13
CPNE3
CCT4
APCS
NES
TGFBRAP1
VTA1
TXNDC12
ANKRD17
MKI67
FXR2
TUBGCP2
PPP1R18
EDA
STARD7
CCT2
VTN
SFPQ
RRBP1
CISD2
LIG3
DGKQ
TGFB1I1
XPO1
TCP1
PDK4
HLA-DQA1
MYDGF
CDC40
DYNLL1
SRP68
MTA2
PTGIS
BAG2
SAMD4B
MON1B
UBR1
FAM210B
GDAP2
DHX15
PRPF8
KCTD10
TAP2
RARS1
ARPC5
EFEMP2
STRN3
RAB31
CPNE2
LSM7
SH3BP1
DDX46
RPL12
AFG1L
CHMP3
LGALSL
LAMA2
RPL28
RPL10A
CSNK2A2
NFS1
CIRBP
MAPKAPK2
FAM120A
ABCB7
EIF3M
MTREX
MTMR9
FGL2
SNAP29
KIF1A
ARF6
UBN2
EEF1G
ZADH2
DAXX
CAD
NAP1L1
MYH7
PSMC5
VAC14
NECTIN2
ALOX5AP
HLA-A
PSMC6
OXCT1
ATXN2L
ANP32B
EPHA2
MKRN2
DYM
TGOLN2
LEMD3
STAT1
NEDD4L
DMAC2
STXBP3
CTNND2
ATP5MC1
AP1G1
RBM38
STT3A
CACNA2D1
NDE1
BRIX1
STRIP1
PPCS
RPN1
RABAC1
PLEKHA7
HSPE1
EFTUD2
BTF3L4
PDK1
SEC61B
SMARCA1
ALS2
PRCP
TMEM43
EMC7
ABCA6
H1-5
ALG11
RPL37A
SCYL2
TBL2
NEK7
ATP2A3
FLT1
STAT2
DPH1
ASB3
NRAS
VPS18
CCT8
H2AC20
RAB11FIP5
HECTD1
ICAM2
ANGPTL4
SLC25A4
S100A4
METTL15
IK
DNAJC1
MMP15
MNDA
FUBP1
MLF2
ARHGEF12
ACTN1
RNF2
EPB41L1
RRP12
NT5C2
COG5
DHTKD1
RPL10
MCRIP1
PLEKHG5
AP1M1
TMEM120A
WASH3P
BAX
ARGLU1
ITGB6
SCFD2
MGAT2
RPL21
WDR7
TOP2B
AP2A2
COPG2
SNRPA1
AUH
EIF2S1
CLTB
RICTOR
ETFDH
RPLP2
ADCY6
XPOT
DNAJA4
SEC23IP
DAPK3
HGH1
OSTC
INPP4B
LOXL3
CCDC88C
DDX6
DNAJC13
ARFIP1
C8orf82
CD47
RPL14
PLOD1
TSKU
DMAC1
SKIV2L
REEP5
SLC30A5
GGPS1
FAR1
TRIM26
FAU
RPS23
DNAJB4
VMA21
ATP5MF
ENDOD1
WRNIP1
CYSTM1
RPS18
DPT
TGFBI
TPRKB
MEMO1
HM13
SFRP1
HMGN4
PTDSS2
RAI14
RETN
ERP44
ATP13A1
MAP4K4
TUBA1A
EI24
FER
SGTA
SPOCK1
LSP1
GIMAP5
HECTD4
H2AC21
MED11
ATP2B1
IREB2
SLC12A2
USO1
HNRNPR
TUBB4B
TBK1
ARF1
HBS1L
MRPS12
GET4
CTNNB1
RBMX
WARS1
ATG16L1
EEFSEC
CPSF1
EXOC6B
ARPC5L
TYMP
SLC38A7
DYNLT3
ARL15
MRPL23
CHCHD2
SLC18A2
MED12
FBL
FMNL3

## Sheet: GO CC
Term	P-value	Adjusted P-value	Genes
Collagen-Containing Extracellular Matrix (GO:0062023)	0.00075078	0.0630655	ITIH5;SFRP1;LAMA2;LOXL3;MFGE8
Mitochondrial Matrix (GO:0005759)	0.00491854	0.176562	ACOT9;ALDH6A1;OXCT1;DHTKD1
Ribosome (GO:0005840)	0.00630578	0.176562	RPS7;RPL3L
COPII-coated ER To Golgi Transport Vesicle (GO:0030134)	0.00964176	0.185958	HLA-DRA;ECPAS
RISC-loading Complex (GO:0070578)	0.0135723	0.185958	PRKRA
U6 snRNP (GO:0005688)	0.0135723	0.185958	LSM4
Pseudopodium (GO:0031143)	0.0154965	0.185958	ACTN4
Mitochondrial Membrane (GO:0031966)	0.0204927	0.196796	SLC27A1;MTARC2;ACAD11;ATAD3A
Intracellular Organelle Lumen (GO:0070013)	0.0245009	0.196796	ACOT9;ALDH6A1;OXCT1;MFGE8;DHTKD1
RISC Complex (GO:0016442)	0.0250628	0.196796	PRKRA
Peroxisome (GO:0005777)	0.0261828	0.196796	HACL1;ACAD11
MHC Class II Protein Complex (GO:0042613)	0.0288639	0.196796	HLA-DRA
Endoribonuclease Complex (GO:1902555)	0.0326505	0.196796	PRKRA
Mitochondrial Inner Membrane (GO:0005743)	0.0351383	0.196796	SLC27A1;ACAD11;ATAD3A
Focal Adhesion (GO:0005925)	0.0393284	0.196796	RPS7;ACTN4;SNTB1
MHC Protein Complex (GO:0042611)	0.0401807	0.196796	HLA-DRA
Cell-Substrate Junction (GO:0030055)	0.0413853	0.196796	RPS7;ACTN4;SNTB1
Organelle Inner Membrane (GO:0019866)	0.0421705	0.196796	SLC27A1;ACAD11;ATAD3A
Endoplasmic Reticulum Tubular Network (GO:0071782)	0.0495132	0.202093	REEP5
Lumenal Side Of Endoplasmic Reticulum Membrane (GO:0098553)	0.0513691	0.202093	HLA-DRA
Endocytic Vesicle (GO:0030139)	0.055885	0.202093	HLA-DRA;ECPAS
Late Endosome (GO:0005770)	0.0604898	0.202093	HLA-DRA;ECPAS
Cul3-RING Ubiquitin Ligase Complex (GO:0031463)	0.0660894	0.202093	GAN
U4/U6 X U5 tri-snRNP Complex (GO:0046540)	0.0660894	0.202093	LSM4
Aggresome (GO:0016235)	0.0660894	0.202093	POLD1
Spliceosomal tri-snRNP Complex (GO:0097526)	0.0679137	0.202093	LSM4
Nuclear Membrane (GO:0031965)	0.0722689	0.202093	ALOX5AP;IPO5
Cytosolic Small Ribosomal Subunit (GO:0022627)	0.0769833	0.202093	RPS7
Small Ribosomal Subunit (GO:0015935)	0.0787869	0.202093	RPS7
trans-Golgi Network (GO:0005802)	0.080123	0.202093	HLA-DRA;ECPAS
Cortical Actin Cytoskeleton (GO:0030864)	0.0823837	0.202093	ACTN4
Basement Membrane (GO:0005604)	0.0859669	0.202093	LAMA2
Microbody Lumen (GO:0031907)	0.0913161	0.202093	HACL1
Peroxisomal Matrix (GO:0005782)	0.0913161	0.202093	HACL1
U2-type Precatalytic Spliceosome (GO:0071005)	0.0913161	0.202093	LSM4
Multivesicular Body (GO:0005771)	0.0930924	0.202093	ECPAS
Large Ribosomal Subunit (GO:0015934)	0.0966348	0.202093	RPL3L
Cytosolic Large Ribosomal Subunit (GO:0022625)	0.0966348	0.202093	RPL3L
Precatalytic Spliceosome (GO:0071011)	0.0966348	0.202093	LSM4
ER To Golgi Transport Vesicle Membrane (GO:0012507)	0.101923	0.202093	HLA-DRA
Coated Vesicle Membrane (GO:0030662)	0.101923	0.202093	HLA-DRA
Spliceosomal snRNP Complex (GO:0097525)	0.105432	0.202093	LSM4
Extracellular Membrane-Bounded Organelle (GO:0065010)	0.105432	0.202093	MFGE8
Microvillus (GO:0005902)	0.107181	0.202093	ICAM2
Transport Vesicle Membrane (GO:0030658)	0.11067	0.202093	HLA-DRA
Extracellular Vesicle (GO:1903561)	0.11067	0.202093	MFGE8
Cortical Cytoskeleton (GO:0030863)	0.115878	0.207102	ACTN4
Platelet Alpha Granule Lumen (GO:0031093)	0.121057	0.21185	ACTN4
Clathrin-Coated Endocytic Vesicle Membrane (GO:0030669)	0.124493	0.213417	HLA-DRA
Small-Subunit Processome (GO:0032040)	0.133026	0.223483	RPS7
Coated Vesicle (GO:0030135)	0.143158	0.229762	ECPAS
Nucleus (GO:0005634)	0.145685	0.229762	RPS7;PRKRA;POLD1;DCXR;LOXL3;ACTN4;ACAD11;LSM4;MOCS1;WARS1;IPO5;ECPAS
P-body (GO:0000932)	0.149849	0.229762	LSM4
Actin-Based Cell Projection (GO:0098858)	0.151513	0.229762	ICAM2
Late Endosome Membrane (GO:0031902)	0.153175	0.229762	HLA-DRA
Clathrin-Coated Endocytic Vesicle (GO:0045334)	0.153175	0.229762	HLA-DRA
Platelet Alpha Granule (GO:0031091)	0.159789	0.22984	ACTN4
Clathrin-Coated Vesicle Membrane (GO:0030665)	0.161435	0.22984	HLA-DRA
U2-type Spliceosomal Complex (GO:0005684)	0.161435	0.22984	LSM4
trans-Golgi Network Membrane (GO:0032588)	0.177721	0.248809	HLA-DRA
Intracellular Membrane-Bounded Organelle (GO:0043231)	0.187117	0.257669	RPS7;DCXR;LOXL3;ACTN4;LSM4;WARS1;IPO5;ECPAS;PRKRA;POLD1;HACL1;ACAD11;MOCS1
Mitochondrial Envelope (GO:0005740)	0.24875	0.337016	ACAD11
Mitochondrial Outer Membrane (GO:0005741)	0.2561	0.341467	MTARC2
Endocytic Vesicle Membrane (GO:0030666)	0.267715	0.351376	HLA-DRA
Organelle Outer Membrane (GO:0031968)	0.283398	0.366237	MTARC2
cullin-RING Ubiquitin Ligase Complex (GO:0031461)	0.289019	0.367842	GAN
Lytic Vacuole (GO:0000323)	0.354487	0.444431	HLA-DRA
Vesicle (GO:0031982)	0.369602	0.456567	MFGE8
Endoplasmic Reticulum Lumen (GO:0005788)	0.427821	0.517452	MFGE8
Lytic Vacuole Membrane (GO:0098852)	0.43121	0.517452	HLA-DRA
Early Endosome (GO:0005769)	0.453308	0.536308	ECPAS
Secretory Granule Lumen (GO:0034774)	0.462977	0.536932	ACTN4
Endoplasmic Reticulum Membrane (GO:0005789)	0.46662	0.536932	HLA-DRA;GPAT3
Actin Cytoskeleton (GO:0015629)	0.474569	0.5387	ACTN4
Lysosomal Membrane (GO:0005765)	0.503972	0.562443	HLA-DRA
Endosome Membrane (GO:0010008)	0.508877	0.562443	HLA-DRA
Cytoplasmic Vesicle Membrane (GO:0030659)	0.535484	0.584164	HLA-DRA
Golgi Membrane (GO:0000139)	0.569357	0.613153	HLA-DRA
Lysosome (GO:0005764)	0.630036	0.669912	HLA-DRA
Intracellular Non-Membrane-Bounded Organelle (GO:0043232)	0.685613	0.719893	RPS7;RPL3L
Cytoskeleton (GO:0005856)	0.694877	0.720613	ACTN4
Nucleolus (GO:0005730)	0.784475	0.797877	RPS7
Nuclear Lumen (GO:0031981)	0.788378	0.797877	RPS7
Bounding Membrane Of Organelle (GO:0098588)	0.804511	0.804511	HLA-DRA
